# Supplementary material for: Transcriptome sequencing of the Microarray Quality Control (MAQC) RNA reference samples using next generation sequencing
Source: BMC Genomics. 2009 Jun 12;10:264. doi: 10.1186/1471-2164-10-264 (PMC2707382; doi:10.1186/1471-2164-10-264)
Supplement: Additional file 2 — ExpressSeq Read Counts for the A and B Samples. An Excel Workbook provides the NM "hit" counts for each of the 22 sequencing regions on the 11 full GS FLX sequencing plates described in Supplementary Table 1 in Additional file 1. The Excel file contains 4 Worksheets providing the hit counts for the sequencing runs for the A and B samples processed using either the TSEQ or ODT protocols. The first 2 columns of each Worksheet contain the RefSeq NM number and description. The third column provides the RefSeq transcript length and the subsequent columns give the numbers of reads that hit each transcript with evalues < 1.0e-20 for each sequencing region. [file 1471-2164-10-264-S2.xls]

## Sheet: Sample B (ODT)
Refseq	Annotation	Gene Length	JOB1	JOB2	JOB3	JOB4	JOB5
NM_000014.4	alpha-2-macroglobulin (A2M), mRNA	4678	4	9	17	9	16
NM_000015.2	N-acetyltransferase 2 (arylamine N-acetyltransferase) (NAT2), mRNA	1317	0	0	0	0	0
NM_000016.2	acyl-Coenzyme A dehydrogenase, C-4 to C-12 straight chain (ACADM), nuclear gene encoding mitochondrial protein, mRNA	2192	1	3	12	2	6
NM_000017.1	acyl-Coenzyme A dehydrogenase, C-2 to C-3 short chain (ACADS), nuclear gene encoding mitochondrial protein, mRNA	1829	0	0	1	1	2
NM_000018.2	acyl-Coenzyme A dehydrogenase, very long chain (ACADVL), nuclear gene encoding mitochondrial protein, transcript variant 1, mRNA	2320	0	0	2	0	2
NM_000019.2	acetyl-Coenzyme A acetyltransferase 1 (acetoacetyl Coenzyme A thiolase) (ACAT1), nuclear gene encoding mitochondrial protein, mRNA	1518	0	2	10	5	3
NM_000020.2	activin A receptor type II-like 1 (ACVRL1), transcript variant 1, mRNA	4263	0	0	0	0	0
NM_000021.2	presenilin 1 (Alzheimer disease 3) (PSEN1), mRNA	2763	0	6	5	5	6
NM_000022.2	adenosine deaminase (ADA), mRNA	1566	0	0	1	0	0
NM_000023.1	sarcoglycan, alpha (50kDa dystrophin-associated glycoprotein) (SGCA), mRNA	1404	0	0	1	1	0
NM_000024.4	adrenergic, beta-2-, receptor, surface (ADRB2), mRNA	2033	0	0	0	1	0
NM_000025.1	adrenergic, beta-3-, receptor (ADRB3), mRNA	2644	0	0	0	0	0
NM_000026.1	adenylosuccinate lyase (ADSL), mRNA	1692	1	0	1	0	1
NM_000027.2	aspartylglucosaminidase (AGA), mRNA	2041	0	0	5	1	1
NM_000028.2	amylo-1, 6-glucosidase, 4-alpha-glucanotransferase (glycogen debranching enzyme, glycogen storage disease type III) (AGL), transcript variant 4, mRNA	7449	0	0	0	0	0
NM_000029.2	angiotensinogen (serpin peptidase inhibitor, clade A, member 8) (AGT), mRNA	2192	9	8	41	21	22
NM_000030.1	alanine-glyoxylate aminotransferase (AGXT), mRNA	1600	0	0	0	0	0
NM_000031.4	aminolevulinate, delta-, dehydratase (ALAD), transcript variant 2, mRNA	3151	0	1	0	1	0
NM_000032.2	aminolevulinate, delta-, synthase 2 (sideroblastic/hypochromic anemia) (ALAS2), nuclear gene encoding mitochondrial protein, transcript variant 1, mRNA	1941	0	0	0	0	0
NM_000033.2	ATP-binding cassette, sub-family D (ALD), member 1 (ABCD1), mRNA	3616	0	0	0	0	1
NM_000034.2	aldolase A, fructose-bisphosphate (ALDOA), transcript variant 1, mRNA	2353	0	0	0	2	4
NM_000035.2	aldolase B, fructose-bisphosphate (ALDOB), mRNA	1669	0	0	0	0	0
NM_000036.1	adenosine monophosphate deaminase 1 (isoform M) (AMPD1), mRNA	2341	0	0	0	0	0
NM_000037.3	ankyrin 1, erythrocytic (ANK1), transcript variant 3, mRNA	8300	0	0	0	0	0
NM_000038.3	adenomatosis polyposis coli (APC), mRNA	10719	10	40	46	41	26
NM_000039.1	apolipoprotein A-I (APOA1), mRNA	897	0	0	0	0	0
NM_000040.1	apolipoprotein C-III (APOC3), mRNA	533	0	0	0	0	0
NM_000041.2	apolipoprotein E (APOE), mRNA	1223	7	13	67	28	36
NM_000042.2	apolipoprotein H (beta-2-glycoprotein I) (APOH), mRNA	1216	0	0	0	0	0
NM_000043.3	Fas (TNF receptor superfamily, member 6) (FAS), transcript variant 1, mRNA	2755	0	0	0	0	0
NM_000044.2	androgen receptor (dihydrotestosterone receptor; testicular feminization; spinal and bulbar muscular atrophy; Kennedy disease) (AR), transcript variant 1, mRNA	4314	0	0	0	0	0
NM_000045.2	arginase, liver (ARG1), mRNA	1447	1	0	1	0	0
NM_000046.2	arylsulfatase B (ARSB), transcript variant 1, mRNA	6089	2	2	2	0	1
NM_000047.1	arylsulfatase E (chondrodysplasia punctata 1) (ARSE), mRNA	1858	0	0	1	0	0
NM_000048.3	argininosuccinate lyase (ASL), transcript variant 2, mRNA	1937	0	0	0	0	0
NM_000049.2	aspartoacylase (Canavan disease) (ASPA), mRNA	1435	3	0	4	4	2
NM_000050.4	argininosuccinate synthetase 1 (ASS1), transcript variant 1, mRNA	1863	0	1	5	1	3
NM_000051.3	ataxia telangiectasia mutated (includes complementation groups A, C and D) (ATM), transcript variant 1, mRNA	13147	0	0	0	0	0
NM_000052.3	ATPase, Cu++ transporting, alpha polypeptide (Menkes syndrome) (ATP7A), mRNA	8122	0	2	2	3	1
NM_000053.2	ATPase, Cu++ transporting, beta polypeptide (ATP7B), transcript variant 1, mRNA	6644	0	0	1	1	2
NM_000054.2	arginine vasopressin receptor 2 (nephrogenic diabetes insipidus) (AVPR2), mRNA	1809	0	0	0	0	0
NM_000055.2	butyrylcholinesterase (BCHE), mRNA	2461	0	0	0	2	3
NM_000056.2	branched chain keto acid dehydrogenase E1, beta polypeptide (maple syrup urine disease) (BCKDHB), nuclear gene encoding mitochondrial protein, transcript variant 2, mRNA	1552	1	0	0	0	0
NM_000057.2	Bloom syndrome (BLM), mRNA	4528	2	0	0	1	0
NM_000059.3	breast cancer 2, early onset (BRCA2), mRNA	11386	0	3	0	0	1
NM_000060.2	biotinidase (BTD), mRNA	2082	0	1	2	1	1
NM_000061.1	Bruton agammaglobulinemia tyrosine kinase (BTK), mRNA	2591	0	0	0	0	0
NM_000062.2	serpin peptidase inhibitor, clade G (C1 inhibitor), member 1, (angioedema, hereditary) (SERPING1), transcript variant 1, mRNA	1984	0	0	0	0	1
NM_000063.3	complement component 2 (C2), mRNA	2609	0	0	0	0	0
NM_000064.2	complement component 3 (C3), mRNA	5101	1	2	6	5	8
NM_000065.1	complement component 6 (C6), mRNA	3551	0	0	0	0	0
NM_000066.2	complement component 8, beta polypeptide (C8B), mRNA	2053	0	0	0	0	0
NM_000067.1	carbonic anhydrase II (CA2), mRNA	1551	0	6	13	12	8
NM_000068.3	calcium channel, voltage-dependent, P/Q type, alpha 1A subunit (CACNA1A), transcript variant 1, mRNA	8641	5	24	39	21	23
NM_000069.2	calcium channel, voltage-dependent, L type, alpha 1S subunit (CACNA1S), mRNA	6168	0	0	0	0	0
NM_000070.2	calpain 3, (p94) (CAPN3), transcript variant 1, mRNA	3316	0	0	0	0	0
NM_000071.1	cystathionine-beta-synthase (CBS), mRNA	2544	6	11	18	4	8
NM_000072.2	CD36 molecule (thrombospondin receptor) (CD36), transcript variant 3, mRNA	1983	0	0	0	0	0
NM_000073.1	CD3g molecule, gamma (CD3-TCR complex) (CD3G), mRNA	822	0	0	0	0	0
NM_000074.2	CD40 ligand (TNF superfamily, member 5, hyper-IgM syndrome) (CD40LG), mRNA	1834	0	0	0	0	0
NM_000075.2	cyclin-dependent kinase 4 (CDK4), mRNA	1474	0	0	1	3	0
NM_000076.1	cyclin-dependent kinase inhibitor 1C (p57, Kip2) (CDKN1C), mRNA	1511	0	2	5	1	6
NM_000077.3	cyclin-dependent kinase inhibitor 2A (melanoma, p16, inhibits CDK4) (CDKN2A), transcript variant 1, mRNA	1163	0	0	1	0	0
NM_000078.1	cholesteryl ester transfer protein, plasma (CETP), mRNA	1790	0	0	0	0	0
NM_000079.2	cholinergic receptor, nicotinic, alpha 1 (muscle) (CHRNA1), transcript variant 2, mRNA	1965	0	0	0	0	0
NM_000080.2	cholinergic receptor, nicotinic, epsilon (CHRNE), mRNA	2463	0	2	1	0	0
NM_000081.2	lysosomal trafficking regulator (LYST), mRNA	13493	0	11	14	6	13
NM_000082.2	excision repair cross-complementing rodent repair deficiency, complementation group 8 (ERCC8), transcript variant 1, mRNA	2031	0	0	3	0	0
NM_000083.2	chloride channel 1, skeletal muscle (Thomsen disease, autosomal dominant) (CLCN1), mRNA	3093	0	0	0	0	0
NM_000084.2	chloride channel 5 (nephrolithiasis 2, X-linked, Dent disease) (CLCN5), mRNA	9505	0	4	2	2	1
NM_000085.1	chloride channel Kb (CLCNKB), mRNA	2163	0	1	0	0	0
NM_000086.2	ceroid-lipofuscinosis, neuronal 3, juvenile (Batten, Spielmeyer-Vogt disease) (CLN3), transcript variant 2, mRNA	1879	0	0	0	0	0
NM_000087.2	cyclic nucleotide gated channel alpha 1 (CNGA1), mRNA	2532	0	0	0	0	0
NM_000088.3	collagen, type I, alpha 1 (COL1A1), mRNA	5927	0	0	1	0	2
NM_000089.3	collagen, type I, alpha 2 (COL1A2), mRNA	5411	0	1	3	4	3
NM_000090.3	collagen, type III, alpha 1 (Ehlers-Danlos syndrome type IV, autosomal dominant) (COL3A1), mRNA	5490	0	0	0	0	0
NM_000091.3	collagen, type IV, alpha 3 (Goodpasture antigen) (COL4A3), transcript variant 1, mRNA	8096	0	0	0	0	0
NM_000092.4	collagen, type IV, alpha 4 (COL4A4), mRNA	10341	0	0	0	1	0
NM_000093.3	collagen, type V, alpha 1 (COL5A1), mRNA	8439	0	0	0	3	0
NM_000094.2	collagen, type VII, alpha 1 (epidermolysis bullosa, dystrophic, dominant and recessive) (COL7A1), mRNA	9272	3	4	1	1	6
NM_000095.2	cartilage oligomeric matrix protein (COMP), mRNA	2471	0	0	0	1	0
NM_000096.2	ceruloplasmin (ferroxidase) (CP), mRNA	4419	2	1	5	2	1
NM_000097.4	coproporphyrinogen oxidase (CPOX), mRNA	2714	1	2	8	7	5
NM_000098.1	carnitine palmitoyltransferase II (CPT2), nuclear gene encoding mitochondrial protein, mRNA	3090	2	2	3	1	0
NM_000099.2	cystatin C (amyloid angiopathy and cerebral hemorrhage) (CST3), mRNA	818	2	14	96	56	68
NM_000100.2	cystatin B (stefin B) (CSTB), mRNA	674	0	4	7	4	4
NM_000101.2	cytochrome b-245, alpha polypeptide (CYBA), mRNA	743	0	0	1	1	1
NM_000102.3	cytochrome P450, family 17, subfamily A, polypeptide 1 (CYP17A1), mRNA	1895	0	0	0	0	0
NM_000103.2	cytochrome P450, family 19, subfamily A, polypeptide 1 (CYP19A1), transcript variant 1, mRNA	3007	0	0	0	0	0
NM_000104.2	cytochrome P450, family 1, subfamily B, polypeptide 1 (CYP1B1), mRNA	5128	0	2	3	3	3
NM_000106.4	cytochrome P450, family 2, subfamily D, polypeptide 6 (CYP2D6), transcript variant 1, mRNA	1673	0	0	0	0	0
NM_000107.1	damage-specific DNA binding protein 2, 48kDa (DDB2), mRNA	1820	0	0	3	0	3
NM_000108.3	dihydrolipoamide dehydrogenase (DLD), mRNA	3579	1	6	18	5	12
NM_000109.2	dystrophin (muscular dystrophy, Duchenne and Becker types) (DMD), transcript variant Dp427c, mRNA	14069	0	0	0	0	0
NM_000110.3	dihydropyrimidine dehydrogenase (DPYD), mRNA	4451	1	0	4	0	0
NM_000111.1	solute carrier family 26, member 3 (SLC26A3), mRNA	2881	0	0	0	0	0
NM_000112.3	solute carrier family 26 (sulfate transporter), member 2 (SLC26A2), mRNA	8082	0	1	6	1	2
NM_000113.2	torsin family 1, member A (torsin A) (TOR1A), mRNA	2117	0	3	5	1	7
NM_000114.2	endothelin 3 (EDN3), transcript variant 1, mRNA	2438	0	0	0	0	0
NM_000115.1	endothelin receptor type B (EDNRB), transcript variant 1, mRNA	4286	0	9	10	12	5
NM_000116.2	tafazzin (cardiomyopathy, dilated 3A (X-linked); endocardial fibroelastosis 2; Barth syndrome) (TAZ), transcript variant 1, mRNA	1904	0	0	0	0	1
NM_000117.1	emerin (Emery-Dreifuss muscular dystrophy) (EMD), mRNA	1252	0	10	13	9	16
NM_000118.1	endoglin (Osler-Rendu-Weber syndrome 1) (ENG), mRNA	3142	1	3	7	2	2
NM_000119.1	erythrocyte membrane protein band 4.2 (EPB42), mRNA	2697	0	0	0	0	0
NM_000120.2	epoxide hydrolase 1, microsomal (xenobiotic) (EPHX1), mRNA	1856	0	5	6	14	8
NM_000121.2	erythropoietin receptor (EPOR), mRNA	1849	0	0	0	2	0
NM_000122.1	excision repair cross-complementing rodent repair deficiency, complementation group 3 (xeroderma pigmentosum group B complementing) (ERCC3), mRNA	2751	0	3	2	5	4
NM_000123.2	excision repair cross-complementing rodent repair deficiency, complementation group 5 (xeroderma pigmentosum, complementation group G (Cockayne syndrome)) (ERCC5), mRNA	4100	0	3	7	2	4
NM_000124.1	excision repair cross-complementing rodent repair deficiency, complementation group 6 (ERCC6), mRNA	4714	1	1	1	1	1
NM_000125.2	estrogen receptor 1 (ESR1), mRNA	6456	0	0	0	0	0
NM_000126.2	electron-transfer-flavoprotein, alpha polypeptide (glutaric aciduria II) (ETFA), nuclear gene encoding mitochondrial protein, mRNA	1402	1	1	3	2	5
NM_000127.2	exostoses (multiple) 1 (EXT1), mRNA	3376	1	0	4	0	3
NM_000128.3	coagulation factor XI (plasma thromboplastin antecedent) (F11), mRNA	3278	0	0	0	0	0
NM_000129.3	coagulation factor XIII, A1 polypeptide (F13A1), mRNA	3863	0	0	0	0	1
NM_000130.4	coagulation factor V (proaccelerin, labile factor) (F5), mRNA	9179	2	4	1	0	1
NM_000131.3	coagulation factor VII (serum prothrombin conversion accelerator) (F7), transcript variant 1, mRNA	3141	1	0	0	0	0
NM_000132.2	coagulation factor VIII, procoagulant component (hemophilia A) (F8), transcript variant 1, mRNA	9030	0	2	2	2	2
NM_000133.2	coagulation factor IX (plasma thromboplastic component, Christmas disease, hemophilia B) (F9), mRNA	2804	0	0	0	0	0
NM_000134.2	fatty acid binding protein 2, intestinal (FABP2), mRNA	2273	1	0	0	0	0
NM_000135.2	Fanconi anemia, complementation group A (FANCA), transcript variant 1, mRNA	5460	0	1	0	0	0
NM_000136.2	Fanconi anemia, complementation group C (FANCC), mRNA	4612	0	0	0	1	0
NM_000137.1	fumarylacetoacetate hydrolase (fumarylacetoacetase) (FAH), mRNA	1447	0	1	0	1	1
NM_000138.3	fibrillin 1 (FBN1), mRNA	11626	0	2	5	4	0
NM_000139.2	membrane-spanning 4-domains, subfamily A, member 2 (Fc fragment of IgE, high affinity I, receptor for; beta polypeptide) (MS4A2), mRNA	3723	0	0	0	0	0
NM_000140.2	ferrochelatase (protoporphyria) (FECH), nuclear gene encoding mitochondrial protein, transcript variant 2, mRNA	3817	0	0	3	0	1
NM_000141.3	fibroblast growth factor receptor 2 (bacteria-expressed kinase, keratinocyte growth factor receptor, craniofacial dysostosis 1, Crouzon syndrome, Pfeiffer syndrome, Jackson-Weiss syndrome) (FGFR2), transcript variant 1, mRNA	4644	0	1	3	0	1
NM_000142.2	fibroblast growth factor receptor 3 (achondroplasia, thanatophoric dwarfism) (FGFR3), transcript variant 1, mRNA	4093	0	0	2	1	1
NM_000143.2	fumarate hydratase (FH), nuclear gene encoding mitochondrial protein, mRNA	1791	0	5	7	3	6
NM_000144.3	frataxin (FXN), nuclear gene encoding mitochondrial protein, transcript variant 1, mRNA	2262	0	0	0	0	0
NM_000145.2	follicle stimulating hormone receptor (FSHR), transcript variant 1, mRNA	2382	0	0	0	0	0
NM_000146.3	ferritin, light polypeptide (FTL), mRNA	889	6	33	100	86	95
NM_000147.3	fucosidase, alpha-L- 1, tissue (FUCA1), mRNA	2095	0	2	0	3	2
NM_000148.2	fucosyltransferase 1 (galactoside 2-alpha-L-fucosyltransferase, H blood group) (FUT1), mRNA	4244	0	4	4	1	1
NM_000149.3	fucosyltransferase 3 (galactoside 3(4)-L-fucosyltransferase, Lewis blood group) (FUT3), transcript variant 1, mRNA	2607	0	0	0	0	0
NM_000150.2	fucosyltransferase 6 (alpha (1,3) fucosyltransferase) (FUT6), transcript variant 1, mRNA	3137	0	4	0	2	1
NM_000151.2	glucose-6-phosphatase, catalytic subunit (G6PC), mRNA	3096	0	2	0	0	1
NM_000152.3	glucosidase, alpha; acid (Pompe disease, glycogen storage disease type II) (GAA), transcript variant 1, mRNA	3782	1	3	14	6	13
NM_000153.2	galactosylceramidase (GALC), transcript variant 1, mRNA	4185	1	2	9	6	5
NM_000154.1	galactokinase 1 (GALK1), mRNA	1361	0	0	0	2	1
NM_000155.2	galactose-1-phosphate uridylyltransferase (GALT), mRNA	1347	0	7	1	4	4
NM_000156.4	guanidinoacetate N-methyltransferase (GAMT), transcript variant 1, mRNA	1086	0	1	5	4	0
NM_000157.2	glucosidase, beta; acid (includes glucosylceramidase) (GBA), transcript variant 1, mRNA	2324	0	0	0	0	0
NM_000158.2	glucan (1,4-alpha-), branching enzyme 1 (glycogen branching enzyme, Andersen disease, glycogen storage disease type IV) (GBE1), mRNA	3099	0	1	3	2	3
NM_000159.2	glutaryl-Coenzyme A dehydrogenase (GCDH), nuclear gene encoding mitochondrial protein, transcript variant 1, mRNA	1839	0	1	1	3	2
NM_000160.2	glucagon receptor (GCGR), mRNA	2033	0	0	0	0	0
NM_000161.2	GTP cyclohydrolase 1 (dopa-responsive dystonia) (GCH1), transcript variant 1, mRNA	2941	0	0	0	0	0
NM_000162.2	glucokinase (hexokinase 4, maturity onset diabetes of the young 2) (GCK), transcript variant 1, mRNA	2759	0	0	0	0	0
NM_000163.2	growth hormone receptor (GHR), mRNA	4370	0	0	0	0	0
NM_000164.2	gastric inhibitory polypeptide receptor (GIPR), mRNA	2024	0	0	0	0	0
NM_000165.3	gap junction protein, alpha 1, 43kDa (GJA1), mRNA	3130	9	14	44	25	22
NM_000166.4	gap junction protein, beta 1, 32kDa (GJB1), transcript variant 2, mRNA	1647	0	0	1	2	1
NM_000167.3	glycerol kinase (GK), transcript variant 2, mRNA	3573	10	3	1	2	2
NM_000168.3	GLI-Kruppel family member GLI3 (Greig cephalopolysyndactyly syndrome) (GLI3), mRNA	8209	0	3	0	2	0
NM_000169.2	galactosidase, alpha (GLA), mRNA	1418	0	0	0	0	1
NM_000170.2	glycine dehydrogenase (decarboxylating) (GLDC), mRNA	3820	3	0	1	2	0
NM_000171.2	glycine receptor, alpha 1 (startle disease/hyperekplexia) (GLRA1), mRNA	1709	0	1	0	0	0
NM_000172.2	guanine nucleotide binding protein (G protein), alpha transducing activity polypeptide 1 (GNAT1), transcript variant 2, mRNA	1284	0	0	0	0	0
NM_000173.4	glycoprotein Ib (platelet), alpha polypeptide (GP1BA), mRNA	2463	0	0	0	1	0
NM_000174.2	glycoprotein IX (platelet) (GP9), mRNA	900	0	0	0	0	0
NM_000175.2	glucose phosphate isomerase (GPI), mRNA	2075	6	18	46	28	45
NM_000176.2	nuclear receptor subfamily 3, group C, member 1 (glucocorticoid receptor) (NR3C1), transcript variant 5, mRNA	6784	0	0	0	0	0
NM_000177.4	gelsolin (amyloidosis, Finnish type) (GSN), transcript variant 1, mRNA	2719	0	0	0	1	1
NM_000178.2	glutathione synthetase (GSS), mRNA	1918	0	0	3	2	2
NM_000179.1	mutS homolog 6 (E. coli) (MSH6), mRNA	4264	0	2	5	2	4
NM_000180.2	guanylate cyclase 2D, membrane (retina-specific) (GUCY2D), mRNA	3620	0	0	0	0	0
NM_000181.2	glucuronidase, beta (GUSB), mRNA	2245	0	1	2	3	3
NM_000182.4	hydroxyacyl-Coenzyme A dehydrogenase/3-ketoacyl-Coenzyme A thiolase/enoyl-Coenzyme A hydratase (trifunctional protein), alpha subunit (HADHA), nuclear gene encoding mitochondrial protein, mRNA	3048	1	2	23	12	10
NM_000183.2	hydroxyacyl-Coenzyme A dehydrogenase/3-ketoacyl-Coenzyme A thiolase/enoyl-Coenzyme A hydratase (trifunctional protein), beta subunit (HADHB), nuclear gene encoding mitochondrial protein, mRNA	2196	9	4	18	10	5
NM_000184.2	hemoglobin, gamma G (HBG2), mRNA	583	0	0	0	0	0
NM_000185.3	serpin peptidase inhibitor, clade D (heparin cofactor), member 1 (SERPIND1), mRNA	2237	0	0	1	1	0
NM_000186.2	complement factor H (CFH), transcript variant 1, mRNA	4004	0	0	1	0	2
NM_000187.2	homogentisate 1,2-dioxygenase (homogentisate oxidase) (HGD), mRNA	1920	0	0	0	0	0
NM_000188.1	hexokinase 1 (HK1), nuclear gene encoding mitochondrial protein, transcript variant 1, mRNA	3580	0	0	1	0	0
NM_000189.4	hexokinase 2 (HK2), mRNA	7109	0	1	1	0	0
NM_000190.3	hydroxymethylbilane synthase (HMBS), transcript variant 1, mRNA	1526	0	0	3	2	2
NM_000191.2	3-hydroxymethyl-3-methylglutaryl-Coenzyme A lyase (hydroxymethylglutaricaciduria) (HMGCL), mRNA	1617	0	4	1	3	1
NM_000192.3	T-box 5 (TBX5), transcript variant 1, mRNA	3921	0	0	0	0	0
NM_000193.2	sonic hedgehog homolog (Drosophila) (SHH), mRNA	1576	0	0	0	0	0
NM_000194.1	hypoxanthine phosphoribosyltransferase 1 (Lesch-Nyhan syndrome) (HPRT1), mRNA	1331	1	1	15	9	13
NM_000195.2	Hermansky-Pudlak syndrome 1 (HPS1), transcript variant 1, mRNA	3714	1	5	4	2	4
NM_000196.3	hydroxysteroid (11-beta) dehydrogenase 2 (HSD11B2), mRNA	1939	0	0	0	2	0
NM_000197.1	hydroxysteroid (17-beta) dehydrogenase 3 (HSD17B3), mRNA	1134	0	0	2	0	0
NM_000198.2	hydroxy-delta-5-steroid dehydrogenase, 3 beta- and steroid delta-isomerase 2 (HSD3B2), mRNA	1669	0	0	0	0	0
NM_000199.2	N-sulfoglucosamine sulfohydrolase (sulfamidase) (SGSH), mRNA	2740	0	0	0	2	0
NM_000200.1	histatin 3 (HTN3), mRNA	524	0	0	0	0	0
NM_000201.1	intercellular adhesion molecule 1 (CD54), human rhinovirus receptor (ICAM1), mRNA	2986	0	0	0	1	0
NM_000202.3	iduronate 2-sulfatase (Hunter syndrome) (IDS), transcript variant 1, mRNA	5756	26	97	201	128	154
NM_000203.3	iduronidase, alpha-L- (IDUA), mRNA	2203	0	0	0	0	1
NM_000204.2	complement factor I (CFI), mRNA	2160	0	0	0	0	0
NM_000206.1	interleukin 2 receptor, gamma (severe combined immunodeficiency) (IL2RG), mRNA	1451	0	0	0	0	0
NM_000207.2	insulin (INS), mRNA	469	0	0	0	0	0
NM_000208.2	insulin receptor (INSR), transcript variant 1, mRNA	9059	0	8	7	6	5
NM_000209.2	pancreatic and duodenal homeobox 1 (PDX1), mRNA	1527	0	0	0	0	0
NM_000210.2	integrin, alpha 6 (ITGA6), transcript variant 2, mRNA	5810	2	6	5	4	4
NM_000211.2	integrin, beta 2 (complement component 3 receptor 3 and 4 subunit) (ITGB2), mRNA	2887	0	0	2	1	2
NM_000212.2	integrin, beta 3 (platelet glycoprotein IIIa, antigen CD61) (ITGB3), mRNA	4894	0	0	0	0	0
NM_000213.3	integrin, beta 4 (ITGB4), transcript variant 1, mRNA	5925	0	0	0	0	0
NM_000214.1	jagged 1 (Alagille syndrome) (JAG1), mRNA	5896	1	1	5	2	0
NM_000215.2	Janus kinase 3 (a protein tyrosine kinase, leukocyte) (JAK3), mRNA	4025	1	0	1	0	1
NM_000216.2	Kallmann syndrome 1 sequence (KAL1), mRNA	6314	0	1	9	4	7
NM_000217.2	potassium voltage-gated channel, shaker-related subfamily, member 1 (episodic ataxia with myokymia) (KCNA1), mRNA	7983	3	5	19	12	15
NM_000218.2	potassium voltage-gated channel, KQT-like subfamily, member 1 (KCNQ1), transcript variant 1, mRNA	3262	0	0	0	0	0
NM_000219.2	potassium voltage-gated channel, Isk-related family, member 1 (KCNE1), mRNA	3570	0	0	0	0	0
NM_000220.2	potassium inwardly-rectifying channel, subfamily J, member 1 (KCNJ1), transcript variant rom-k1, mRNA	2332	0	0	0	0	0
NM_000221.2	ketohexokinase (fructokinase) (KHK), transcript variant a, mRNA	2433	0	2	6	0	0
NM_000222.2	v-kit Hardy-Zuckerman 4 feline sarcoma viral oncogene homolog (KIT), transcript variant 1, mRNA	5190	0	0	1	0	0
NM_000223.2	keratin 12 (Meesmann corneal dystrophy) (KRT12), mRNA	1867	0	0	0	0	0
NM_000224.2	keratin 18 (KRT18), transcript variant 1, mRNA	1485	0	1	1	0	2
NM_000226.2	keratin 9 (epidermolytic palmoplantar keratoderma) (KRT9), mRNA	2287	0	0	0	0	0
NM_000227.2	laminin, alpha 3 (LAMA3), transcript variant 2, mRNA	5601	0	0	0	0	0
NM_000228.2	laminin, beta 3 (LAMB3), transcript variant 1, mRNA	4093	0	0	1	1	2
NM_000229.1	lecithin-cholesterol acyltransferase (LCAT), mRNA	1354	0	0	5	5	3
NM_000230.1	leptin (obesity homolog, mouse) (LEP), mRNA	3426	0	0	1	0	0
NM_000231.1	sarcoglycan, gamma (35kDa dystrophin-associated glycoprotein) (SGCG), mRNA	1630	0	0	0	0	0
NM_000232.3	sarcoglycan, beta (43kDa dystrophin-associated glycoprotein) (SGCB), mRNA	4229	9	3	17	10	11
NM_000233.2	luteinizing hormone/choriogonadotropin receptor (LHCGR), mRNA	3089	0	0	0	0	0
NM_000234.1	ligase I, DNA, ATP-dependent (LIG1), mRNA	3083	0	0	2	1	1
NM_000235.2	lipase A, lysosomal acid, cholesterol esterase (Wolman disease) (LIPA), mRNA	2654	0	5	12	10	8
NM_000236.1	lipase, hepatic (LIPC), mRNA	1603	0	0	0	1	0
NM_000237.2	lipoprotein lipase (LPL), mRNA	3747	0	7	5	7	6
NM_000238.2	potassium voltage-gated channel, subfamily H (eag-related), member 2 (KCNH2), transcript variant 1, mRNA	3900	0	0	4	2	0
NM_000239.1	lysozyme (renal amyloidosis) (LYZ), mRNA	1487	9	10	6	0	3
NM_000240.2	monoamine oxidase A (MAOA), nuclear gene encoding mitochondrial protein, mRNA	4090	0	2	7	5	5
NM_000242.1	mannose-binding lectin (protein C) 2, soluble (opsonic defect) (MBL2), mRNA	3605	0	0	0	0	0
NM_000243.1	Mediterranean fever (MEFV), mRNA	3511	5	19	6	2	6
NM_000244.2	multiple endocrine neoplasia I (MEN1), transcript variant 1, mRNA	2787	0	0	0	0	0
NM_000245.2	met proto-oncogene (hepatocyte growth factor receptor) (MET), mRNA	6641	1	3	3	1	1
NM_000246.2	class II, major histocompatibility complex, transactivator (CIITA), mRNA	4661	0	1	1	1	0
NM_000247.1	MHC class I polypeptide-related sequence A (MICA), mRNA	1365	0	0	0	0	0
NM_000248.2	microphthalmia-associated transcription factor (MITF), transcript variant 4, mRNA	4490	0	0	0	0	0
NM_000249.2	mutL homolog 1, colon cancer, nonpolyposis type 2 (E. coli) (MLH1), mRNA	2524	0	5	7	2	6
NM_000250.1	myeloperoxidase (MPO), nuclear gene encoding mitochondrial protein, mRNA	3215	0	0	1	1	0
NM_000251.1	mutS homolog 2, colon cancer, nonpolyposis type 1 (E. coli) (MSH2), mRNA	3145	1	3	2	3	8
NM_000252.1	myotubularin 1 (MTM1), mRNA	3411	0	0	4	4	2
NM_000253.2	microsomal triglyceride transfer protein (MTTP), mRNA	4093	0	0	0	0	0
NM_000254.1	5-methyltetrahydrofolate-homocysteine methyltransferase (MTR), mRNA	7122	0	8	2	5	2
NM_000255.1	methylmalonyl Coenzyme A mutase (MUT), nuclear gene encoding mitochondrial protein, mRNA	2798	0	2	5	3	9
NM_000256.3	myosin binding protein C, cardiac (MYBPC3), mRNA	4217	0	0	0	0	0
NM_000257.2	myosin, heavy chain 7, cardiac muscle, beta (MYH7), mRNA	6044	0	0	1	0	2
NM_000258.2	myosin, light chain 3, alkali; ventricular, skeletal, slow (MYL3), mRNA	942	0	0	1	0	0
NM_000259.2	myosin VA (heavy chain 12, myoxin) (MYO5A), mRNA	12227	12	52	71	39	46
NM_000260.2	myosin VIIA (MYO7A), mRNA	7367	0	0	0	1	0
NM_000261.1	myocilin, trabecular meshwork inducible glucocorticoid response (MYOC), mRNA	2061	0	0	0	0	0
NM_000262.1	N-acetylgalactosaminidase, alpha- (NAGA), mRNA	3598	0	1	0	0	0
NM_000263.3	N-acetylglucosaminidase, alpha- (Sanfilippo disease IIIB) (NAGLU), mRNA	2798	0	0	2	1	1
NM_000264.3	patched homolog 1 (Drosophila) (PTCH1), transcript variant 1b, mRNA	7957	0	0	0	0	0
NM_000265.4	neutrophil cytosolic factor 1, (chronic granulomatous disease, autosomal 1) (NCF1), mRNA	1409	0	0	0	2	0
NM_000266.1	Norrie disease (pseudoglioma) (NDP), mRNA	1846	0	2	3	3	6
NM_000267.2	neurofibromin 1 (neurofibromatosis, von Recklinghausen disease, Watson disease) (NF1), transcript variant 2, mRNA	12331	2	1	0	1	0
NM_000268.2	neurofibromin 2 (bilateral acoustic neuroma) (NF2), transcript variant 1, mRNA	6021	0	0	0	0	0
NM_000269.2	non-metastatic cells 1, protein (NM23A) expressed in (NME1), transcript variant 2, mRNA	811	0	2	9	2	3
NM_000270.1	nucleoside phosphorylase (NP), mRNA	1418	0	0	4	2	0
NM_000271.3	Niemann-Pick disease, type C1 (NPC1), mRNA	4711	0	5	11	3	7
NM_000272.2	nephronophthisis 1 (juvenile) (NPHP1), transcript variant 1, mRNA	3731	0	2	1	1	1
NM_000273.1	G protein-coupled receptor 143 (GPR143), mRNA	1607	0	0	0	0	0
NM_000274.1	ornithine aminotransferase (gyrate atrophy) (OAT), nuclear gene encoding mitochondrial protein, mRNA	2013	6	5	27	15	28
NM_000275.1	oculocutaneous albinism II (pink-eye dilution homolog, mouse) (OCA2), mRNA	3136	2	0	0	1	1
NM_000276.3	oculocerebrorenal syndrome of Lowe (OCRL), transcript variant a, mRNA	5165	1	4	8	7	8
NM_000277.1	phenylalanine hydroxylase (PAH), mRNA	2680	0	0	1	0	1
NM_000278.3	paired box 2 (PAX2), transcript variant b, mRNA	4054	0	0	0	0	0
NM_000280.2	paired box 6 (PAX6), transcript variant 1, mRNA	2816	1	6	20	8	11
NM_000281.2	pterin-4 alpha-carbinolamine dehydratase/dimerization cofactor of hepatocyte nuclear factor 1 alpha (TCF1) (PCBD1), mRNA	1025	0	1	2	4	2
NM_000282.2	propionyl Coenzyme A carboxylase, alpha polypeptide (PCCA), mRNA	2518	0	7	3	2	5
NM_000283.2	phosphodiesterase 6B, cGMP-specific, rod, beta (congenital stationary night blindness 3, autosomal dominant) (PDE6B), mRNA	3283	1	3	2	1	3
NM_000284.1	pyruvate dehydrogenase (lipoamide) alpha 1 (PDHA1), mRNA	1472	1	3	4	2	6
NM_000285.2	peptidase D (PEPD), mRNA	2018	0	0	9	4	2
NM_000286.1	peroxisomal biogenesis factor 12 (PEX12), mRNA	2609	0	0	0	1	2
NM_000287.2	peroxisomal biogenesis factor 6 (PEX6), mRNA	3287	1	2	7	3	6
NM_000288.1	peroxisomal biogenesis factor 7 (PEX7), mRNA	1451	0	0	1	3	0
NM_000289.3	phosphofructokinase, muscle (PFKM), mRNA	2812	4	7	34	17	21
NM_000290.2	phosphoglycerate mutase 2 (muscle) (PGAM2), mRNA	845	0	0	1	2	0
NM_000291.2	phosphoglycerate kinase 1 (PGK1), mRNA	2338	1	19	46	31	31
NM_000292.1	phosphorylase kinase, alpha 2 (liver) (PHKA2), mRNA	4566	0	2	1	0	3
NM_000293.1	phosphorylase kinase, beta (PHKB), transcript variant 1, mRNA	4284	0	1	1	0	1
NM_000294.1	phosphorylase kinase, gamma 2 (testis) (PHKG2), mRNA	1571	0	0	2	2	1
NM_000295.3	serpin peptidase inhibitor, clade A (alpha-1 antiproteinase, antitrypsin), member 1 (SERPINA1), transcript variant 1, mRNA	1607	0	1	2	3	3
NM_000296.2	polycystic kidney disease 1 (autosomal dominant) (PKD1), transcript variant 2, mRNA	14135	0	2	7	4	2
NM_000297.2	polycystic kidney disease 2 (autosomal dominant) (PKD2), mRNA	5073	1	1	6	3	1
NM_000298.4	pyruvate kinase, liver and RBC (PKLR), nuclear gene encoding mitochondrial protein, transcript variant 1, mRNA	2483	0	0	0	0	0
NM_000299.2	plakophilin 1 (ectodermal dysplasia/skin fragility syndrome) (PKP1), transcript variant 1b, mRNA	5451	0	0	0	0	0
NM_000300.2	phospholipase A2, group IIA (platelets, synovial fluid) (PLA2G2A), mRNA	997	0	0	0	0	0
NM_000301.1	plasminogen (PLG), mRNA	2732	0	0	0	0	0
NM_000302.2	procollagen-lysine 1, 2-oxoglutarate 5-dioxygenase 1 (PLOD1), mRNA	3004	2	0	4	5	3
NM_000303.1	phosphomannomutase 2 (PMM2), mRNA	2302	0	1	0	0	0
NM_000304.2	peripheral myelin protein 22 (PMP22), transcript variant 1, mRNA	1828	0	0	0	0	0
NM_000305.2	paraoxonase 2 (PON2), transcript variant 1, mRNA	1669	1	2	15	14	18
NM_000306.1	POU class 1 homeobox 1 (POU1F1), mRNA	1262	0	0	0	0	0
NM_000307.2	POU class 3 homeobox 4 (POU3F4), mRNA	1491	0	0	0	0	0
NM_000308.2	cathepsin A (CTSA), mRNA	2254	1	3	12	11	5
NM_000309.2	protoporphyrinogen oxidase (PPOX), nuclear gene encoding mitochondrial protein, mRNA	1703	0	0	1	2	3
NM_000310.2	palmitoyl-protein thioesterase 1 (ceroid-lipofuscinosis, neuronal 1, infantile) (PPT1), mRNA	2358	0	6	24	7	13
NM_000311.3	prion protein (p27-30) (Creutzfeldt-Jakob disease, Gerstmann-Strausler-Scheinker syndrome, fatal familial insomnia) (PRNP), transcript variant 1, mRNA	2755	0	0	2	2	2
NM_000312.2	protein C (inactivator of coagulation factors Va and VIIIa) (PROC), mRNA	1776	0	0	0	0	0
NM_000313.1	protein S (alpha) (PROS1), mRNA	3309	0	1	0	1	0
NM_000314.4	phosphatase and tensin homolog (mutated in multiple advanced cancers 1) (PTEN), mRNA	5572	3	8	23	13	16
NM_000315.2	parathyroid hormone (PTH), mRNA	828	0	0	0	0	0
NM_000316.2	parathyroid hormone receptor 1 (PTHR1), mRNA	2144	0	0	2	1	1
NM_000317.1	6-pyruvoyltetrahydropterin synthase (PTS), mRNA	921	0	0	3	3	3
NM_000318.2	peroxisomal membrane protein 3, 35kDa (Zellweger syndrome) (PXMP3), transcript variant 1, mRNA	4392	0	0	2	4	2
NM_000319.3	peroxisomal biogenesis factor 5 (PEX5), mRNA	3215	11	2	12	3	8
NM_000320.1	quinoid dihydropteridine reductase (QDPR), mRNA	1550	2	14	76	36	42
NM_000321.2	retinoblastoma 1 (including osteosarcoma) (RB1), mRNA	4772	1	4	8	13	9
NM_000322.3	peripherin 2 (retinal degeneration, slow) (PRPH2), mRNA	2975	0	0	0	0	0
NM_000324.1	Rh-associated glycoprotein (RHAG), mRNA	1927	0	0	0	0	0
NM_000325.5	paired-like homeodomain 2 (PITX2), transcript variant 3, mRNA	2337	0	0	0	0	0
NM_000326.3	retinaldehyde binding protein 1 (RLBP1), mRNA	1764	0	0	0	0	1
NM_000327.2	retinal outer segment membrane protein 1 (ROM1), mRNA	1477	1	0	5	2	2
NM_000328.2	retinitis pigmentosa GTPase regulator (RPGR), transcript variant A, mRNA	3082	0	2	0	2	3
NM_000329.2	retinal pigment epithelium-specific protein 65kDa (RPE65), mRNA	2608	0	0	0	0	0
NM_000330.2	retinoschisis (X-linked, juvenile) 1 (RS1), mRNA	3046	0	0	1	2	2
NM_000331.3	serum amyloid A1 (SAA1), transcript variant 1, mRNA	716	0	0	0	0	0
NM_000332.2	ataxin 1 (ATXN1), mRNA	10692	5	13	13	7	16
NM_000333.2	ataxin 7 (ATXN7), mRNA	4416	0	1	2	0	1
NM_000334.4	sodium channel, voltage-gated, type IV, alpha subunit (SCN4A), mRNA	7805	0	0	0	0	0
NM_000335.4	sodium channel, voltage-gated, type V, alpha subunit (SCN5A), transcript variant 2, mRNA	8501	0	0	0	0	0
NM_000336.2	sodium channel, nonvoltage-gated 1, beta (Liddle syndrome) (SCNN1B), mRNA	2597	0	0	0	0	0
NM_000337.4	sarcoglycan, delta (35kDa dystrophin-associated glycoprotein) (SGCD), transcript variant 1, mRNA	8052	0	1	0	2	1
NM_000338.2	solute carrier family 12 (sodium/potassium/chloride transporters), member 1 (SLC12A1), mRNA	4717	0	0	0	0	1
NM_000339.1	solute carrier family 12 (sodium/chloride transporters), member 3 (SLC12A3), mRNA	3131	0	0	0	0	0
NM_000340.1	solute carrier family 2 (facilitated glucose transporter), member 2 (SLC2A2), mRNA	3439	0	0	0	0	0
NM_000341.2	solute carrier family 3 (cystine, dibasic and neutral amino acid transporters, activator of cystine, dibasic and neutral amino acid transport), member 1 (SLC3A1), mRNA	2323	0	0	2	2	2
NM_000342.2	solute carrier family 4, anion exchanger, member 1 (erythrocyte membrane protein band 3, Diego blood group) (SLC4A1), mRNA	3635	0	0	0	0	0
NM_000343.1	solute carrier family 5 (sodium/glucose cotransporter), member 1 (SLC5A1), mRNA	2449	0	0	0	0	0
NM_000344.2	survival of motor neuron 1, telomeric (SMN1), transcript variant d, mRNA	1621	1	2	5	2	2
NM_000345.2	synuclein, alpha (non A4 component of amyloid precursor) (SNCA), transcript variant NACP140, mRNA	1543	0	6	11	20	13
NM_000346.2	SRY (sex determining region Y)-box 9 (campomelic dysplasia, autosomal sex-reversal) (SOX9), mRNA	3935	1	11	9	2	5
NM_000347.4	spectrin, beta, erythrocytic (includes spherocytosis, clinical type I) (SPTB), transcript variant 2, mRNA	6695	0	7	10	3	4
NM_000348.3	steroid-5-alpha-reductase, alpha polypeptide 2 (3-oxo-5 alpha-steroid delta 4-dehydrogenase alpha 2) (SRD5A2), mRNA	2446	0	0	0	0	0
NM_000349.2	steroidogenic acute regulatory protein (STAR), nuclear gene encoding mitochondrial protein, transcript variant 1, mRNA	2695	0	2	2	0	0
NM_000350.2	ATP-binding cassette, sub-family A (ABC1), member 4 (ABCA4), mRNA	7326	0	0	0	0	0
NM_000351.4	steroid sulfatase (microsomal), isozyme S (STS), mRNA	6377	0	2	14	4	3
NM_000352.3	ATP-binding cassette, sub-family C (CFTR/MRP), member 8 (ABCC8), mRNA	4980	0	2	6	0	6
NM_000353.1	tyrosine aminotransferase (TAT), nuclear gene encoding mitochondrial protein, mRNA	2754	0	1	0	0	1
NM_000354.3	serpin peptidase inhibitor, clade A (alpha-1 antiproteinase, antitrypsin), member 7 (SERPINA7), mRNA	1559	0	0	0	0	0
NM_000355.2	transcobalamin II; macrocytic anemia (TCN2), mRNA	1987	0	4	3	0	2
NM_000356.2	Treacher Collins-Franceschetti syndrome 1 (TCOF1), transcript variant 2, mRNA	4849	0	0	1	0	0
NM_000358.1	transforming growth factor, beta-induced, 68kDa (TGFBI), mRNA	2691	0	0	0	0	0
NM_000359.2	transglutaminase 1 (K polypeptide epidermal type I, protein-glutamine-gamma-glutamyltransferase) (TGM1), mRNA	2777	0	0	0	0	0
NM_000360.3	tyrosine hydroxylase (TH), transcript variant 2, mRNA	1817	0	0	0	0	0
NM_000361.2	thrombomodulin (THBD), mRNA	4048	0	0	0	1	0
NM_000362.4	TIMP metallopeptidase inhibitor 3 (Sorsby fundus dystrophy, pseudoinflammatory) (TIMP3), mRNA	5496	1	10	21	17	8
NM_000363.4	troponin I type 3 (cardiac) (TNNI3), mRNA	866	0	0	0	0	0
NM_000364.2	troponin T type 2 (cardiac) (TNNT2), transcript variant 1, mRNA	1153	0	0	1	0	1
NM_000365.4	triosephosphate isomerase 1 (TPI1), mRNA	1254	4	10	59	36	37
NM_000366.5	tropomyosin 1 (alpha) (TPM1), transcript variant 5, mRNA	1294	0	2	0	1	0
NM_000367.2	thiopurine S-methyltransferase (TPMT), mRNA	3258	3	6	5	6	12
NM_000368.3	tuberous sclerosis 1 (TSC1), transcript variant 1, mRNA	8617	2	12	12	8	13
NM_000369.2	thyroid stimulating hormone receptor (TSHR), transcript variant 1, mRNA	4410	0	0	0	0	0
NM_000370.2	tocopherol (alpha) transfer protein (TTPA), mRNA	1249	0	0	0	3	0
NM_000371.1	transthyretin (prealbumin, amyloidosis type I) (TTR), mRNA	615	0	2	18	6	11
NM_000372.4	tyrosinase (oculocutaneous albinism IA) (TYR), mRNA	2082	0	0	0	0	0
NM_000373.1	uridine monophosphate synthetase (orotate phosphoribosyl transferase and orotidine-5'-decarboxylase) (UMPS), mRNA	2244	0	1	2	0	1
NM_000374.3	uroporphyrinogen decarboxylase (UROD), mRNA	1383	1	0	6	5	4
NM_000375.1	uroporphyrinogen III synthase (congenital erythropoietic porphyria) (UROS), mRNA	1279	0	2	11	3	4
NM_000376.2	vitamin D (1,25- dihydroxyvitamin D3) receptor (VDR), transcript variant 1, mRNA	4669	0	0	0	0	0
NM_000377.1	Wiskott-Aldrich syndrome (eczema-thrombocytopenia) (WAS), mRNA	1806	0	0	1	0	0
NM_000378.3	Wilms tumor 1 (WT1), transcript variant A, mRNA	2969	0	0	0	0	0
NM_000379.3	xanthine dehydrogenase (XDH), mRNA	5717	0	1	0	0	0
NM_000380.2	xeroderma pigmentosum, complementation group A (XPA), mRNA	1439	0	0	1	0	1
NM_000381.2	midline 1 (Opitz/BBB syndrome) (MID1), transcript variant 1, mRNA	6217	0	0	0	0	0
NM_000382.2	aldehyde dehydrogenase 3 family, member A2 (ALDH3A2), transcript variant 2, mRNA	3702	3	13	16	7	11
NM_000383.2	autoimmune regulator (AIRE), transcript variant AIRE-1, mRNA	2257	0	0	0	1	0
NM_000384.2	apolipoprotein B (including Ag(x) antigen) (APOB), mRNA	14121	0	0	0	0	0
NM_000386.2	bleomycin hydrolase (BLMH), mRNA	2417	0	0	5	0	5
NM_000387.3	solute carrier family 25 (carnitine/acylcarnitine translocase), member 20 (SLC25A20), nuclear gene encoding mitochondrial protein, mRNA	1803	0	0	2	1	0
NM_000388.2	calcium-sensing receptor (hypocalciuric hypercalcemia 1, severe neonatal hyperparathyroidism) (CASR), mRNA	4913	0	0	0	0	0
NM_000389.2	cyclin-dependent kinase inhibitor 1A (p21, Cip1) (CDKN1A), transcript variant 1, mRNA	2140	2	3	4	5	5
NM_000390.2	choroideremia (Rab escort protein 1) (CHM), transcript variant 1, mRNA	5442	2	6	7	6	4
NM_000391.3	tripeptidyl peptidase I (TPP1), mRNA	3540	2	4	18	20	13
NM_000392.2	ATP-binding cassette, sub-family C (CFTR/MRP), member 2 (ABCC2), mRNA	4930	0	2	0	0	0
NM_000393.3	collagen, type V, alpha 2 (COL5A2), mRNA	6930	0	1	4	1	2
NM_000394.2	crystallin, alpha A (CRYAA), mRNA	1114	0	0	0	0	0
NM_000395.1	colony stimulating factor 2 receptor, beta, low-affinity (granulocyte-macrophage) (CSF2RB), mRNA	2996	0	0	0	0	0
NM_000396.2	cathepsin K (CTSK), mRNA	1702	0	0	0	0	1
NM_000397.2	cytochrome b-245, beta polypeptide (chronic granulomatous disease) (CYBB), mRNA	4266	0	1	0	2	2
NM_000398.4	cytochrome b5 reductase 3 (CYB5R3), transcript variant M, mRNA	1978	0	5	20	14	9
NM_000399.2	early growth response 2 (Krox-20 homolog, Drosophila) (EGR2), mRNA	2984	0	0	0	1	0
NM_000400.2	excision repair cross-complementing rodent repair deficiency, complementation group 2 (xeroderma pigmentosum D) (ERCC2), mRNA	2355	0	0	2	0	3
NM_000401.2	exostoses (multiple) 2 (EXT2), transcript variant 1, mRNA	3804	0	1	5	4	4
NM_000402.3	glucose-6-phosphate dehydrogenase (G6PD), nuclear gene encoding mitochondrial protein, transcript variant 1, mRNA	2395	1	0	2	2	4
NM_000403.3	UDP-galactose-4-epimerase (GALE), transcript variant 1, mRNA	1647	0	1	6	3	1
NM_000404.2	galactosidase, beta 1 (GLB1), transcript variant 1, mRNA	2588	0	0	0	0	0
NM_000405.3	GM2 ganglioside activator (GM2A), mRNA	2521	1	7	0	4	5
NM_000406.2	gonadotropin-releasing hormone receptor (GNRHR), transcript variant 1, mRNA	5843	0	0	0	0	0
NM_000407.4	glycoprotein Ib (platelet), beta polypeptide (GP1BB), mRNA	958	0	0	0	0	0
NM_000408.3	glycerol-3-phosphate dehydrogenase 2 (mitochondrial) (GPD2), nuclear gene encoding mitochondrial protein, transcript variant 2, mRNA	5820	0	0	0	0	0
NM_000409.2	guanylate cyclase activator 1A (retina) (GUCA1A), mRNA	1976	0	0	2	2	0
NM_000410.3	hemochromatosis (HFE), transcript variant 1, mRNA	2222	0	0	0	0	0
NM_000411.4	holocarboxylase synthetase (biotin-(proprionyl-Coenzyme A-carboxylase (ATP-hydrolysing)) ligase) (HLCS), mRNA	5991	2	2	3	0	3
NM_000412.2	histidine-rich glycoprotein (HRG), mRNA	1964	0	0	0	0	0
NM_000413.1	hydroxysteroid (17-beta) dehydrogenase 1 (HSD17B1), mRNA	2230	0	1	2	4	2
NM_000414.1	hydroxysteroid (17-beta) dehydrogenase 4 (HSD17B4), mRNA	2593	4	3	15	10	12
NM_000415.1	islet amyloid polypeptide (IAPP), mRNA	1462	1	0	3	0	0
NM_000416.1	interferon gamma receptor 1 (IFNGR1), mRNA	2059	1	7	8	9	5
NM_000417.1	interleukin 2 receptor, alpha (IL2RA), mRNA	2308	0	3	0	0	0
NM_000418.2	interleukin 4 receptor (IL4R), transcript variant 1, mRNA	3678	2	0	1	2	1
NM_000419.3	integrin, alpha 2b (platelet glycoprotein IIb of IIb/IIIa complex, antigen CD41) (ITGA2B), mRNA	3334	0	0	3	1	1
NM_000420.2	Kell blood group, metallo-endopeptidase (KEL), mRNA	2562	0	3	0	0	0
NM_000421.2	keratin 10 (epidermolytic hyperkeratosis; keratosis palmaris et plantaris) (KRT10), mRNA	2145	0	1	4	1	1
NM_000422.1	keratin 17 (KRT17), mRNA	1512	0	0	0	1	1
NM_000423.2	keratin 2 (epidermal ichthyosis bullosa of Siemens) (KRT2), mRNA	2459	0	0	0	0	0
NM_000424.3	keratin 5 (epidermolysis bullosa simplex, Dowling-Meara/Kobner/Weber-Cockayne types) (KRT5), mRNA	2320	0	0	0	0	0
NM_000425.2	L1 cell adhesion molecule (L1CAM), transcript variant 1, mRNA	4525	3	14	32	16	13
NM_000426.3	laminin, alpha 2 (merosin, congenital muscular dystrophy) (LAMA2), transcript variant 1, mRNA	9708	0	0	0	0	0
NM_000427.2	loricrin (LOR), mRNA	1229	0	0	0	0	0
NM_000428.2	latent transforming growth factor beta binding protein 2 (LTBP2), mRNA	8568	1	0	0	2	2
NM_000429.2	methionine adenosyltransferase I, alpha (MAT1A), mRNA	3419	0	0	0	0	0
NM_000430.2	platelet-activating factor acetylhydrolase, isoform Ib, alpha subunit 45kDa (PAFAH1B1), mRNA	5581	6	33	51	35	50
NM_000431.1	mevalonate kinase (mevalonic aciduria) (MVK), mRNA	1952	0	0	5	1	0
NM_000432.2	myosin, light chain 2, regulatory, cardiac, slow (MYL2), mRNA	809	0	0	0	0	0
NM_000433.2	neutrophil cytosolic factor 2 (65kDa, chronic granulomatous disease, autosomal 2) (NCF2), mRNA	2406	0	1	0	0	0
NM_000434.2	sialidase 1 (lysosomal sialidase) (NEU1), mRNA	1943	0	0	3	0	4
NM_000435.2	Notch homolog 3 (Drosophila) (NOTCH3), mRNA	8089	0	0	5	2	2
NM_000436.3	3-oxoacid CoA transferase 1 (OXCT1), nuclear gene encoding mitochondrial protein, mRNA	3572	1	7	14	26	14
NM_000437.3	platelet-activating factor acetylhydrolase 2, 40kDa (PAFAH2), mRNA	3581	1	3	4	2	3
NM_000438.3	paired box gene 3 (Waardenburg syndrome 1) (PAX3), transcript variant PAX3A, mRNA	1489	0	0	0	0	0
NM_000439.3	proprotein convertase subtilisin/kexin type 1 (PCSK1), mRNA	5054	1	2	9	9	9
NM_000440.1	phosphodiesterase 6A, cGMP-specific, rod, alpha (PDE6A), mRNA	2944	1	1	0	0	1
NM_000441.1	solute carrier family 26, member 4 (SLC26A4), mRNA	4930	0	7	5	0	3
NM_000442.3	platelet/endothelial cell adhesion molecule (CD31 antigen) (PECAM1), mRNA	3754	0	2	1	3	6
NM_000443.3	ATP-binding cassette, sub-family B (MDR/TAP), member 4 (ABCB4), transcript variant A, mRNA	3967	0	0	0	0	0
NM_000444.3	phosphate regulating endopeptidase homolog, X-linked (hypophosphatemia, vitamin D resistant rickets) (PHEX), transcript variant 1843529, mRNA	2877	0	0	0	0	0
NM_000445.2	plectin 1, intermediate filament binding protein 500kDa (PLEC1), transcript variant 1, mRNA	14755	3	18	20	15	24
NM_000446.3	paraoxonase 1 (PON1), mRNA	2395	0	0	0	0	0
NM_000447.1	presenilin 2 (Alzheimer disease 4) (PSEN2), transcript variant 1, mRNA	2236	0	0	0	1	4
NM_000448.1	recombination activating gene 1 (RAG1), mRNA	6557	0	0	0	0	0
NM_000449.3	regulatory factor X, 5 (influences HLA class II expression) (RFX5), transcript variant 1, mRNA	3618	0	1	0	0	0
NM_000450.1	selectin E (endothelial adhesion molecule 1) (SELE), mRNA	3834	0	0	1	0	0
NM_000451.3	short stature homeobox (SHOX), transcript variant SHOXa, mRNA	3757	1	0	0	0	0
NM_000452.1	solute carrier family 10 (sodium/bile acid cotransporter family), member 2 (SLC10A2), mRNA	3779	0	0	0	0	0
NM_000453.1	solute carrier family 5 (sodium iodide symporter), member 5 (SLC5A5), mRNA	2490	0	0	0	0	0
NM_000454.4	superoxide dismutase 1, soluble (amyotrophic lateral sclerosis 1 (adult)) (SOD1), mRNA	981	1	8	44	39	41
NM_000455.4	serine/threonine kinase 11 (STK11), mRNA	3286	0	1	13	5	5
NM_000456.2	sulfite oxidase (SUOX), nuclear gene encoding mitochondrial protein, transcript variant 1, mRNA	2564	0	1	6	0	3
NM_000457.3	hepatocyte nuclear factor 4, alpha (HNF4A), transcript variant 2, mRNA	3239	0	0	0	0	0
NM_000458.1	transcription factor 2, hepatic; LF-B3; variant hepatic nuclear factor (TCF2), transcript variant a, mRNA	2816	0	0	0	0	0
NM_000459.2	TEK tyrosine kinase, endothelial (venous malformations, multiple cutaneous and mucosal) (TEK), mRNA	4678	0	0	4	2	0
NM_000460.2	thrombopoietin (myeloproliferative leukemia virus oncogene ligand, megakaryocyte growth and development factor) (THPO), mRNA	1805	0	1	0	2	0
NM_000461.3	thyroid hormone receptor, beta (erythroblastic leukemia viral (v-erb-a) oncogene homolog 2, avian) (THRB), mRNA	6341	2	7	15	6	15
NM_000462.2	ubiquitin protein ligase E3A (human papilloma virus E6-associated protein, Angelman syndrome) (UBE3A), transcript variant 2, mRNA	4516	3	11	12	13	17
NM_000463.2	UDP glucuronosyltransferase 1 family, polypeptide A1 (UGT1A1), mRNA	2357	0	0	0	0	0
NM_000465.1	BRCA1 associated RING domain 1 (BARD1), mRNA	2530	0	0	0	1	0
NM_000466.2	peroxisome biogenesis factor 1 (PEX1), mRNA	4390	0	0	6	8	6
NM_000474.3	twist homolog 1 (acrocephalosyndactyly 3; Saethre-Chotzen syndrome) (Drosophila) (TWIST1), mRNA	1669	0	0	0	0	1
NM_000475.3	nuclear receptor subfamily 0, group B, member 1 (NR0B1), mRNA	1555	0	0	0	0	0
NM_000476.2	adenylate kinase 1 (AK1), mRNA	2266	1	2	19	5	7
NM_000477.3	albumin (ALB), mRNA	2215	0	0	0	0	0
NM_000478.3	alkaline phosphatase, liver/bone/kidney (ALPL), mRNA	2596	0	0	3	1	4
NM_000479.2	anti-Mullerian hormone (AMH), mRNA	2008	0	0	1	0	0
NM_000480.2	adenosine monophosphate deaminase (isoform E) (AMPD3), transcript variant 1, mRNA	4371	0	0	2	5	3
NM_000481.2	aminomethyltransferase (AMT), mRNA	2117	0	0	2	2	2
NM_000482.3	apolipoprotein A-IV (APOA4), mRNA	1460	0	0	0	0	0
NM_000483.3	apolipoprotein C-II (APOC2), mRNA	753	0	1	1	0	0
NM_000484.2	amyloid beta (A4) precursor protein (peptidase nexin-II, Alzheimer disease) (APP), transcript variant 1, mRNA	3641	1	3	7	5	11
NM_000485.2	adenine phosphoribosyltransferase (APRT), transcript variant 1, mRNA	807	0	1	3	3	0
NM_000486.3	aquaporin 2 (collecting duct) (AQP2), mRNA	4222	0	0	0	0	0
NM_000487.4	arylsulfatase A (ARSA), transcript variant 1, mRNA	2071	0	0	0	0	0
NM_000488.2	serpin peptidase inhibitor, clade C (antithrombin), member 1 (SERPINC1), mRNA	1559	0	0	0	0	0
NM_000489.3	alpha thalassemia/mental retardation syndrome X-linked (RAD54 homolog, S. cerevisiae) (ATRX), transcript variant 1, mRNA	11202	7	22	35	23	39
NM_000490.3	arginine vasopressin (neurophysin II, antidiuretic hormone, diabetes insipidus, neurohypophyseal) (AVP), mRNA	633	0	0	0	0	0
NM_000491.3	complement component 1, q subcomponent, B chain (C1QB), mRNA	1044	0	0	8	6	2
NM_000492.3	cystic fibrosis transmembrane conductance regulator (ATP-binding cassette sub-family C, member 7) (CFTR), mRNA	6132	0	1	0	0	0
NM_000493.3	collagen, type X, alpha 1(Schmid metaphyseal chondrodysplasia) (COL10A1), mRNA	3307	0	0	0	0	0
NM_000494.3	collagen, type XVII, alpha 1 (COL17A1), mRNA	5610	0	0	0	0	0
NM_000495.3	collagen, type IV, alpha 5 (Alport syndrome) (COL4A5), transcript variant 1, mRNA	6427	0	0	0	0	0
NM_000496.2	crystallin, beta B2 (CRYBB2), mRNA	781	0	1	1	0	0
NM_000497.3	cytochrome P450, family 11, subfamily B, polypeptide 1 (CYP11B1), nuclear gene encoding mitochondrial protein, transcript variant 1, mRNA	3551	0	0	0	0	0
NM_000498.3	cytochrome P450, family 11, subfamily B, polypeptide 2 (CYP11B2), nuclear gene encoding mitochondrial protein, mRNA	2936	0	0	0	0	0
NM_000499.2	cytochrome P450, family 1, subfamily A, polypeptide 1 (CYP1A1), mRNA	2602	0	0	0	0	0
NM_000500.5	cytochrome P450, family 21, subfamily A, polypeptide 2 (CYP21A2), mRNA	2114	0	1	1	0	0
NM_000501.2	elastin (supravalvular aortic stenosis, Williams-Beuren syndrome) (ELN), transcript variant 1, mRNA	3480	0	0	0	0	0
NM_000502.2	eosinophil peroxidase (EPX), mRNA	2267	0	0	0	0	0
NM_000503.3	eyes absent homolog 1 (Drosophila) (EYA1), transcript variant 3, mRNA	4326	0	0	0	0	0
NM_000504.3	coagulation factor X (F10), mRNA	1560	0	0	0	0	0
NM_000505.3	coagulation factor XII (Hageman factor) (F12), mRNA	2060	0	0	1	0	0
NM_000506.2	coagulation factor II (thrombin) (F2), mRNA	1997	0	0	0	0	0
NM_000507.2	fructose-1,6-bisphosphatase 1 (FBP1), mRNA	1527	1	0	0	0	0
NM_000508.3	fibrinogen alpha chain (FGA), transcript variant alpha-E, mRNA	3655	0	0	0	0	0
NM_000509.4	fibrinogen gamma chain (FGG), transcript variant gamma-A, mRNA	1665	0	0	0	0	0
NM_000510.2	follicle stimulating hormone, beta polypeptide (FSHB), transcript variant 1, mRNA	1936	0	0	0	0	0
NM_000511.4	fucosyltransferase 2 (secretor status included) (FUT2), transcript variant 1, mRNA	3115	0	0	0	0	0
NM_000512.3	galactosamine (N-acetyl)-6-sulfate sulfatase (Morquio syndrome, mucopolysaccharidosis type IVA) (GALNS), mRNA	2390	0	1	1	2	1
NM_000513.1	opsin 1 (cone pigments), medium-wave-sensitive (color blindness, deutan) (OPN1MW), mRNA	1095	0	0	0	0	0
NM_000514.2	glial cell derived neurotrophic factor (GDNF), transcript variant 1, mRNA	836	0	0	0	0	0
NM_000515.3	growth hormone 1 (GH1), transcript variant 1, mRNA	822	0	0	0	0	0
NM_000516.4	GNAS complex locus (GNAS), transcript variant 1, mRNA	1926	0	2	8	1	2
NM_000517.3	hemoglobin, alpha 2 (HBA2), mRNA	575	1	5	14	15	4
NM_000518.4	hemoglobin, beta (HBB), mRNA	626	0	6	14	19	13
NM_000519.3	hemoglobin, delta (HBD), mRNA	774	0	0	0	0	0
NM_000520.3	hexosaminidase A (alpha polypeptide) (HEXA), mRNA	2320	0	1	3	0	1
NM_000521.2	hexosaminidase B (beta polypeptide) (HEXB), mRNA	1857	0	0	2	3	4
NM_000522.3	homeobox A13 (HOXA13), mRNA	2514	0	0	0	0	0
NM_000523.3	homeobox D13 (HOXD13), mRNA	2341	0	0	0	0	0
NM_000524.2	5-hydroxytryptamine (serotonin) receptor 1A (HTR1A), mRNA	1269	0	0	0	1	0
NM_000525.3	potassium inwardly-rectifying channel, subfamily J, member 11 (KCNJ11), mRNA	3418	6	11	8	1	4
NM_000526.3	keratin 14 (epidermolysis bullosa simplex, Dowling-Meara, Koebner) (KRT14), mRNA	1634	0	0	0	0	0
NM_000527.2	low density lipoprotein receptor (familial hypercholesterolemia) (LDLR), mRNA	5175	0	1	0	2	4
NM_000528.2	mannosidase, alpha, class 2B, member 1 (MAN2B1), mRNA	3468	0	1	3	2	2
NM_000529.2	melanocortin 2 receptor (adrenocorticotropic hormone) (MC2R), mRNA	3652	0	7	0	2	3
NM_000530.4	myelin protein zero (Charcot-Marie-Tooth neuropathy 1B) (MPZ), mRNA	1944	0	0	0	0	0
NM_000531.3	ornithine carbamoyltransferase (OTC), mRNA	1927	0	0	0	0	0
NM_000532.3	propionyl Coenzyme A carboxylase, beta polypeptide (PCCB), mRNA	1829	0	2	8	2	2
NM_000533.3	proteolipid protein 1 (Pelizaeus-Merzbacher disease, spastic paraplegia 2, uncomplicated) (PLP1), transcript variant 1, mRNA	3038	1	13	50	32	42
NM_000534.3	PMS1 postmeiotic segregation increased 1 (S. cerevisiae) (PMS1), mRNA	3239	0	6	4	2	1
NM_000535.4	PMS2 postmeiotic segregation increased 2 (S. cerevisiae) (PMS2), transcript variant 1, mRNA	2836	0	0	0	1	0
NM_000536.2	recombination activating gene 2 (RAG2), mRNA	2440	0	0	0	0	0
NM_000537.2	renin (REN), mRNA	1461	0	0	0	0	0
NM_000538.2	regulatory factor X-associated protein (RFXAP), mRNA	2825	0	0	5	0	5
NM_000539.2	rhodopsin (opsin 2, rod pigment) (retinitis pigmentosa 4, autosomal dominant) (RHO), mRNA	2767	0	0	0	0	0
NM_000540.2	ryanodine receptor 1 (skeletal) (RYR1), transcript variant 1, mRNA	15391	0	0	0	1	0
NM_000541.3	S-antigen; retina and pineal gland (arrestin) (SAG), mRNA	1608	0	0	0	0	0
NM_000542.2	surfactant, pulmonary-associated protein B (SFTPB), transcript variant 1, mRNA	2026	0	0	0	0	0
NM_000543.3	sphingomyelin phosphodiesterase 1, acid lysosomal (acid sphingomyelinase) (SMPD1), transcript variant 1, mRNA	2473	1	0	5	0	1
NM_000544.3	transporter 2, ATP-binding cassette, sub-family B (MDR/TAP) (TAP2), transcript variant 1, mRNA	5679	0	0	4	3	3
NM_000545.4	transcription factor 1, hepatic; LF-B1, hepatic nuclear factor (HNF1), albumin proximal factor (TCF1), mRNA	3241	0	0	1	0	0
NM_000546.3	tumor protein p53 (Li-Fraumeni syndrome) (TP53), mRNA	2640	1	0	0	0	0
NM_000547.3	thyroid peroxidase (TPO), transcript variant 1, mRNA	3135	0	0	0	0	0
NM_000548.3	tuberous sclerosis 2 (TSC2), transcript variant 1, mRNA	5675	0	1	0	0	0
NM_000549.3	thyroid stimulating hormone, beta (TSHB), mRNA	578	0	0	0	0	0
NM_000550.1	tyrosinase-related protein 1 (TYRP1), mRNA	2797	0	0	0	0	0
NM_000551.2	von Hippel-Lindau tumor suppressor (VHL), transcript variant 1, mRNA	2968	0	1	2	0	0
NM_000552.3	von Willebrand factor (VWF), mRNA	8833	2	5	10	14	11
NM_000553.3	Werner syndrome (WRN), mRNA	5745	0	1	0	0	0
NM_000554.3	cone-rod homeobox (CRX), mRNA	4461	16	75	17	22	17
NM_000555.2	doublecortex; lissencephaly, X-linked (doublecortin) (DCX), transcript variant 1, mRNA	9406	0	5	1	0	0
NM_000557.2	growth differentiation factor 5 (GDF5), mRNA	2383	0	0	0	0	0
NM_000558.3	hemoglobin, alpha 1 (HBA1), mRNA	576	2	0	2	2	4
NM_000559.2	hemoglobin, gamma A (HBG1), mRNA	584	0	0	0	0	0
NM_000560.3	CD53 molecule (CD53), transcript variant 2, mRNA	1567	1	0	3	0	0
NM_000561.2	glutathione S-transferase M1 (GSTM1), transcript variant 1, mRNA	1161	0	0	2	0	5
NM_000562.1	complement component 8, alpha polypeptide (C8A), mRNA	2397	0	0	0	0	0
NM_000564.2	interleukin 5 receptor, alpha (IL5RA), transcript variant 1, mRNA	2367	0	0	0	0	0
NM_000565.2	interleukin 6 receptor (IL6R), transcript variant 1, mRNA	4176	1	4	4	0	1
NM_000566.2	Fc fragment of IgG, high affinity Ia, receptor (CD64) (FCGR1A), mRNA	2230	0	0	1	0	1
NM_000567.2	C-reactive protein, pentraxin-related (CRP), mRNA	2024	0	0	0	0	0
NM_000569.6	Fc fragment of IgG, low affinity IIIa, receptor (CD16a) (FCGR3A), mRNA	2406	0	0	8	2	2
NM_000570.3	Fc fragment of IgG, low affinity IIIb, receptor (CD16b) (FCGR3B), mRNA	2300	0	0	0	0	0
NM_000572.2	interleukin 10 (IL10), mRNA	1629	1	2	1	1	0
NM_000573.3	complement component (3b/4b) receptor 1 (Knops blood group) (CR1), transcript variant F, mRNA	8629	0	0	0	0	0
NM_000574.2	CD55 molecule, decay accelerating factor for complement (Cromer blood group) (CD55), mRNA	2308	1	1	3	4	4
NM_000575.3	interleukin 1, alpha (IL1A), mRNA	2943	0	0	0	0	0
NM_000576.2	interleukin 1, beta (IL1B), mRNA	1498	0	0	0	1	0
NM_000577.3	interleukin 1 receptor antagonist (IL1RN), transcript variant 3, mRNA	1802	0	0	0	0	0
NM_000578.3	solute carrier family 11 (proton-coupled divalent metal ion transporters), member 1 (SLC11A1), mRNA	3865	0	0	2	1	0
NM_000579.3	chemokine (C-C motif) receptor 5 (CCR5), transcript variant A, mRNA	3686	0	0	0	0	0
NM_000581.2	glutathione peroxidase 1 (GPX1), transcript variant 1, mRNA	921	0	0	5	2	1
NM_000582.2	secreted phosphoprotein 1 (osteopontin, bone sialoprotein I, early T-lymphocyte activation 1) (SPP1), transcript variant 2, mRNA	1616	3	13	59	51	38
NM_000583.2	group-specific component (vitamin D binding protein) (GC), mRNA	1801	0	0	0	0	0
NM_000584.2	interleukin 8 (IL8), mRNA	1666	0	0	0	0	0
NM_000585.2	interleukin 15 (IL15), transcript variant 3, mRNA	1496	0	0	0	0	0
NM_000586.3	interleukin 2 (IL2), mRNA	822	0	0	0	0	0
NM_000587.2	complement component 7 (C7), mRNA	4034	0	0	0	1	0
NM_000588.3	interleukin 3 (colony-stimulating factor, multiple) (IL3), mRNA	924	0	0	0	0	0
NM_000589.2	interleukin 4 (IL4), transcript variant 1, mRNA	921	0	0	0	0	0
NM_000590.1	interleukin 9 (IL9), mRNA	591	0	0	0	0	0
NM_000591.2	CD14 molecule (CD14), transcript variant 1, mRNA	1623	0	0	3	0	1
NM_000593.5	transporter 1, ATP-binding cassette, sub-family B (MDR/TAP) (TAP1), mRNA	2974	0	1	3	2	1
NM_000594.2	tumor necrosis factor (TNF superfamily, member 2) (TNF), mRNA	1669	0	0	0	0	0
NM_000595.2	lymphotoxin alpha (TNF superfamily, member 1) (LTA), mRNA	1386	0	1	0	0	0
NM_000596.2	insulin-like growth factor binding protein 1 (IGFBP1), mRNA	1660	0	0	0	0	0
NM_000597.2	insulin-like growth factor binding protein 2, 36kDa (IGFBP2), mRNA	1439	0	0	4	1	1
NM_000598.4	insulin-like growth factor binding protein 3 (IGFBP3), transcript variant 2, mRNA	2620	0	2	3	0	4
NM_000599.2	insulin-like growth factor binding protein 5 (IGFBP5), mRNA	6316	4	9	21	18	19
NM_000600.1	interleukin 6 (interferon, beta 2) (IL6), mRNA	1125	0	0	0	0	1
NM_000601.4	hepatocyte growth factor (hepapoietin A; scatter factor) (HGF), transcript variant 1, mRNA	2820	0	0	0	1	0
NM_000602.1	serpin peptidase inhibitor, clade E (nexin, plasminogen activator inhibitor type 1), member 1 (SERPINE1), mRNA	2876	0	1	1	0	0
NM_000603.3	nitric oxide synthase 3 (endothelial cell) (NOS3), mRNA	4341	0	0	0	2	1
NM_000605.2	interferon, alpha 2 (IFNA2), mRNA	1142	0	0	0	0	0
NM_000606.1	complement component 8, gamma polypeptide (C8G), mRNA	857	0	0	0	0	0
NM_000607.1	orosomucoid 1 (ORM1), mRNA	803	0	0	0	0	0
NM_000608.2	orosomucoid 2 (ORM2), mRNA	844	0	0	0	0	0
NM_000609.4	chemokine (C-X-C motif) ligand 12 (stromal cell-derived factor 1) (CXCL12), transcript variant 2, mRNA	3542	0	0	1	0	1
NM_000610.3	CD44 molecule (Indian blood group) (CD44), transcript variant 1, mRNA	5748	0	0	0	0	1
NM_000611.4	CD59 molecule, complement regulatory protein (CD59), transcript variant 2, mRNA	7633	2	15	52	34	26
NM_000612.3	insulin-like growth factor 2 (somatomedin A) (IGF2), transcript variant 1, mRNA	5165	0	0	0	0	0
NM_000613.1	hemopexin (HPX), mRNA	1389	0	0	0	0	0
NM_000614.2	ciliary neurotrophic factor (CNTF), mRNA	1891	0	0	0	0	0
NM_000615.5	neural cell adhesion molecule 1 (NCAM1), transcript variant 1, mRNA	5951	0	0	0	0	0
NM_000616.3	CD4 molecule (CD4), mRNA	3103	0	1	2	1	1
NM_000617.1	solute carrier family 11 (proton-coupled divalent metal ion transporters), member 2 (SLC11A2), mRNA	4103	0	3	13	5	8
NM_000618.2	insulin-like growth factor 1 (somatomedin C) (IGF1), mRNA	7260	0	1	0	1	1
NM_000619.2	interferon, gamma (IFNG), mRNA	1240	0	0	0	0	0
NM_000620.1	nitric oxide synthase 1 (neuronal) (NOS1), mRNA	7124	0	0	1	1	0
NM_000621.2	5-hydroxytryptamine (serotonin) receptor 2A (HTR2A), mRNA	3009	1	3	3	1	5
NM_000623.2	bradykinin receptor B2 (BDKRB2), mRNA	4267	0	0	0	1	2
NM_000624.3	serpin peptidase inhibitor, clade A (alpha-1 antiproteinase, antitrypsin), member 5 (SERPINA5), mRNA	2245	0	0	0	0	1
NM_000625.3	nitric oxide synthase 2A (inducible, hepatocytes) (NOS2A), mRNA	4221	0	0	0	0	0
NM_000626.2	CD79b molecule, immunoglobulin-associated beta (CD79B), transcript variant 1, mRNA	1300	0	0	0	0	0
NM_000627.2	latent transforming growth factor beta binding protein 1 (LTBP1), transcript variant 2, mRNA	5298	0	0	3	0	2
NM_000628.3	interleukin 10 receptor, beta (IL10RB), mRNA	1935	0	1	0	2	0
NM_000629.2	interferon (alpha, beta and omega) receptor 1 (IFNAR1), mRNA	6099	2	16	9	9	6
NM_000631.3	neutrophil cytosolic factor 4, 40kDa (NCF4), transcript variant 1, mRNA	1386	0	0	0	0	0
NM_000632.3	integrin, alpha M (complement component 3 receptor 3 subunit) (ITGAM), mRNA	4742	0	0	0	4	0
NM_000633.2	B-cell CLL/lymphoma 2 (BCL2), nuclear gene encoding mitochondrial protein, transcript variant alpha, mRNA	6492	1	1	3	1	2
NM_000634.2	interleukin 8 receptor, alpha (IL8RA), mRNA	2502	0	0	0	0	0
NM_000635.2	regulatory factor X, 2 (influences HLA class II expression) (RFX2), transcript variant 1, mRNA	4015	0	3	0	1	0
NM_000636.2	superoxide dismutase 2, mitochondrial (SOD2), nuclear gene encoding mitochondrial protein, transcript variant 1, mRNA	1593	0	4	2	2	3
NM_000637.2	glutathione reductase (GSR), mRNA	2262	1	2	4	2	1
NM_000638.3	vitronectin (VTN), mRNA	1678	0	0	0	0	0
NM_000639.1	Fas ligand (TNF superfamily, member 6) (FASLG), mRNA	1909	0	0	0	0	0
NM_000640.2	interleukin 13 receptor, alpha 2 (IL13RA2), mRNA	1376	0	0	0	0	0
NM_000641.2	interleukin 11 (IL11), mRNA	2354	1	3	1	2	0
NM_000642.2	amylo-1, 6-glucosidase, 4-alpha-glucanotransferase (glycogen debranching enzyme, glycogen storage disease type III) (AGL), transcript variant 1, mRNA	7371	6	4	10	5	7
NM_000643.2	amylo-1, 6-glucosidase, 4-alpha-glucanotransferase (glycogen debranching enzyme, glycogen storage disease type III) (AGL), transcript variant 3, mRNA	7169	0	0	0	0	0
NM_000644.2	amylo-1, 6-glucosidase, 4-alpha-glucanotransferase (glycogen debranching enzyme, glycogen storage disease type III) (AGL), transcript variant 2, mRNA	7109	0	0	0	0	0
NM_000645.2	amylo-1, 6-glucosidase, 4-alpha-glucanotransferase (glycogen debranching enzyme, glycogen storage disease type III) (AGL), transcript variant 5, mRNA	7182	0	0	0	0	0
NM_000646.2	amylo-1, 6-glucosidase, 4-alpha-glucanotransferase (glycogen debranching enzyme, glycogen storage disease type III) (AGL), transcript variant 6, mRNA	7182	0	0	0	1	0
NM_000647.4	chemokine (C-C motif) receptor 2 (CCR2), transcript variant A, mRNA	2562	0	0	0	0	0
NM_000648.2	chemokine (C-C motif) receptor 2 (CCR2), transcript variant B, mRNA	2492	0	0	0	0	0
NM_000651.4	complement component (3b/4b) receptor 1 (Knops blood group) (CR1), transcript variant S, mRNA	9979	1	2	2	0	1
NM_000655.3	selectin L (lymphocyte adhesion molecule 1) (SELL), mRNA	2448	0	0	2	0	3
NM_000657.2	B-cell CLL/lymphoma 2 (BCL2), nuclear gene encoding mitochondrial protein, transcript variant beta, mRNA	1207	0	0	0	0	0
NM_000658.1	autoimmune regulator (AIRE), transcript variant AIRE-2, mRNA	1545	0	0	0	0	0
NM_000660.3	transforming growth factor, beta 1 (TGFB1), mRNA	2346	0	0	4	0	2
NM_000661.4	ribosomal protein L9 (RPL9), transcript variant 1, mRNA	766	2	2	16	20	23
NM_000662.4	N-acetyltransferase 1 (arylamine N-acetyltransferase) (NAT1), mRNA	1438	0	0	0	0	0
NM_000663.3	4-aminobutyrate aminotransferase (ABAT), nuclear gene encoding mitochondrial protein, transcript variant 2, mRNA	5463	4	15	35	18	31
NM_000665.3	acetylcholinesterase (Yt blood group) (ACHE), transcript variant E4-E6, mRNA	2225	0	0	0	0	2
NM_000666.1	aminoacylase 1 (ACY1), mRNA	1415	0	1	0	2	1
NM_000667.2	alcohol dehydrogenase 1A (class I), alpha polypeptide (ADH1A), mRNA	1456	0	0	0	0	0
NM_000668.3	alcohol dehydrogenase IB (class I), beta polypeptide (ADH1B), mRNA	2666	0	0	0	0	0
NM_000669.3	alcohol dehydrogenase 1C (class I), gamma polypeptide (ADH1C), mRNA	1497	0	0	0	0	0
NM_000670.3	alcohol dehydrogenase 4 (class II), pi polypeptide (ADH4), mRNA	1980	5	9	7	1	0
NM_000671.3	alcohol dehydrogenase 5 (class III), chi polypeptide (ADH5), mRNA	2644	1	5	15	7	10
NM_000672.2	alcohol dehydrogenase 6 (class V) (ADH6), mRNA	1398	0	0	0	0	0
NM_000673.3	alcohol dehydrogenase 7 (class IV), mu or sigma polypeptide (ADH7), mRNA	2147	0	0	0	0	0
NM_000674.2	adenosine A1 receptor (ADORA1), transcript variant 1, mRNA	2937	0	0	0	2	0
NM_000675.3	adenosine A2a receptor (ADORA2A), mRNA	2403	0	1	1	1	2
NM_000676.2	adenosine A2b receptor (ADORA2B), mRNA	1885	0	1	1	0	1
NM_000677.3	adenosine A3 receptor (ADORA3), transcript variant 2, mRNA	2261	0	1	1	1	0
NM_000678.3	adrenergic, alpha-1D-, receptor (ADRA1D), mRNA	2666	0	0	1	0	2
NM_000679.3	adrenergic, alpha-1B-, receptor (ADRA1B), mRNA	2272	0	0	1	1	0
NM_000680.2	adrenergic, alpha-1A-, receptor (ADRA1A), transcript variant 1, mRNA	2281	0	0	0	0	0
NM_000681.2	adrenergic, alpha-2A-, receptor (ADRA2A), mRNA	3653	1	1	2	1	1
NM_000682.5	adrenergic, alpha-2B-, receptor (ADRA2B), mRNA	3288	0	0	0	0	0
NM_000683.3	adrenergic, alpha-2C-, receptor (ADRA2C), mRNA	1958	0	0	0	0	1
NM_000684.2	adrenergic, beta-1-, receptor (ADRB1), mRNA	2862	0	0	0	0	4
NM_000685.4	angiotensin II receptor, type 1 (AGTR1), transcript variant 1, mRNA	2362	0	0	0	0	0
NM_000686.4	angiotensin II receptor, type 2 (AGTR2), mRNA	2906	0	0	0	0	0
NM_000687.1	S-adenosylhomocysteine hydrolase (AHCY), mRNA	2110	1	2	8	6	3
NM_000688.4	aminolevulinate, delta-, synthase 1 (ALAS1), transcript variant 1, mRNA	2407	0	4	6	8	10
NM_000689.3	aldehyde dehydrogenase 1 family, member A1 (ALDH1A1), mRNA	2116	4	7	28	22	12
NM_000690.2	aldehyde dehydrogenase 2 family (mitochondrial) (ALDH2), nuclear gene encoding mitochondrial protein, mRNA	2445	3	6	29	22	19
NM_000691.3	aldehyde dehydrogenase 3 family, memberA1 (ALDH3A1), mRNA	1722	0	0	0	0	1
NM_000692.3	aldehyde dehydrogenase 1 family, member B1 (ALDH1B1), nuclear gene encoding mitochondrial protein, mRNA	3044	1	2	0	1	0
NM_000693.2	aldehyde dehydrogenase 1 family, member A3 (ALDH1A3), mRNA	3510	0	2	1	4	2
NM_000694.2	aldehyde dehydrogenase 3 family, member B1 (ALDH3B1), transcript variant 1, mRNA	2857	0	0	1	1	0
NM_000695.3	aldehyde dehydrogenase 3 family, member B2 (ALDH3B2), transcript variant 1, mRNA	2660	0	0	0	0	0
NM_000696.3	aldehyde dehydrogenase 9 family, member A1 (ALDH9A1), mRNA	2500	0	3	9	5	8
NM_000697.1	arachidonate 12-lipoxygenase (ALOX12), mRNA	2335	0	0	0	0	0
NM_000698.2	arachidonate 5-lipoxygenase (ALOX5), mRNA	2568	2	1	4	1	3
NM_000699.2	amylase, alpha 2A (pancreatic) (AMY2A), mRNA	1660	0	0	0	0	0
NM_000700.1	annexin A1 (ANXA1), mRNA	1399	0	0	2	0	4
NM_000701.6	ATPase, Na+/K+ transporting, alpha 1 polypeptide (ATP1A1), transcript variant 1, mRNA	3713	3	14	45	30	37
NM_000702.2	ATPase, Na+/K+ transporting, alpha 2 (+) polypeptide (ATP1A2), mRNA	5468	4	38	104	61	75
NM_000704.2	ATPase, H+/K+ exchanging, alpha polypeptide (ATP4A), mRNA	3582	0	0	0	2	0
NM_000705.2	ATPase, H+/K+ exchanging, beta polypeptide (ATP4B), mRNA	1496	0	0	0	0	0
NM_000706.3	arginine vasopressin receptor 1A (AVPR1A), mRNA	4154	0	0	0	0	0
NM_000707.2	arginine vasopressin receptor 1B (AVPR1B), mRNA	2273	0	0	0	0	0
NM_000709.2	branched chain keto acid dehydrogenase E1, alpha polypeptide (BCKDHA), mRNA	1781	0	3	7	3	4
NM_000710.2	bradykinin receptor B1 (BDKRB1), mRNA	1307	0	0	0	0	0
NM_000712.3	biliverdin reductase A (BLVRA), mRNA	1094	0	0	6	2	1
NM_000713.1	biliverdin reductase B (flavin reductase (NADPH)) (BLVRB), mRNA	824	0	2	1	2	2
NM_000714.4	translocator protein (18kDa) (TSPO), transcript variant PBR, mRNA	876	0	1	1	1	0
NM_000715.3	complement component 4 binding protein, alpha (C4BPA), mRNA	2256	0	0	0	0	0
NM_000716.3	complement component 4 binding protein, beta (C4BPB), transcript variant 1, mRNA	1131	0	0	0	0	0
NM_000717.2	carbonic anhydrase IV (CA4), mRNA	1104	1	0	6	5	5
NM_000718.1	calcium channel, voltage-dependent, N type, alpha 1B subunit (CACNA1B), mRNA	7364	0	8	4	2	2
NM_000719.5	calcium channel, voltage-dependent, L type, alpha 1C subunit (CACNA1C), mRNA	13432	1	5	10	1	5
NM_000720.1	calcium channel, voltage-dependent, L type, alpha 1D subunit (CACNA1D), mRNA	7193	0	3	2	0	2
NM_000721.2	calcium channel, voltage-dependent, R type, alpha 1E subunit (CACNA1E), mRNA	9734	2	11	3	0	3
NM_000722.2	calcium channel, voltage-dependent, alpha 2/delta subunit 1 (CACNA2D1), mRNA	3822	0	6	2	3	2
NM_000723.3	calcium channel, voltage-dependent, beta 1 subunit (CACNB1), transcript variant 1, mRNA	3687	1	2	6	4	3
NM_000724.3	calcium channel, voltage-dependent, beta 2 subunit (CACNB2), transcript variant 1, mRNA	4468	0	0	1	0	0
NM_000725.2	calcium channel, voltage-dependent, beta 3 subunit (CACNB3), mRNA	2714	2	2	12	5	6
NM_000726.2	calcium channel, voltage-dependent, beta 4 subunit (CACNB4), transcript variant 2, mRNA	3079	0	6	9	5	9
NM_000727.2	calcium channel, voltage-dependent, gamma subunit 1 (CACNG1), mRNA	1266	0	0	0	0	0
NM_000728.3	calcitonin-related polypeptide, beta (CALCB), mRNA	1031	0	0	0	0	0
NM_000729.3	cholecystokinin (CCK), mRNA	851	7	1	22	17	7
NM_000730.2	cholecystokinin A receptor (CCKAR), mRNA	1682	0	0	0	0	0
NM_000732.4	CD3d molecule, delta (CD3-TCR complex) (CD3D), transcript variant 1, mRNA	771	0	0	0	0	0
NM_000733.2	CD3e molecule, epsilon (CD3-TCR complex) (CD3E), mRNA	1377	0	0	0	0	0
NM_000734.2	CD247 molecule (CD247), transcript variant 2, mRNA	1674	0	0	0	0	0
NM_000735.2	glycoprotein hormones, alpha polypeptide (CGA), mRNA	704	0	0	0	0	0
NM_000737.2	chorionic gonadotropin, beta polypeptide (CGB), mRNA	879	0	0	0	0	0
NM_000738.2	cholinergic receptor, muscarinic 1 (CHRM1), mRNA	2863	0	2	4	5	6
NM_000739.2	cholinergic receptor, muscarinic 2 (CHRM2), transcript variant 4, mRNA	2530	0	0	0	0	0
NM_000740.2	cholinergic receptor, muscarinic 3 (CHRM3), mRNA	2757	2	6	2	0	0
NM_000741.2	cholinergic receptor, muscarinic 4 (CHRM4), mRNA	1468	0	0	0	0	0
NM_000742.2	cholinergic receptor, nicotinic, alpha 2 (neuronal) (CHRNA2), mRNA	4083	1	9	2	0	0
NM_000743.2	cholinergic receptor, nicotinic, alpha 3 (CHRNA3), mRNA	3020	0	0	0	2	1
NM_000744.3	cholinergic receptor, nicotinic, alpha 4 (CHRNA4), mRNA	5540	0	0	4	0	1
NM_000745.2	cholinergic receptor, nicotinic, alpha 5 (CHRNA5), mRNA	2468	1	2	1	0	2
NM_000746.3	cholinergic receptor, nicotinic, alpha 7 (CHRNA7), mRNA	2171	0	0	0	0	0
NM_000747.2	cholinergic receptor, nicotinic, beta 1 (muscle) (CHRNB1), mRNA	2437	8	7	7	0	2
NM_000748.2	cholinergic receptor, nicotinic, beta 2 (neuronal) (CHRNB2), mRNA	5731	0	5	8	3	8
NM_000749.3	cholinergic receptor, nicotinic, beta 3 (CHRNB3), mRNA	1953	0	1	0	0	1
NM_000750.2	cholinergic receptor, nicotinic, beta 4 (CHRNB4), mRNA	2447	0	0	0	0	0
NM_000751.1	cholinergic receptor, nicotinic, delta (CHRND), mRNA	1741	0	0	0	0	0
NM_000754.2	catechol-O-methyltransferase (COMT), transcript variant MB-COMT, mRNA	1289	0	1	0	0	1
NM_000755.2	carnitine acetyltransferase (CRAT), nuclear gene encoding mitochondrial protein, transcript variant 1, mRNA	2804	0	1	8	4	4
NM_000756.1	corticotropin releasing hormone (CRH), mRNA	1279	0	0	0	1	1
NM_000757.3	colony stimulating factor 1 (macrophage) (CSF1), transcript variant 1, mRNA	2749	0	0	0	0	0
NM_000758.2	colony stimulating factor 2 (granulocyte-macrophage) (CSF2), mRNA	781	0	0	0	0	0
NM_000759.2	colony stimulating factor 3 (granulocyte) (CSF3), transcript variant 1, mRNA	1518	0	0	0	0	0
NM_000760.2	colony stimulating factor 3 receptor (granulocyte) (CSF3R), transcript variant 1, mRNA	3003	0	0	0	0	0
NM_000761.3	cytochrome P450, family 1, subfamily A, polypeptide 2 (CYP1A2), mRNA	3127	0	1	0	0	0
NM_000762.4	cytochrome P450, family 2, subfamily A, polypeptide 6 (CYP2A6), mRNA	1751	0	0	0	0	0
NM_000764.2	cytochrome P450, family 2, subfamily A, polypeptide 7 (CYP2A7), transcript variant 1, mRNA	2281	0	0	0	0	0
NM_000765.2	cytochrome P450, family 3, subfamily A, polypeptide 7 (CYP3A7), mRNA	2080	0	0	0	0	0
NM_000766.3	cytochrome P450, family 2, subfamily A, polypeptide 13 (CYP2A13), mRNA	1747	0	0	0	0	0
NM_000767.4	cytochrome P450, family 2, subfamily B, polypeptide 6 (CYP2B6), mRNA	3052	0	0	0	0	0
NM_000769.1	cytochrome P450, family 2, subfamily C, polypeptide 19 (CYP2C19), mRNA	1473	0	0	0	0	0
NM_000770.3	cytochrome P450, family 2, subfamily C, polypeptide 8 (CYP2C8), mRNA	1924	0	0	0	0	1
NM_000771.2	cytochrome P450, family 2, subfamily C, polypeptide 9 (CYP2C9), mRNA	1835	0	0	0	0	0
NM_000772.1	cytochrome P450, family 2, subfamily C, polypeptide 18 (CYP2C18), mRNA	1995	0	0	0	0	0
NM_000773.3	cytochrome P450, family 2, subfamily E, polypeptide 1 (CYP2E1), mRNA	1667	0	1	2	0	1
NM_000774.3	cytochrome P450, family 2, subfamily F, polypeptide 1 (CYP2F1), mRNA	1826	0	0	0	0	0
NM_000775.2	cytochrome P450, family 2, subfamily J, polypeptide 2 (CYP2J2), mRNA	1876	0	1	4	2	5
NM_000777.2	cytochrome P450, family 3, subfamily A, polypeptide 5 (CYP3A5), mRNA	1707	0	0	0	0	0
NM_000778.2	cytochrome P450, family 4, subfamily A, polypeptide 11 (CYP4A11), mRNA	2815	0	0	0	1	1
NM_000779.3	cytochrome P450, family 4, subfamily B, polypeptide 1 (CYP4B1), transcript variant 2, mRNA	2170	0	0	0	0	0
NM_000780.2	cytochrome P450, family 7, subfamily A, polypeptide 1 (CYP7A1), mRNA	2877	0	0	0	0	0
NM_000781.2	cytochrome P450, family 11, subfamily A, polypeptide 1 (CYP11A1), nuclear gene encoding mitochondrial protein, transcript variant 1, mRNA	1936	0	0	0	1	1
NM_000782.3	cytochrome P450, family 24, subfamily A, polypeptide 1 (CYP24A1), nuclear gene encoding mitochondrial protein, mRNA	3295	0	0	0	0	0
NM_000783.2	cytochrome P450, family 26, subfamily A, polypeptide 1 (CYP26A1), transcript variant 1, mRNA	2099	0	0	0	0	0
NM_000784.2	cytochrome P450, family 27, subfamily A, polypeptide 1 (CYP27A1), nuclear gene encoding mitochondrial protein, mRNA	2059	0	0	5	3	3
NM_000785.3	cytochrome P450, family 27, subfamily B, polypeptide 1 (CYP27B1), nuclear gene encoding mitochondrial protein, mRNA	2503	0	1	0	0	0
NM_000786.2	cytochrome P450, family 51, subfamily A, polypeptide 1 (CYP51A1), mRNA	3381	5	5	10	5	13
NM_000787.3	dopamine beta-hydroxylase (dopamine beta-monooxygenase) (DBH), mRNA	2812	0	0	0	0	0
NM_000788.1	deoxycytidine kinase (DCK), mRNA	2460	2	1	12	12	10
NM_000789.2	angiotensin I converting enzyme (peptidyl-dipeptidase A) 1 (ACE), transcript variant 1, mRNA	4195	0	0	1	0	0
NM_000790.3	dopa decarboxylase (aromatic L-amino acid decarboxylase) (DDC), transcript variant 2, mRNA	1975	0	0	0	0	0
NM_000791.3	dihydrofolate reductase (DHFR), mRNA	3932	0	0	5	3	3
NM_000792.5	deiodinase, iodothyronine, type I (DIO1), transcript variant 1, mRNA	1876	0	0	0	0	0
NM_000793.4	deiodinase, iodothyronine, type II (DIO2), transcript variant 2, mRNA	6395	0	0	0	0	0
NM_000794.3	dopamine receptor D1 (DRD1), mRNA	3373	0	0	1	2	1
NM_000795.2	dopamine receptor D2 (DRD2), transcript variant 1, mRNA	2643	0	0	0	0	0
NM_000796.3	dopamine receptor D3 (DRD3), transcript variant a, mRNA	1640	0	0	0	0	0
NM_000797.2	dopamine receptor D4 (DRD4), mRNA	1360	1	0	0	0	0
NM_000798.3	dopamine receptor D5 (DRD5), mRNA	2053	0	0	2	1	1
NM_000799.2	erythropoietin (EPO), mRNA	1340	0	0	0	0	0
NM_000800.2	fibroblast growth factor 1 (acidic) (FGF1), transcript variant 1, mRNA	2357	1	0	3	0	0
NM_000801.2	FK506 binding protein 1A, 12kDa (FKBP1A), transcript variant 12B, mRNA	1578	1	4	27	20	20
NM_000802.2	folate receptor 1 (adult) (FOLR1), transcript variant 2, mRNA	944	0	0	0	0	0
NM_000803.3	folate receptor 2 (fetal) (FOLR2), mRNA	1138	0	0	0	0	0
NM_000804.2	folate receptor 3 (gamma) (FOLR3), mRNA	858	0	0	0	0	0
NM_000805.3	gastrin (GAST), mRNA	440	0	0	0	0	0
NM_000806.3	gamma-aminobutyric acid (GABA) A receptor, alpha 1 (GABRA1), mRNA	3678	7	29	48	39	31
NM_000807.1	gamma-aminobutyric acid (GABA) A receptor, alpha 2 (GABRA2), mRNA	2189	7	8	9	10	6
NM_000808.2	gamma-aminobutyric acid (GABA) A receptor, alpha 3 (GABRA3), mRNA	1901	0	4	0	1	0
NM_000809.2	gamma-aminobutyric acid (GABA) A receptor, alpha 4 (GABRA4), mRNA	11143	9	9	10	7	13
NM_000810.2	gamma-aminobutyric acid (GABA) A receptor, alpha 5 (GABRA5), mRNA	2352	0	2	7	4	4
NM_000811.1	gamma-aminobutyric acid (GABA) A receptor, alpha 6 (GABRA6), mRNA	1732	1	5	13	6	9
NM_000812.2	gamma-aminobutyric acid (GABA) A receptor, beta 1 (GABRB1), mRNA	1925	0	1	2	0	3
NM_000813.2	gamma-aminobutyric acid (GABA) A receptor, beta 2 (GABRB2), transcript variant 2, mRNA	7295	14	26	81	64	59
NM_000814.4	gamma-aminobutyric acid (GABA) A receptor, beta 3 (GABRB3), transcript variant 1, mRNA	5811	6	8	29	13	17
NM_000815.2	gamma-aminobutyric acid (GABA) A receptor, delta (GABRD), mRNA	1882	0	6	27	18	20
NM_000816.2	gamma-aminobutyric acid (GABA) A receptor, gamma 2 (GABRG2), transcript variant 2, mRNA	2370	1	13	20	3	12
NM_000817.2	glutamate decarboxylase 1 (brain, 67kDa) (GAD1), transcript variant GAD67, mRNA	3488	0	8	22	16	21
NM_000818.1	glutamate decarboxylase 2 (pancreatic islets and brain, 65kDa) (GAD2), mRNA	2457	0	4	3	6	4
NM_000819.3	phosphoribosylglycinamide formyltransferase, phosphoribosylglycinamide synthetase, phosphoribosylaminoimidazole synthetase (GART), transcript variant 1, mRNA	3300	1	0	0	1	2
NM_000820.1	growth arrest-specific 6 (GAS6), mRNA	2461	1	1	7	4	4
NM_000821.3	gamma-glutamyl carboxylase (GGCX), mRNA	3236	3	12	6	0	7
NM_000823.2	growth hormone releasing hormone receptor (GHRHR), transcript variant 1, mRNA	1614	0	0	0	0	0
NM_000824.2	glycine receptor, beta (GLRB), mRNA	2649	1	5	16	17	15
NM_000825.3	gonadotropin-releasing hormone 1 (luteinizing-releasing hormone) (GNRH1), transcript variant 1, mRNA	2166	0	0	0	0	2
NM_000826.3	glutamate receptor, ionotropic, AMPA 2 (GRIA2), transcript variant 1, mRNA	5755	0	0	0	0	0
NM_000827.2	glutamate receptor, ionotropic, AMPA 1 (GRIA1), mRNA	3242	3	4	7	5	3
NM_000828.3	glutamate receptor, ionotrophic, AMPA 3 (GRIA3), transcript variant flop, mRNA	5183	3	10	17	18	14
NM_000829.2	glutamate receptor, ionotrophic, AMPA 4 (GRIA4), transcript variant 1, mRNA	5152	0	4	18	15	7
NM_000830.3	glutamate receptor, ionotropic, kainate 1 (GRIK1), transcript variant 1, mRNA	3231	0	0	0	0	0
NM_000831.2	glutamate receptor, ionotropic, kainate 3 (GRIK3), mRNA	3733	0	3	0	0	0
NM_000832.5	glutamate receptor, ionotropic, N-methyl D-aspartate 1 (GRIN1), transcript variant NR1-1, mRNA	3902	0	2	4	1	0
NM_000833.2	glutamate receptor, ionotropic, N-methyl D-aspartate 2A (GRIN2A), mRNA	6293	3	19	4	2	1
NM_000834.2	glutamate receptor, ionotropic, N-methyl D-aspartate 2B (GRIN2B), mRNA	6240	1	5	0	0	1
NM_000835.3	glutamate receptor, ionotropic, N-methyl D-aspartate 2C (GRIN2C), mRNA	4298	3	4	15	2	4
NM_000836.2	glutamate receptor, ionotropic, N-methyl D-aspartate 2D (GRIN2D), mRNA	5109	0	2	0	2	0
NM_000837.1	glutamate receptor, ionotropic, N-methyl D-asparate-associated protein 1 (glutamate binding) (GRINA), transcript variant 1, mRNA	1986	3	15	37	33	31
NM_000838.2	glutamate receptor, metabotropic 1 (GRM1), mRNA	6619	4	6	8	5	9
NM_000839.2	glutamate receptor, metabotropic 2 (GRM2), mRNA	3186	0	0	2	2	3
NM_000840.2	glutamate receptor, metabotropic 3 (GRM3), mRNA	4260	0	5	14	8	17
NM_000841.1	glutamate receptor, metabotropic 4 (GRM4), mRNA	3884	2	14	22	20	16
NM_000842.1	glutamate receptor, metabotropic 5 (GRM5), mRNA	4518	0	2	3	0	2
NM_000843.3	glutamate receptor, metabotropic 6 (GRM6), mRNA	6143	3	4	6	2	2
NM_000844.2	glutamate receptor, metabotropic 7 (GRM7), transcript variant 1, mRNA	4021	0	4	4	1	1
NM_000845.1	glutamate receptor, metabotropic 8 (GRM8), mRNA	3321	1	0	1	2	0
NM_000846.3	glutathione S-transferase A2 (GSTA2), mRNA	976	0	0	0	0	0
NM_000847.3	glutathione S-transferase A3 (GSTA3), mRNA	937	0	0	0	0	0
NM_000848.2	glutathione S-transferase M2 (muscle) (GSTM2), mRNA	1166	0	1	7	1	2
NM_000849.3	glutathione S-transferase M3 (brain) (GSTM3), mRNA	3948	6	17	18	11	14
NM_000850.3	glutathione S-transferase M4 (GSTM4), transcript variant 1, mRNA	1436	0	0	4	1	3
NM_000851.2	glutathione S-transferase M5 (GSTM5), mRNA	1567	0	0	7	2	0
NM_000852.2	glutathione S-transferase pi (GSTP1), mRNA	737	2	2	14	12	8
NM_000853.1	glutathione S-transferase theta 1 (GSTT1), mRNA	1004	0	0	5	2	3
NM_000854.3	glutathione S-transferase theta 2 (GSTT2), mRNA	1136	0	0	1	0	0
NM_000855.1	guanylate cyclase 1, soluble, alpha 2 (GUCY1A2), mRNA	2954	0	1	0	0	0
NM_000856.3	guanylate cyclase 1, soluble, alpha 3 (GUCY1A3), mRNA	3012	1	2	3	2	0
NM_000857.1	guanylate cyclase 1, soluble, beta 3 (GUCY1B3), mRNA	2443	2	9	21	10	22
NM_000858.4	guanylate kinase 1 (GUK1), mRNA	1098	0	11	30	19	27
NM_000859.1	3-hydroxy-3-methylglutaryl-Coenzyme A reductase (HMGCR), mRNA	4471	1	4	15	10	11
NM_000860.3	hydroxyprostaglandin dehydrogenase 15-(NAD) (HPGD), mRNA	2592	0	0	1	0	0
NM_000861.3	histamine receptor H1 (HRH1), transcript variant 4, mRNA	4427	0	0	0	0	0
NM_000862.2	hydroxy-delta-5-steroid dehydrogenase, 3 beta- and steroid delta-isomerase 1 (HSD3B1), mRNA	1689	0	0	0	0	0
NM_000863.1	5-hydroxytryptamine (serotonin) receptor 1B (HTR1B), mRNA	1173	0	0	0	0	0
NM_000864.3	5-hydroxytryptamine (serotonin) receptor 1D (HTR1D), mRNA	2855	1	0	0	0	0
NM_000865.1	5-hydroxytryptamine (serotonin) receptor 1E (HTR1E), mRNA	1930	0	0	2	0	0
NM_000866.3	5-hydroxytryptamine (serotonin) receptor 1F (HTR1F), mRNA	3178	0	3	0	1	0
NM_000867.3	5-hydroxytryptamine (serotonin) receptor 2B (HTR2B), mRNA	2255	0	0	0	0	0
NM_000868.1	5-hydroxytryptamine (serotonin) receptor 2C (HTR2C), mRNA	4775	0	0	1	1	1
NM_000869.2	5-hydroxytryptamine (serotonin) receptor 3A (HTR3A), transcript variant 2, mRNA	2147	0	0	0	0	0
NM_000870.4	5-hydroxytryptamine (serotonin) receptor 4 (HTR4), transcript variant b, mRNA	2981	0	0	0	0	0
NM_000871.1	5-hydroxytryptamine (serotonin) receptor 6 (HTR6), mRNA	1984	0	0	0	0	0
NM_000872.3	5-hydroxytryptamine (serotonin) receptor 7 (adenylate cyclase-coupled) (HTR7), transcript variant a, mRNA	3263	0	0	1	0	1
NM_000873.3	intercellular adhesion molecule 2 (ICAM2), transcript variant 5, mRNA	1229	0	0	0	0	0
NM_000874.3	interferon (alpha, beta and omega) receptor 2 (IFNAR2), transcript variant 2, mRNA	1428	0	0	0	0	0
NM_000875.3	insulin-like growth factor 1 receptor (IGF1R), mRNA	11242	11	11	10	5	5
NM_000876.2	insulin-like growth factor 2 receptor (IGF2R), mRNA	9093	2	3	7	7	8
NM_000877.2	interleukin 1 receptor, type I (IL1R1), mRNA	4909	1	0	0	2	0
NM_000878.2	interleukin 2 receptor, beta (IL2RB), mRNA	4045	0	0	0	0	0
NM_000879.2	interleukin 5 (colony-stimulating factor, eosinophil) (IL5), mRNA	816	0	0	0	0	0
NM_000880.2	interleukin 7 (IL7), mRNA	2116	0	0	0	1	0
NM_000882.2	interleukin 12A (natural killer cell stimulatory factor 1, cytotoxic lymphocyte maturation factor 1, p35) (IL12A), mRNA	1444	0	0	0	0	0
NM_000883.2	IMP (inosine monophosphate) dehydrogenase 1 (IMPDH1), transcript variant 1, mRNA	2880	0	0	5	0	2
NM_000884.2	IMP (inosine monophosphate) dehydrogenase 2 (IMPDH2), mRNA	1712	0	4	10	3	7
NM_000885.4	integrin, alpha 4 (antigen CD49D, alpha 4 subunit of VLA-4 receptor) (ITGA4), mRNA	6082	0	1	3	3	1
NM_000887.3	integrin, alpha X (complement component 3 receptor 4 subunit) (ITGAX), mRNA	4666	0	6	2	1	2
NM_000888.3	integrin, beta 6 (ITGB6), mRNA	2397	0	0	0	0	0
NM_000889.1	integrin, beta 7 (ITGB7), mRNA	2798	0	0	0	0	0
NM_000890.3	potassium inwardly-rectifying channel, subfamily J, member 5 (KCNJ5), mRNA	2912	2	2	2	1	2
NM_000891.2	potassium inwardly-rectifying channel, subfamily J, member 2 (KCNJ2), mRNA	5397	1	0	0	2	1
NM_000892.3	kallikrein B, plasma (Fletcher factor) 1 (KLKB1), mRNA	2252	0	0	0	1	0
NM_000893.2	kininogen 1 (KNG1), mRNA	1668	0	0	0	0	1
NM_000894.2	luteinizing hormone beta polypeptide (LHB), mRNA	523	0	0	0	0	0
NM_000895.1	leukotriene A4 hydrolase (LTA4H), mRNA	2060	0	0	8	6	3
NM_000896.2	cytochrome P450, family 4, subfamily F, polypeptide 3 (CYP4F3), mRNA	2988	0	0	0	0	0
NM_000898.3	monoamine oxidase B (MAOB), nuclear gene encoding mitochondrial protein, mRNA	2566	0	2	16	9	11
NM_000899.3	KIT ligand (KITLG), transcript variant b, mRNA	5435	0	6	9	3	4
NM_000900.2	matrix Gla protein (MGP), mRNA	661	0	0	1	1	1
NM_000901.2	nuclear receptor subfamily 3, group C, member 2 (NR3C2), mRNA	5747	0	2	8	6	5
NM_000902.3	membrane metallo-endopeptidase (MME), transcript variant 1, mRNA	5643	0	1	0	2	0
NM_000903.2	NAD(P)H dehydrogenase, quinone 1 (NQO1), transcript variant 1, mRNA	2601	1	3	3	3	1
NM_000904.2	NAD(P)H dehydrogenase, quinone 2 (NQO2), mRNA	975	1	2	4	1	1
NM_000905.2	neuropeptide Y (NPY), mRNA	551	0	0	1	3	1
NM_000906.2	natriuretic peptide receptor A/guanylate cyclase A (atrionatriuretic peptide receptor A) (NPR1), mRNA	4246	0	0	1	1	0
NM_000908.2	natriuretic peptide receptor C/guanylate cyclase C (atrionatriuretic peptide receptor C) (NPR3), mRNA	2651	0	0	0	0	0
NM_000909.4	neuropeptide Y receptor Y1 (NPY1R), mRNA	2775	0	0	0	0	2
NM_000910.2	neuropeptide Y receptor Y2 (NPY2R), mRNA	3747	0	0	1	1	1
NM_000911.3	opioid receptor, delta 1 (OPRD1), mRNA	1774	0	0	0	0	0
NM_000912.3	opioid receptor, kappa 1 (OPRK1), mRNA	4959	0	0	1	0	0
NM_000913.3	opiate receptor-like 1 (OPRL1), transcript variant 2, mRNA	3208	0	1	3	0	3
NM_000914.2	opioid receptor, mu 1 (OPRM1), transcript variant MOR-1, mRNA	1891	1	0	0	0	0
NM_000915.2	oxytocin, prepro- (neurophysin I) (OXT), mRNA	512	0	0	0	0	0
NM_000916.3	oxytocin receptor (OXTR), mRNA	4361	0	0	2	2	1
NM_000917.2	procollagen-proline, 2-oxoglutarate 4-dioxygenase (proline 4-hydroxylase), alpha polypeptide I (P4HA1), transcript variant 1, mRNA	2752	0	1	4	4	6
NM_000918.3	procollagen-proline, 2-oxoglutarate 4-dioxygenase (proline 4-hydroxylase), beta polypeptide (P4HB), mRNA	2596	0	6	13	11	12
NM_000919.2	peptidylglycine alpha-amidating monooxygenase (PAM), transcript variant 1, mRNA	3960	1	2	13	10	22
NM_000920.3	pyruvate carboxylase (PC), nuclear gene encoding mitochondrial protein, transcript variant 1, mRNA	4004	1	16	15	5	12
NM_000921.3	phosphodiesterase 3A, cGMP-inhibited (PDE3A), mRNA	4124	0	2	0	0	0
NM_000922.2	phosphodiesterase 3B, cGMP-inhibited (PDE3B), mRNA	4784	2	0	4	2	5
NM_000923.3	phosphodiesterase 4C, cAMP-specific (phosphodiesterase E1 dunce homolog, Drosophila) (PDE4C), transcript variant 1, mRNA	5346	6	8	5	2	5
NM_000924.2	phosphodiesterase 1B, calmodulin-dependent (PDE1B), mRNA	3236	0	3	8	2	7
NM_000925.1	pyruvate dehydrogenase (lipoamide) beta (PDHB), mRNA	1501	0	0	17	13	5
NM_000926.3	progesterone receptor (PGR), mRNA	5000	0	0	0	0	0
NM_000927.3	ATP-binding cassette, sub-family B (MDR/TAP), member 1 (ABCB1), mRNA	4872	1	0	4	0	6
NM_000928.2	phospholipase A2, group IB (pancreas) (PLA2G1B), mRNA	585	0	0	0	0	0
NM_000929.2	phospholipase A2, group V (PLA2G5), mRNA	1911	0	0	0	0	1
NM_000930.3	plasminogen activator, tissue (PLAT), transcript variant 1, mRNA	3173	0	0	0	0	0
NM_000932.1	phospholipase C, beta 3 (phosphatidylinositol-specific) (PLCB3), mRNA	3705	0	0	2	1	0
NM_000933.2	phospholipase C, beta 4 (PLCB4), transcript variant 1, mRNA	5546	1	1	2	0	1
NM_000934.3	serpin peptidase inhibitor, clade F (alpha-2 antiplasmin, pigment epithelium derived factor), member 2 (SERPINF2), mRNA	2284	0	0	0	0	1
NM_000935.2	procollagen-lysine, 2-oxoglutarate 5-dioxygenase 2 (PLOD2), transcript variant 2, mRNA	4009	0	0	5	2	1
NM_000936.2	pancreatic lipase (PNLIP), mRNA	1502	0	0	0	0	0
NM_000937.2	polymerase (RNA) II (DNA directed) polypeptide A, 220kDa (POLR2A), mRNA	6732	5	10	24	10	13
NM_000938.1	polymerase (RNA) II (DNA directed) polypeptide B, 140kDa (POLR2B), mRNA	3748	0	7	22	9	13
NM_000939.2	proopiomelanocortin (adrenocorticotropin/ beta-lipotropin/ alpha-melanocyte stimulating hormone/ beta-melanocyte stimulating hormone/ beta-endorphin) (POMC), transcript variant 2, mRNA	1245	0	0	0	0	0
NM_000940.2	paraoxonase 3 (PON3), mRNA	1201	0	1	0	0	0
NM_000941.2	P450 (cytochrome) oxidoreductase (POR), mRNA	2509	0	2	5	6	3
NM_000942.4	peptidylprolyl isomerase B (cyclophilin B) (PPIB), mRNA	1045	1	0	12	3	5
NM_000943.4	peptidylprolyl isomerase C (cyclophilin C) (PPIC), mRNA	1241	0	1	0	0	1
NM_000944.3	protein phosphatase 3 (formerly 2B), catalytic subunit, alpha isoform (PPP3CA), mRNA	4424	10	34	100	69	53
NM_000945.3	protein phosphatase 3 (formerly 2B), regulatory subunit B, alpha isoform (PPP3R1), mRNA	3111	10	21	54	30	31
NM_000946.2	primase, DNA, polypeptide 1 (49kDa) (PRIM1), mRNA	1471	0	0	0	0	1
NM_000947.2	primase, DNA, polypeptide 2 (58kDa) (PRIM2), mRNA	2353	1	0	1	0	0
NM_000948.3	prolactin (PRL), mRNA	1384	0	0	0	0	0
NM_000949.2	prolactin receptor (PRLR), mRNA	3162	0	0	0	0	0
NM_000950.1	proline rich Gla (G-carboxyglutamic acid) 1 (PRRG1), mRNA	4490	2	2	7	3	4
NM_000951.1	proline rich Gla (G-carboxyglutamic acid) 2 (PRRG2), mRNA	1167	0	0	0	0	0
NM_000952.3	platelet-activating factor receptor (PTAFR), mRNA	1822	0	0	0	0	0
NM_000953.2	prostaglandin D2 receptor (DP) (PTGDR), mRNA	2966	0	0	0	0	0
NM_000954.5	prostaglandin D2 synthase 21kDa (brain) (PTGDS), mRNA	837	8	33	138	73	81
NM_000955.2	prostaglandin E receptor 1 (subtype EP1), 42kDa (PTGER1), mRNA	1458	0	0	0	0	0
NM_000956.2	prostaglandin E receptor 2 (subtype EP2), 53kDa (PTGER2), mRNA	2395	0	0	0	0	0
NM_000957.2	prostaglandin E receptor 3 (subtype EP3) (PTGER3), transcript variant 1, mRNA	2082	0	0	0	0	0
NM_000958.2	prostaglandin E receptor 4 (subtype EP4) (PTGER4), mRNA	3432	0	0	0	0	0
NM_000959.3	prostaglandin F receptor (FP) (PTGFR), transcript variant 1, mRNA	5360	0	0	0	0	0
NM_000960.3	prostaglandin I2 (prostacyclin) receptor (IP) (PTGIR), mRNA	2103	0	0	1	0	0
NM_000961.3	prostaglandin I2 (prostacyclin) synthase (PTGIS), mRNA	5603	0	0	1	1	0
NM_000962.2	prostaglandin-endoperoxide synthase 1 (prostaglandin G/H synthase and cyclooxygenase) (PTGS1), transcript variant 1, mRNA	5093	0	0	0	0	1
NM_000963.1	prostaglandin-endoperoxide synthase 2 (prostaglandin G/H synthase and cyclooxygenase) (PTGS2), mRNA	4465	0	1	2	5	1
NM_000964.2	retinoic acid receptor, alpha (RARA), transcript variant 1, mRNA	3260	0	0	5	1	2
NM_000965.2	retinoic acid receptor, beta (RARB), transcript variant 1, mRNA	3119	0	0	4	1	1
NM_000966.4	retinoic acid receptor, gamma (RARG), transcript variant 1, mRNA	2992	0	0	0	0	0
NM_000967.3	ribosomal protein L3 (RPL3), transcript variant 1, mRNA	1348	3	16	121	69	78
NM_000968.2	ribosomal protein L4 (RPL4), mRNA	1449	4	19	102	51	78
NM_000969.3	ribosomal protein L5 (RPL5), mRNA	1035	4	10	48	48	54
NM_000970.3	ribosomal protein L6 (RPL6), transcript variant 2, mRNA	972	0	1	11	4	8
NM_000971.3	ribosomal protein L7 (RPL7), mRNA	866	2	14	31	22	29
NM_000972.2	ribosomal protein L7a (RPL7A), mRNA	890	1	10	44	25	38
NM_000973.3	ribosomal protein L8 (RPL8), transcript variant 1, mRNA	903	1	1	12	3	2
NM_000975.2	ribosomal protein L11 (RPL11), mRNA	609	1	7	38	17	8
NM_000976.2	ribosomal protein L12 (RPL12), mRNA	632	1	3	27	18	17
NM_000977.2	ribosomal protein L13 (RPL13), transcript variant 1, mRNA	1110	7	20	78	51	63
NM_000978.3	ribosomal protein L23 (RPL23), mRNA	594	2	11	54	33	40
NM_000979.2	ribosomal protein L18 (RPL18), mRNA	648	3	5	45	22	32
NM_000980.2	ribosomal protein L18a (RPL18A), mRNA	618	1	6	26	17	16
NM_000981.3	ribosomal protein L19 (RPL19), mRNA	748	3	3	35	21	15
NM_000982.3	ribosomal protein L21 (RPL21), mRNA	582	0	0	0	0	0
NM_000983.3	ribosomal protein L22 (RPL22), mRNA	2099	3	11	48	29	28
NM_000984.5	ribosomal protein L23a (RPL23A), mRNA	979	1	2	21	10	10
NM_000985.3	ribosomal protein L17 (RPL17), transcript variant 1, mRNA	942	0	0	2	1	2
NM_000986.3	ribosomal protein L24 (RPL24), mRNA	579	0	12	50	24	40
NM_000987.3	ribosomal protein L26 (RPL26), mRNA	602	2	7	34	26	26
NM_000988.3	ribosomal protein L27 (RPL27), mRNA	514	1	5	37	23	31
NM_000989.2	ribosomal protein L30 (RPL30), mRNA	524	4	7	24	24	20
NM_000990.3	ribosomal protein L27a (RPL27A), mRNA	565	2	10	34	22	17
NM_000991.3	ribosomal protein L28 (RPL28), mRNA	4243	3	13	43	27	32
NM_000992.2	ribosomal protein L29 (RPL29), mRNA	737	2	6	14	12	17
NM_000993.4	ribosomal protein L31 (RPL31), transcript variant 1, mRNA	524	3	14	81	53	46
NM_000994.3	ribosomal protein L32 (RPL32), transcript variant 1, mRNA	1668	2	2	10	6	9
NM_000995.3	ribosomal protein L34 (RPL34), transcript variant 1, mRNA	918	2	4	15	8	13
NM_000996.2	ribosomal protein L35a (RPL35A), mRNA	511	5	5	34	23	29
NM_000997.4	ribosomal protein L37 (RPL37), mRNA	1586	6	13	50	44	57
NM_000998.4	ribosomal protein L37a (RPL37A), mRNA	434	4	19	96	77	91
NM_000999.3	ribosomal protein L38 (RPL38), transcript variant 1, mRNA	411	0	2	26	12	19
NM_001000.2	ribosomal protein L39 (RPL39), mRNA	401	1	5	14	17	11
NM_001001.3	ribosomal protein L36a-like (RPL36AL), mRNA	549	0	5	10	7	16
NM_001001132.1	intersectin 1 (SH3 domain protein) (ITSN1), transcript variant 2, mRNA	5451	0	0	0	1	2
NM_001001290.1	solute carrier family 2 (facilitated glucose transporter), member 9 (SLC2A9), transcript variant 2, mRNA	1885	0	0	0	0	0
NM_001001317.1	trypsin X3 (TRY1), mRNA	932	0	0	0	0	0
NM_001001323.1	ATPase, Ca++ transporting, plasma membrane 1 (ATP2B1), transcript variant 1, mRNA	6950	0	2	5	1	3
NM_001001325.1	Kazal type serine protease inhibitor 5-like 2 (SPINK5L2), mRNA	294	0	0	0	0	0
NM_001001329.1	protein kinase C substrate 80K-H (PRKCSH), transcript variant 2, mRNA	2253	4	8	12	7	14
NM_001001330.1	receptor accessory protein 3 (REEP3), mRNA	2308	0	6	2	2	1
NM_001001331.1	ATPase, Ca++ transporting, plasma membrane 2 (ATP2B2), transcript variant 1, mRNA	6821	10	37	46	43	37
NM_001001342.1	biogenesis of lysosome-related organelles complex-1, subunit 2 (BLOC1S2), transcript variant 2, mRNA	2024	0	0	0	1	0
NM_001001343.2	MGC27121 gene (MGC27121), mRNA	1660	0	0	0	3	0
NM_001001344.1	ATPase, Ca++ transporting, plasma membrane 3 (ATP2B3), transcript variant 2, mRNA	6438	1	8	9	10	11
NM_001001346.2	claudin 20 (CLDN20), mRNA	1238	1	0	0	0	0
NM_001001349.1	NFKB inhibitor interacting Ras-like 2 (NKIRAS2), transcript variant 1, mRNA	2968	0	0	0	0	2
NM_001001389.1	CD44 molecule (Indian blood group) (CD44), transcript variant 2, mRNA	5619	0	0	0	0	0
NM_001001390.1	CD44 molecule (Indian blood group) (CD44), transcript variant 3, mRNA	5001	0	0	0	0	0
NM_001001391.1	CD44 molecule (Indian blood group) (CD44), transcript variant 4, mRNA	4605	0	6	9	5	9
NM_001001392.1	CD44 molecule (Indian blood group) (CD44), transcript variant 5, mRNA	3985	0	0	0	0	0
NM_001001394.2	HCG3 gene (HCG3), mRNA	1281	0	0	0	0	0
NM_001001395.1	LIM domain only 3 (rhombotin-like 2) (LMO3), transcript variant 2, mRNA	3450	0	0	2	1	0
NM_001001396.1	ATPase, Ca++ transporting, plasma membrane 4 (ATP2B4), transcript variant 1, mRNA	8911	4	18	21	21	21
NM_001001410.2	chromosome 16 open reading frame 42 (C16orf42), mRNA	1214	0	2	5	1	0
NM_001001411.2	zinc finger protein 676 (ZNF676), mRNA	2934	1	0	0	0	0
NM_001001412.1	family with sequence similarity 26, member C (FAM26C), mRNA	3099	0	2	2	0	0
NM_001001414.1	similar to F-box only protein 2 (LOC342897), mRNA	1973	0	0	0	0	0
NM_001001415.2	zinc finger protein 429 (ZNF429), mRNA	2361	0	0	3	1	1
NM_001001417.5	TBC1 domain family, member 3B (TBC1D3B), mRNA	2114	0	0	0	0	0
NM_001001418.3	TBC1 domain family, member 3C (TBC1D3C), mRNA	2135	0	0	0	0	0
NM_001001419.1	SMAD family member 5 (SMAD5), transcript variant 2, mRNA	7096	0	0	0	0	0
NM_001001420.1	SMAD family member 5 (SMAD5), transcript variant 3, mRNA	6937	1	0	0	1	0
NM_001001430.1	troponin T type 2 (cardiac) (TNNT2), transcript variant 2, mRNA	1132	0	0	0	0	0
NM_001001431.1	troponin T type 2 (cardiac) (TNNT2), transcript variant 3, mRNA	1123	0	0	0	0	0
NM_001001432.1	troponin T type 2 (cardiac) (TNNT2), transcript variant 4, mRNA	1114	0	0	0	0	0
NM_001001433.1	syntaxin 16 (STX16), transcript variant 1, mRNA	4959	5	8	12	16	13
NM_001001435.2	chemokine (C-C motif) ligand 4-like 1 (CCL4L1), mRNA	674	0	0	0	0	0
NM_001001436.2	similar to RIKEN cDNA 4921524J17 (LOC388272), mRNA	1410	0	1	0	1	1
NM_001001437.3	chemokine (C-C motif) ligand 3-like 3 (CCL3L3), mRNA	780	0	0	0	0	0
NM_001001438.1	lanosterol synthase (2,3-oxidosqualene-lanosterol cyclase) (LSS), transcript variant 2, mRNA	2658	0	0	0	0	0
NM_001001479.2	solute carrier family 35, member E4 (SLC35E4), mRNA	2542	0	0	2	1	2
NM_001001480.2	keratin associated protein 5-5 (KRTAP5-5), mRNA	1128	0	0	0	0	0
NM_001001481.1	ubiquitin-conjugating enzyme E2W (putative) (UBE2W), transcript variant 1, mRNA	4057	0	0	0	1	0
NM_001001483.1	zinc finger, DHHC-type containing 13 (ZDHHC13), transcript variant 2, mRNA	2301	2	1	0	1	3
NM_001001484.1	phosphotriesterase related (PTER), transcript variant 1, mRNA	3810	0	0	0	0	1
NM_001001485.1	ATPase, Ca++ transporting, type 2C, member 1 (ATP2C1), transcript variant 3, mRNA	3389	2	8	12	10	11
NM_001001486.1	ATPase, Ca++ transporting, type 2C, member 1 (ATP2C1), transcript variant 4, mRNA	3514	0	0	1	2	1
NM_001001487.1	ATPase, Ca++ transporting, type 2C, member 1 (ATP2C1), transcript variant 2, mRNA	3484	0	0	0	0	0
NM_001001502.1	synuclein, beta (SNCB), transcript variant 1, mRNA	1467	5	17	43	33	28
NM_001001503.1	NADH dehydrogenase (ubiquinone) flavoprotein 3, 10kDa (NDUFV3), nuclear gene encoding mitochondrial protein, transcript variant 2, mRNA	1056	0	0	1	2	0
NM_001001520.1	hepatoma-derived growth factor-related protein 2 (HDGF2), transcript variant 1, mRNA	2344	1	0	8	6	8
NM_001001521.1	UDP-glucose pyrophosphorylase 2 (UGP2), transcript variant 2, mRNA	2129	0	3	1	1	1
NM_001001522.1	transgelin (TAGLN), transcript variant 1, mRNA	1574	0	0	0	0	0
NM_001001523.1	RAR-related orphan receptor C (RORC), transcript variant 2, mRNA	3054	1	1	0	0	1
NM_001001524.2	transmembrane 6 superfamily member 2 (TM6SF2), mRNA	1483	0	0	0	0	0
NM_001001547.1	CD36 molecule (thrombospondin receptor) (CD36), transcript variant 2, mRNA	2050	0	0	0	0	0
NM_001001548.1	CD36 molecule (thrombospondin receptor) (CD36), transcript variant 1, mRNA	2338	0	0	0	0	0
NM_001001549.1	growth factor receptor-bound protein 10 (GRB10), transcript variant 2, mRNA	4579	0	0	0	0	0
NM_001001550.1	growth factor receptor-bound protein 10 (GRB10), transcript variant 3, mRNA	4797	0	0	0	0	1
NM_001001551.1	chromosome 9 open reading frame 103 (C9orf103), mRNA	1630	0	1	2	1	0
NM_001001552.3	LEM domain containing 1 (LEMD1), mRNA	779	0	0	0	0	0
NM_001001555.1	growth factor receptor-bound protein 10 (GRB10), transcript variant 4, mRNA	5043	2	1	13	6	10
NM_001001556.1	galactokinase 2 (GALK2), transcript variant 2, mRNA	3208	0	1	0	2	1
NM_001001557.1	growth differentiation factor 6 (GDF6), mRNA	3716	0	0	0	0	1
NM_001001560.1	golgi associated, gamma adaptin ear containing, ARF binding protein 1 (GGA1), transcript variant 2, mRNA	2898	0	0	3	0	0
NM_001001561.1	golgi associated, gamma adaptin ear containing, ARF binding protein 1 (GGA1), transcript variant 3, mRNA	1723	0	0	0	0	0
NM_001001563.1	translocase of inner mitochondrial membrane 50 homolog (S. cerevisiae) (TIMM50), mRNA	2572	0	0	5	2	3
NM_001001567.1	phosphodiesterase 9A (PDE9A), transcript variant 2, mRNA	1923	0	0	0	0	0
NM_001001568.1	phosphodiesterase 9A (PDE9A), transcript variant 3, mRNA	1774	0	0	0	1	1
NM_001001569.1	phosphodiesterase 9A (PDE9A), transcript variant 4, mRNA	1719	0	0	0	0	0
NM_001001570.1	phosphodiesterase 9A (PDE9A), transcript variant 5, mRNA	1944	0	0	0	0	0
NM_001001571.1	phosphodiesterase 9A (PDE9A), transcript variant 6, mRNA	1852	0	0	0	0	0
NM_001001572.1	phosphodiesterase 9A (PDE9A), transcript variant 7, mRNA	1730	0	0	0	0	0
NM_001001573.1	phosphodiesterase 9A (PDE9A), transcript variant 8, mRNA	1910	0	0	0	0	0
NM_001001574.1	phosphodiesterase 9A (PDE9A), transcript variant 9, mRNA	1845	0	0	0	0	0
NM_001001575.1	phosphodiesterase 9A (PDE9A), transcript variant 10, mRNA	1675	0	0	0	0	0
NM_001001576.1	phosphodiesterase 9A (PDE9A), transcript variant 11, mRNA	1634	0	0	0	0	0
NM_001001577.1	phosphodiesterase 9A (PDE9A), transcript variant 12, mRNA	1753	0	0	0	0	0
NM_001001578.1	phosphodiesterase 9A (PDE9A), transcript variant 13, mRNA	1797	0	0	0	0	0
NM_001001579.1	phosphodiesterase 9A (PDE9A), transcript variant 14, mRNA	1790	0	0	0	0	0
NM_001001580.1	phosphodiesterase 9A (PDE9A), transcript variant 15, mRNA	1590	0	0	0	0	0
NM_001001581.1	phosphodiesterase 9A (PDE9A), transcript variant 16, mRNA	1954	0	0	0	0	0
NM_001001582.1	phosphodiesterase 9A (PDE9A), transcript variant 17, mRNA	2032	0	0	0	0	0
NM_001001583.1	phosphodiesterase 9A (PDE9A), transcript variant 18, mRNA	2025	0	0	0	0	0
NM_001001584.1	phosphodiesterase 9A (PDE9A), transcript variant 19, mRNA	1852	0	0	0	0	0
NM_001001585.1	phosphodiesterase 9A (PDE9A), transcript variant 20, mRNA	1977	0	0	0	0	0
NM_001001586.1	ATPase, Na+/K+ transporting, alpha 1 polypeptide (ATP1A1), transcript variant 2, mRNA	2911	18	23	78	56	68
NM_001001651.1	mediator of RNA polymerase II transcription, subunit 8 homolog (S. cerevisiae) (MED8), transcript variant 3, mRNA	1502	0	0	0	0	2
NM_001001653.1	mediator of RNA polymerase II transcription, subunit 8 homolog (S. cerevisiae) (MED8), transcript variant 4, mRNA	1236	0	0	0	0	0
NM_001001654.1	mediator of RNA polymerase II transcription, subunit 8 homolog (S. cerevisiae) (MED8), transcript variant 5, mRNA	1193	0	0	6	2	2
NM_001001655.1	alkB, alkylation repair homolog 2 (E. coli) (ALKBH2), mRNA	1051	0	1	0	2	0
NM_001001656.1	olfactory receptor, family 9, subfamily A, member 4 (OR9A4), mRNA	945	0	0	0	0	0
NM_001001657.1	olfactory receptor, family 2, subfamily Y, member 1 (OR2Y1), mRNA	936	0	0	0	0	0
NM_001001658.1	olfactory receptor, family 9, subfamily A, member 2 (OR9A2), mRNA	933	0	0	0	0	0
NM_001001659.1	olfactory receptor, family 2, subfamily A, member 14 (OR2A14), mRNA	933	0	0	0	0	0
NM_001001660.2	LYR motif containing 5 (LYRM5), mRNA	1149	0	0	5	1	3
NM_001001661.1	zinc finger protein 425 (ZNF425), mRNA	3184	1	0	1	1	0
NM_001001662.1	zinc finger protein 782 (ZNF782), mRNA	3313	0	1	0	0	3
NM_001001663.1	hypothetical LOC255349 (bA9F11.1), mRNA	507	0	0	0	0	0
NM_001001664.1	hypothetical protein LOC339745 (LOC339745), mRNA	5721	0	4	8	2	10
NM_001001665.2	cytochrome P450, family 27, subfamily C, polypeptide 1 (CYP27C1), mRNA	4725	0	1	2	0	0
NM_001001666.3	transmembrane protein 16G (TMEM16G), transcript variant NGEP-S, mRNA	916	0	0	0	0	0
NM_001001667.1	olfactory receptor, family 6, subfamily V, member 1 (OR6V1), mRNA	942	0	0	0	0	0
NM_001001668.3	zinc finger protein 470 (ZNF470), mRNA	7149	1	11	4	0	2
NM_001001669.2	FLJ41603 protein (FLJ41603), mRNA	4865	0	3	3	3	2
NM_001001670.1	FLJ46321 protein (FLJ46321), mRNA	4828	0	0	0	0	0
NM_001001671.2	mitogen-activated protein kinase kinase kinase 15 (MAP3K15), mRNA	4697	1	8	3	2	3
NM_001001673.3	ribonuclease, RNase A family, 9 (non-active) (RNASE9), mRNA	1068	0	0	0	0	0
NM_001001674.1	olfactory receptor, family 4, subfamily F, member 15 (OR4F15), mRNA	939	0	0	0	0	0
NM_001001676.1	lipocalin 9 (LCN9), mRNA	531	0	0	0	0	0
NM_001001682.1	FLJ45530 protein (FLJ45530), mRNA	3186	0	0	0	0	0
NM_001001683.2	mediator of RNA polymerase II transcription, subunit 11 homolog (S. cerevisiae) (MED11), mRNA	860	0	0	0	2	1
NM_001001684.1	FLJ45831 protein (FLJ45831), mRNA	3007	0	0	0	2	0
NM_001001685.1	FLJ45079 protein (FLJ45079), mRNA	4678	0	0	0	0	0
NM_001001692.1	FLJ45139 protein (FLJ45139), mRNA	3822	0	0	0	0	0
NM_001001694.1	FLJ41993 protein (FLJ41993), mRNA	3633	0	0	0	0	0
NM_001001701.2	HCV F-transactivated protein 1 (LOC401152), mRNA	1468	0	2	10	7	11
NM_001001702.1	FLJ33360 protein (FLJ33360), mRNA	2419	0	0	0	0	0
NM_001001705.2	FLJ41649 protein (FLJ41649), mRNA	3133	0	0	1	0	0
NM_001001706.2	FLJ42177 protein (FLJ42177), mRNA	2499	0	2	0	0	0
NM_001001709.1	FLJ45537 protein (FLJ45537), mRNA	3407	0	0	0	0	0
NM_001001710.1	similar to 4931415M17 protein (LOC401565), mRNA	1163	0	0	0	1	1
NM_001001711.2	DDI1, DNA-damage inducible 1, homolog 1 (S. cerevisiae) (DDI1), mRNA	2615	0	0	0	0	0
NM_001001712.2	lipocalin 10 (LCN10), mRNA	2047	0	0	0	2	0
NM_001001713.1	SH3 domain binding glutamic acid-rich protein (SH3BGR), transcript variant 2, mRNA	1017	0	0	0	0	0
NM_001001715.1	FERM, RhoGEF (ARHGEF) and pleckstrin domain protein 1 (chondrocyte-derived) (FARP1), transcript variant 2, mRNA	1337	0	0	0	0	0
NM_001001716.1	nuclear factor of kappa light polypeptide gene enhancer in B-cells inhibitor, beta (NFKBIB), transcript variant 2, mRNA	2213	3	6	6	4	3
NM_001001722.1	chromodomain protein, Y-linked, 2B (CDY2B), mRNA	1960	0	0	0	0	0
NM_001001723.1	transmembrane protein 1 (TMEM1), transcript variant 2, mRNA	1764	0	0	0	0	1
NM_001001732.2	chromosome 10 open reading frame 130 (C10orf130), mRNA	1890	0	0	0	1	0
NM_001001734.1	ATPase, Na+/K+ transporting, alpha 4 polypeptide (ATP1A4), transcript variant 2, mRNA	951	0	0	0	0	0
NM_001001740.2	ring finger and WD repeat domain 2 (RFWD2), transcript variant 2, mRNA	2729	0	0	0	0	0
NM_001001786.1	BH3-like motif containing, cell death inducer (BLID), mRNA	862	0	0	0	0	0
NM_001001787.1	ATPase, Na+/K+ transporting, beta 1 polypeptide (ATP1B1), transcript variant 2, mRNA	1568	0	0	0	0	0
NM_001001788.2	retinoic acid early transcript 1G (RAET1G), mRNA	1144	0	0	0	0	0
NM_001001790.2	chromosome 9 open reading frame 105 (C9orf105), mRNA	773	0	0	8	5	2
NM_001001791.1	chromosome 10 open reading frame 55 (C10orf55), mRNA	2151	0	0	0	0	0
NM_001001794.2	family with sequence similarity 116, member B (FAM116B), mRNA	2021	0	0	6	2	2
NM_001001795.1	similar to RIKEN cDNA C030006K11 gene (MGC70857), mRNA	1979	0	0	1	0	2
NM_001001802.1	olfactory receptor, family 2, subfamily A, member 42 (OR2A42), mRNA	915	0	0	0	0	0
NM_001001821.1	olfactory receptor, family 2, subfamily T, member 34 (OR2T34), mRNA	957	0	0	0	0	0
NM_001001824.1	olfactory receptor, family 2, subfamily T, member 27 (OR2T27), mRNA	954	0	0	0	0	0
NM_001001827.1	olfactory receptor, family 2, subfamily T, member 35 (OR2T35), mRNA	972	0	0	0	0	0
NM_001001850.1	syntaxin 19 (STX19), mRNA	1198	0	0	0	0	0
NM_001001851.1	inter-alpha (globulin) inhibitor H5 (ITIH5), transcript variant 3, mRNA	3105	1	4	3	0	1
NM_001001852.2	pim-3 oncogene (PIM3), mRNA	2392	0	0	1	1	1
NM_001001870.1	hypothetical protein MGC14376 (MGC14376), transcript variant 2, mRNA	1303	0	0	0	1	1
NM_001001872.2	chromosome 14 open reading frame 37 (C14orf37), mRNA	3082	2	1	2	1	2
NM_001001874.1	tumor protein D52-like 3 (TPD52L3), transcript variant 2, mRNA	1559	0	0	0	0	0
NM_001001875.2	tumor protein D52-like 3 (TPD52L3), transcript variant 3, mRNA	1079	0	0	0	0	0
NM_001001877.1	heat shock transcription factor, Y linked 2 (HSFY2), transcript variant 2, mRNA	1038	0	0	0	0	0
NM_001001888.2	variable charge, X-linked 3B (VCX3B), mRNA	1085	0	0	0	0	0
NM_001001890.1	runt-related transcription factor 1 (acute myeloid leukemia 1; aml1 oncogene) (RUNX1), transcript variant 2, mRNA	7288	0	0	0	1	0
NM_001001891.3	transmembrane protein 16G (TMEM16G), transcript variant NGEP-L, mRNA	4128	1	0	0	1	0
NM_001001894.1	tetratricopeptide repeat domain 3 (TTC3), transcript variant 2, mRNA	7730	0	1	2	1	2
NM_001001895.1	ubiquitin associated and SH3 domain containing, A (UBASH3A), transcript variant 2, mRNA	2378	0	0	0	0	0
NM_001001912.1	olfactory receptor, family 4, subfamily E, member 2 (OR4E2), mRNA	942	0	0	0	0	0
NM_001001913.1	olfactory receptor, family 52, subfamily N, member 1 (OR52N1), mRNA	963	0	0	0	0	0
NM_001001914.1	olfactory receptor, family 2, subfamily G, member 3 (OR2G3), mRNA	930	0	0	0	0	0
NM_001001915.1	olfactory receptor, family 2, subfamily G, member 2 (OR2G2), mRNA	954	0	0	0	0	0
NM_001001916.1	olfactory receptor, family 52, subfamily J, member 3 (OR52J3), mRNA	936	0	0	0	0	0
NM_001001917.1	olfactory receptor, family 56, subfamily A, member 1 (OR56A1), mRNA	957	0	0	0	0	0
NM_001001918.1	olfactory receptor, family 5, subfamily BF, member 1 (OR5BF1), mRNA	939	0	0	0	0	0
NM_001001919.1	olfactory receptor, family 13, subfamily C, member 4 (OR13C4), mRNA	957	0	0	0	0	0
NM_001001920.1	olfactory receptor, family 4, subfamily C, member 15 (OR4C15), mRNA	1113	0	0	0	0	0
NM_001001921.1	olfactory receptor, family 5, subfamily AS, member 1 (OR5AS1), mRNA	975	0	0	0	0	0
NM_001001922.1	olfactory receptor, family 52, subfamily N, member 5 (OR52N5), mRNA	975	0	0	0	0	0
NM_001001923.1	olfactory receptor, family 5, subfamily C, member 1 (OR5C1), mRNA	963	0	0	0	0	0
NM_001001924.1	mitochondrial tumor suppressor 1 (MTUS1), nuclear gene encoding mitochondrial protein, transcript variant 1, mRNA	6391	6	15	31	20	20
NM_001001925.1	mitochondrial tumor suppressor 1 (MTUS1), nuclear gene encoding mitochondrial protein, transcript variant 2, mRNA	6229	0	0	0	0	0
NM_001001928.2	peroxisome proliferator-activated receptor alpha (PPARA), transcript variant 3, mRNA	9965	1	10	12	2	1
NM_001001931.1	mitochondrial tumor suppressor 1 (MTUS1), nuclear gene encoding mitochondrial protein, transcript variant 4, mRNA	4018	0	0	0	0	2
NM_001001933.1	LIM homeobox 8 (LHX8), mRNA	2393	0	0	0	0	0
NM_001001936.1	actin filament associated protein 1-like 2 (AFAP1L2), transcript variant 1, mRNA	3997	0	2	6	2	5
NM_001001937.1	ATP synthase, H+ transporting, mitochondrial F1 complex, alpha subunit 1, cardiac muscle (ATP5A1), nuclear gene encoding mitochondrial protein, transcript variant 1, mRNA	1950	0	0	0	4	3
NM_001001938.2	chromosome 9 open reading frame 47 (C9orf47), mRNA	4828	0	0	0	0	0
NM_001001952.1	olfactory receptor, family 5, subfamily D, member 18 (OR5D18), mRNA	942	0	0	0	0	0
NM_001001953.1	olfactory receptor, family 10, subfamily G, member 9 (OR10G9), mRNA	936	0	0	0	0	0
NM_001001954.1	olfactory receptor, family 5, subfamily A, member 2 (OR5A2), mRNA	975	0	0	0	0	0
NM_001001955.1	olfactory receptor, family 4, subfamily C, member 13 (OR4C13), mRNA	930	0	0	0	0	0
NM_001001956.1	olfactory receptor, family 13, subfamily C, member 9 (OR13C9), mRNA	957	0	0	0	0	0
NM_001001957.2	olfactory receptor, family 2, subfamily W, member 3 (OR2W3), mRNA	945	0	0	1	0	0
NM_001001958.1	olfactory receptor, family 7, subfamily G, member 3 (OR7G3), mRNA	939	0	0	0	0	0
NM_001001959.1	olfactory receptor, family 11, subfamily L, member 1 (OR11L1), mRNA	969	0	0	0	0	0
NM_001001960.1	olfactory receptor, family 5, subfamily W, member 2 (OR5W2), mRNA	933	0	0	0	0	0
NM_001001961.1	olfactory receptor, family 13, subfamily C, member 3 (OR13C3), mRNA	1044	0	0	0	0	0
NM_001001963.1	olfactory receptor, family 2, subfamily L, member 8 (OR2L8), mRNA	939	0	0	0	0	0
NM_001001964.1	olfactory receptor, family 2, subfamily T, member 11 (OR2T11), mRNA	951	0	0	0	0	0
NM_001001965.1	olfactory receptor, family 4, subfamily D, member 5 (OR4D5), mRNA	957	0	0	0	0	0
NM_001001966.1	olfactory receptor, family 5, subfamily AT, member 1 (OR5AT1), mRNA	930	0	0	0	0	0
NM_001001967.1	olfactory receptor, family 5, subfamily D, member 13 (OR5D13), mRNA	945	0	0	0	0	0
NM_001001968.1	olfactory receptor, family 6, subfamily S, member 1 (OR6S1), mRNA	996	0	0	0	0	0
NM_001001971.1	family with sequence similarity 13, member C1 (FAM13C1), transcript variant 2, mRNA	3073	0	1	6	7	4
NM_001001973.1	ATP synthase, H+ transporting, mitochondrial F1 complex, gamma polypeptide 1 (ATP5C1), nuclear gene encoding mitochondrial protein, transcript variant 1, mRNA	1162	0	6	29	15	19
NM_001001974.1	pleckstrin homology domain containing, family A (phosphoinositide binding specific) member 1 (PLEKHA1), transcript variant 2, mRNA	3750	5	6	11	10	8
NM_001001975.1	ATP synthase, H+ transporting, mitochondrial F1 complex, delta subunit (ATP5D), nuclear gene encoding mitochondrial protein, transcript variant 2, mRNA	709	0	0	4	4	6
NM_001001976.1	arginyltransferase 1 (ATE1), transcript variant 1, mRNA	2224	0	1	0	0	0
NM_001001977.1	ATP synthase, H+ transporting, mitochondrial F1 complex, epsilon subunit (ATP5E), nuclear gene encoding mitochondrial protein, mRNA	498	1	5	24	9	18
NM_001001991.1	regeneration associated muscle protease (DKFZP586H2123), transcript variant 2, mRNA	2747	0	0	0	0	0
NM_001001992.1	ubiquitin specific peptidase 16 (USP16), transcript variant 2, mRNA	2986	0	3	8	10	4
NM_001001994.1	glycoprotein M6B (GPM6B), transcript variant 4, mRNA	1533	0	1	0	1	3
NM_001001995.1	glycoprotein M6B (GPM6B), transcript variant 1, mRNA	3219	12	39	99	79	75
NM_001001996.1	glycoprotein M6B (GPM6B), transcript variant 2, mRNA	1799	8	6	38	30	36
NM_001001998.1	exosome component 10 (EXOSC10), transcript variant 1, mRNA	2834	0	3	4	6	4
NM_001002.3	ribosomal protein, large, P0 (RPLP0), transcript variant 1, mRNA	1229	0	0	1	0	0
NM_001002000.1	guanosine monophosphate reductase 2 (GMPR2), transcript variant 2, mRNA	1956	0	0	0	0	0
NM_001002001.1	guanosine monophosphate reductase 2 (GMPR2), transcript variant 3, mRNA	1897	1	0	0	0	0
NM_001002002.1	guanosine monophosphate reductase 2 (GMPR2), transcript variant 4, mRNA	1631	3	4	7	6	9
NM_001002006.1	5'-nucleotidase, cytosolic IB (NT5C1B), transcript variant 1, mRNA	2864	0	0	0	0	0
NM_001002009.1	5'-nucleotidase, cytosolic III (NT5C3), transcript variant 2, mRNA	1743	0	0	0	0	0
NM_001002010.1	5'-nucleotidase, cytosolic III (NT5C3), transcript variant 1, mRNA	1688	0	0	7	2	4
NM_001002017.1	host cell factor C1 regulator 1 (XPO1 dependent) (HCFC1R1), transcript variant 2, mRNA	943	0	0	0	0	0
NM_001002018.1	host cell factor C1 regulator 1 (XPO1 dependent) (HCFC1R1), transcript variant 3, mRNA	788	0	1	11	2	3
NM_001002019.1	pseudouridylate synthase 1 (PUS1), transcript variant 2, mRNA	1660	1	1	4	0	1
NM_001002020.1	pseudouridylate synthase 1 (PUS1), transcript variant 3, mRNA	1636	0	0	0	0	0
NM_001002021.1	phosphofructokinase, liver (PFKL), transcript variant 1, mRNA	3402	0	0	0	0	0
NM_001002026.2	claudin 18 (CLDN18), transcript variant 2, mRNA	3350	0	0	0	0	0
NM_001002027.1	ATP synthase, H+ transporting, mitochondrial F0 complex, subunit C1 (subunit 9) (ATP5G1), nuclear gene encoding mitochondrial protein, transcript variant 2, mRNA	593	0	2	8	6	5
NM_001002029.1	complement component 4B (Childo blood group) (C4B), mRNA	5426	0	0	0	0	1
NM_001002031.2	ATP synthase, H+ transporting, mitochondrial F0 complex, subunit C2 (subunit 9) (ATP5G2), nuclear gene encoding mitochondrial protein, transcript variant 1, mRNA	1178	0	0	1	0	1
NM_001002032.1	hematological and neurological expressed 1 (HN1), transcript variant 2, mRNA	1582	0	0	0	1	0
NM_001002033.1	hematological and neurological expressed 1 (HN1), transcript variant 3, mRNA	1696	0	2	11	5	5
NM_001002034.2	family with sequence similarity 109, member B (FAM109B), mRNA	2369	0	0	0	0	0
NM_001002035.1	defensin, beta 108B (DEFB108B), mRNA	222	0	0	0	0	0
NM_001002036.2	astacin-like metallo-endopeptidase (M12 family) (ASTL), mRNA	1296	0	0	0	0	0
NM_001002231.1	kallikrein-related peptidase 2 (KLK2), transcript variant 2, mRNA	2892	0	0	0	0	0
NM_001002233.1	RAB11 family interacting protein 1 (class I) (RAB11FIP1), transcript variant 2, mRNA	4557	0	0	0	0	0
NM_001002235.1	serpin peptidase inhibitor, clade A (alpha-1 antiproteinase, antitrypsin), member 1 (SERPINA1), transcript variant 3, mRNA	1588	0	0	0	0	0
NM_001002236.1	serpin peptidase inhibitor, clade A (alpha-1 antiproteinase, antitrypsin), member 1 (SERPINA1), transcript variant 2, mRNA	1902	0	0	0	0	0
NM_001002243.1	aftiphilin (AFTPH), transcript variant 3, mRNA	4025	0	0	0	0	0
NM_001002244.1	APC11 anaphase promoting complex subunit 11 homolog (yeast) (ANAPC11), transcript variant 1, mRNA	1130	0	0	1	0	0
NM_001002245.1	APC11 anaphase promoting complex subunit 11 homolog (yeast) (ANAPC11), transcript variant 3, mRNA	799	0	1	2	1	0
NM_001002246.1	APC11 anaphase promoting complex subunit 11 homolog (yeast) (ANAPC11), transcript variant 4, mRNA	862	0	0	7	6	6
NM_001002247.1	APC11 anaphase promoting complex subunit 11 homolog (yeast) (ANAPC11), transcript variant 5, mRNA	807	0	0	0	1	1
NM_001002248.1	APC11 anaphase promoting complex subunit 11 homolog (yeast) (ANAPC11), transcript variant 6, mRNA	870	0	0	0	0	0
NM_001002249.1	APC11 anaphase promoting complex subunit 11 homolog (yeast) (ANAPC11), transcript variant 7, mRNA	916	0	0	0	0	1
NM_001002251.1	ADP-ribosylation-like factor 6 interacting protein 4 (ARL6IP4), transcript variant 3, mRNA	1354	0	0	0	2	0
NM_001002252.1	ADP-ribosylation-like factor 6 interacting protein 4 (ARL6IP4), transcript variant 4, mRNA	1402	0	0	0	0	2
NM_001002254.1	diacylglycerol O-acyltransferase 2-like 4 (DGAT2L4), mRNA	2124	0	0	0	0	0
NM_001002255.1	SMT3 suppressor of mif two 3 homolog 4 (S. cerevisiae) (SUMO4), mRNA	702	0	1	0	0	0
NM_001002257.1	lysocardiolipin acyltransferase (LYCAT), transcript variant 2, mRNA	4872	2	1	4	2	2
NM_001002258.4	ATP synthase, H+ transporting, mitochondrial F0 complex, subunit C3 (subunit 9) (ATP5G3), nuclear gene encoding mitochondrial protein, transcript variant 3, mRNA	2741	1	2	20	19	23
NM_001002259.1	caprin family member 2 (CAPRIN2), transcript variant 1, mRNA	4501	1	3	9	7	9
NM_001002261.1	zinc finger, FYVE domain containing 27 (ZFYVE27), transcript variant 1, mRNA	3045	0	0	0	0	0
NM_001002262.1	zinc finger, FYVE domain containing 27 (ZFYVE27), transcript variant 3, mRNA	3009	2	2	12	4	9
NM_001002264.1	epithelial stromal interaction 1 (breast) (EPSTI1), transcript variant 1, mRNA	1594	0	0	0	0	0
NM_001002265.1	membrane-associated ring finger (C3HC4) 8 (MARCH8), transcript variant 6, mRNA	2604	0	0	0	0	0
NM_001002266.1	membrane-associated ring finger (C3HC4) 8 (MARCH8), transcript variant 7, mRNA	2000	0	1	3	1	1
NM_001002269.1	exosome component 3 (EXOSC3), transcript variant 2, mRNA	1070	0	0	0	0	1
NM_001002273.1	Fc fragment of IgG, low affinity IIb, receptor (CD32) (FCGR2B), transcript variant 2, mRNA	1573	0	0	0	0	0
NM_001002274.1	Fc fragment of IgG, low affinity IIb, receptor (CD32) (FCGR2B), transcript variant 3, mRNA	1576	0	0	0	0	0
NM_001002275.1	Fc fragment of IgG, low affinity IIb, receptor (CD32) (FCGR2B), transcript variant 4, mRNA	1630	0	0	0	0	0
NM_001002292.1	G protein-coupled receptor 177 (GPR177), transcript variant 2, mRNA	2072	0	0	5	2	2
NM_001002294.1	flavin containing monooxygenase 3 (FMO3), transcript variant 2, mRNA	2070	0	0	0	0	0
NM_001002295.1	GATA binding protein 3 (GATA3), transcript variant 1, mRNA	3070	0	0	0	0	0
NM_001002296.1	golgi autoantigen, golgin subfamily a, 7 (GOLGA7), transcript variant 2, mRNA	2042	1	4	16	17	12
NM_001002755.1	NFU1 iron-sulfur cluster scaffold homolog (S. cerevisiae) (NFU1), transcript variant 2, mRNA	1091	0	1	2	5	4
NM_001002756.1	NFU1 iron-sulfur cluster scaffold homolog (S. cerevisiae) (NFU1), transcript variant 3, mRNA	1045	0	0	0	0	0
NM_001002757.1	NFU1 iron-sulfur cluster scaffold homolog (S. cerevisiae) (NFU1), transcript variant 4, mRNA	955	0	0	0	0	0
NM_001002758.1	PTPN13-like, Y-linked 2 (PRY2), mRNA	1238	0	0	0	0	0
NM_001002759.1	chromosome 10 open reading frame 78 (C10orf78), transcript variant 1, mRNA	1447	0	0	0	0	0
NM_001002760.1	basic charge, Y-linked, 2B (BPY2B), mRNA	1206	0	0	0	0	0
NM_001002761.1	basic charge, Y-linked, 2C (BPY2C), mRNA	1206	0	0	0	0	0
NM_001002762.1	DnaJ (Hsp40) homolog, subfamily B, member 12 (DNAJB12), transcript variant 1, mRNA	4342	0	1	0	0	2
NM_001002796.1	multiple C2 domains, transmembrane 1 (MCTP1), transcript variant S, mRNA	2337	0	0	0	0	0
NM_001002800.1	structural maintenance of chromosomes 4 (SMC4), transcript variant 2, mRNA	5142	0	0	2	1	2
NM_001002810.1	phosphodiesterase 4D interacting protein (myomegalin) (PDE4DIP), transcript variant 4, mRNA	1250	1	0	1	0	1
NM_001002811.1	phosphodiesterase 4D interacting protein (myomegalin) (PDE4DIP), transcript variant 5, mRNA	5355	4	13	20	1	7
NM_001002812.1	phosphodiesterase 4D interacting protein (myomegalin) (PDE4DIP), transcript variant 2, mRNA	4833	0	0	0	0	0
NM_001002814.1	RAB11 family interacting protein 1 (class I) (RAB11FIP1), transcript variant 3, mRNA	7839	0	3	2	1	2
NM_001002836.2	zinc finger protein 787 (ZNF787), mRNA	1945	0	0	4	1	1
NM_001002837.1	phosphatidylinositol (4,5) bisphosphate 5-phosphatase, A (PIB5PA), transcript variant 2, mRNA	2238	0	1	0	0	0
NM_001002838.1	WNK lysine deficient protein kinase 3 (WNK3), transcript variant 2, mRNA	7572	0	0	0	0	0
NM_001002840.1	DKFZp434A0131 protein (DKFZP434A0131), transcript variant 2, mRNA	1702	0	5	3	1	2
NM_001002841.1	myosin, light chain 4, alkali; atrial, embryonic (MYL4), transcript variant 1, mRNA	934	0	0	0	0	0
NM_001002843.1	suppressor of hairy wing homolog 4 (Drosophila) (SUHW4), transcript variant 2, mRNA	4415	0	9	9	3	10
NM_001002844.1	suppressor of hairy wing homolog 4 (Drosophila) (SUHW4), transcript variant 3, mRNA	2164	0	0	1	0	0
NM_001002857.1	annexin A2 (ANXA2), transcript variant 2, mRNA	1644	0	2	4	5	0
NM_001002858.1	annexin A2 (ANXA2), transcript variant 1, mRNA	1635	0	0	0	0	0
NM_001002860.2	BTB (POZ) domain containing 7 (BTBD7), transcript variant 1, mRNA	8448	1	4	2	3	4
NM_001002862.1	Der1-like domain family, member 3 (DERL3), transcript variant 2, mRNA	3116	0	0	0	0	0
NM_001002876.1	centromere protein M (CENPM), transcript variant 2, mRNA	855	0	0	0	0	0
NM_001002877.1	THO complex 5 (THOC5), transcript variant 3, mRNA	2563	0	3	2	1	0
NM_001002878.1	THO complex 5 (THOC5), transcript variant 1, mRNA	2694	0	1	0	0	0
NM_001002879.1	THO complex 5 (THOC5), transcript variant 2, mRNA	2578	0	0	0	0	0
NM_001002880.1	chibby homolog 1 (Drosophila) (CBY1), transcript variant 2, mRNA	1287	0	0	0	0	0
NM_001002901.2	Fc receptor-like B (FCRLB), mRNA	1794	0	0	1	1	0
NM_001002905.1	olfactory receptor, family 8, subfamily G, member 1 (OR8G1), mRNA	936	0	0	0	0	0
NM_001002906.1	XK, Kell blood group complex subunit-related, Y-linked 2 (XKRY2), mRNA	1581	0	0	0	0	0
NM_001002907.1	olfactory receptor, family 8, subfamily K, member 1 (OR8K1), mRNA	960	0	0	0	0	0
NM_001002909.1	G patch domain containing 8 (GPATCH8), mRNA	6877	5	4	15	14	12
NM_001002911.2	G protein-coupled receptor 139 (GPR139), mRNA	1238	0	0	0	0	0
NM_001002912.3	chromosome 1 open reading frame 173 (C1orf173), mRNA	7165	3	6	9	8	5
NM_001002913.1	peptidyl-tRNA hydrolase 1 homolog (S. cerevisiae) (PTRH1), mRNA	832	0	0	1	0	0
NM_001002914.2	potassium channel tetramerisation domain containing 11 (KCTD11), mRNA	3081	0	0	0	0	0
NM_001002915.1	IGF-like family member 2 (IGFL2), mRNA	894	0	0	0	0	0
NM_001002916.2	H2B histone family, member W, testis-specific (H2BFWT), mRNA	935	0	0	0	0	0
NM_001002917.1	olfactory receptor, family 8, subfamily D, member 1 (OR8D1), mRNA	927	0	0	0	0	0
NM_001002918.1	olfactory receptor, family 8, subfamily D, member 2 (OR8D2), mRNA	936	0	0	0	0	0
NM_001002919.2	hypothetical protein LOC285016 (LOC285016), mRNA	1403	0	1	1	0	0
NM_001002920.1	protein expressed in prostate, ovary, testis, and placenta 8 (POTE8), transcript variant 1, mRNA	1838	0	0	0	0	0
NM_001002921.1	adenylate kinase 3-like 2 (AK3L2), mRNA	672	0	0	0	0	0
NM_001002923.1	IGF-like family member 4 (IGFL4), mRNA	573	0	0	2	0	0
NM_001002925.1	olfactory receptor, family 5, subfamily AP, member 2 (OR5AP2), mRNA	951	0	0	0	0	0
NM_001002926.1	TWIST neighbor (TWISTNB), mRNA	3892	0	1	3	1	2
NM_001003.2	ribosomal protein, large, P1 (RPLP1), transcript variant 1, mRNA	512	1	14	48	28	32
NM_001003395.1	tumor protein D52-like 1 (TPD52L1), transcript variant 2, mRNA	1409	0	0	0	0	0
NM_001003396.1	tumor protein D52-like 1 (TPD52L1), transcript variant 3, mRNA	1327	1	1	1	3	0
NM_001003397.1	tumor protein D52-like 1 (TPD52L1), transcript variant 4, mRNA	1288	0	0	0	0	0
NM_001003398.1	bicaudal D homolog 1 (Drosophila) (BICD1), transcript variant 2, mRNA	3285	2	0	0	0	0
NM_001003406.1	calcium channel, voltage-dependent, T type, alpha 1I subunit (CACNA1I), transcript variant 2, mRNA	9902	0	1	4	1	4
NM_001003407.1	actin binding LIM protein 1 (ABLIM1), transcript variant 2, mRNA	7620	0	0	0	0	0
NM_001003408.1	actin binding LIM protein 1 (ABLIM1), transcript variant 3, mRNA	7704	1	0	7	0	0
NM_001003443.2	olfactory receptor, family 56, subfamily A, member 3 (OR56A3), mRNA	948	0	0	0	0	0
NM_001003652.2	SMAD family member 2 (SMAD2), transcript variant 2, mRNA	10531	3	12	6	5	6
NM_001003656.1	protein phosphatase 2, regulatory subunit B, delta isoform (PPP2R2D), transcript variant 2, mRNA	2091	0	5	4	1	4
NM_001003665.2	chromosome 1 open reading frame 95 (C1orf95), mRNA	4093	0	2	1	0	0
NM_001003674.1	chromosome 18 open reading frame 1 (C18orf1), transcript variant c1, mRNA	8944	0	0	0	0	0
NM_001003675.1	chromosome 18 open reading frame 1 (C18orf1), transcript variant c2, mRNA	8890	2	12	8	8	14
NM_001003676.1	chromosome 11 open reading frame 49 (C11orf49), transcript variant 1, mRNA	2008	0	0	0	0	0
NM_001003677.1	chromosome 11 open reading frame 49 (C11orf49), transcript variant 2, mRNA	1753	0	0	0	0	0
NM_001003678.1	chromosome 11 open reading frame 49 (C11orf49), transcript variant 4, mRNA	1231	0	0	0	0	0
NM_001003679.1	leptin receptor (LEPR), transcript variant 2, mRNA	5157	0	2	4	3	1
NM_001003680.1	leptin receptor (LEPR), transcript variant 3, mRNA	3096	0	0	0	0	0
NM_001003681.1	high-mobility group protein 2-like 1 (HMG2L1), transcript variant 3, mRNA	4105	0	0	0	0	0
NM_001003682.2	TTMB protein (TTMB), mRNA	2491	3	0	0	1	0
NM_001003683.1	phosphodiesterase 1A, calmodulin-dependent (PDE1A), transcript variant 2, mRNA	2009	2	0	7	3	4
NM_001003684.1	ubiquinol-cytochrome c reductase complex (7.2 kD) (UCRC), transcript variant 2, mRNA	993	0	0	9	4	4
NM_001003686.1	postmeiotic segregation increased 2-like 3 (PMS2L3), transcript variant 2, mRNA	1334	0	0	0	0	0
NM_001003688.1	SMAD family member 1 (SMAD1), transcript variant 2, mRNA	2880	0	0	2	1	2
NM_001003690.1	MAD2L1 binding protein (MAD2L1BP), transcript variant 1, mRNA	1550	0	0	0	0	0
NM_001003692.1	zinc finger, matrin type 5 (ZMAT5), transcript variant 2, mRNA	936	0	0	0	0	0
NM_001003693.1	chromosome 6 open reading frame 21 (C6orf21), mRNA	898	0	0	0	0	0
NM_001003694.1	bromodomain and PHD finger containing, 1 (BRPF1), transcript variant 1, mRNA	4728	0	0	0	0	0
NM_001003696.1	ATP synthase, H+ transporting, mitochondrial F0 complex, subunit F6 (ATP5J), nuclear gene encoding mitochondrial protein, transcript variant 3, mRNA	841	0	0	0	0	0
NM_001003697.1	ATP synthase, H+ transporting, mitochondrial F0 complex, subunit F6 (ATP5J), nuclear gene encoding mitochondrial protein, transcript variant 4, mRNA	669	0	0	0	0	0
NM_001003698.1	ras responsive element binding protein 1 (RREB1), transcript variant 3, mRNA	7370	0	1	0	0	0
NM_001003699.1	ras responsive element binding protein 1 (RREB1), transcript variant 1, mRNA	7535	0	0	0	0	0
NM_001003701.1	ATP synthase, H+ transporting, mitochondrial F0 complex, subunit F6 (ATP5J), nuclear gene encoding mitochondrial protein, transcript variant 5, mRNA	1217	0	5	3	8	6
NM_001003702.1	ARHGEF5-like (FLJ43692), mRNA	1918	0	0	0	0	0
NM_001003703.1	ATP synthase, H+ transporting, mitochondrial F0 complex, subunit F6 (ATP5J), nuclear gene encoding mitochondrial protein, transcript variant 1, mRNA	1303	3	2	6	3	4
NM_001003704.1	mitochondrial protein 18 kDa (MTP18), nuclear gene encoding mitochondrial protein, transcript variant 2, mRNA	960	0	0	0	0	0
NM_001003712.1	oxysterol binding protein-like 8 (OSBPL8), transcript variant 2, mRNA	7213	3	16	18	19	21
NM_001003713.1	ATP synthase, H+ transporting, mitochondrial F0 complex, subunit F2 (ATP5J2), nuclear gene encoding mitochondrial protein, transcript variant 2, mRNA	494	2	5	16	3	13
NM_001003714.1	ATP synthase, H+ transporting, mitochondrial F0 complex, subunit F2 (ATP5J2), nuclear gene encoding mitochondrial protein, transcript variant 3, mRNA	395	0	0	0	0	1
NM_001003715.2	RecQ protein-like 5 (RECQL5), transcript variant 2, mRNA	1759	0	0	1	0	0
NM_001003716.2	RecQ protein-like 5 (RECQL5), transcript variant 3, mRNA	3710	0	0	0	0	0
NM_001003722.1	GLE1 RNA export mediator-like (yeast) (GLE1L), transcript variant 1, mRNA	3350	1	5	6	6	0
NM_001003745.1	olfactory receptor, family 10, subfamily A, member 3 (OR10A3), mRNA	945	0	0	0	0	0
NM_001003750.1	olfactory receptor, family 8, subfamily I, member 2 (OR8I2), mRNA	933	0	0	0	0	0
NM_001003760.4	kelch-like 31 (Drosophila) (KLHL31), mRNA	5743	0	0	0	0	0
NM_001003785.1	ATP synthase, H+ transporting, mitochondrial F0 complex, subunit d (ATP5H), nuclear gene encoding mitochondrial protein, transcript variant 2, mRNA	556	2	2	7	6	7
NM_001003786.1	protein kinase LYK5 (LYK5), transcript variant 2, mRNA	2112	0	0	0	0	0
NM_001003787.1	protein kinase LYK5 (LYK5), transcript variant 1, mRNA	2223	1	0	1	0	0
NM_001003788.1	protein kinase LYK5 (LYK5), transcript variant 4, mRNA	2194	0	0	0	2	0
NM_001003789.1	RAB, member of RAS oncogene family-like 2B (RABL2B), transcript variant 1, mRNA	2190	2	3	6	1	4
NM_001003790.1	ER lipid raft associated 2 (ERLIN2), transcript variant 2, mRNA	1744	0	0	0	0	0
NM_001003791.1	ER lipid raft associated 2 (ERLIN2), transcript variant 3, mRNA	1469	0	0	0	2	0
NM_001003792.1	RNA binding motif, single stranded interacting protein (RBMS3), transcript variant 3, mRNA	2763	0	0	0	0	0
NM_001003793.1	RNA binding motif, single stranded interacting protein (RBMS3), transcript variant 1, mRNA	2817	0	0	0	0	0
NM_001003794.1	monoglyceride lipase (MGLL), transcript variant 2, mRNA	4192	0	0	0	0	1
NM_001003795.2	GTF2I repeat domain containing 2B (GTF2IRD2B), mRNA	3595	0	1	1	2	1
NM_001003796.1	NHP2 non-histone chromosome protein 2-like 1 (S. cerevisiae) (NHP2L1), transcript variant 2, mRNA	1520	2	2	25	16	15
NM_001003799.1	TCR gamma alternate reading frame protein (TARP), nuclear gene encoding mitochondrial protein, transcript variant 1, mRNA	1027	0	0	0	0	0
NM_001003800.1	bicaudal D homolog 2 (Drosophila) (BICD2), transcript variant 1, mRNA	6433	1	1	9	11	11
NM_001003801.1	SWI/SNF related, matrix associated, actin dependent regulator of chromatin, subfamily d, member 3 (SMARCD3), transcript variant 3, mRNA	1700	0	0	1	0	0
NM_001003802.1	SWI/SNF related, matrix associated, actin dependent regulator of chromatin, subfamily d, member 3 (SMARCD3), transcript variant 1, mRNA	1689	0	1	10	5	7
NM_001003803.1	ATP synthase, H+ transporting, mitochondrial F0 complex, subunit s (factor B) (ATP5S), nuclear gene encoding mitochondrial protein, transcript variant 1, mRNA	1567	0	0	0	0	0
NM_001003805.1	ATP synthase, H+ transporting, mitochondrial F0 complex, subunit s (factor B) (ATP5S), nuclear gene encoding mitochondrial protein, transcript variant 2, mRNA	1395	0	0	2	1	2
NM_001003806.1	TCR gamma alternate reading frame protein (TARP), nuclear gene encoding mitochondrial protein, transcript variant 2, mRNA	1027	0	0	2	1	2
NM_001003808.1	hypothetical protein LOC339457 (LOC339457), mRNA	2824	0	0	0	0	1
NM_001003809.1	discs, large (Drosophila) homolog-associated protein 1 (DLGAP1), transcript variant beta, mRNA	2393	0	1	0	0	0
NM_001003810.1	heterogeneous nuclear ribonucleoprotein D (AU-rich element RNA binding protein 1, 37kDa) (HNRPD), transcript variant 4, mRNA	2053	0	0	0	0	0
NM_001003811.1	testis expressed 11 (TEX11), transcript variant 1, mRNA	3151	0	0	0	0	0
NM_001003818.1	tripartite motif-containing 6 (TRIM6), transcript variant 1, mRNA	3409	0	0	0	0	0
NM_001003819.1	tripartite motif-containing 6 and tripartite motif-containing 34 (TRIM6-TRIM34), mRNA	3490	0	0	0	0	0
NM_001003827.1	tripartite motif-containing 34 (TRIM34), transcript variant 4, mRNA	2326	0	0	0	0	0
NM_001003828.1	parvin, beta (PARVB), transcript variant 1, mRNA	1808	0	0	0	0	0
NM_001003841.1	solute carrier family 6 (neutral amino acid transporter), member 19 (SLC6A19), mRNA	1905	0	0	0	0	0
NM_001003845.1	Sp5 transcription factor (SP5), mRNA	1941	0	0	0	0	0
NM_001003891.1	PC2 (positive cofactor 2, multiprotein complex) glutamine/Q-rich-associated protein (PCQAP), transcript variant 1, mRNA	3384	0	4	4	4	3
NM_001003892.1	dual specificity phosphatase and pro isomerase domain containing 1 (DUPD1), mRNA	663	0	0	0	0	0
NM_001003894.1	chromodomain protein, Y-linked, 1B (CDY1B), transcript variant 1, mRNA	2222	0	0	0	0	0
NM_001003895.1	chromodomain protein, Y-linked, 1B (CDY1B), transcript variant 2, mRNA	2366	0	0	0	0	0
NM_001003897.1	mannosidase, beta A, lysosomal-like (MANBAL), transcript variant 2, mRNA	1268	0	0	6	1	5
NM_001003927.1	ecotropic viral integration site 2A (EVI2A), transcript variant 1, mRNA	1763	0	0	0	0	0
NM_001003931.1	poly (ADP-ribose) polymerase family, member 3 (PARP3), transcript variant 1, mRNA	2368	1	0	2	3	2
NM_001003935.1	poly (ADP-ribose) polymerase family, member 3 (PARP3), transcript variant 3, mRNA	2490	0	0	0	0	0
NM_001003936.1	thioredoxin domain containing 8 (TXNDC8), mRNA	480	0	0	0	0	0
NM_001003937.2	TSPY-like 6 (TSPYL6), mRNA	3095	0	0	0	0	0
NM_001003938.3	hemoglobin, mu (HBM), mRNA	524	0	0	0	0	0
NM_001003940.1	Bcl2 modifying factor (BMF), transcript variant 1, mRNA	4700	0	0	0	0	0
NM_001003941.1	oxoglutarate (alpha-ketoglutarate) dehydrogenase (lipoamide) (OGDH), nuclear gene encoding mitochondrial protein, transcript variant 2, mRNA	1791	2	8	3	3	2
NM_001003942.1	Bcl2 modifying factor (BMF), transcript variant 3, mRNA	4402	0	0	0	0	0
NM_001003943.1	Bcl2 modifying factor (BMF), transcript variant 4, mRNA	4304	0	0	0	0	0
NM_001003945.1	aminolevulinate, delta-, dehydratase (ALAD), transcript variant 1, mRNA	3317	7	7	25	8	19
NM_001003954.1	annexin A13 (ANXA13), transcript variant 2, mRNA	1609	0	0	0	0	0
NM_001003962.1	calpain, small subunit 1 (CAPNS1), transcript variant 2, mRNA	1489	0	0	1	0	0
NM_001004.3	ribosomal protein, large, P2 (RPLP2), mRNA	511	5	3	45	31	26
NM_001004019.1	fibulin 2 (FBLN2), transcript variant 1, mRNA	4334	0	0	0	0	0
NM_001004023.1	dual-specificity tyrosine-(Y)-phosphorylation regulated kinase 3 (DYRK3), transcript variant 2, mRNA	2301	0	0	0	0	0
NM_001004051.1	G protein-coupled receptor associated sorting protein 2 (GPRASP2), transcript variant 1, mRNA	3582	1	4	8	8	14
NM_001004052.1	olfactory receptor, family 52, subfamily B, member 2 (OR52B2), mRNA	972	0	0	0	0	0
NM_001004053.2	actin, beta-like 1 (ACTBL1), mRNA	2236	0	0	0	0	0
NM_001004055.1	leucine rich repeat containing 29 (LRRC29), transcript variant 2, mRNA	1321	0	0	0	1	0
NM_001004056.1	G protein-coupled receptor kinase 4 (GRK4), transcript variant 2, mRNA	2225	0	3	2	2	1
NM_001004057.1	G protein-coupled receptor kinase 4 (GRK4), transcript variant 3, mRNA	2183	0	0	0	0	0
NM_001004058.2	olfactory receptor, family 8, subfamily K, member 5 (OR8K5), mRNA	924	0	0	0	0	0
NM_001004059.2	olfactory receptor, family 4, subfamily S, member 2 (OR4S2), mRNA	936	0	0	0	0	0
NM_001004060.1	NODAL modulator 2 (NOMO2), transcript variant 1, mRNA	3986	0	2	2	3	3
NM_001004063.1	olfactory receptor, family 4, subfamily K, member 1 (OR4K1), mRNA	936	0	0	0	0	0
NM_001004064.1	olfactory receptor, family 8, subfamily J, member 3 (OR8J3), mRNA	948	0	0	0	0	0
NM_001004065.3	A kinase (PRKA) anchor protein 2 (AKAP2), mRNA	6866	0	4	11	3	10
NM_001004067.2	NODAL modulator 3 (NOMO3), mRNA	4315	2	10	21	14	22
NM_001004105.2	G protein-coupled receptor kinase 6 (GRK6), transcript variant 3, mRNA	1946	0	0	0	0	0
NM_001004106.2	G protein-coupled receptor kinase 6 (GRK6), transcript variant 1, mRNA	2950	0	0	0	0	0
NM_001004124.1	olfactory receptor, family 4, subfamily P, member 4 (OR4P4), mRNA	939	0	0	0	0	0
NM_001004125.2	tumor suppressor candidate 1 (TUSC1), mRNA	2477	0	0	3	0	2
NM_001004127.1	asparagine-linked glycosylation 11 homolog (S. cerevisiae, alpha-1,2-mannosyltransferase) (ALG11), mRNA	2585	1	1	0	0	0
NM_001004128.2	quiescin Q6 sulfhydryl oxidase 1 (QSOX1), transcript variant 2, mRNA	2583	0	2	5	2	9
NM_001004134.1	olfactory receptor, family 10, subfamily AD, member 1 (OR10AD1), mRNA	954	0	0	0	0	0
NM_001004135.1	olfactory receptor, family 2, subfamily A, member 12 (OR2A12), mRNA	933	0	0	0	0	0
NM_001004136.1	olfactory receptor, family 2, subfamily T, member 2 (OR2T2), mRNA	975	0	0	0	0	0
NM_001004137.1	olfactory receptor, family 52, subfamily M, member 1 (OR52M1), mRNA	954	0	0	0	0	0
NM_001004195.2	olfactory receptor, family 4, subfamily F, member 4 (OR4F4), mRNA	918	0	0	0	0	0
NM_001004196.2	CD200 molecule (CD200), transcript variant 2, mRNA	2301	1	4	19	9	13
NM_001004297.2	olfactory receptor, family 13, subfamily A, member 1 (OR13A1), mRNA	2078	0	0	0	0	0
NM_001004298.2	chromosome 10 open reading frame 90 (C10orf90), mRNA	3097	1	2	0	1	1
NM_001004301.3	zinc finger protein 813 (ZNF813), mRNA	4188	0	0	1	1	0
NM_001004302.2	zinc finger protein 783 (ZNF783), mRNA	4452	0	1	1	1	3
NM_001004303.3	chromosome 1 open reading frame 168 (C1orf168), mRNA	3161	0	0	1	0	0
NM_001004304.3	zinc finger protein 740 (ZNF740), mRNA	4256	3	1	3	6	2
NM_001004306.1	similar to hypothetical protein FLJ36492 (MGC87631), mRNA	2838	0	0	0	0	0
NM_001004308.1	zinc finger, CCHC domain containing 16 (ZCCHC16), mRNA	2957	0	0	1	0	0
NM_001004309.1	zinc finger protein 774 (ZNF774), mRNA	1790	0	0	0	0	0
NM_001004310.1	Fc receptor-like 6 (FCRL6), mRNA	1306	0	0	0	0	0
NM_001004311.2	folliculogenesis specific basic helix-loop-helix (FIGLA), mRNA	724	0	0	0	0	0
NM_001004312.1	receptor (chemosensory) transporter protein 2 (RTP2), mRNA	1364	0	0	0	0	0
NM_001004313.1	similar to RIKEN cDNA A730055C05 gene (LOC388335), mRNA	3092	0	2	1	0	1
NM_001004316.1	FLJ16641 protein (FLJ16641), mRNA	2881	0	0	0	0	0
NM_001004317.2	lin-28 homolog B (C. elegans) (LIN28B), mRNA	5504	0	0	0	0	0
NM_001004318.1	purple acid phosphatase long form (FLJ16165), mRNA	2311	0	0	1	0	2
NM_001004319.1	von Hippel-Lindau tumor suppressor-like (VHLL), mRNA	676	0	0	0	0	0
NM_001004320.1	hypothetical protein LOC392636 (FLJ16237), mRNA	2475	0	0	0	1	0
NM_001004323.1	hypothetical LOC402573 (LOC402573), mRNA	1020	0	0	0	0	0
NM_001004325.1	keratin associated protein 5-2 (KRTAP5-2), mRNA	1149	0	1	1	0	0
NM_001004326.2	solute carrier family 22, member 20 (SLC22A20), mRNA	1539	0	0	0	0	0
NM_001004328.2	zinc finger protein 705A (ZNF705A), mRNA	3438	0	0	0	0	0
NM_001004329.2	developing brain homeobox 2 (DBX2), mRNA	2722	0	0	0	1	0
NM_001004330.1	FLJ46688 protein (FLJ46688), mRNA	3224	0	0	0	0	0
NM_001004333.2	similar to DNA segment, Chr 11, Brigham & Womens Genetics 0434 expressed (MGC71993), mRNA	613	3	0	22	9	9
NM_001004334.2	G protein-coupled receptor 179 (GPR179), mRNA	7980	0	0	1	1	0
NM_001004340.1	Fc fragment of IgG, high affinity Ib, receptor (CD64) (FCGR1B), transcript variant 2, mRNA	570	0	0	0	0	0
NM_001004341.1	FLJ16478 protein (FLJ16478), mRNA	1976	0	0	0	1	0
NM_001004342.3	tripartite motif-containing 67 (TRIM67), mRNA	8522	0	2	0	0	2
NM_001004343.1	microtubule-associated protein 1 light chain 3 gamma (MAP1LC3C), mRNA	1181	9	16	3	8	5
NM_001004346.2	methylenetetrahydrofolate dehydrogenase (NADP+ dependent) 2-like (MTHFD2L), mRNA	2463	0	1	0	0	1
NM_001004349.1	FLJ45422 protein (FLJ45422), mRNA	4587	2	6	1	0	2
NM_001004351.2	similar to Williams Beuren syndrome chromosome region 19 (MGC57359), mRNA	1905	0	0	1	0	1
NM_001004353.2	hypothetical protein LOC441476 (LOC441476), mRNA	1173	0	0	0	0	0
NM_001004354.1	Notch-regulated ankyrin repeat protein (NRARP), mRNA	1785	0	0	0	0	0
NM_001004356.2	fibroblast growth factor receptor-like 1 (FGFRL1), transcript variant 1, mRNA	3215	0	0	0	0	0
NM_001004358.1	fibroblast growth factor receptor-like 1 (FGFRL1), transcript variant 2, mRNA	3115	0	0	0	0	0
NM_001004360.2	dipeptidyl-peptidase 10 (DPP10), transcript variant 2, mRNA	4464	2	4	9	11	7
NM_001004416.2	uromodulin-like 1 (UMODL1), transcript variant 1, mRNA	4878	0	1	0	0	0
NM_001004419.2	C-type lectin domain family 2, member D (CLEC2D), transcript variant 2, mRNA	5249	0	0	0	0	0
NM_001004426.1	phospholipase A2, group VI (cytosolic, calcium-independent) (PLA2G6), transcript variant 2, mRNA	3077	0	2	4	5	1
NM_001004431.1	meteorin, glial cell differentiation regulator-like (METRNL), mRNA	1348	0	0	0	1	0
NM_001004432.2	leucine rich repeat and Ig domain containing 4 (LINGO4), mRNA	2606	0	0	2	0	0
NM_001004434.1	solute carrier family 30 (zinc transporter), member 2 (SLC30A2), transcript variant 1, mRNA	2473	0	0	0	0	0
NM_001004439.1	integrin, alpha 11 (ITGA11), mRNA	5035	0	0	1	0	0
NM_001004440.1	family with sequence similarity 19 (chemokine (C-C motif)-like), member A3 (FAM19A3), transcript variant 2, mRNA	1144	0	0	0	0	0
NM_001004441.1	cytosolic phosphoprotein DP58 (DP58), mRNA	3763	0	1	0	0	0
NM_001004450.1	olfactory receptor, family 1, subfamily B, member 1 (OR1B1), mRNA	957	0	0	0	0	0
NM_001004451.1	olfactory receptor, family 1, subfamily J, member 1 (OR1J1), mRNA	969	0	0	0	0	0
NM_001004452.1	olfactory receptor, family 1, subfamily J, member 4 (OR1J4), mRNA	942	0	0	0	0	0
NM_001004453.1	olfactory receptor, family 1, subfamily L, member 6 (OR1L6), mRNA	1044	0	0	0	0	0
NM_001004454.1	olfactory receptor, family 1, subfamily L, member 8 (OR1L8), mRNA	930	0	0	0	0	0
NM_001004456.1	olfactory receptor, family 1, subfamily M, member 1 (OR1M1), mRNA	942	0	0	0	0	0
NM_001004457.1	olfactory receptor, family 1, subfamily N, member 2 (OR1N2), mRNA	993	0	0	0	0	0
NM_001004458.1	olfactory receptor, family 1, subfamily S, member 1 (OR1S1), mRNA	978	0	0	0	0	0
NM_001004459.1	olfactory receptor, family 1, subfamily S, member 2 (OR1S2), mRNA	978	0	0	0	0	0
NM_001004460.1	olfactory receptor, family 10, subfamily A, member 2 (OR10A2), mRNA	912	0	0	0	0	0
NM_001004461.1	olfactory receptor, family 10, subfamily A, member 6 (OR10A6), mRNA	945	0	0	0	0	0
NM_001004462.1	olfactory receptor, family 10, subfamily G, member 4 (OR10G4), mRNA	936	0	0	0	0	0
NM_001004463.1	olfactory receptor, family 10, subfamily G, member 7 (OR10G7), mRNA	936	0	0	0	0	0
NM_001004464.1	olfactory receptor, family 10, subfamily G, member 8 (OR10G8), mRNA	936	0	0	0	0	0
NM_001004465.1	olfactory receptor, family 10, subfamily H, member 4 (OR10H4), mRNA	951	0	0	0	0	0
NM_001004466.1	olfactory receptor, family 10, subfamily H, member 5 (OR10H5), mRNA	948	0	0	0	0	0
NM_001004467.1	olfactory receptor, family 10, subfamily J, member 3 (OR10J3), mRNA	990	0	0	0	0	0
NM_001004469.1	olfactory receptor, family 10, subfamily J, member 5 (OR10J5), mRNA	930	0	0	0	0	0
NM_001004470.1	ST8 alpha-N-acetyl-neuraminide alpha-2,8-sialyltransferase 6 (ST8SIA6), mRNA	1398	0	0	0	0	0
NM_001004471.1	olfactory receptor, family 10, subfamily Q, member 1 (OR10Q1), mRNA	960	0	0	0	0	0
NM_001004472.1	olfactory receptor, family 10, subfamily R, member 2 (OR10R2), mRNA	1008	0	0	0	0	0
NM_001004473.1	olfactory receptor, family 10, subfamily K, member 1 (OR10K1), mRNA	942	0	0	0	0	0
NM_001004474.1	olfactory receptor, family 10, subfamily S, member 1 (OR10S1), mRNA	996	0	0	0	0	0
NM_001004475.1	olfactory receptor, family 10, subfamily T, member 2 (OR10T2), mRNA	945	0	0	0	0	0
NM_001004476.1	olfactory receptor, family 10, subfamily K, member 2 (OR10K2), mRNA	939	0	0	0	0	0
NM_001004477.1	olfactory receptor, family 10, subfamily X, member 1 (OR10X1), mRNA	981	0	0	0	0	0
NM_001004478.1	olfactory receptor, family 10, subfamily Z, member 1 (OR10Z1), mRNA	942	0	0	0	0	0
NM_001004479.1	olfactory receptor, family 11, subfamily H, member 4 (OR11H4), mRNA	975	0	0	0	0	0
NM_001004480.1	olfactory receptor, family 11, subfamily H, member 6 (OR11H6), mRNA	993	0	0	0	0	0
NM_001004481.1	olfactory receptor, family 13, subfamily C, member 2 (OR13C2), mRNA	957	0	0	0	0	0
NM_001004482.1	olfactory receptor, family 13, subfamily C, member 5 (OR13C5), mRNA	957	0	1	0	0	0
NM_001004483.1	olfactory receptor, family 13, subfamily C, member 8 (OR13C8), mRNA	963	0	0	0	0	0
NM_001004484.1	olfactory receptor, family 13, subfamily D, member 1 (OR13D1), mRNA	1041	0	0	0	0	0
NM_001004485.1	olfactory receptor, family 13, subfamily F, member 1 (OR13F1), mRNA	960	0	0	0	0	0
NM_001004486.1	olfactory receptor, family 13, subfamily H, member 1 (OR13H1), mRNA	927	0	0	0	0	0
NM_001004487.1	olfactory receptor, family 13, subfamily J, member 1 (OR13J1), mRNA	939	0	0	0	0	0
NM_001004488.1	olfactory receptor, family 2, subfamily A, member 25 (OR2A25), mRNA	933	0	0	0	0	0
NM_001004489.1	olfactory receptor, family 2, subfamily AG, member 1 (OR2AG1), mRNA	951	0	0	0	0	0
NM_001004490.1	olfactory receptor, family 2, subfamily AG, member 2 (OR2AG2), mRNA	951	0	0	0	0	0
NM_001004491.1	olfactory receptor, family 2, subfamily AK, member 2 (OR2AK2), mRNA	1008	0	0	0	0	0
NM_001004492.1	olfactory receptor, family 2, subfamily B, member 11 (OR2B11), mRNA	954	0	0	0	0	0
NM_001004684.1	olfactory receptor, family 2, subfamily D, member 3 (OR2D3), mRNA	993	0	0	0	0	0
NM_001004685.1	olfactory receptor, family 2, subfamily F, member 2 (OR2F2), mRNA	954	0	0	0	0	0
NM_001004686.2	olfactory receptor, family 2, subfamily L, member 2 (OR2L2), mRNA	1134	0	0	0	0	0
NM_001004687.1	olfactory receptor, family 2, subfamily L, member 3 (OR2L3), mRNA	939	0	0	0	0	0
NM_001004688.1	olfactory receptor, family 2, subfamily M, member 2 (OR2M2), mRNA	1044	0	0	0	0	0
NM_001004689.1	olfactory receptor, family 2, subfamily M, member 3 (OR2M3), mRNA	939	0	0	0	0	0
NM_001004690.1	olfactory receptor, family 2, subfamily M, member 5 (OR2M5), mRNA	939	0	0	0	0	0
NM_001004691.1	olfactory receptor, family 2, subfamily M, member 7 (OR2M7), mRNA	939	0	0	0	0	0
NM_001004692.1	olfactory receptor, family 2, subfamily T, member 12 (OR2T12), mRNA	963	0	0	0	0	0
NM_001004693.1	olfactory receptor, family 2, subfamily T, member 10 (OR2T10), mRNA	939	0	0	0	0	0
NM_001004694.1	olfactory receptor, family 2, subfamily T, member 29 (OR2T29), mRNA	930	0	0	0	0	0
NM_001004695.1	olfactory receptor, family 2, subfamily T, member 33 (OR2T33), mRNA	963	0	0	0	0	0
NM_001004696.1	olfactory receptor, family 2, subfamily T, member 4 (OR2T4), mRNA	1047	0	0	0	0	0
NM_001004697.1	olfactory receptor, family 2, subfamily T, member 5 (OR2T5), mRNA	948	0	0	0	0	0
NM_001004698.1	olfactory receptor, family 2, subfamily W, member 5 (OR2W5), mRNA	963	0	0	0	0	0
NM_001004699.1	olfactory receptor, family 2, subfamily Z, member 1 (OR2Z1), mRNA	945	0	0	0	0	0
NM_001004700.1	olfactory receptor, family 4, subfamily C, member 11 (OR4C11), mRNA	933	0	0	0	0	0
NM_001004701.2	olfactory receptor, family 4, subfamily C, member 16 (OR4C16), mRNA	933	0	0	0	0	0
NM_001004702.1	olfactory receptor, family 4, subfamily C, member 3 (OR4C3), mRNA	990	0	0	0	0	0
NM_001004703.1	olfactory receptor, family 4, subfamily C, member 46 (OR4C46), mRNA	930	0	0	0	0	0
NM_001004704.1	olfactory receptor, family 4, subfamily C, member 6 (OR4C6), mRNA	930	0	0	0	0	0
NM_001004705.1	olfactory receptor, family 4, subfamily D, member 10 (OR4D10), mRNA	936	0	0	0	0	0
NM_001004706.1	olfactory receptor, family 4, subfamily D, member 11 (OR4D11), mRNA	936	0	0	0	0	0
NM_001004707.3	olfactory receptor, family 4, subfamily D, member 2 (OR4D2), mRNA	924	0	0	0	0	0
NM_001004708.1	olfactory receptor, family 4, subfamily D, member 6 (OR4D6), mRNA	945	0	0	0	0	0
NM_001004711.1	olfactory receptor, family 4, subfamily D, member 9 (OR4D9), mRNA	945	0	0	0	0	0
NM_001004712.1	olfactory receptor, family 4, subfamily K, member 14 (OR4K14), mRNA	933	0	0	0	0	0
NM_001004713.1	olfactory receptor, family 1, subfamily I, member 1 (OR1I1), mRNA	1068	0	0	0	0	0
NM_001004714.1	olfactory receptor, family 4, subfamily K, member 13 (OR4K13), mRNA	915	0	0	0	0	0
NM_001004715.1	olfactory receptor, family 4, subfamily K, member 17 (OR4K17), mRNA	1032	0	0	0	0	0
NM_001004717.1	olfactory receptor, family 4, subfamily L, member 1 (OR4L1), mRNA	939	0	0	0	0	0
NM_001004719.1	olfactory receptor, family 4, subfamily M, member 2 (OR4M2), mRNA	942	0	0	0	0	0
NM_001004720.1	NCK adaptor protein 2 (NCK2), transcript variant 2, mRNA	2326	0	2	10	7	11
NM_001004722.1	NCK adaptor protein 2 (NCK2), transcript variant 3, mRNA	1976	0	0	0	0	0
NM_001004723.1	olfactory receptor, family 4, subfamily N, member 2 (OR4N2), mRNA	924	0	0	0	0	0
NM_001004724.1	olfactory receptor, family 4, subfamily N, member 5 (OR4N5), mRNA	927	0	0	0	0	0
NM_001004725.1	olfactory receptor, family 4, subfamily S, member 1 (OR4S1), mRNA	930	0	0	0	0	0
NM_001004726.1	olfactory receptor, family 4, subfamily X, member 1 (OR4X1), mRNA	918	0	0	0	0	0
NM_001004727.1	olfactory receptor, family 4, subfamily X, member 2 (OR4X2), mRNA	912	0	0	0	0	0
NM_001004728.1	olfactory receptor, family 5, subfamily A, member 1 (OR5A1), mRNA	948	0	0	0	0	0
NM_001004729.1	olfactory receptor, family 5, subfamily AN, member 1 (OR5AN1), mRNA	936	0	0	0	0	0
NM_001004730.1	olfactory receptor, family 5, subfamily AR, member 1 (OR5AR1), mRNA	933	0	0	0	0	0
NM_001004731.1	olfactory receptor, family 5, subfamily AU, member 1 (OR5AU1), mRNA	1089	0	0	0	0	0
NM_001004732.2	olfactory receptor, family 5, subfamily AY, member 1 (OR5AY1), mRNA	945	0	0	0	0	0
NM_001004733.1	olfactory receptor, family 5, subfamily B, member 12 (OR5B12), mRNA	945	0	0	0	0	0
NM_001004734.1	olfactory receptor, family 5, subfamily BU, member 1 (OR5BU1), mRNA	936	0	0	0	0	0
NM_001004735.1	olfactory receptor, family 5, subfamily D, member 14 (OR5D14), mRNA	945	0	0	0	0	0
NM_001004736.2	olfactory receptor, family 5, subfamily K, member 1 (OR5K1), mRNA	952	0	0	0	0	0
NM_001004737.1	olfactory receptor, family 5, subfamily K, member 2 (OR5K2), mRNA	951	0	0	0	0	0
NM_001004738.1	olfactory receptor, family 5, subfamily L, member 1 (OR5L1), mRNA	936	0	0	0	0	0
NM_001004739.1	olfactory receptor, family 5, subfamily L, member 2 (OR5L2), mRNA	936	0	0	0	0	0
NM_001004740.1	olfactory receptor, family 5, subfamily M, member 1 (OR5M1), mRNA	948	0	0	0	0	0
NM_001004741.1	olfactory receptor, family 5, subfamily M, member 10 (OR5M10), mRNA	948	0	0	0	0	0
NM_001004742.1	olfactory receptor, family 5, subfamily M, member 3 (OR5M3), mRNA	924	0	0	0	0	0
NM_001004743.1	olfactory receptor, family 5, subfamily M, member 9 (OR5M9), mRNA	933	0	0	0	0	0
NM_001004744.1	olfactory receptor, family 5, subfamily R, member 1 (OR5R1), mRNA	975	0	0	0	0	0
NM_001004745.1	olfactory receptor, family 5, subfamily T, member 1 (OR5T1), mRNA	981	0	0	0	0	0
NM_001004746.1	olfactory receptor, family 5, subfamily T, member 2 (OR5T2), mRNA	1080	0	0	0	0	0
NM_001004747.1	olfactory receptor, family 5, subfamily T, member 3 (OR5T3), mRNA	1023	0	0	0	0	0
NM_001004748.1	olfactory receptor, family 51, subfamily A, member 2 (OR51A2), mRNA	942	0	0	0	0	0
NM_001004749.1	olfactory receptor, family 51, subfamily A, member 7 (OR51A7), mRNA	939	0	0	0	0	0
NM_001004750.1	olfactory receptor, family 51, subfamily B, member 6 (OR51B6), mRNA	939	0	0	0	0	0
NM_001004751.1	olfactory receptor, family 51, subfamily D, member 1 (OR51D1), mRNA	975	0	0	0	0	0
NM_001004752.1	olfactory receptor, family 51, subfamily F, member 1 (OR51F1), mRNA	939	0	0	0	0	0
NM_001004753.1	olfactory receptor, family 51, subfamily F, member 2 (OR51F2), mRNA	1029	0	0	0	0	0
NM_001004754.1	olfactory receptor, family 51, subfamily I, member 2 (OR51I2), mRNA	939	0	0	0	0	0
NM_001004755.1	olfactory receptor, family 51, subfamily L, member 1 (OR51L1), mRNA	948	0	0	0	0	0
NM_001004756.1	olfactory receptor, family 51, subfamily M, member 1 (OR51M1), mRNA	981	0	0	0	0	0
NM_001004757.1	olfactory receptor, family 51, subfamily Q, member 1 (OR51Q1), mRNA	954	0	0	0	0	0
NM_001004758.1	olfactory receptor, family 51, subfamily S, member 1 (OR51S1), mRNA	972	0	0	0	0	0
NM_001004759.1	olfactory receptor, family 51, subfamily T, member 1 (OR51T1), mRNA	1065	0	0	0	0	0
NM_001004760.2	olfactory receptor, family 51, subfamily V, member 1 (OR51V1), mRNA	966	0	0	0	0	0
NM_001005.3	ribosomal protein S3 (RPS3), mRNA	855	4	4	39	34	20
NM_001005158.1	Scm-like with four mbt domains 1 (SFMBT1), transcript variant 2, mRNA	3631	0	0	0	0	0
NM_001005159.1	Scm-like with four mbt domains 1 (SFMBT1), transcript variant 1, mRNA	3712	0	0	0	0	0
NM_001005160.1	olfactory receptor, family 52, subfamily A, member 5 (OR52A5), mRNA	951	0	0	0	0	0
NM_001005161.2	olfactory receptor, family 52, subfamily B, member 4 (OR52B4), mRNA	945	0	0	0	0	0
NM_001005162.2	olfactory receptor, family 52, subfamily B, member 6 (OR52B6), mRNA	1008	0	0	0	0	0
NM_001005163.1	olfactory receptor, family 52, subfamily D, member 1 (OR52D1), mRNA	957	0	0	0	0	0
NM_001005164.1	olfactory receptor, family 52, subfamily E, member 2 (OR52E2), mRNA	978	0	0	0	0	0
NM_001005165.1	olfactory receptor, family 52, subfamily E, member 4 (OR52E4), mRNA	939	0	0	0	0	0
NM_001005167.1	olfactory receptor, family 52, subfamily E, member 6 (OR52E6), mRNA	942	0	0	0	0	0
NM_001005168.1	olfactory receptor, family 52, subfamily E, member 8 (OR52E8), mRNA	954	0	0	0	0	0
NM_001005169.1	olfactory receptor, family 52, subfamily I, member 1 (OR52I1), mRNA	975	0	0	0	0	0
NM_001005170.1	olfactory receptor, family 52, subfamily I, member 2 (OR52I2), mRNA	1053	0	0	0	0	0
NM_001005171.1	olfactory receptor, family 52, subfamily K, member 1 (OR52K1), mRNA	945	0	0	0	0	0
NM_001005172.1	olfactory receptor, family 52, subfamily K, member 2 (OR52K2), mRNA	945	0	0	0	0	0
NM_001005173.1	olfactory receptor, family 52, subfamily L, member 1 (OR52L1), mRNA	990	0	0	0	0	0
NM_001005174.1	olfactory receptor, family 52, subfamily N, member 2 (OR52N2), mRNA	966	0	0	0	0	0
NM_001005175.1	olfactory receptor, family 52, subfamily N, member 4 (OR52N4), mRNA	966	0	0	0	0	0
NM_001005176.1	SP140 nuclear body protein (SP140), transcript variant 2, mRNA	853	0	0	0	0	0
NM_001005177.2	olfactory receptor, family 52, subfamily R, member 1 (OR52R1), mRNA	1185	0	0	0	0	0
NM_001005178.1	olfactory receptor, family 52, subfamily W, member 1 (OR52W1), mRNA	963	0	0	0	0	0
NM_001005179.2	olfactory receptor, family 56, subfamily A, member 4 (OR56A4), mRNA	1098	0	0	0	0	0
NM_001005180.1	olfactory receptor, family 56, subfamily B, member 1 (OR56B1), mRNA	975	0	0	0	0	0
NM_001005181.1	olfactory receptor, family 56, subfamily B, member 4 (OR56B4), mRNA	960	0	0	0	0	0
NM_001005182.1	olfactory receptor, family 6, subfamily C, member 1 (OR6C1), mRNA	939	0	0	0	0	0
NM_001005183.1	olfactory receptor, family 6, subfamily C, member 76 (OR6C76), mRNA	939	0	0	0	0	0
NM_001005184.1	olfactory receptor, family 6, subfamily K, member 6 (OR6K6), mRNA	1032	0	0	0	0	0
NM_001005185.1	olfactory receptor, family 6, subfamily N, member 1 (OR6N1), mRNA	939	0	0	0	0	0
NM_001005186.2	olfactory receptor, family 6, subfamily Q, member 1 (OR6Q1), mRNA	954	0	0	0	0	0
NM_001005187.1	olfactory receptor, family 6, subfamily T, member 1 (OR6T1), mRNA	972	0	0	0	0	0
NM_001005188.1	olfactory receptor, family 6, subfamily X, member 1 (OR6X1), mRNA	939	1	0	0	0	0
NM_001005189.1	olfactory receptor, family 6, subfamily Y, member 1 (OR6Y1), mRNA	978	0	0	0	0	0
NM_001005190.1	olfactory receptor, family 7, subfamily A, member 10 (OR7A10), mRNA	930	0	0	0	0	0
NM_001005191.1	olfactory receptor, family 7, subfamily D, member 4 (OR7D4), mRNA	939	0	0	0	0	0
NM_001005192.1	olfactory receptor, family 7, subfamily G, member 1 (OR7G1), mRNA	1002	0	0	0	0	0
NM_001005193.1	olfactory receptor, family 7, subfamily G, member 2 (OR7G2), mRNA	1038	0	0	0	0	0
NM_001005194.1	olfactory receptor, family 8, subfamily A, member 1 (OR8A1), mRNA	981	0	0	0	0	0
NM_001005195.1	olfactory receptor, family 8, subfamily B, member 12 (OR8B12), mRNA	933	0	0	0	0	0
NM_001005196.1	olfactory receptor, family 8, subfamily B, member 4 (OR8B4), mRNA	930	0	0	0	0	0
NM_001005197.1	olfactory receptor, family 8, subfamily D, member 4 (OR8D4), mRNA	945	0	0	0	0	0
NM_001005198.1	olfactory receptor, family 8, subfamily G, member 5 (OR8G5), mRNA	1041	0	0	0	0	0
NM_001005199.1	olfactory receptor, family 8, subfamily H, member 1 (OR8H1), mRNA	936	0	0	0	0	0
NM_001005200.1	olfactory receptor, family 8, subfamily H, member 2 (OR8H2), mRNA	939	0	0	0	0	0
NM_001005201.1	olfactory receptor, family 8, subfamily H, member 3 (OR8H3), mRNA	939	0	0	0	0	0
NM_001005202.1	olfactory receptor, family 8, subfamily K, member 3 (OR8K3), mRNA	939	0	0	0	0	0
NM_001005203.2	olfactory receptor, family 8, subfamily S, member 1 (OR8S1), mRNA	1080	0	0	0	0	0
NM_001005204.1	olfactory receptor, family 8, subfamily U, member 1 (OR8U1), mRNA	930	0	0	0	0	0
NM_001005205.1	olfactory receptor, family 8, subfamily J, member 1 (OR8J1), mRNA	951	0	0	0	0	0
NM_001005207.1	tripartite motif-containing 37 (TRIM37), transcript variant 2, mRNA	3588	2	1	9	8	9
NM_001005209.1	similar to RIKEN cDNA A230078I05 gene (MGC99813), mRNA	2239	0	1	0	1	3
NM_001005210.1	leucine rich repeat containing 55 (LRRC55), mRNA	3797	2	2	0	0	0
NM_001005211.1	olfactory receptor, family 9, subfamily I, member 1 (OR9I1), mRNA	945	0	0	0	0	0
NM_001005212.2	olfactory receptor, family 9, subfamily Q, member 1 (OR9Q1), mRNA	2519	0	2	3	1	4
NM_001005213.1	olfactory receptor, family 9, subfamily G, member 1 (OR9G1), mRNA	918	0	0	0	0	0
NM_001005214.2	leucine rich repeat containing 52 (LRRC52), mRNA	1369	0	0	0	0	0
NM_001005216.1	olfactory receptor, family 2, subfamily J, member 3 (OR2J3), mRNA	936	0	0	0	0	0
NM_001005217.1	FSHD region gene 2 protein (FRG2), mRNA	2084	0	1	0	0	0
NM_001005218.1	olfactory receptor, family 5, subfamily B, member 21 (OR5B21), mRNA	930	0	0	0	0	0
NM_001005221.2	olfactory receptor, family 4, subfamily F, member 29 (OR4F29), mRNA	939	0	0	0	0	0
NM_001005222.1	olfactory receptor, family 52, subfamily A, member 4 (OR52A4), mRNA	915	0	0	0	0	0
NM_001005224.1	olfactory receptor, family 4, subfamily F, member 3 (OR4F3), mRNA	939	0	0	0	0	0
NM_001005226.1	olfactory receptor, family 2, subfamily B, member 3 (OR2B3), mRNA	942	0	0	0	0	0
NM_001005234.1	olfactory receptor, family 1, subfamily L, member 3 (OR1L3), mRNA	975	0	0	0	0	0
NM_001005235.1	olfactory receptor, family 1, subfamily L, member 4 (OR1L4), mRNA	936	0	0	0	0	0
NM_001005236.2	olfactory receptor, family 1, subfamily L, member 1 (OR1L1), mRNA	1083	0	0	0	0	0
NM_001005237.1	olfactory receptor, family 51, subfamily G, member 1 (OR51G1), mRNA	966	0	0	0	0	0
NM_001005238.1	olfactory receptor, family 51, subfamily G, member 2 (OR51G2), mRNA	945	0	0	0	0	0
NM_001005239.1	olfactory receptor, family 11, subfamily H, member 1 (OR11H1), mRNA	981	0	0	0	0	0
NM_001005240.1	olfactory receptor, family 4, subfamily F, member 17 (OR4F17), mRNA	918	0	0	0	0	0
NM_001005241.1	olfactory receptor, family 4, subfamily N, member 4 (OR4N4), mRNA	951	0	0	0	0	0
NM_001005242.2	plakophilin 2 (PKP2), transcript variant 2a, mRNA	4307	0	0	0	0	0
NM_001005243.1	olfactory receptor, family 9, subfamily K, member 2 (OR9K2), mRNA	1008	0	0	0	0	0
NM_001005245.1	olfactory receptor, family 5, subfamily M, member 11 (OR5M11), mRNA	918	0	0	0	0	0
NM_001005266.1	chromosome 15 open reading frame 21 (C15orf21), transcript variant 1, mRNA	1927	0	0	0	0	0
NM_001005267.1	chromosome 15 open reading frame 21 (C15orf21), transcript variant 2, mRNA	1682	0	0	0	0	0
NM_001005268.1	chromosome 15 open reading frame 21 (C15orf21), transcript variant 3, mRNA	1702	0	0	0	0	0
NM_001005269.1	chromosome 15 open reading frame 21 (C15orf21), transcript variant 4, mRNA	1697	0	0	0	0	0
NM_001005270.1	olfactory receptor, family 4, subfamily C, member 12 (OR4C12), mRNA	930	0	0	0	0	0
NM_001005271.1	chromodomain helicase DNA binding protein 3 (CHD3), transcript variant 3, mRNA	6799	3	5	10	9	8
NM_001005272.2	olfactory receptor, family 4, subfamily A, member 5 (OR4A5), mRNA	948	0	0	0	0	0
NM_001005273.1	chromodomain helicase DNA binding protein 3 (CHD3), transcript variant 1, mRNA	6831	0	0	0	0	0
NM_001005274.1	olfactory receptor, family 4, subfamily A, member 16 (OR4A16), mRNA	987	0	0	0	0	0
NM_001005275.1	olfactory receptor, family 4, subfamily A, member 15 (OR4A15), mRNA	1035	0	0	0	0	0
NM_001005276.1	olfactory receptor, family 2, subfamily AE, member 1 (OR2AE1), mRNA	972	0	0	0	0	0
NM_001005277.1	olfactory receptor, family 4, subfamily F, member 16 (OR4F16), mRNA	939	0	0	0	0	0
NM_001005278.1	olfactory receptor, family 6, subfamily N, member 2 (OR6N2), mRNA	954	0	0	0	0	0
NM_001005279.1	olfactory receptor, family 6, subfamily K, member 2 (OR6K2), mRNA	975	0	0	0	0	0
NM_001005280.1	olfactory receptor, family 10, subfamily A, member 7 (OR10A7), mRNA	951	0	0	0	0	0
NM_001005281.1	olfactory receptor, family 6, subfamily B, member 1 (OR6B1), mRNA	936	0	0	0	0	0
NM_001005282.1	olfactory receptor, family 5, subfamily M, member 8 (OR5M8), mRNA	936	0	0	0	0	0
NM_001005283.1	olfactory receptor, family 9, subfamily Q, member 2 (OR9Q2), mRNA	945	0	0	0	0	0
NM_001005284.1	olfactory receptor, family 9, subfamily G, member 4 (OR9G4), mRNA	984	0	0	0	0	0
NM_001005285.1	olfactory receptor, family 2, subfamily AT, member 4 (OR2AT4), mRNA	963	0	0	0	0	0
NM_001005286.1	olfactory receptor, family 6, subfamily F, member 1 (OR6F1), mRNA	927	0	0	0	0	0
NM_001005287.1	olfactory receptor, family 2, subfamily A, member 1 (OR2A1), mRNA	933	0	0	0	0	0
NM_001005288.1	olfactory receptor, family 51, subfamily I, member 1 (OR51I1), mRNA	945	0	0	0	0	0
NM_001005289.1	olfactory receptor, family 52, subfamily H, member 1 (OR52H1), mRNA	963	0	0	0	0	0
NM_001005290.2	proline/serine-rich coiled-coil 1 (PSRC1), transcript variant 2, mRNA	1621	0	0	0	0	0
NM_001005291.1	sterol regulatory element binding transcription factor 1 (SREBF1), transcript variant 1, mRNA	4284	1	5	12	6	6
NM_001005323.1	olfactory receptor, family 5, subfamily AK, member 2 (OR5AK2), mRNA	930	0	0	0	0	0
NM_001005324.1	olfactory receptor, family 10, subfamily V, member 1 (OR10V1), mRNA	930	0	0	0	0	0
NM_001005325.1	olfactory receptor, family 6, subfamily M, member 1 (OR6M1), mRNA	942	0	0	0	0	0
NM_001005326.1	olfactory receptor, family 4, subfamily F, member 6 (OR4F6), mRNA	939	0	0	0	0	0
NM_001005327.1	olfactory receptor, family 6, subfamily K, member 3 (OR6K3), mRNA	996	0	0	0	0	0
NM_001005328.1	olfactory receptor, family 2, subfamily A, member 7 (OR2A7), mRNA	933	0	0	0	0	0
NM_001005329.1	olfactory receptor, family 51, subfamily A, member 4 (OR51A4), mRNA	942	0	0	0	0	0
NM_001005332.1	melanoma antigen family D, 1 (MAGED1), transcript variant 3, mRNA	2665	0	9	30	18	16
NM_001005333.1	melanoma antigen family D, 1 (MAGED1), transcript variant 1, mRNA	2928	0	0	0	0	0
NM_001005334.1	olfactory receptor, family 3, subfamily A, member 4 (OR3A4), mRNA	1047	0	0	0	0	0
NM_001005335.1	heterogeneous nuclear ribonucleoprotein L (HNRPL), transcript variant 2, mRNA	1895	0	3	14	6	13
NM_001005336.1	dynamin 1 (DNM1), transcript variant 2, mRNA	3253	10	30	100	65	62
NM_001005337.1	plakophilin 1 (ectodermal dysplasia/skin fragility syndrome) (PKP1), transcript variant 1a, mRNA	5388	0	0	0	0	0
NM_001005338.1	olfactory receptor, family 5, subfamily H, member 1 (OR5H1), mRNA	942	0	0	0	0	0
NM_001005339.1	regulator of G-protein signalling 10 (RGS10), transcript variant 1, mRNA	910	0	0	0	2	0
NM_001005340.1	glycoprotein (transmembrane) nmb (GPNMB), transcript variant 1, mRNA	2775	0	1	6	4	3
NM_001005353.1	adenylate kinase 3-like 1 (AK3L1), nuclear gene encoding mitochondrial protein, transcript variant 5, mRNA	2352	0	0	0	0	0
NM_001005354.2	proline rich 13 (PRR13), transcript variant 3, mRNA	1113	0	0	1	0	1
NM_001005356.1	ACTBL1 protein (ACTBL1), transcript variant POTE-14A, mRNA	1926	0	0	0	0	0
NM_001005360.1	dynamin 2 (DNM2), transcript variant 1, mRNA	3633	0	0	1	0	0
NM_001005361.1	dynamin 2 (DNM2), transcript variant 2, mRNA	3633	0	0	0	0	0
NM_001005362.1	dynamin 2 (DNM2), transcript variant 4, mRNA	3621	1	4	16	9	4
NM_001005365.2	protein expressed in prostate, ovary, testis, and placenta 8 (POTE8), transcript variant 2, mRNA	1976	0	0	0	0	0
NM_001005366.1	F-box and leucine-rich repeat protein 10 (FBXL10), transcript variant 2, mRNA	5236	0	1	0	0	0
NM_001005367.1	tweety homolog 1 (Drosophila) (TTYH1), transcript variant 2, mRNA	1999	0	0	1	1	0
NM_001005368.1	zinc finger protein 32 (ZNF32), transcript variant 2, mRNA	1219	1	2	8	5	7
NM_001005369.1	mitochondrial translational initiation factor 2 (MTIF2), nuclear gene encoding mitochondrial protein, transcript variant 1, mRNA	2965	0	1	4	5	2
NM_001005372.1	methyltransferase like 2A (METTL2A), mRNA	2705	0	0	0	0	0
NM_001005373.1	leucine rich repeat and sterile alpha motif containing 1 (LRSAM1), transcript variant 2, mRNA	3152	0	0	0	0	0
NM_001005374.1	leucine rich repeat and sterile alpha motif containing 1 (LRSAM1), transcript variant 3, mRNA	2884	0	0	0	0	0
NM_001005375.1	deleted in azoospermia 4 (DAZ4), transcript variant 1, mRNA	3821	0	0	0	0	0
NM_001005376.1	plasminogen activator, urokinase receptor (PLAUR), transcript variant 2, mRNA	1437	0	0	0	0	0
NM_001005377.1	plasminogen activator, urokinase receptor (PLAUR), transcript variant 3, mRNA	1413	0	0	0	0	0
NM_001005386.1	ARP2 actin-related protein 2 homolog (yeast) (ACTR2), transcript variant 1, mRNA	3878	0	19	48	35	44
NM_001005404.3	yippee-like 2 (Drosophila) (YPEL2), mRNA	5242	1	5	9	5	6
NM_001005405.2	keratin associated protein 5-11 (KRTAP5-11), mRNA	1029	0	0	0	0	0
NM_001005407.1	calcium channel, voltage-dependent, T type, alpha 1H subunit (CACNA1H), transcript variant 2, mRNA	8079	0	0	0	0	0
NM_001005408.1	KIAA1787 protein (KIAA1787), transcript variant 2, mRNA	5211	1	2	10	4	7
NM_001005409.1	splicing factor 3a, subunit 1, 120kDa (SF3A1), transcript variant 2, mRNA	4941	1	6	16	8	6
NM_001005410.2	Fc fragment of IgG, low affinity IIc, receptor for (CD32) (FCGR2C), transcript variant 2, mRNA	1515	0	0	0	0	0
NM_001005411.2	Fc fragment of IgG, low affinity IIc, receptor for (CD32) (FCGR2C), transcript variant 3, mRNA	1463	0	0	0	0	0
NM_001005413.1	ZW10 interactor (ZWINT), transcript variant 3, mRNA	1546	1	0	1	0	1
NM_001005415.1	membrane-associated ring finger (C3HC4) 2 (MARCH2), transcript variant 2, mRNA	1434	0	0	0	1	1
NM_001005416.1	membrane-associated ring finger (C3HC4) 2 (MARCH2), transcript variant 3, mRNA	1224	0	0	5	2	4
NM_001005417.1	UDP-Gal:betaGlcNAc beta 1,4- galactosyltransferase, polypeptide 2 (B4GALT2), transcript variant 3, mRNA	2013	0	0	0	0	0
NM_001005463.1	early B-cell factor 3 (EBF3), mRNA	4361	0	0	0	0	0
NM_001005464.2	histone cluster 2, H3a (HIST2H3A), mRNA	507	0	0	0	0	0
NM_001005465.1	olfactory receptor, family 10, subfamily G, member 3 (OR10G3), mRNA	942	0	0	0	0	0
NM_001005466.1	olfactory receptor, family 10, subfamily G, member 2 (OR10G2), mRNA	933	0	0	0	0	0
NM_001005467.1	olfactory receptor, family 8, subfamily B, member 3 (OR8B3), mRNA	942	0	0	0	0	0
NM_001005468.1	olfactory receptor, family 8, subfamily B, member 2 (OR8B2), mRNA	942	0	0	0	0	0
NM_001005469.1	olfactory receptor, family 5, subfamily B, member 3 (OR5B3), mRNA	945	0	0	0	0	0
NM_001005470.1	olfactory receptor, family 4, subfamily B, member 1 (OR4B1), mRNA	930	0	0	0	0	0
NM_001005471.1	olfactory receptor, family 2, subfamily T, member 6 (OR2T6), mRNA	927	0	0	0	0	0
NM_001005473.2	phosphatidylinositol-specific phospholipase C, X domain containing 3 (PLCXD3), mRNA	7739	0	7	18	16	15
NM_001005474.1	nuclear factor of kappa light polypeptide gene enhancer in B-cells inhibitor, zeta (NFKBIZ), transcript variant 2, mRNA	3782	0	0	1	3	2
NM_001005476.1	plakophilin 4 (PKP4), transcript variant 2, mRNA	4475	0	0	0	0	0
NM_001005479.1	olfactory receptor, family 5, subfamily H, member 6 (OR5H6), mRNA	978	0	0	0	0	0
NM_001005480.1	olfactory receptor, family 2, subfamily A, member 2 (OR2A2), mRNA	957	0	0	0	0	0
NM_001005482.1	olfactory receptor, family 5, subfamily H, member 2 (OR5H2), mRNA	945	0	0	0	0	0
NM_001005483.1	olfactory receptor, family 4, subfamily K, member 5 (OR4K5), mRNA	972	0	0	0	0	0
NM_001005484.1	olfactory receptor, family 4, subfamily F, member 5 (OR4F5), mRNA	918	0	0	0	0	0
NM_001005486.1	olfactory receptor, family 4, subfamily K, member 15 (OR4K15), mRNA	1047	0	0	0	0	0
NM_001005487.1	olfactory receptor, family 13, subfamily G, member 1 (OR13G1), mRNA	924	0	0	0	0	0
NM_001005489.1	olfactory receptor, family 5, subfamily B, member 17 (OR5B17), mRNA	945	0	0	0	0	0
NM_001005490.1	olfactory receptor, family 6, subfamily C, member 74 (OR6C74), mRNA	939	0	0	0	0	0
NM_001005491.1	olfactory receptor, family 10, subfamily AG, member 1 (OR10AG1), mRNA	906	0	0	0	0	0
NM_001005492.1	olfactory receptor, family 5, subfamily J, member 2 (OR5J2), mRNA	939	0	0	0	0	0
NM_001005493.1	olfactory receptor, family 6, subfamily C, member 6 (OR6C6), mRNA	945	0	0	0	0	0
NM_001005494.1	olfactory receptor, family 6, subfamily C, member 4 (OR6C4), mRNA	930	0	0	0	0	0
NM_001005495.1	olfactory receptor, family 2, subfamily T, member 3 (OR2T3), mRNA	957	0	0	0	0	0
NM_001005496.1	olfactory receptor, family 5, subfamily D, member 16 (OR5D16), mRNA	987	0	0	0	0	0
NM_001005497.1	olfactory receptor, family 6, subfamily C, member 75 (OR6C75), mRNA	939	0	0	0	0	0
NM_001005498.2	rhomboid 5 homolog 2 (Drosophila) (RHBDF2), transcript variant 2, mRNA	3532	0	1	2	0	2
NM_001005499.1	olfactory receptor, family 6, subfamily C, member 70 (OR6C70), mRNA	939	0	0	0	0	0
NM_001005500.1	olfactory receptor, family 4, subfamily M, member 1 (OR4M1), mRNA	942	0	0	0	0	0
NM_001005501.1	olfactory receptor, family 4, subfamily K, member 2 (OR4K2), mRNA	945	0	0	0	0	0
NM_001005502.1	carboxypeptidase M (CPM), transcript variant 3, mRNA	6651	5	9	4	2	9
NM_001005503.1	olfactory receptor, family 11, subfamily G, member 2 (OR11G2), mRNA	1038	0	0	0	0	0
NM_001005504.1	olfactory receptor, family 4, subfamily F, member 21 (OR4F21), mRNA	939	0	0	0	0	0
NM_001005505.1	calcium channel, voltage-dependent, alpha 2/delta subunit 2 (CACNA2D2), transcript variant 1, mRNA	5343	0	0	0	0	0
NM_001005512.1	olfactory receptor, family 4, subfamily A, member 47 (OR4A47), mRNA	930	0	0	0	0	0
NM_001005513.1	olfactory receptor, family 4, subfamily C, member 45 (OR4C45), mRNA	921	0	0	0	0	0
NM_001005514.1	olfactory receptor, family 5, subfamily H, member 14 (OR5H14), mRNA	933	0	0	0	0	0
NM_001005515.1	olfactory receptor, family 5, subfamily H, member 15 (OR5H15), mRNA	942	0	0	0	0	0
NM_001005516.1	olfactory receptor, family 5, subfamily K, member 3 (OR5K3), mRNA	966	0	0	0	0	0
NM_001005517.1	olfactory receptor, family 5, subfamily K, member 4 (OR5K4), mRNA	966	0	0	0	0	0
NM_001005518.1	olfactory receptor, family 6, subfamily C, member 65 (OR6C65), mRNA	939	0	0	0	0	0
NM_001005519.1	olfactory receptor, family 6, subfamily C, member 68 (OR6C68), mRNA	954	0	0	0	0	0
NM_001005522.1	olfactory receptor, family 2, subfamily T, member 8 (OR2T8), mRNA	939	0	0	0	0	0
NM_001005526.1	splicing factor 3b, subunit 1, 155kDa (SF3B1), transcript variant 2, mRNA	647	0	1	0	0	0
NM_001005527.1	family with sequence similarity 19 (chemokine (C-C motif)-like), member A4 (FAM19A4), transcript variant 2, mRNA	2166	0	0	2	1	1
NM_001005566.1	olfactory receptor, family 5, subfamily B, member 2 (OR5B2), mRNA	930	0	0	0	0	0
NM_001005567.1	olfactory receptor, family 51, subfamily B, member 5 (OR51B5), mRNA	939	0	0	0	0	0
NM_001005609.1	ectodysplasin A (EDA), transcript variant 2, mRNA	5290	0	0	0	0	1
NM_001005610.1	ectodysplasin A (EDA), transcript variant 3, mRNA	1089	0	0	0	0	1
NM_001005611.1	ectodysplasin A (EDA), transcript variant 4, mRNA	1233	0	0	0	0	0
NM_001005612.1	ectodysplasin A (EDA), transcript variant 5, mRNA	1140	0	0	0	0	0
NM_001005615.1	ectodysplasin A (EDA), transcript variant 8, mRNA	840	0	0	0	0	0
NM_001005619.1	integrin, beta 4 (ITGB4), transcript variant 2, mRNA	5695	0	0	1	0	0
NM_001005731.1	integrin, beta 4 (ITGB4), transcript variant 3, mRNA	5715	0	4	6	4	6
NM_001005732.1	chromosome 21 open reading frame 34 (C21orf34), transcript variant 1, mRNA	923	0	1	0	0	0
NM_001005733.1	chromosome 21 open reading frame 34 (C21orf34), transcript variant 2, mRNA	880	0	0	0	0	0
NM_001005734.1	chromosome 21 open reading frame 34 (C21orf34), transcript variant 3, mRNA	726	0	0	1	0	0
NM_001005735.1	CHK2 checkpoint homolog (S. pombe) (CHEK2), transcript variant 3, mRNA	1991	0	0	0	0	0
NM_001005738.1	formyl peptide receptor-like 1 (FPRL1), transcript variant 2, mRNA	1921	0	0	0	0	0
NM_001005739.1	vacuolar protein sorting 54 homolog (S. cerevisiae) (VPS54), transcript variant 2, mRNA	3958	0	0	0	0	0
NM_001005741.1	glucosidase, beta; acid (includes glucosylceramidase) (GBA), transcript variant 2, mRNA	2432	0	0	0	0	0
NM_001005742.1	glucosidase, beta; acid (includes glucosylceramidase) (GBA), transcript variant 3, mRNA	2413	0	1	4	2	6
NM_001005743.1	numb homolog (Drosophila) (NUMB), transcript variant 1, mRNA	3647	0	0	0	0	0
NM_001005744.1	numb homolog (Drosophila) (NUMB), transcript variant 2, mRNA	3503	1	4	9	7	12
NM_001005745.1	numb homolog (Drosophila) (NUMB), transcript variant 4, mRNA	3470	0	0	0	0	0
NM_001005746.1	calcium channel, voltage-dependent, beta 4 subunit (CACNB4), transcript variant 3, mRNA	3062	0	1	1	0	0
NM_001005747.1	calcium channel, voltage-dependent, beta 4 subunit (CACNB4), transcript variant 1, mRNA	3185	0	0	0	2	0
NM_001005749.1	glucosidase, beta; acid (includes glucosylceramidase) (GBA), transcript variant 4, mRNA	2571	0	0	0	0	0
NM_001005750.1	glucosidase, beta; acid (includes glucosylceramidase) (GBA), transcript variant 5, mRNA	2568	0	0	0	0	0
NM_001005751.1	similar to KIAA0592 protein (LOC387680), mRNA	4735	1	1	16	10	10
NM_001005752.1	gap junction protein, beta 3, 31kDa (GJB3), transcript variant 2, mRNA	1777	0	0	0	0	0
NM_001005753.1	vacuolar protein sorting 24 homolog (S. cerevisiae) (VPS24), transcript variant 2, mRNA	3113	8	3	24	20	10
NM_001005781.1	SMT3 suppressor of mif two 3 homolog 1 (S. cerevisiae) (SUMO1), transcript variant 2, mRNA	1078	0	0	0	0	0
NM_001005782.1	SMT3 suppressor of mif two 3 homolog 1 (S. cerevisiae) (SUMO1), transcript variant 3, mRNA	1452	0	1	1	0	0
NM_001005783.1	hydroxyacid oxidase 2 (long chain) (HAO2), transcript variant 2, mRNA	1696	0	0	0	0	0
NM_001005785.1	deleted in azoospermia 2 (DAZ2), transcript variant 2, mRNA	3756	0	0	0	0	0
NM_001005786.1	deleted in azoospermia 2 (DAZ2), transcript variant 3, mRNA	3198	0	0	0	0	0
NM_001005845.1	ADAM metallopeptidase domain 9 (meltrin gamma) (ADAM9), transcript variant 2, mRNA	4005	0	0	0	0	0
NM_001005849.1	SMT3 suppressor of mif two 3 homolog 2 (S. cerevisiae) (SUMO2), transcript variant 2, mRNA	994	4	5	24	24	28
NM_001005850.1	hypothetical BC37295_3 (BC37295_3), mRNA	1680	0	0	0	0	0
NM_001005851.1	zinc finger protein 780B (ZNF780B), mRNA	2502	1	3	0	1	0
NM_001005852.2	chromosome Y open reading frame 15A (CYorf15A), mRNA	872	0	0	0	0	0
NM_001005853.1	olfactory receptor, family 6, subfamily B, member 2 (OR6B2), mRNA	939	0	0	0	0	0
NM_001005855.1	ATPase, Class I, type 8B, member 2 (ATP8B2), transcript variant 2, mRNA	1560	0	1	0	0	0
NM_001005861.2	RYK receptor-like tyrosine kinase (RYK), transcript variant 1, mRNA	2942	1	1	1	0	1
NM_001005862.1	v-erb-b2 erythroblastic leukemia viral oncogene homolog 2, neuro/glioblastoma derived oncogene homolog (avian) (ERBB2), transcript variant 2, mRNA	4816	0	0	0	0	0
NM_001005909.1	inositol hexaphosphate kinase 2 (IHPK2), transcript variant 2, mRNA	1809	0	1	1	0	0
NM_001005910.1	inositol hexaphosphate kinase 2 (IHPK2), transcript variant 3, mRNA	1257	0	0	10	1	5
NM_001005911.1	inositol hexaphosphate kinase 2 (IHPK2), transcript variant 4, mRNA	1254	0	0	0	0	0
NM_001005914.1	sema domain, immunoglobulin domain (Ig), short basic domain, secreted, (semaphorin) 3B (SEMA3B), transcript variant 2, mRNA	2986	0	3	16	6	17
NM_001005915.1	v-erb-b2 erythroblastic leukemia viral oncogene homolog 3 (avian) (ERBB3), transcript variant s, mRNA	1050	0	0	0	0	0
NM_001005918.1	ATPase, Cu++ transporting, beta polypeptide (ATP7B), transcript variant 2, mRNA	6023	0	0	0	0	0
NM_001005920.2	hypothetical LOC339123 (LOC339123), mRNA	2074	0	0	8	9	5
NM_001005922.1	keratin associated protein 5-1 (KRTAP5-1), mRNA	942	0	0	0	0	0
NM_001006.3	ribosomal protein S3A (RPS3A), mRNA	930	4	17	69	63	89
NM_001006109.1	chromosome 3 open reading frame 37 (C3orf37), transcript variant 1, mRNA	1809	0	0	0	0	0
NM_001006114.1	chromosome 21 open reading frame 57 (C21orf57), transcript variant 2, mRNA	1202	0	0	0	0	0
NM_001006115.2	inositol hexaphosphate kinase 1 (IHPK1), transcript variant 2, mRNA	4117	8	9	22	17	13
NM_001006117.2	RNA binding motif protein, Y-linked, family 1, member J (RBMY1J), mRNA	1880	0	0	0	0	0
NM_001006118.2	RNA binding motif protein, Y-linked, family 1, member E (RBMY1E), mRNA	1881	0	0	0	0	0
NM_001006120.2	RNA binding motif protein, Y-linked, family 1, member D (RBMY1D), mRNA	1881	0	0	0	0	0
NM_001006121.1	RNA binding motif protein, Y-linked, family 1, member B (RBMY1B), mRNA	1887	0	0	0	0	0
NM_001006600.1	erbb2 interacting protein (ERBB2IP), transcript variant 7, mRNA	6709	11	9	22	12	14
NM_001006605.2	family with sequence similarity 69, member A (FAM69A), mRNA	670	0	1	0	0	2
NM_001006607.2	leucine rich repeat containing 37, member A2 (LRRC37A2), mRNA	5175	0	1	1	0	1
NM_001006610.1	seven in absentia homolog 1 (Drosophila) (SIAH1), transcript variant 2, mRNA	2393	2	1	7	7	7
NM_001006612.1	WW domain binding protein 5 (WBP5), transcript variant 2, mRNA	1099	0	1	7	5	5
NM_001006613.1	WW domain binding protein 5 (WBP5), transcript variant 3, mRNA	1023	0	0	0	0	1
NM_001006614.1	WW domain binding protein 5 (WBP5), transcript variant 4, mRNA	1020	0	0	0	0	0
NM_001006615.1	WD repeat domain 31 (WDR31), transcript variant 2, mRNA	2322	0	0	0	0	1
NM_001006616.1	tetraspanin 17 (TSPAN17), transcript variant 3, mRNA	2573	0	0	0	0	0
NM_001006617.1	mitogen-activated protein kinase associated protein 1 (MAPKAP1), transcript variant 1, mRNA	3395	2	4	10	4	6
NM_001006618.1	mitogen-activated protein kinase associated protein 1 (MAPKAP1), transcript variant 6, mRNA	1593	0	0	0	0	0
NM_001006619.1	mitogen-activated protein kinase associated protein 1 (MAPKAP1), transcript variant 3, mRNA	3254	0	0	0	0	0
NM_001006620.1	mitogen-activated protein kinase associated protein 1 (MAPKAP1), transcript variant 4, mRNA	3067	0	0	0	0	0
NM_001006621.1	mitogen-activated protein kinase associated protein 1 (MAPKAP1), transcript variant 5, mRNA	2977	0	0	0	0	0
NM_001006622.1	WD repeat domain 33 (WDR33), transcript variant 2, mRNA	1174	1	0	0	0	0
NM_001006623.1	WD repeat domain 33 (WDR33), transcript variant 3, mRNA	3574	0	0	4	2	1
NM_001006624.1	podoplanin (PDPN), transcript variant 3, mRNA	2652	0	0	0	0	0
NM_001006625.1	podoplanin (PDPN), transcript variant 4, mRNA	2646	0	1	2	3	2
NM_001006626.1	cholinergic receptor, muscarinic 2 (CHRM2), transcript variant 3, mRNA	2571	0	0	0	0	0
NM_001006627.1	cholinergic receptor, muscarinic 2 (CHRM2), transcript variant 2, mRNA	2704	0	0	0	0	0
NM_001006628.1	cholinergic receptor, muscarinic 2 (CHRM2), transcript variant 6, mRNA	2456	0	0	0	0	0
NM_001006629.1	cholinergic receptor, muscarinic 2 (CHRM2), transcript variant 8, mRNA	2387	0	0	0	0	0
NM_001006630.1	cholinergic receptor, muscarinic 2 (CHRM2), transcript variant 1, mRNA	2782	0	0	0	1	0
NM_001006631.1	cholinergic receptor, muscarinic 2 (CHRM2), transcript variant 5, mRNA	2474	0	0	0	0	0
NM_001006632.1	cholinergic receptor, muscarinic 2 (CHRM2), transcript variant 7, mRNA	2452	0	0	0	0	0
NM_001006634.1	Rho GTPase activating protein 17 (ARHGAP17), transcript variant 1, mRNA	3480	0	0	1	0	0
NM_001006635.1	metaxin 2 (MTX2), transcript variant 2, mRNA	1589	0	0	0	0	0
NM_001006636.1	glycosyltransferase-like domain containing 1 (GTDC1), transcript variant 1, mRNA	2692	0	0	1	1	2
NM_001006638.1	RAB37, member RAS oncogene family (RAB37), transcript variant 2, mRNA	1972	1	0	4	2	2
NM_001006639.1	transcription elongation factor A (SII)-like 1 (TCEAL1), transcript variant 2, mRNA	1208	0	0	1	0	0
NM_001006640.1	transcription elongation factor A (SII)-like 1 (TCEAL1), transcript variant 3, mRNA	1220	0	1	7	8	12
NM_001006641.1	solute carrier family 25 (mitochondrial carrier; phosphate carrier), member 25 (SLC25A25), nuclear gene encoding mitochondrial protein, transcript variant 2, mRNA	3433	0	0	0	0	0
NM_001006642.1	solute carrier family 25 (mitochondrial carrier; phosphate carrier), member 25 (SLC25A25), nuclear gene encoding mitochondrial protein, transcript variant 3, mRNA	3293	0	0	1	0	0
NM_001006643.1	solute carrier family 25 (mitochondrial carrier; phosphate carrier), member 25 (SLC25A25), nuclear gene encoding mitochondrial protein, transcript variant 4, mRNA	3264	0	0	0	0	0
NM_001006655.2	DKFZP564J102 protein (DKFZP564J102), transcript variant 2, mRNA	2422	0	0	0	0	0
NM_001006656.1	zinc finger protein 473 (ZNF473), transcript variant 2, mRNA	4589	0	0	0	0	0
NM_001006657.1	WD repeat domain 35 (WDR35), transcript variant 1, mRNA	6957	0	0	4	4	4
NM_001006658.1	complement component (3d/Epstein Barr virus) receptor 2 (CR2), transcript variant 1, mRNA	4159	0	0	0	0	0
NM_001006665.1	ribosomal protein S6 kinase, 90kDa, polypeptide 1 (RPS6KA1), transcript variant 2, mRNA	3112	0	0	0	0	0
NM_001006666.1	apolipoprotein B mRNA editing enzyme, catalytic polypeptide-like 3F (APOBEC3F), transcript variant 2, mRNA	822	0	0	0	0	0
NM_001006667.1	tachykinin 3 (neuromedin K, neurokinin beta) (TAC3), transcript variant 1, mRNA	949	0	0	0	0	1
NM_001006681.1	spindlin family, member 2B (SPIN2B), transcript variant 1, mRNA	1277	0	0	1	0	0
NM_001006682.1	spindlin family, member 2B (SPIN2B), transcript variant 2, mRNA	1224	0	0	0	0	1
NM_001006683.1	spindlin family, member 2B (SPIN2B), transcript variant 3, mRNA	1216	0	0	1	0	0
NM_001006684.1	transcription elongation factor A (SII)-like 8 (TCEAL8), transcript variant 2, mRNA	1158	0	0	11	7	3
NM_001006932.1	ribosomal protein S6 kinase, 90kDa, polypeptide 2 (RPS6KA2), transcript variant 2, mRNA	5735	2	6	17	11	16
NM_001006933.1	transcription elongation factor A (SII)-like 3 (TCEAL3), transcript variant 1, mRNA	1154	0	0	0	1	0
NM_001006935.1	transcription elongation factor A (SII)-like 4 (TCEAL4), transcript variant 2, mRNA	1294	0	1	0	3	0
NM_001006936.1	transcription elongation factor A (SII)-like 4 (TCEAL4), transcript variant 3, mRNA	1293	0	0	0	0	0
NM_001006937.1	transcription elongation factor A (SII)-like 4 (TCEAL4), transcript variant 4, mRNA	1289	0	0	5	14	14
NM_001006938.2	transcription elongation factor A (SII)-like 6 (TCEAL6), mRNA	1532	1	2	6	8	4
NM_001006939.2	leucine rich repeat containing 18 (LRRC18), mRNA	1653	0	0	0	0	0
NM_001006943.1	EPH receptor A8 (EPHA8), transcript variant 2, mRNA	1866	0	0	0	0	0
NM_001006944.1	ribosomal protein S6 kinase, 90kDa, polypeptide 4 (RPS6KA4), transcript variant 2, mRNA	3131	0	2	6	2	1
NM_001006945.1	chromosome 1 open reading frame 103 (C1orf103), transcript variant 2, mRNA	1821	0	0	0	0	0
NM_001006946.1	syndecan 1 (SDC1), transcript variant 1, mRNA	3309	0	0	0	0	0
NM_001006947.1	KIAA0701 protein (KIAA0701), transcript variant 2, mRNA	2053	0	0	1	0	0
NM_001007.3	ribosomal protein S4, X-linked (RPS4X), mRNA	977	0	12	28	30	30
NM_001007022.1	outer dense fiber of sperm tails 2-like (ODF2L), transcript variant 2, mRNA	2179	0	0	1	4	1
NM_001007023.2	deiodinase, iodothyronine, type II (DIO2), transcript variant 3, mRNA	6129	0	1	2	2	3
NM_001007024.1	golgi SNAP receptor complex member 1 (GOSR1), transcript variant 3, mRNA	5246	0	0	0	0	0
NM_001007025.1	golgi SNAP receptor complex member 1 (GOSR1), transcript variant 2, mRNA	5224	2	16	11	9	12
NM_001007026.1	atrophin 1 (ATN1), transcript variant 1, mRNA	4367	7	24	54	22	41
NM_001007027.2	asparagine-linked glycosylation 8 homolog (S. cerevisiae, alpha-1,3-glucosyltransferase) (ALG8), transcript variant 2, mRNA	1743	0	0	0	0	0
NM_001007033.1	C-type lectin domain family 6, member A (CLEC6A), mRNA	1613	0	0	0	0	0
NM_001007067.1	syndecan binding protein (syntenin) (SDCBP), transcript variant 2, mRNA	2170	0	0	0	1	1
NM_001007068.1	syndecan binding protein (syntenin) (SDCBP), transcript variant 3, mRNA	2155	0	0	0	0	0
NM_001007069.1	syndecan binding protein (syntenin) (SDCBP), transcript variant 4, mRNA	2170	0	0	2	0	0
NM_001007070.1	syndecan binding protein (syntenin) (SDCBP), transcript variant 5, mRNA	2167	5	6	23	16	15
NM_001007072.1	zinc finger and SCAN domain containing 2 (ZSCAN2), transcript variant 3, mRNA	951	0	0	0	0	0
NM_001007073.1	ribosomal protein L32 (RPL32), transcript variant 2, mRNA	1767	0	0	0	0	0
NM_001007074.1	ribosomal protein L32 (RPL32), transcript variant 3, mRNA	1787	1	3	20	21	15
NM_001007075.1	kelch-like 5 (Drosophila) (KLHL5), transcript variant 2, mRNA	3425	1	3	4	9	8
NM_001007088.1	zinc finger protein 182 (ZNF182), transcript variant 2, mRNA	3504	0	0	0	0	0
NM_001007094.1	zinc finger protein 37A (ZNF37A), transcript variant 1, mRNA	7047	6	19	21	12	16
NM_001007097.1	neurotrophic tyrosine kinase, receptor, type 2 (NTRK2), transcript variant b, mRNA	7111	5	35	51	36	45
NM_001007098.1	sterol carrier protein 2 (SCP2), transcript variant 2, mRNA	2103	3	1	0	1	1
NM_001007099.1	sterol carrier protein 2 (SCP2), transcript variant 3, mRNA	1447	0	1	10	6	11
NM_001007100.1	sterol carrier protein 2 (SCP2), transcript variant 4, mRNA	1438	0	0	0	0	1
NM_001007101.1	zinc finger protein 484 (ZNF484), transcript variant 2, mRNA	2798	0	1	0	0	0
NM_001007102.1	l(3)mbt-like 3 (Drosophila) (L3MBTL3), transcript variant 2, mRNA	4140	0	0	0	0	0
NM_001007122.2	fibronectin type III and SPRY domain containing 2 (FSD2), mRNA	2493	0	1	0	0	0
NM_001007125.1	bA299N6.3 (LOC198437), mRNA	894	0	0	0	0	0
NM_001007139.3	insulin-like growth factor 2 (somatomedin A) (IGF2), transcript variant 2, mRNA	5139	0	0	0	0	0
NM_001007156.1	neurotrophic tyrosine kinase, receptor, type 3 (NTRK3), transcript variant 3, mRNA	3997	0	2	7	1	4
NM_001007157.1	PHD finger protein 14 (PHF14), transcript variant 1, mRNA	3421	2	5	4	1	4
NM_001007169.1	zinc finger protein 483 (ZNF483), transcript variant 2, mRNA	2434	9	22	0	2	3
NM_001007176.3	chromosome 8 open reading frame 22 (C8orf22), mRNA	1265	0	0	0	0	0
NM_001007188.1	DEP domain containing 5 (DEPDC5), transcript variant 2, mRNA	2397	0	0	0	1	0
NM_001007189.1	similar to bovine IgA regulatory protein (LOC492311), mRNA	2900	1	5	25	13	10
NM_001007214.1	calcyclin binding protein (CACYBP), transcript variant 2, mRNA	2875	0	0	0	0	0
NM_001007224.1	GTPase, IMAP family member 6 (GIMAP6), transcript variant 3, mRNA	3198	0	1	1	1	1
NM_001007225.1	insulin-like growth factor 2 mRNA binding protein 2 (IGF2BP2), transcript variant 2, mRNA	3547	0	0	0	0	0
NM_001007226.1	speckle-type POZ protein (SPOP), transcript variant 1, mRNA	3105	6	10	12	5	6
NM_001007227.1	speckle-type POZ protein (SPOP), transcript variant 3, mRNA	2983	0	0	0	0	1
NM_001007228.1	speckle-type POZ protein (SPOP), transcript variant 4, mRNA	2931	0	0	1	2	0
NM_001007229.1	speckle-type POZ protein (SPOP), transcript variant 6, mRNA	2982	1	0	0	0	1
NM_001007230.1	speckle-type POZ protein (SPOP), transcript variant 5, mRNA	3034	0	0	0	0	0
NM_001007231.1	Rho GTPase activating protein 25 (ARHGAP25), transcript variant 1, mRNA	2962	0	0	0	0	0
NM_001007232.1	inhibitory caspase recruitment domain (CARD) protein (INCA), mRNA	466	0	0	0	0	0
NM_001007233.1	excision repair cross-complementing rodent repair deficiency, complementation group 8 (ERCC8), transcript variant 2, mRNA	2249	0	0	0	0	0
NM_001007234.1	excision repair cross-complementing rodent repair deficiency, complementation group 8 (ERCC8), transcript variant 3, mRNA	925	0	0	0	0	0
NM_001007237.1	immunoglobulin superfamily, member 3 (IGSF3), transcript variant 2, mRNA	7193	0	0	0	0	0
NM_001007239.1	KIAA0859 (KIAA0859), transcript variant 3, mRNA	2953	2	0	3	2	3
NM_001007240.1	glycoprotein 2 (zymogen granule membrane) (GP2), transcript variant 1, mRNA	2448	0	0	0	0	0
NM_001007241.1	glycoprotein 2 (zymogen granule membrane) (GP2), transcript variant 3, mRNA	2007	0	0	0	0	0
NM_001007242.1	glycoprotein 2 (zymogen granule membrane) (GP2), transcript variant 4, mRNA	1998	0	0	0	0	0
NM_001007243.1	steroidogenic acute regulatory protein (STAR), nuclear gene encoding mitochondrial protein, transcript variant 2, mRNA	2641	0	0	0	0	0
NM_001007245.1	interferon-related developmental regulator 1 (IFRD1), transcript variant 2, mRNA	2487	0	0	0	0	0
NM_001007246.1	bromodomain and WD repeat domain containing 1 (BRWD1), transcript variant 3, mRNA	2488	0	4	6	12	6
NM_001007248.2	zinc finger protein 599 (ZNF599), mRNA	3115	0	0	2	1	0
NM_001007249.1	olfactory receptor, family 8, subfamily G, member 2 (OR8G2), mRNA	915	0	0	0	0	0
NM_001007250.1	sterol carrier protein 2 (SCP2), transcript variant 5, mRNA	1317	0	0	0	0	0
NM_001007253.2	endogenous retroviral sequence 3 (includes zinc finger protein H-plk/HPF9) (ERV3), mRNA	2829	0	0	1	1	1
NM_001007255.1	kelch domain containing 9 (KLHDC9), transcript variant 2, mRNA	1375	0	0	0	0	0
NM_001007256.1	kelch domain containing 9 (KLHDC9), transcript variant 3, mRNA	1095	0	2	3	0	1
NM_001007257.1	PR domain containing 2, with ZNF domain (PRDM2), transcript variant 3, mRNA	6207	0	0	0	0	0
NM_001007259.1	SET domain containing 4 (SETD4), transcript variant 3, mRNA	1132	0	0	0	0	0
NM_001007267.1	phospholipase A2 receptor 1, 180kDa (PLA2R1), transcript variant 2, mRNA	5160	1	1	2	0	0
NM_001007269.1	gem (nuclear organelle) associated protein 7 (GEMIN7), transcript variant 2, mRNA	1524	1	0	1	0	1
NM_001007270.1	gem (nuclear organelle) associated protein 7 (GEMIN7), transcript variant 3, mRNA	1561	0	0	0	0	0
NM_001007271.1	dual specificity phosphatase 13 (DUSP13), transcript variant 1, mRNA	1788	0	0	0	0	0
NM_001007272.1	dual specificity phosphatase 13 (DUSP13), transcript variant 2, mRNA	1063	0	0	0	0	0
NM_001007273.1	dual specificity phosphatase 13 (DUSP13), transcript variant 3, mRNA	1362	0	0	0	0	0
NM_001007277.1	etoposide induced 2.4 mRNA (EI24), transcript variant 2, mRNA	2167	1	5	12	7	7
NM_001007278.1	tripartite motif-containing 13 (TRIM13), transcript variant 4, mRNA	6975	0	0	0	0	0
NM_001007279.1	RAS-like, family 10, member A (RASL10A), transcript variant 2, mRNA	1813	0	3	0	0	0
NM_001007464.1	RWD domain containing 1 (RWDD1), transcript variant 3, mRNA	1195	0	0	0	0	0
NM_001007466.1	tubby like protein 4 (TULP4), transcript variant 2, mRNA	8622	4	20	15	8	5
NM_001007467.1	Sfi1 homolog, spindle assembly associated (yeast) (SFI1), transcript variant 1, mRNA	4302	0	0	4	3	6
NM_001007468.1	SWI/SNF related, matrix associated, actin dependent regulator of chromatin, subfamily b, member 1 (SMARCB1), transcript variant 2, mRNA	1690	1	2	8	3	6
NM_001007469.1	hematopoietic cell signal transducer (HCST), transcript variant 2, mRNA	521	0	0	0	0	0
NM_001007470.1	transient receptor potential cation channel, subfamily M, member 3 (TRPM3), transcript variant 8, mRNA	1378	0	0	1	0	0
NM_001007471.2	transient receptor potential cation channel, subfamily M, member 3 (TRPM3), transcript variant 9, mRNA	6288	0	1	0	1	0
NM_001007523.1	coagulation factor VIII-associated (intronic transcript) 2 (F8A2), mRNA	1116	0	0	0	0	0
NM_001007524.1	coagulation factor VIII-associated (intronic transcript) 3 (F8A3), mRNA	1116	0	0	0	0	1
NM_001007525.1	NACHT and WD repeat domain containing 1 (NWD1), mRNA	8418	3	6	4	3	2
NM_001007526.1	RNA binding motif protein, Y-linked, family 1, member A1 (RBMY1A1), transcript variant 2, mRNA	1793	0	0	0	1	0
NM_001007527.1	LMBR1 domain containing 2 (LMBRD2), mRNA	3237	0	7	1	0	5
NM_001007530.1	CMT1A duplicated region transcript 15 (CDRT15), mRNA	567	0	0	0	0	0
NM_001007531.1	chromosome 6 open reading frame 194 (C6orf194), mRNA	1639	0	0	2	3	1
NM_001007532.1	saitohin (STH), mRNA	387	0	1	0	0	0
NM_001007533.3	dysferlin interacting protein 1 (DYSFIP1), mRNA	805	0	0	0	0	0
NM_001007534.1	chromosome 3 open reading frame 56 (C3orf56), mRNA	1740	0	0	0	0	0
NM_001007536.2	aldo-keto reductase family 1, member C-like 1 (AKR1CL1), mRNA	2182	0	0	0	0	0
NM_001007537.1	similar to hypothetical protein MGC48915 (LOC387911), mRNA	1002	0	0	0	0	0
NM_001007538.1	transmembrane protein 46 (TMEM46), mRNA	2889	0	0	0	1	0
NM_001007540.1	VLLR9392 (LOC389118), mRNA	1188	0	4	3	0	0
NM_001007542.1	FLJ40453 protein (FLJ40453), mRNA	1726	2	7	1	1	0
NM_001007544.1	chromosome 1 open reading frame 186 (C1orf186), mRNA	1665	0	2	0	0	0
NM_001007546.2	FLJ46838 protein (FLJ46838), mRNA	2243	0	0	0	0	0
NM_001007551.2	cancer/testis antigen CT45-5 (CT45-5), mRNA	1008	0	0	0	0	0
NM_001007553.1	cold shock domain containing E1, RNA-binding (CSDE1), transcript variant 1, mRNA	4115	5	19	74	38	47
NM_001007559.1	synovial sarcoma translocation, chromosome 18 (SS18), transcript variant 1, mRNA	3440	0	1	0	1	2
NM_001007561.1	immunity-related GTPase family, Q (IRGQ), mRNA	2210	0	0	0	0	0
NM_001007563.1	insulin-like growth factor binding protein-like 1 (IGFBPL1), mRNA	1093	0	0	0	0	0
NM_001007565.1	TRK-fused gene (TFG), transcript variant 2, mRNA	1808	5	4	12	7	11
NM_001007593.1	sphingomyelin phosphodiesterase 1, acid lysosomal (acid sphingomyelinase) (SMPD1), transcript variant 2, mRNA	2341	4	1	12	4	4
NM_001007595.1	nuclear localized factor 2 (NLF2), mRNA	1329	0	0	0	0	0
NM_001007792.1	neurotrophic tyrosine kinase, receptor, type 1 (NTRK1), transcript variant 3, mRNA	2581	0	0	0	0	0
NM_001007793.1	BUB3 budding uninhibited by benzimidazoles 3 homolog (yeast) (BUB3), transcript variant 2, mRNA	1432	0	0	2	0	0
NM_001007794.1	choline/ethanolamine phosphotransferase 1 (CEPT1), transcript variant 2, mRNA	2251	0	0	4	1	3
NM_001007795.1	tetratricopeptide repeat domain 6 (TTC6), mRNA	1623	0	0	0	0	0
NM_001008.3	ribosomal protein S4, Y-linked 1 (RPS4Y1), mRNA	910	1	4	7	5	6
NM_001008211.1	optineurin (OPTN), transcript variant 1, mRNA	3597	0	7	27	14	20
NM_001008212.1	optineurin (OPTN), transcript variant 3, mRNA	3528	0	0	0	0	1
NM_001008213.1	optineurin (OPTN), transcript variant 4, mRNA	3582	0	0	0	0	0
NM_001008215.1	hypothetical protein MGC52110 (MGC52110), mRNA	1698	1	0	6	5	8
NM_001008216.1	UDP-galactose-4-epimerase (GALE), transcript variant 2, mRNA	1585	0	0	0	1	0
NM_001008218.1	amylase, alpha 1B (salivary) (AMY1B), mRNA	1838	0	0	0	0	0
NM_001008219.1	amylase, alpha 1C (salivary) (AMY1C), mRNA	1860	0	0	0	0	0
NM_001008220.1	complexin 2 (CPLX2), transcript variant 2, mRNA	4676	25	25	110	61	86
NM_001008221.1	amylase, alpha 1A (salivary) (AMY1A), transcript variant 2, mRNA	1781	0	0	0	0	0
NM_001008222.1	zinc finger, DHHC-type containing 9 (ZDHHC9), transcript variant 2, mRNA	2913	0	0	0	0	0
NM_001008223.1	complement component 1, q subcomponent-like 4 (C1QL4), mRNA	2065	0	0	0	0	0
NM_001008224.1	uveal autoantigen with coiled-coil domains and ankyrin repeats (UACA), transcript variant 2, mRNA	7096	0	0	0	0	0
NM_001008225.1	CCR4-NOT transcription complex, subunit 4 (CNOT4), transcript variant 2, mRNA	2808	2	1	0	1	1
NM_001008226.1	hypothetical protein DKFZp666G057 (DKFZp666G057), mRNA	3146	0	0	0	0	0
NM_001008228.1	myelin oligodendrocyte glycoprotein (MOG), transcript variant alpha3, mRNA	2050	1	15	19	6	15
NM_001008229.1	myelin oligodendrocyte glycoprotein (MOG), transcript variant beta2, mRNA	1731	0	0	0	0	0
NM_001008237.1	tetratricopeptide repeat domain 32 (TTC32), mRNA	838	1	0	1	1	0
NM_001008239.2	chromosome 18 open reading frame 25 (C18orf25), transcript variant 2, mRNA	5290	1	7	6	0	2
NM_001008269.1	transmembrane protein 89 (TMEM89), mRNA	480	0	0	0	0	0
NM_001008270.1	similar to RIKEN cDNA 1700016G05 (LOC136242), mRNA	1189	0	0	0	0	0
NM_001008272.1	transgelin 3 (TAGLN3), transcript variant 2, mRNA	1329	1	0	0	0	1
NM_001008273.1	transgelin 3 (TAGLN3), transcript variant 3, mRNA	1214	5	8	41	21	26
NM_001008274.2	tripartite motif-containing 72 (TRIM72), mRNA	2097	0	1	0	0	1
NM_001008387.1	regenerating islet-derived 3 gamma (REG3G), transcript variant 1, mRNA	947	0	0	0	0	0
NM_001008388.1	zinc finger, CDGSH-type domain 2 (ZCD2), mRNA	1617	0	3	7	3	2
NM_001008389.1	uromodulin (uromucoid, Tamm-Horsfall glycoprotein) (UMOD), transcript variant 2, mRNA	2264	0	0	0	0	0
NM_001008390.1	CGG triplet repeat binding protein 1 (CGGBP1), transcript variant 1, mRNA	4608	1	7	25	13	11
NM_001008391.2	coiled-coil domain containing 73 (CCDC73), mRNA	4015	1	1	1	0	1
NM_001008392.1	CTD (carboxy-terminal domain, RNA polymerase II, polypeptide A) small phosphatase-like (CTDSPL), transcript variant 1, mRNA	4455	0	0	0	0	0
NM_001008393.1	hypothetical protein LOC201725 (LOC201725), mRNA	3503	0	1	4	0	0
NM_001008394.1	EP300 interacting inhibitor of differentiation 3 (EID3), mRNA	1447	0	0	0	0	1
NM_001008395.2	similar to CG14977-PA (LOC389541), mRNA	613	0	5	5	4	4
NM_001008396.1	WD repeat and HMG-box DNA binding protein 1 (WDHD1), transcript variant 2, mRNA	4641	0	0	0	1	0
NM_001008397.1	similar to RIKEN cDNA 2310016C16 (LOC493869), mRNA	1398	0	0	0	0	0
NM_001008401.2	zinc finger protein 761 (ZNF761), mRNA	3681	0	3	0	0	2
NM_001008404.1	similar to RIKEN cDNA A530016L24 gene (LOC400258), mRNA	1847	0	0	0	0	0
NM_001008405.1	B-cell receptor-associated protein 29 (BCAP29), transcript variant 1, mRNA	2971	0	5	14	11	16
NM_001008406.1	B-cell receptor-associated protein 29 (BCAP29), transcript variant 3, mRNA	2429	0	0	6	2	3
NM_001008407.1	B-cell receptor-associated protein 29 (BCAP29), transcript variant 4, mRNA	2640	0	0	0	0	0
NM_001008408.2	RNA binding motif protein 33 (RBM33), transcript variant 1, mRNA	7164	0	3	13	7	8
NM_001008409.2	tubulin tyrosine ligase-like family, member 9 (TTLL9), mRNA	1607	0	0	0	0	0
NM_001008410.1	STEAP family member 3 (STEAP3), transcript variant 3, mRNA	3870	0	0	0	0	0
NM_001008485.1	solute carrier family 41, member 3 (SLC41A3), transcript variant 1, mRNA	1805	0	0	0	0	0
NM_001008486.1	solute carrier family 41, member 3 (SLC41A3), transcript variant 3, mRNA	1698	0	0	0	0	1
NM_001008487.1	solute carrier family 41, member 3 (SLC41A3), transcript variant 4, mRNA	2270	0	0	17	6	4
NM_001008489.2	phosphatase, orphan 2 (PHOSPHO2), mRNA	1138	0	0	0	0	1
NM_001008491.1	septin 2 (SEPT2), transcript variant 1, mRNA	3598	0	0	0	0	2
NM_001008492.1	septin 2 (SEPT2), transcript variant 3, mRNA	3396	0	0	1	3	2
NM_001008493.1	enabled homolog (Drosophila) (ENAH), transcript variant 1, mRNA	13172	0	0	0	0	1
NM_001008494.1	intestine-specific homeobox (ISX), mRNA	3401	0	0	0	0	0
NM_001008495.2	transmembrane protein 64 (TMEM64), mRNA	3243	0	2	1	0	2
NM_001008496.2	piwi-like 3 (Drosophila) (PIWIL3), mRNA	3504	0	0	0	0	0
NM_001008503.1	opioid receptor, mu 1 (OPRM1), transcript variant MOR-1O, mRNA	1576	0	0	0	0	0
NM_001008504.1	opioid receptor, mu 1 (OPRM1), transcript variant MOR-1A, mRNA	1511	0	0	0	0	0
NM_001008505.1	opioid receptor, mu 1 (OPRM1), transcript variant MOR-1X, mRNA	1652	0	2	0	0	0
NM_001008528.1	matrix-remodelling associated 7 (MXRA7), transcript variant 1, mRNA	2507	3	12	7	3	5
NM_001008529.1	matrix-remodelling associated 7 (MXRA7), transcript variant 2, mRNA	1936	0	1	2	3	0
NM_001008530.1	legumain (LGMN), transcript variant 2, mRNA	2166	0	3	5	4	4
NM_001008534.1	A kinase (PRKA) anchor protein 14 (AKAP14), transcript variant 2, mRNA	675	0	0	0	0	0
NM_001008535.1	A kinase (PRKA) anchor protein 14 (AKAP14), transcript variant 3, mRNA	481	0	0	0	0	0
NM_001008536.1	trichohyalin-like 1 (TCHHL1), mRNA	3603	0	0	0	0	0
NM_001008537.1	KIAA2022 (KIAA2022), mRNA	10693	2	2	2	3	2
NM_001008539.2	solute carrier family 7 (cationic amino acid transporter, y+ system), member 2 (SLC7A2), transcript variant 2, mRNA	7434	0	1	4	1	7
NM_001008540.1	chemokine (C-X-C motif) receptor 4 (CXCR4), transcript variant 1, mRNA	1912	0	0	0	0	0
NM_001008541.1	MAX interactor 1 (MXI1), transcript variant 3, mRNA	3047	0	0	1	0	1
NM_001008563.1	ubiquitin specific peptidase 20 (USP20), transcript variant 1, mRNA	4368	2	0	8	10	1
NM_001008564.1	nucleoporin like 1 (NUPL1), transcript variant 2, mRNA	4299	0	0	0	0	0
[truncated: 22,656 more rows]

## Sheet: Sample A (TSEQ)
RefSeq	Annotation	Gene Length	JAA1	JAA2	JAA3	JAA4	JAA5
NM_000014.4	alpha-2-macroglobulin (A2M), mRNA	4678	54	29	13	46	46
NM_000015.2	N-acetyltransferase 2 (arylamine N-acetyltransferase) (NAT2), mRNA	1317	0	0	0	0	0
NM_000016.2	acyl-Coenzyme A dehydrogenase, C-4 to C-12 straight chain (ACADM), nuclear gene encoding mitochondrial protein, mRNA	2192	8	10	2	27	23
NM_000017.1	acyl-Coenzyme A dehydrogenase, C-2 to C-3 short chain (ACADS), nuclear gene encoding mitochondrial protein, mRNA	1829	0	1	0	1	0
NM_000018.2	acyl-Coenzyme A dehydrogenase, very long chain (ACADVL), nuclear gene encoding mitochondrial protein, transcript variant 1, mRNA	2320	0	1	1	1	1
NM_000019.2	acetyl-Coenzyme A acetyltransferase 1 (acetoacetyl Coenzyme A thiolase) (ACAT1), nuclear gene encoding mitochondrial protein, mRNA	1518	7	6	11	36	37
NM_000020.2	activin A receptor type II-like 1 (ACVRL1), transcript variant 1, mRNA	4263	0	0	0	0	0
NM_000021.2	presenilin 1 (Alzheimer disease 3) (PSEN1), mRNA	2763	6	3	4	9	13
NM_000022.2	adenosine deaminase (ADA), mRNA	1566	0	4	2	6	4
NM_000023.1	sarcoglycan, alpha (50kDa dystrophin-associated glycoprotein) (SGCA), mRNA	1404	0	0	0	0	0
NM_000024.4	adrenergic, beta-2-, receptor, surface (ADRB2), mRNA	2033	0	0	0	2	1
NM_000025.1	adrenergic, beta-3-, receptor (ADRB3), mRNA	2644	0	0	0	0	0
NM_000026.1	adenylosuccinate lyase (ADSL), mRNA	1692	4	3	4	12	13
NM_000027.2	aspartylglucosaminidase (AGA), mRNA	2041	1	2	1	2	7
NM_000028.2	amylo-1, 6-glucosidase, 4-alpha-glucanotransferase (glycogen debranching enzyme, glycogen storage disease type III) (AGL), transcript variant 4, mRNA	7449	0	0	0	0	0
NM_000029.2	angiotensinogen (serpin peptidase inhibitor, clade A, member 8) (AGT), mRNA	2192	9	4	1	21	14
NM_000030.1	alanine-glyoxylate aminotransferase (AGXT), mRNA	1600	0	0	0	0	0
NM_000031.4	aminolevulinate, delta-, dehydratase (ALAD), transcript variant 2, mRNA	3151	0	0	0	0	1
NM_000032.2	aminolevulinate, delta-, synthase 2 (sideroblastic/hypochromic anemia) (ALAS2), nuclear gene encoding mitochondrial protein, transcript variant 1, mRNA	1941	0	0	0	0	0
NM_000033.2	ATP-binding cassette, sub-family D (ALD), member 1 (ABCD1), mRNA	3616	0	1	0	3	0
NM_000034.2	aldolase A, fructose-bisphosphate (ALDOA), transcript variant 1, mRNA	2353	0	4	0	2	5
NM_000035.2	aldolase B, fructose-bisphosphate (ALDOB), mRNA	1669	0	0	0	0	0
NM_000036.1	adenosine monophosphate deaminase 1 (isoform M) (AMPD1), mRNA	2341	0	0	0	1	0
NM_000037.3	ankyrin 1, erythrocytic (ANK1), transcript variant 3, mRNA	8300	0	0	0	0	0
NM_000038.3	adenomatosis polyposis coli (APC), mRNA	10719	7	3	1	8	8
NM_000039.1	apolipoprotein A-I (APOA1), mRNA	897	9	6	2	18	16
NM_000040.1	apolipoprotein C-III (APOC3), mRNA	533	0	1	0	1	0
NM_000041.2	apolipoprotein E (APOE), mRNA	1223	2	11	4	21	15
NM_000042.2	apolipoprotein H (beta-2-glycoprotein I) (APOH), mRNA	1216	34	9	14	55	56
NM_000043.3	Fas (TNF receptor superfamily, member 6) (FAS), transcript variant 1, mRNA	2755	0	0	0	0	0
NM_000044.2	androgen receptor (dihydrotestosterone receptor; testicular feminization; spinal and bulbar muscular atrophy; Kennedy disease) (AR), transcript variant 1, mRNA	4314	0	0	0	1	0
NM_000045.2	arginase, liver (ARG1), mRNA	1447	0	0	0	0	0
NM_000046.2	arylsulfatase B (ARSB), transcript variant 1, mRNA	6089	2	8	3	6	0
NM_000047.1	arylsulfatase E (chondrodysplasia punctata 1) (ARSE), mRNA	1858	0	0	2	2	2
NM_000048.3	argininosuccinate lyase (ASL), transcript variant 2, mRNA	1937	0	0	0	0	0
NM_000049.2	aspartoacylase (Canavan disease) (ASPA), mRNA	1435	0	0	0	0	0
NM_000050.4	argininosuccinate synthetase 1 (ASS1), transcript variant 1, mRNA	1863	11	4	2	7	3
NM_000051.3	ataxia telangiectasia mutated (includes complementation groups A, C and D) (ATM), transcript variant 1, mRNA	13147	1	0	0	0	0
NM_000052.3	ATPase, Cu++ transporting, alpha polypeptide (Menkes syndrome) (ATP7A), mRNA	8122	0	5	0	3	7
NM_000053.2	ATPase, Cu++ transporting, beta polypeptide (ATP7B), transcript variant 1, mRNA	6644	1	0	0	2	3
NM_000054.2	arginine vasopressin receptor 2 (nephrogenic diabetes insipidus) (AVPR2), mRNA	1809	0	0	0	0	0
NM_000055.2	butyrylcholinesterase (BCHE), mRNA	2461	2	7	2	18	17
NM_000056.2	branched chain keto acid dehydrogenase E1, beta polypeptide (maple syrup urine disease) (BCKDHB), nuclear gene encoding mitochondrial protein, transcript variant 2, mRNA	1552	1	2	1	5	2
NM_000057.2	Bloom syndrome (BLM), mRNA	4528	10	6	2	13	12
NM_000059.3	breast cancer 2, early onset (BRCA2), mRNA	11386	2	5	0	10	7
NM_000060.2	biotinidase (BTD), mRNA	2082	1	1	2	0	0
NM_000061.1	Bruton agammaglobulinemia tyrosine kinase (BTK), mRNA	2591	0	4	0	5	2
NM_000062.2	serpin peptidase inhibitor, clade G (C1 inhibitor), member 1, (angioedema, hereditary) (SERPING1), transcript variant 1, mRNA	1984	0	0	0	0	0
NM_000063.3	complement component 2 (C2), mRNA	2609	5	0	0	3	3
NM_000064.2	complement component 3 (C3), mRNA	5101	21	36	2	14	12
NM_000065.1	complement component 6 (C6), mRNA	3551	0	0	0	0	0
NM_000066.2	complement component 8, beta polypeptide (C8B), mRNA	2053	0	0	0	0	0
NM_000067.1	carbonic anhydrase II (CA2), mRNA	1551	0	0	0	2	2
NM_000068.3	calcium channel, voltage-dependent, P/Q type, alpha 1A subunit (CACNA1A), transcript variant 1, mRNA	8641	0	0	4	2	1
NM_000069.2	calcium channel, voltage-dependent, L type, alpha 1S subunit (CACNA1S), mRNA	6168	0	0	0	0	0
NM_000070.2	calpain 3, (p94) (CAPN3), transcript variant 1, mRNA	3316	0	0	0	0	0
NM_000071.1	cystathionine-beta-synthase (CBS), mRNA	2544	1	1	3	5	11
NM_000072.2	CD36 molecule (thrombospondin receptor) (CD36), transcript variant 3, mRNA	1983	0	0	0	0	0
NM_000073.1	CD3g molecule, gamma (CD3-TCR complex) (CD3G), mRNA	822	1	2	0	0	1
NM_000074.2	CD40 ligand (TNF superfamily, member 5, hyper-IgM syndrome) (CD40LG), mRNA	1834	0	0	0	1	0
NM_000075.2	cyclin-dependent kinase 4 (CDK4), mRNA	1474	7	5	11	21	9
NM_000076.1	cyclin-dependent kinase inhibitor 1C (p57, Kip2) (CDKN1C), mRNA	1511	0	4	0	4	3
NM_000077.3	cyclin-dependent kinase inhibitor 2A (melanoma, p16, inhibits CDK4) (CDKN2A), transcript variant 1, mRNA	1163	4	1	0	4	5
NM_000078.1	cholesteryl ester transfer protein, plasma (CETP), mRNA	1790	0	0	0	0	0
NM_000079.2	cholinergic receptor, nicotinic, alpha 1 (muscle) (CHRNA1), transcript variant 2, mRNA	1965	0	0	0	0	0
NM_000080.2	cholinergic receptor, nicotinic, epsilon (CHRNE), mRNA	2463	0	0	0	0	0
NM_000081.2	lysosomal trafficking regulator (LYST), mRNA	13493	2	9	3	9	5
NM_000082.2	excision repair cross-complementing rodent repair deficiency, complementation group 8 (ERCC8), transcript variant 1, mRNA	2031	1	0	1	1	9
NM_000083.2	chloride channel 1, skeletal muscle (Thomsen disease, autosomal dominant) (CLCN1), mRNA	3093	0	0	0	0	0
NM_000084.2	chloride channel 5 (nephrolithiasis 2, X-linked, Dent disease) (CLCN5), mRNA	9505	2	0	1	3	4
NM_000085.1	chloride channel Kb (CLCNKB), mRNA	2163	0	0	0	0	0
NM_000086.2	ceroid-lipofuscinosis, neuronal 3, juvenile (Batten, Spielmeyer-Vogt disease) (CLN3), transcript variant 2, mRNA	1879	0	0	0	0	0
NM_000087.2	cyclic nucleotide gated channel alpha 1 (CNGA1), mRNA	2532	0	0	0	0	0
NM_000088.3	collagen, type I, alpha 1 (COL1A1), mRNA	5927	5	3	4	10	9
NM_000089.3	collagen, type I, alpha 2 (COL1A2), mRNA	5411	25	10	3	39	45
NM_000090.3	collagen, type III, alpha 1 (Ehlers-Danlos syndrome type IV, autosomal dominant) (COL3A1), mRNA	5490	0	0	1	5	1
NM_000091.3	collagen, type IV, alpha 3 (Goodpasture antigen) (COL4A3), transcript variant 1, mRNA	8096	0	0	0	0	0
NM_000092.4	collagen, type IV, alpha 4 (COL4A4), mRNA	10341	0	1	1	0	0
NM_000093.3	collagen, type V, alpha 1 (COL5A1), mRNA	8439	1	4	1	11	9
NM_000094.2	collagen, type VII, alpha 1 (epidermolysis bullosa, dystrophic, dominant and recessive) (COL7A1), mRNA	9272	3	1	2	10	10
NM_000095.2	cartilage oligomeric matrix protein (COMP), mRNA	2471	0	0	1	0	0
NM_000096.2	ceruloplasmin (ferroxidase) (CP), mRNA	4419	9	8	2	21	27
NM_000097.4	coproporphyrinogen oxidase (CPOX), mRNA	2714	3	7	1	16	17
NM_000098.1	carnitine palmitoyltransferase II (CPT2), nuclear gene encoding mitochondrial protein, mRNA	3090	0	0	2	1	3
NM_000099.2	cystatin C (amyloid angiopathy and cerebral hemorrhage) (CST3), mRNA	818	3	5	0	5	3
NM_000100.2	cystatin B (stefin B) (CSTB), mRNA	674	6	7	4	10	12
NM_000101.2	cytochrome b-245, alpha polypeptide (CYBA), mRNA	743	2	3	4	5	9
NM_000102.3	cytochrome P450, family 17, subfamily A, polypeptide 1 (CYP17A1), mRNA	1895	0	0	0	0	0
NM_000103.2	cytochrome P450, family 19, subfamily A, polypeptide 1 (CYP19A1), transcript variant 1, mRNA	3007	0	1	1	0	1
NM_000104.2	cytochrome P450, family 1, subfamily B, polypeptide 1 (CYP1B1), mRNA	5128	6	4	1	4	1
NM_000106.4	cytochrome P450, family 2, subfamily D, polypeptide 6 (CYP2D6), transcript variant 1, mRNA	1673	0	0	0	0	0
NM_000107.1	damage-specific DNA binding protein 2, 48kDa (DDB2), mRNA	1820	1	4	3	4	4
NM_000108.3	dihydrolipoamide dehydrogenase (DLD), mRNA	3579	20	15	12	53	66
NM_000109.2	dystrophin (muscular dystrophy, Duchenne and Becker types) (DMD), transcript variant Dp427c, mRNA	14069	0	0	0	0	0
NM_000110.3	dihydropyrimidine dehydrogenase (DPYD), mRNA	4451	2	2	1	4	2
NM_000111.1	solute carrier family 26, member 3 (SLC26A3), mRNA	2881	0	0	0	0	0
NM_000112.3	solute carrier family 26 (sulfate transporter), member 2 (SLC26A2), mRNA	8082	3	8	2	11	14
NM_000113.2	torsin family 1, member A (torsin A) (TOR1A), mRNA	2117	3	2	0	4	6
NM_000114.2	endothelin 3 (EDN3), transcript variant 1, mRNA	2438	0	0	0	0	0
NM_000115.1	endothelin receptor type B (EDNRB), transcript variant 1, mRNA	4286	12	4	3	10	7
NM_000116.2	tafazzin (cardiomyopathy, dilated 3A (X-linked); endocardial fibroelastosis 2; Barth syndrome) (TAZ), transcript variant 1, mRNA	1904	0	0	0	0	0
NM_000117.1	emerin (Emery-Dreifuss muscular dystrophy) (EMD), mRNA	1252	1	1	0	9	10
NM_000118.1	endoglin (Osler-Rendu-Weber syndrome 1) (ENG), mRNA	3142	0	2	1	2	5
NM_000119.1	erythrocyte membrane protein band 4.2 (EPB42), mRNA	2697	0	0	0	0	0
NM_000120.2	epoxide hydrolase 1, microsomal (xenobiotic) (EPHX1), mRNA	1856	3	3	2	2	3
NM_000121.2	erythropoietin receptor (EPOR), mRNA	1849	0	1	0	0	1
NM_000122.1	excision repair cross-complementing rodent repair deficiency, complementation group 3 (xeroderma pigmentosum group B complementing) (ERCC3), mRNA	2751	0	3	1	4	0
NM_000123.2	excision repair cross-complementing rodent repair deficiency, complementation group 5 (xeroderma pigmentosum, complementation group G (Cockayne syndrome)) (ERCC5), mRNA	4100	3	5	2	10	11
NM_000124.1	excision repair cross-complementing rodent repair deficiency, complementation group 6 (ERCC6), mRNA	4714	0	0	0	1	1
NM_000125.2	estrogen receptor 1 (ESR1), mRNA	6456	1	3	0	0	2
NM_000126.2	electron-transfer-flavoprotein, alpha polypeptide (glutaric aciduria II) (ETFA), nuclear gene encoding mitochondrial protein, mRNA	1402	4	19	7	26	22
NM_000127.2	exostoses (multiple) 1 (EXT1), mRNA	3376	4	5	4	2	5
NM_000128.3	coagulation factor XI (plasma thromboplastin antecedent) (F11), mRNA	3278	0	0	0	1	1
NM_000129.3	coagulation factor XIII, A1 polypeptide (F13A1), mRNA	3863	0	0	0	0	0
NM_000130.4	coagulation factor V (proaccelerin, labile factor) (F5), mRNA	9179	4	3	0	7	1
NM_000131.3	coagulation factor VII (serum prothrombin conversion accelerator) (F7), transcript variant 1, mRNA	3141	0	0	0	1	1
NM_000132.2	coagulation factor VIII, procoagulant component (hemophilia A) (F8), transcript variant 1, mRNA	9030	1	0	0	1	0
NM_000133.2	coagulation factor IX (plasma thromboplastic component, Christmas disease, hemophilia B) (F9), mRNA	2804	0	0	0	0	0
NM_000134.2	fatty acid binding protein 2, intestinal (FABP2), mRNA	2273	0	0	0	0	0
NM_000135.2	Fanconi anemia, complementation group A (FANCA), transcript variant 1, mRNA	5460	0	4	0	7	6
NM_000136.2	Fanconi anemia, complementation group C (FANCC), mRNA	4612	0	6	1	2	5
NM_000137.1	fumarylacetoacetate hydrolase (fumarylacetoacetase) (FAH), mRNA	1447	0	2	0	1	6
NM_000138.3	fibrillin 1 (FBN1), mRNA	11626	18	15	6	25	17
NM_000139.2	membrane-spanning 4-domains, subfamily A, member 2 (Fc fragment of IgE, high affinity I, receptor for; beta polypeptide) (MS4A2), mRNA	3723	0	0	0	2	0
NM_000140.2	ferrochelatase (protoporphyria) (FECH), nuclear gene encoding mitochondrial protein, transcript variant 2, mRNA	3817	2	7	4	3	12
NM_000141.3	fibroblast growth factor receptor 2 (bacteria-expressed kinase, keratinocyte growth factor receptor, craniofacial dysostosis 1, Crouzon syndrome, Pfeiffer syndrome, Jackson-Weiss syndrome) (FGFR2), transcript variant 1, mRNA	4644	0	0	0	0	0
NM_000142.2	fibroblast growth factor receptor 3 (achondroplasia, thanatophoric dwarfism) (FGFR3), transcript variant 1, mRNA	4093	0	0	0	1	0
NM_000143.2	fumarate hydratase (FH), nuclear gene encoding mitochondrial protein, mRNA	1791	8	7	4	28	34
NM_000144.3	frataxin (FXN), nuclear gene encoding mitochondrial protein, transcript variant 1, mRNA	2262	0	0	0	0	0
NM_000145.2	follicle stimulating hormone receptor (FSHR), transcript variant 1, mRNA	2382	0	0	0	0	0
NM_000146.3	ferritin, light polypeptide (FTL), mRNA	889	67	77	9	53	50
NM_000147.3	fucosidase, alpha-L- 1, tissue (FUCA1), mRNA	2095	3	6	0	7	3
NM_000148.2	fucosyltransferase 1 (galactoside 2-alpha-L-fucosyltransferase, H blood group) (FUT1), mRNA	4244	2	0	0	1	1
NM_000149.3	fucosyltransferase 3 (galactoside 3(4)-L-fucosyltransferase, Lewis blood group) (FUT3), transcript variant 1, mRNA	2607	0	0	0	0	0
NM_000150.2	fucosyltransferase 6 (alpha (1,3) fucosyltransferase) (FUT6), transcript variant 1, mRNA	3137	2	0	3	2	3
NM_000151.2	glucose-6-phosphatase, catalytic subunit (G6PC), mRNA	3096	0	1	1	1	3
NM_000152.3	glucosidase, alpha; acid (Pompe disease, glycogen storage disease type II) (GAA), transcript variant 1, mRNA	3782	5	3	2	2	3
NM_000153.2	galactosylceramidase (GALC), transcript variant 1, mRNA	4185	1	4	2	9	3
NM_000154.1	galactokinase 1 (GALK1), mRNA	1361	0	1	0	1	2
NM_000155.2	galactose-1-phosphate uridylyltransferase (GALT), mRNA	1347	1	0	2	0	0
NM_000156.4	guanidinoacetate N-methyltransferase (GAMT), transcript variant 1, mRNA	1086	0	0	0	1	1
NM_000157.2	glucosidase, beta; acid (includes glucosylceramidase) (GBA), transcript variant 1, mRNA	2324	0	0	0	0	0
NM_000158.2	glucan (1,4-alpha-), branching enzyme 1 (glycogen branching enzyme, Andersen disease, glycogen storage disease type IV) (GBE1), mRNA	3099	13	9	7	28	20
NM_000159.2	glutaryl-Coenzyme A dehydrogenase (GCDH), nuclear gene encoding mitochondrial protein, transcript variant 1, mRNA	1839	0	0	0	3	3
NM_000160.2	glucagon receptor (GCGR), mRNA	2033	0	0	0	0	0
NM_000161.2	GTP cyclohydrolase 1 (dopa-responsive dystonia) (GCH1), transcript variant 1, mRNA	2941	0	0	0	2	1
NM_000162.2	glucokinase (hexokinase 4, maturity onset diabetes of the young 2) (GCK), transcript variant 1, mRNA	2759	0	0	0	0	0
NM_000163.2	growth hormone receptor (GHR), mRNA	4370	0	1	0	1	0
NM_000164.2	gastric inhibitory polypeptide receptor (GIPR), mRNA	2024	0	0	0	0	0
NM_000165.3	gap junction protein, alpha 1, 43kDa (GJA1), mRNA	3130	5	13	5	27	23
NM_000166.4	gap junction protein, beta 1, 32kDa (GJB1), transcript variant 2, mRNA	1647	0	0	1	3	5
NM_000167.3	glycerol kinase (GK), transcript variant 2, mRNA	3573	5	5	1	15	17
NM_000168.3	GLI-Kruppel family member GLI3 (Greig cephalopolysyndactyly syndrome) (GLI3), mRNA	8209	3	4	1	4	2
NM_000169.2	galactosidase, alpha (GLA), mRNA	1418	0	3	3	6	4
NM_000170.2	glycine dehydrogenase (decarboxylating) (GLDC), mRNA	3820	3	2	3	3	5
NM_000171.2	glycine receptor, alpha 1 (startle disease/hyperekplexia) (GLRA1), mRNA	1709	0	0	0	0	0
NM_000172.2	guanine nucleotide binding protein (G protein), alpha transducing activity polypeptide 1 (GNAT1), transcript variant 2, mRNA	1284	0	0	0	0	0
NM_000173.4	glycoprotein Ib (platelet), alpha polypeptide (GP1BA), mRNA	2463	0	1	0	0	0
NM_000174.2	glycoprotein IX (platelet) (GP9), mRNA	900	0	0	0	0	0
NM_000175.2	glucose phosphate isomerase (GPI), mRNA	2075	12	20	6	24	32
NM_000176.2	nuclear receptor subfamily 3, group C, member 1 (glucocorticoid receptor) (NR3C1), transcript variant 5, mRNA	6784	0	0	0	0	0
NM_000177.4	gelsolin (amyloidosis, Finnish type) (GSN), transcript variant 1, mRNA	2719	0	0	0	0	0
NM_000178.2	glutathione synthetase (GSS), mRNA	1918	0	1	0	5	4
NM_000179.1	mutS homolog 6 (E. coli) (MSH6), mRNA	4264	15	24	7	32	26
NM_000180.2	guanylate cyclase 2D, membrane (retina-specific) (GUCY2D), mRNA	3620	0	0	0	0	0
NM_000181.2	glucuronidase, beta (GUSB), mRNA	2245	2	0	1	6	7
NM_000182.4	hydroxyacyl-Coenzyme A dehydrogenase/3-ketoacyl-Coenzyme A thiolase/enoyl-Coenzyme A hydratase (trifunctional protein), alpha subunit (HADHA), nuclear gene encoding mitochondrial protein, mRNA	3048	8	14	7	52	32
NM_000183.2	hydroxyacyl-Coenzyme A dehydrogenase/3-ketoacyl-Coenzyme A thiolase/enoyl-Coenzyme A hydratase (trifunctional protein), beta subunit (HADHB), nuclear gene encoding mitochondrial protein, mRNA	2196	11	8	9	29	21
NM_000184.2	hemoglobin, gamma G (HBG2), mRNA	583	6	10	2	8	7
NM_000185.3	serpin peptidase inhibitor, clade D (heparin cofactor), member 1 (SERPIND1), mRNA	2237	6	7	0	12	15
NM_000186.2	complement factor H (CFH), transcript variant 1, mRNA	4004	1	3	1	5	5
NM_000187.2	homogentisate 1,2-dioxygenase (homogentisate oxidase) (HGD), mRNA	1920	1	1	3	2	1
NM_000188.1	hexokinase 1 (HK1), nuclear gene encoding mitochondrial protein, transcript variant 1, mRNA	3580	0	0	0	1	1
NM_000189.4	hexokinase 2 (HK2), mRNA	7109	14	29	3	37	33
NM_000190.3	hydroxymethylbilane synthase (HMBS), transcript variant 1, mRNA	1526	2	0	0	4	4
NM_000191.2	3-hydroxymethyl-3-methylglutaryl-Coenzyme A lyase (hydroxymethylglutaricaciduria) (HMGCL), mRNA	1617	0	1	0	6	5
NM_000192.3	T-box 5 (TBX5), transcript variant 1, mRNA	3921	0	0	0	0	0
NM_000193.2	sonic hedgehog homolog (Drosophila) (SHH), mRNA	1576	0	1	0	0	0
NM_000194.1	hypoxanthine phosphoribosyltransferase 1 (Lesch-Nyhan syndrome) (HPRT1), mRNA	1331	9	13	5	28	18
NM_000195.2	Hermansky-Pudlak syndrome 1 (HPS1), transcript variant 1, mRNA	3714	4	1	0	1	2
NM_000196.3	hydroxysteroid (11-beta) dehydrogenase 2 (HSD11B2), mRNA	1939	0	0	0	0	0
NM_000197.1	hydroxysteroid (17-beta) dehydrogenase 3 (HSD17B3), mRNA	1134	0	0	0	0	0
NM_000198.2	hydroxy-delta-5-steroid dehydrogenase, 3 beta- and steroid delta-isomerase 2 (HSD3B2), mRNA	1669	0	0	0	0	0
NM_000199.2	N-sulfoglucosamine sulfohydrolase (sulfamidase) (SGSH), mRNA	2740	1	2	1	2	4
NM_000200.1	histatin 3 (HTN3), mRNA	524	0	0	0	0	0
NM_000201.1	intercellular adhesion molecule 1 (CD54), human rhinovirus receptor (ICAM1), mRNA	2986	5	8	4	16	10
NM_000202.3	iduronate 2-sulfatase (Hunter syndrome) (IDS), transcript variant 1, mRNA	5756	22	29	12	32	30
NM_000203.3	iduronidase, alpha-L- (IDUA), mRNA	2203	0	1	0	1	0
NM_000204.2	complement factor I (CFI), mRNA	2160	6	9	0	14	11
NM_000206.1	interleukin 2 receptor, gamma (severe combined immunodeficiency) (IL2RG), mRNA	1451	4	8	1	9	4
NM_000207.2	insulin (INS), mRNA	469	0	0	0	0	0
NM_000208.2	insulin receptor (INSR), transcript variant 1, mRNA	9059	2	4	0	7	7
NM_000209.2	pancreatic and duodenal homeobox 1 (PDX1), mRNA	1527	0	0	0	0	0
NM_000210.2	integrin, alpha 6 (ITGA6), transcript variant 2, mRNA	5810	17	15	2	21	21
NM_000211.2	integrin, beta 2 (complement component 3 receptor 3 and 4 subunit) (ITGB2), mRNA	2887	0	0	0	0	0
NM_000212.2	integrin, beta 3 (platelet glycoprotein IIIa, antigen CD61) (ITGB3), mRNA	4894	1	1	0	4	2
NM_000213.3	integrin, beta 4 (ITGB4), transcript variant 1, mRNA	5925	0	0	0	0	0
NM_000214.1	jagged 1 (Alagille syndrome) (JAG1), mRNA	5896	5	6	2	7	12
NM_000215.2	Janus kinase 3 (a protein tyrosine kinase, leukocyte) (JAK3), mRNA	4025	0	0	0	0	1
NM_000216.2	Kallmann syndrome 1 sequence (KAL1), mRNA	6314	0	0	1	4	1
NM_000217.2	potassium voltage-gated channel, shaker-related subfamily, member 1 (episodic ataxia with myokymia) (KCNA1), mRNA	7983	0	0	4	0	0
NM_000218.2	potassium voltage-gated channel, KQT-like subfamily, member 1 (KCNQ1), transcript variant 1, mRNA	3262	0	0	0	0	0
NM_000219.2	potassium voltage-gated channel, Isk-related family, member 1 (KCNE1), mRNA	3570	0	0	0	0	0
NM_000220.2	potassium inwardly-rectifying channel, subfamily J, member 1 (KCNJ1), transcript variant rom-k1, mRNA	2332	0	0	0	0	0
NM_000221.2	ketohexokinase (fructokinase) (KHK), transcript variant a, mRNA	2433	1	1	0	0	2
NM_000222.2	v-kit Hardy-Zuckerman 4 feline sarcoma viral oncogene homolog (KIT), transcript variant 1, mRNA	5190	0	0	0	0	0
NM_000223.2	keratin 12 (Meesmann corneal dystrophy) (KRT12), mRNA	1867	0	0	0	0	0
NM_000224.2	keratin 18 (KRT18), transcript variant 1, mRNA	1485	27	37	11	67	57
NM_000226.2	keratin 9 (epidermolytic palmoplantar keratoderma) (KRT9), mRNA	2287	0	0	0	0	0
NM_000227.2	laminin, alpha 3 (LAMA3), transcript variant 2, mRNA	5601	0	0	0	0	0
NM_000228.2	laminin, beta 3 (LAMB3), transcript variant 1, mRNA	4093	0	4	0	0	2
NM_000229.1	lecithin-cholesterol acyltransferase (LCAT), mRNA	1354	0	0	0	0	1
NM_000230.1	leptin (obesity homolog, mouse) (LEP), mRNA	3426	0	0	0	0	0
NM_000231.1	sarcoglycan, gamma (35kDa dystrophin-associated glycoprotein) (SGCG), mRNA	1630	0	0	0	2	0
NM_000232.3	sarcoglycan, beta (43kDa dystrophin-associated glycoprotein) (SGCB), mRNA	4229	5	7	4	12	13
NM_000233.2	luteinizing hormone/choriogonadotropin receptor (LHCGR), mRNA	3089	0	0	0	0	0
NM_000234.1	ligase I, DNA, ATP-dependent (LIG1), mRNA	3083	0	4	3	5	3
NM_000235.2	lipase A, lysosomal acid, cholesterol esterase (Wolman disease) (LIPA), mRNA	2654	13	7	2	21	16
NM_000236.1	lipase, hepatic (LIPC), mRNA	1603	0	0	0	1	0
NM_000237.2	lipoprotein lipase (LPL), mRNA	3747	1	0	1	3	1
NM_000238.2	potassium voltage-gated channel, subfamily H (eag-related), member 2 (KCNH2), transcript variant 1, mRNA	3900	2	0	0	1	0
NM_000239.1	lysozyme (renal amyloidosis) (LYZ), mRNA	1487	23	29	6	59	55
NM_000240.2	monoamine oxidase A (MAOA), nuclear gene encoding mitochondrial protein, mRNA	4090	0	0	0	1	1
NM_000242.1	mannose-binding lectin (protein C) 2, soluble (opsonic defect) (MBL2), mRNA	3605	0	0	0	1	1
NM_000243.1	Mediterranean fever (MEFV), mRNA	3511	9	7	5	10	1
NM_000244.2	multiple endocrine neoplasia I (MEN1), transcript variant 1, mRNA	2787	0	0	0	0	0
NM_000245.2	met proto-oncogene (hepatocyte growth factor receptor) (MET), mRNA	6641	17	35	3	22	20
NM_000246.2	class II, major histocompatibility complex, transactivator (CIITA), mRNA	4661	0	0	0	0	0
NM_000247.1	MHC class I polypeptide-related sequence A (MICA), mRNA	1365	1	0	1	0	2
NM_000248.2	microphthalmia-associated transcription factor (MITF), transcript variant 4, mRNA	4490	0	1	0	0	0
NM_000249.2	mutL homolog 1, colon cancer, nonpolyposis type 2 (E. coli) (MLH1), mRNA	2524	3	3	3	10	12
NM_000250.1	myeloperoxidase (MPO), nuclear gene encoding mitochondrial protein, mRNA	3215	0	0	0	0	0
NM_000251.1	mutS homolog 2, colon cancer, nonpolyposis type 1 (E. coli) (MSH2), mRNA	3145	16	10	6	27	40
NM_000252.1	myotubularin 1 (MTM1), mRNA	3411	5	3	2	1	6
NM_000253.2	microsomal triglyceride transfer protein (MTTP), mRNA	4093	3	2	0	9	7
NM_000254.1	5-methyltetrahydrofolate-homocysteine methyltransferase (MTR), mRNA	7122	6	9	8	17	17
NM_000255.1	methylmalonyl Coenzyme A mutase (MUT), nuclear gene encoding mitochondrial protein, mRNA	2798	0	3	5	19	10
NM_000256.3	myosin binding protein C, cardiac (MYBPC3), mRNA	4217	0	0	0	0	0
NM_000257.2	myosin, heavy chain 7, cardiac muscle, beta (MYH7), mRNA	6044	0	0	0	0	0
NM_000258.2	myosin, light chain 3, alkali; ventricular, skeletal, slow (MYL3), mRNA	942	0	0	0	0	0
NM_000259.2	myosin VA (heavy chain 12, myoxin) (MYO5A), mRNA	12227	5	2	12	15	13
NM_000260.2	myosin VIIA (MYO7A), mRNA	7367	0	0	0	0	0
NM_000261.1	myocilin, trabecular meshwork inducible glucocorticoid response (MYOC), mRNA	2061	0	0	0	0	0
NM_000262.1	N-acetylgalactosaminidase, alpha- (NAGA), mRNA	3598	6	2	0	0	4
NM_000263.3	N-acetylglucosaminidase, alpha- (Sanfilippo disease IIIB) (NAGLU), mRNA	2798	0	1	0	2	2
NM_000264.3	patched homolog 1 (Drosophila) (PTCH1), transcript variant 1b, mRNA	7957	0	0	0	0	0
NM_000265.4	neutrophil cytosolic factor 1, (chronic granulomatous disease, autosomal 1) (NCF1), mRNA	1409	1	0	0	0	0
NM_000266.1	Norrie disease (pseudoglioma) (NDP), mRNA	1846	1	0	0	2	2
NM_000267.2	neurofibromin 1 (neurofibromatosis, von Recklinghausen disease, Watson disease) (NF1), transcript variant 2, mRNA	12331	0	0	0	0	1
NM_000268.2	neurofibromin 2 (bilateral acoustic neuroma) (NF2), transcript variant 1, mRNA	6021	0	0	0	0	0
NM_000269.2	non-metastatic cells 1, protein (NM23A) expressed in (NME1), transcript variant 2, mRNA	811	9	6	5	22	23
NM_000270.1	nucleoside phosphorylase (NP), mRNA	1418	2	3	2	5	5
NM_000271.3	Niemann-Pick disease, type C1 (NPC1), mRNA	4711	6	5	2	5	6
NM_000272.2	nephronophthisis 1 (juvenile) (NPHP1), transcript variant 1, mRNA	3731	2	0	2	2	0
NM_000273.1	G protein-coupled receptor 143 (GPR143), mRNA	1607	0	0	0	1	0
NM_000274.1	ornithine aminotransferase (gyrate atrophy) (OAT), nuclear gene encoding mitochondrial protein, mRNA	2013	4	9	9	49	29
NM_000275.1	oculocutaneous albinism II (pink-eye dilution homolog, mouse) (OCA2), mRNA	3136	1	0	0	0	1
NM_000276.3	oculocerebrorenal syndrome of Lowe (OCRL), transcript variant a, mRNA	5165	1	0	1	1	9
NM_000277.1	phenylalanine hydroxylase (PAH), mRNA	2680	2	11	4	9	6
NM_000278.3	paired box 2 (PAX2), transcript variant b, mRNA	4054	0	0	0	0	0
NM_000280.2	paired box 6 (PAX6), transcript variant 1, mRNA	2816	3	1	1	1	1
NM_000281.2	pterin-4 alpha-carbinolamine dehydratase/dimerization cofactor of hepatocyte nuclear factor 1 alpha (TCF1) (PCBD1), mRNA	1025	1	0	0	6	6
NM_000282.2	propionyl Coenzyme A carboxylase, alpha polypeptide (PCCA), mRNA	2518	1	7	1	12	6
NM_000283.2	phosphodiesterase 6B, cGMP-specific, rod, beta (congenital stationary night blindness 3, autosomal dominant) (PDE6B), mRNA	3283	6	0	1	6	5
NM_000284.1	pyruvate dehydrogenase (lipoamide) alpha 1 (PDHA1), mRNA	1472	4	10	8	28	22
NM_000285.2	peptidase D (PEPD), mRNA	2018	4	0	1	3	3
NM_000286.1	peroxisomal biogenesis factor 12 (PEX12), mRNA	2609	2	0	0	1	3
NM_000287.2	peroxisomal biogenesis factor 6 (PEX6), mRNA	3287	0	1	1	2	1
NM_000288.1	peroxisomal biogenesis factor 7 (PEX7), mRNA	1451	0	0	0	1	0
NM_000289.3	phosphofructokinase, muscle (PFKM), mRNA	2812	3	1	6	15	6
NM_000290.2	phosphoglycerate mutase 2 (muscle) (PGAM2), mRNA	845	0	0	0	0	0
NM_000291.2	phosphoglycerate kinase 1 (PGK1), mRNA	2338	91	96	64	266	215
NM_000292.1	phosphorylase kinase, alpha 2 (liver) (PHKA2), mRNA	4566	1	3	2	4	2
NM_000293.1	phosphorylase kinase, beta (PHKB), transcript variant 1, mRNA	4284	1	3	1	2	2
NM_000294.1	phosphorylase kinase, gamma 2 (testis) (PHKG2), mRNA	1571	1	1	1	5	0
NM_000295.3	serpin peptidase inhibitor, clade A (alpha-1 antiproteinase, antitrypsin), member 1 (SERPINA1), transcript variant 1, mRNA	1607	13	28	12	52	39
NM_000296.2	polycystic kidney disease 1 (autosomal dominant) (PKD1), transcript variant 2, mRNA	14135	0	0	0	1	0
NM_000297.2	polycystic kidney disease 2 (autosomal dominant) (PKD2), mRNA	5073	4	6	1	1	8
NM_000298.4	pyruvate kinase, liver and RBC (PKLR), nuclear gene encoding mitochondrial protein, transcript variant 1, mRNA	2483	0	0	0	0	0
NM_000299.2	plakophilin 1 (ectodermal dysplasia/skin fragility syndrome) (PKP1), transcript variant 1b, mRNA	5451	0	0	0	0	0
NM_000300.2	phospholipase A2, group IIA (platelets, synovial fluid) (PLA2G2A), mRNA	997	0	1	0	4	3
NM_000301.1	plasminogen (PLG), mRNA	2732	0	0	0	0	0
NM_000302.2	procollagen-lysine 1, 2-oxoglutarate 5-dioxygenase 1 (PLOD1), mRNA	3004	10	13	4	18	18
NM_000303.1	phosphomannomutase 2 (PMM2), mRNA	2302	6	4	0	11	7
NM_000304.2	peripheral myelin protein 22 (PMP22), transcript variant 1, mRNA	1828	0	0	0	0	0
NM_000305.2	paraoxonase 2 (PON2), transcript variant 1, mRNA	1669	8	9	4	16	11
NM_000306.1	POU class 1 homeobox 1 (POU1F1), mRNA	1262	0	0	0	0	0
NM_000307.2	POU class 3 homeobox 4 (POU3F4), mRNA	1491	0	0	0	0	0
NM_000308.2	cathepsin A (CTSA), mRNA	2254	5	6	1	5	6
NM_000309.2	protoporphyrinogen oxidase (PPOX), nuclear gene encoding mitochondrial protein, mRNA	1703	0	0	1	0	0
NM_000310.2	palmitoyl-protein thioesterase 1 (ceroid-lipofuscinosis, neuronal 1, infantile) (PPT1), mRNA	2358	14	9	5	27	30
NM_000311.3	prion protein (p27-30) (Creutzfeldt-Jakob disease, Gerstmann-Strausler-Scheinker syndrome, fatal familial insomnia) (PRNP), transcript variant 1, mRNA	2755	0	0	0	3	0
NM_000312.2	protein C (inactivator of coagulation factors Va and VIIIa) (PROC), mRNA	1776	1	2	0	2	2
NM_000313.1	protein S (alpha) (PROS1), mRNA	3309	3	3	5	12	13
NM_000314.4	phosphatase and tensin homolog (mutated in multiple advanced cancers 1) (PTEN), mRNA	5572	11	13	5	12	24
NM_000315.2	parathyroid hormone (PTH), mRNA	828	0	0	0	0	0
NM_000316.2	parathyroid hormone receptor 1 (PTHR1), mRNA	2144	0	0	0	0	0
NM_000317.1	6-pyruvoyltetrahydropterin synthase (PTS), mRNA	921	0	1	1	10	8
NM_000318.2	peroxisomal membrane protein 3, 35kDa (Zellweger syndrome) (PXMP3), transcript variant 1, mRNA	4392	2	2	1	6	10
NM_000319.3	peroxisomal biogenesis factor 5 (PEX5), mRNA	3215	1	1	1	3	9
NM_000320.1	quinoid dihydropteridine reductase (QDPR), mRNA	1550	3	1	1	8	2
NM_000321.2	retinoblastoma 1 (including osteosarcoma) (RB1), mRNA	4772	16	29	7	33	28
NM_000322.3	peripherin 2 (retinal degeneration, slow) (PRPH2), mRNA	2975	0	0	0	0	0
NM_000324.1	Rh-associated glycoprotein (RHAG), mRNA	1927	13	12	3	16	16
NM_000325.5	paired-like homeodomain 2 (PITX2), transcript variant 3, mRNA	2337	0	0	0	0	0
NM_000326.3	retinaldehyde binding protein 1 (RLBP1), mRNA	1764	0	0	0	0	0
NM_000327.2	retinal outer segment membrane protein 1 (ROM1), mRNA	1477	0	0	0	0	0
NM_000328.2	retinitis pigmentosa GTPase regulator (RPGR), transcript variant A, mRNA	3082	1	2	3	0	4
NM_000329.2	retinal pigment epithelium-specific protein 65kDa (RPE65), mRNA	2608	0	0	0	0	0
NM_000330.2	retinoschisis (X-linked, juvenile) 1 (RS1), mRNA	3046	0	0	0	0	0
NM_000331.3	serum amyloid A1 (SAA1), transcript variant 1, mRNA	716	0	0	0	0	0
NM_000332.2	ataxin 1 (ATXN1), mRNA	10692	2	5	2	8	5
NM_000333.2	ataxin 7 (ATXN7), mRNA	4416	3	4	0	3	3
NM_000334.4	sodium channel, voltage-gated, type IV, alpha subunit (SCN4A), mRNA	7805	0	0	0	1	0
NM_000335.4	sodium channel, voltage-gated, type V, alpha subunit (SCN5A), transcript variant 2, mRNA	8501	0	0	0	0	0
NM_000336.2	sodium channel, nonvoltage-gated 1, beta (Liddle syndrome) (SCNN1B), mRNA	2597	0	1	0	0	0
NM_000337.4	sarcoglycan, delta (35kDa dystrophin-associated glycoprotein) (SGCD), transcript variant 1, mRNA	8052	0	2	0	2	1
NM_000338.2	solute carrier family 12 (sodium/potassium/chloride transporters), member 1 (SLC12A1), mRNA	4717	0	0	0	0	0
NM_000339.1	solute carrier family 12 (sodium/chloride transporters), member 3 (SLC12A3), mRNA	3131	1	0	1	1	1
NM_000340.1	solute carrier family 2 (facilitated glucose transporter), member 2 (SLC2A2), mRNA	3439	0	1	1	3	1
NM_000341.2	solute carrier family 3 (cystine, dibasic and neutral amino acid transporters, activator of cystine, dibasic and neutral amino acid transport), member 1 (SLC3A1), mRNA	2323	0	0	0	1	0
NM_000342.2	solute carrier family 4, anion exchanger, member 1 (erythrocyte membrane protein band 3, Diego blood group) (SLC4A1), mRNA	3635	0	0	0	0	0
NM_000343.1	solute carrier family 5 (sodium/glucose cotransporter), member 1 (SLC5A1), mRNA	2449	0	0	0	0	2
NM_000344.2	survival of motor neuron 1, telomeric (SMN1), transcript variant d, mRNA	1621	14	6	4	22	27
NM_000345.2	synuclein, alpha (non A4 component of amyloid precursor) (SNCA), transcript variant NACP140, mRNA	1543	1	3	1	9	7
NM_000346.2	SRY (sex determining region Y)-box 9 (campomelic dysplasia, autosomal sex-reversal) (SOX9), mRNA	3935	7	8	0	6	9
NM_000347.4	spectrin, beta, erythrocytic (includes spherocytosis, clinical type I) (SPTB), transcript variant 2, mRNA	6695	0	1	0	0	1
NM_000348.3	steroid-5-alpha-reductase, alpha polypeptide 2 (3-oxo-5 alpha-steroid delta 4-dehydrogenase alpha 2) (SRD5A2), mRNA	2446	0	0	0	0	0
NM_000349.2	steroidogenic acute regulatory protein (STAR), nuclear gene encoding mitochondrial protein, transcript variant 1, mRNA	2695	0	0	1	1	1
NM_000350.2	ATP-binding cassette, sub-family A (ABC1), member 4 (ABCA4), mRNA	7326	0	0	0	1	0
NM_000351.4	steroid sulfatase (microsomal), isozyme S (STS), mRNA	6377	9	9	3	8	10
NM_000352.3	ATP-binding cassette, sub-family C (CFTR/MRP), member 8 (ABCC8), mRNA	4980	0	0	0	0	0
NM_000353.1	tyrosine aminotransferase (TAT), nuclear gene encoding mitochondrial protein, mRNA	2754	1	1	1	4	0
NM_000354.3	serpin peptidase inhibitor, clade A (alpha-1 antiproteinase, antitrypsin), member 7 (SERPINA7), mRNA	1559	2	12	1	5	2
NM_000355.2	transcobalamin II; macrocytic anemia (TCN2), mRNA	1987	0	0	0	1	0
NM_000356.2	Treacher Collins-Franceschetti syndrome 1 (TCOF1), transcript variant 2, mRNA	4849	0	1	0	0	0
NM_000358.1	transforming growth factor, beta-induced, 68kDa (TGFBI), mRNA	2691	10	7	3	10	11
NM_000359.2	transglutaminase 1 (K polypeptide epidermal type I, protein-glutamine-gamma-glutamyltransferase) (TGM1), mRNA	2777	0	0	0	0	1
NM_000360.3	tyrosine hydroxylase (TH), transcript variant 2, mRNA	1817	0	0	0	0	0
NM_000361.2	thrombomodulin (THBD), mRNA	4048	0	0	0	0	0
NM_000362.4	TIMP metallopeptidase inhibitor 3 (Sorsby fundus dystrophy, pseudoinflammatory) (TIMP3), mRNA	5496	8	23	6	32	23
NM_000363.4	troponin I type 3 (cardiac) (TNNI3), mRNA	866	0	0	0	1	1
NM_000364.2	troponin T type 2 (cardiac) (TNNT2), transcript variant 1, mRNA	1153	0	0	0	0	0
NM_000365.4	triosephosphate isomerase 1 (TPI1), mRNA	1254	40	74	23	140	121
NM_000366.5	tropomyosin 1 (alpha) (TPM1), transcript variant 5, mRNA	1294	0	0	2	4	5
NM_000367.2	thiopurine S-methyltransferase (TPMT), mRNA	3258	5	3	3	27	12
NM_000368.3	tuberous sclerosis 1 (TSC1), transcript variant 1, mRNA	8617	1	2	0	8	2
NM_000369.2	thyroid stimulating hormone receptor (TSHR), transcript variant 1, mRNA	4410	0	0	0	1	0
NM_000370.2	tocopherol (alpha) transfer protein (TTPA), mRNA	1249	0	0	0	0	0
NM_000371.1	transthyretin (prealbumin, amyloidosis type I) (TTR), mRNA	615	2	0	2	1	0
NM_000372.4	tyrosinase (oculocutaneous albinism IA) (TYR), mRNA	2082	7	9	2	25	20
NM_000373.1	uridine monophosphate synthetase (orotate phosphoribosyl transferase and orotidine-5'-decarboxylase) (UMPS), mRNA	2244	3	8	5	10	12
NM_000374.3	uroporphyrinogen decarboxylase (UROD), mRNA	1383	3	3	0	5	7
NM_000375.1	uroporphyrinogen III synthase (congenital erythropoietic porphyria) (UROS), mRNA	1279	0	0	0	3	4
NM_000376.2	vitamin D (1,25- dihydroxyvitamin D3) receptor (VDR), transcript variant 1, mRNA	4669	0	0	0	0	0
NM_000377.1	Wiskott-Aldrich syndrome (eczema-thrombocytopenia) (WAS), mRNA	1806	0	1	0	1	0
NM_000378.3	Wilms tumor 1 (WT1), transcript variant A, mRNA	2969	0	0	0	0	0
NM_000379.3	xanthine dehydrogenase (XDH), mRNA	5717	0	0	0	1	0
NM_000380.2	xeroderma pigmentosum, complementation group A (XPA), mRNA	1439	0	0	0	5	7
NM_000381.2	midline 1 (Opitz/BBB syndrome) (MID1), transcript variant 1, mRNA	6217	0	2	0	0	1
NM_000382.2	aldehyde dehydrogenase 3 family, member A2 (ALDH3A2), transcript variant 2, mRNA	3702	4	10	6	23	9
NM_000383.2	autoimmune regulator (AIRE), transcript variant AIRE-1, mRNA	2257	0	0	0	0	0
NM_000384.2	apolipoprotein B (including Ag(x) antigen) (APOB), mRNA	14121	165	206	34	159	142
NM_000386.2	bleomycin hydrolase (BLMH), mRNA	2417	8	3	4	18	19
NM_000387.3	solute carrier family 25 (carnitine/acylcarnitine translocase), member 20 (SLC25A20), nuclear gene encoding mitochondrial protein, mRNA	1803	0	2	0	2	1
NM_000388.2	calcium-sensing receptor (hypocalciuric hypercalcemia 1, severe neonatal hyperparathyroidism) (CASR), mRNA	4913	0	0	0	0	0
NM_000389.2	cyclin-dependent kinase inhibitor 1A (p21, Cip1) (CDKN1A), transcript variant 1, mRNA	2140	1	5	0	5	4
NM_000390.2	choroideremia (Rab escort protein 1) (CHM), transcript variant 1, mRNA	5442	5	2	1	10	11
NM_000391.3	tripeptidyl peptidase I (TPP1), mRNA	3540	6	12	3	23	15
NM_000392.2	ATP-binding cassette, sub-family C (CFTR/MRP), member 2 (ABCC2), mRNA	4930	8	7	5	11	12
NM_000393.3	collagen, type V, alpha 2 (COL5A2), mRNA	6930	9	5	4	16	8
NM_000394.2	crystallin, alpha A (CRYAA), mRNA	1114	0	0	0	0	0
NM_000395.1	colony stimulating factor 2 receptor, beta, low-affinity (granulocyte-macrophage) (CSF2RB), mRNA	2996	0	0	0	0	0
NM_000396.2	cathepsin K (CTSK), mRNA	1702	2	0	0	1	0
NM_000397.2	cytochrome b-245, beta polypeptide (chronic granulomatous disease) (CYBB), mRNA	4266	5	47	3	12	11
NM_000398.4	cytochrome b5 reductase 3 (CYB5R3), transcript variant M, mRNA	1978	4	10	1	10	15
NM_000399.2	early growth response 2 (Krox-20 homolog, Drosophila) (EGR2), mRNA	2984	0	0	0	0	0
NM_000400.2	excision repair cross-complementing rodent repair deficiency, complementation group 2 (xeroderma pigmentosum D) (ERCC2), mRNA	2355	0	3	1	1	2
NM_000401.2	exostoses (multiple) 2 (EXT2), transcript variant 1, mRNA	3804	4	11	2	14	12
NM_000402.3	glucose-6-phosphate dehydrogenase (G6PD), nuclear gene encoding mitochondrial protein, transcript variant 1, mRNA	2395	2	6	1	6	11
NM_000403.3	UDP-galactose-4-epimerase (GALE), transcript variant 1, mRNA	1647	0	0	0	2	1
NM_000404.2	galactosidase, beta 1 (GLB1), transcript variant 1, mRNA	2588	0	0	0	0	0
NM_000405.3	GM2 ganglioside activator (GM2A), mRNA	2521	3	2	1	13	4
NM_000406.2	gonadotropin-releasing hormone receptor (GNRHR), transcript variant 1, mRNA	5843	0	0	0	0	0
NM_000407.4	glycoprotein Ib (platelet), beta polypeptide (GP1BB), mRNA	958	0	0	0	0	0
NM_000408.3	glycerol-3-phosphate dehydrogenase 2 (mitochondrial) (GPD2), nuclear gene encoding mitochondrial protein, transcript variant 2, mRNA	5820	0	0	0	0	0
NM_000409.2	guanylate cyclase activator 1A (retina) (GUCA1A), mRNA	1976	0	0	0	0	0
NM_000410.3	hemochromatosis (HFE), transcript variant 1, mRNA	2222	0	0	0	0	0
NM_000411.4	holocarboxylase synthetase (biotin-(proprionyl-Coenzyme A-carboxylase (ATP-hydrolysing)) ligase) (HLCS), mRNA	5991	2	2	0	3	2
NM_000412.2	histidine-rich glycoprotein (HRG), mRNA	1964	0	0	0	0	0
NM_000413.1	hydroxysteroid (17-beta) dehydrogenase 1 (HSD17B1), mRNA	2230	2	0	1	1	0
NM_000414.1	hydroxysteroid (17-beta) dehydrogenase 4 (HSD17B4), mRNA	2593	17	15	1	31	29
NM_000415.1	islet amyloid polypeptide (IAPP), mRNA	1462	1	0	10	2	2
NM_000416.1	interferon gamma receptor 1 (IFNGR1), mRNA	2059	3	5	2	4	11
NM_000417.1	interleukin 2 receptor, alpha (IL2RA), mRNA	2308	0	0	0	3	0
NM_000418.2	interleukin 4 receptor (IL4R), transcript variant 1, mRNA	3678	2	2	0	1	3
NM_000419.3	integrin, alpha 2b (platelet glycoprotein IIb of IIb/IIIa complex, antigen CD41) (ITGA2B), mRNA	3334	0	2	0	0	0
NM_000420.2	Kell blood group, metallo-endopeptidase (KEL), mRNA	2562	2	1	0	2	0
NM_000421.2	keratin 10 (epidermolytic hyperkeratosis; keratosis palmaris et plantaris) (KRT10), mRNA	2145	4	10	5	28	29
NM_000422.1	keratin 17 (KRT17), mRNA	1512	0	8	0	6	10
NM_000423.2	keratin 2 (epidermal ichthyosis bullosa of Siemens) (KRT2), mRNA	2459	0	0	0	0	0
NM_000424.3	keratin 5 (epidermolysis bullosa simplex, Dowling-Meara/Kobner/Weber-Cockayne types) (KRT5), mRNA	2320	0	0	0	0	0
NM_000425.2	L1 cell adhesion molecule (L1CAM), transcript variant 1, mRNA	4525	2	6	0	7	4
NM_000426.3	laminin, alpha 2 (merosin, congenital muscular dystrophy) (LAMA2), transcript variant 1, mRNA	9708	0	0	0	0	0
NM_000427.2	loricrin (LOR), mRNA	1229	0	0	0	0	0
NM_000428.2	latent transforming growth factor beta binding protein 2 (LTBP2), mRNA	8568	1	0	0	1	3
NM_000429.2	methionine adenosyltransferase I, alpha (MAT1A), mRNA	3419	0	1	0	2	4
NM_000430.2	platelet-activating factor acetylhydrolase, isoform Ib, alpha subunit 45kDa (PAFAH1B1), mRNA	5581	14	22	3	27	29
NM_000431.1	mevalonate kinase (mevalonic aciduria) (MVK), mRNA	1952	0	0	0	0	1
NM_000432.2	myosin, light chain 2, regulatory, cardiac, slow (MYL2), mRNA	809	0	0	0	0	0
NM_000433.2	neutrophil cytosolic factor 2 (65kDa, chronic granulomatous disease, autosomal 2) (NCF2), mRNA	2406	0	0	0	0	0
NM_000434.2	sialidase 1 (lysosomal sialidase) (NEU1), mRNA	1943	4	5	0	7	6
NM_000435.2	Notch homolog 3 (Drosophila) (NOTCH3), mRNA	8089	1	7	1	5	4
NM_000436.3	3-oxoacid CoA transferase 1 (OXCT1), nuclear gene encoding mitochondrial protein, mRNA	3572	5	12	8	24	15
NM_000437.3	platelet-activating factor acetylhydrolase 2, 40kDa (PAFAH2), mRNA	3581	1	1	3	5	4
NM_000438.3	paired box gene 3 (Waardenburg syndrome 1) (PAX3), transcript variant PAX3A, mRNA	1489	0	0	0	0	0
NM_000439.3	proprotein convertase subtilisin/kexin type 1 (PCSK1), mRNA	5054	3	2	2	2	4
NM_000440.1	phosphodiesterase 6A, cGMP-specific, rod, alpha (PDE6A), mRNA	2944	0	0	0	0	0
NM_000441.1	solute carrier family 26, member 4 (SLC26A4), mRNA	4930	6	2	1	2	4
NM_000442.3	platelet/endothelial cell adhesion molecule (CD31 antigen) (PECAM1), mRNA	3754	0	2	0	0	1
NM_000443.3	ATP-binding cassette, sub-family B (MDR/TAP), member 4 (ABCB4), transcript variant A, mRNA	3967	1	0	0	0	0
NM_000444.3	phosphate regulating endopeptidase homolog, X-linked (hypophosphatemia, vitamin D resistant rickets) (PHEX), transcript variant 1843529, mRNA	2877	0	0	0	0	0
NM_000445.2	plectin 1, intermediate filament binding protein 500kDa (PLEC1), transcript variant 1, mRNA	14755	16	21	5	13	14
NM_000446.3	paraoxonase 1 (PON1), mRNA	2395	0	0	0	0	0
NM_000447.1	presenilin 2 (Alzheimer disease 4) (PSEN2), transcript variant 1, mRNA	2236	2	1	0	0	1
NM_000448.1	recombination activating gene 1 (RAG1), mRNA	6557	2	1	0	3	3
NM_000449.3	regulatory factor X, 5 (influences HLA class II expression) (RFX5), transcript variant 1, mRNA	3618	0	0	1	0	0
NM_000450.1	selectin E (endothelial adhesion molecule 1) (SELE), mRNA	3834	0	0	0	0	0
NM_000451.3	short stature homeobox (SHOX), transcript variant SHOXa, mRNA	3757	0	0	0	0	0
NM_000452.1	solute carrier family 10 (sodium/bile acid cotransporter family), member 2 (SLC10A2), mRNA	3779	0	0	0	0	0
NM_000453.1	solute carrier family 5 (sodium iodide symporter), member 5 (SLC5A5), mRNA	2490	0	0	0	0	0
NM_000454.4	superoxide dismutase 1, soluble (amyotrophic lateral sclerosis 1 (adult)) (SOD1), mRNA	981	14	7	15	45	42
NM_000455.4	serine/threonine kinase 11 (STK11), mRNA	3286	0	4	2	3	0
NM_000456.2	sulfite oxidase (SUOX), nuclear gene encoding mitochondrial protein, transcript variant 1, mRNA	2564	1	6	0	3	1
NM_000457.3	hepatocyte nuclear factor 4, alpha (HNF4A), transcript variant 2, mRNA	3239	1	0	0	2	0
NM_000458.1	transcription factor 2, hepatic; LF-B3; variant hepatic nuclear factor (TCF2), transcript variant a, mRNA	2816	1	0	0	1	0
NM_000459.2	TEK tyrosine kinase, endothelial (venous malformations, multiple cutaneous and mucosal) (TEK), mRNA	4678	1	0	0	1	1
NM_000460.2	thrombopoietin (myeloproliferative leukemia virus oncogene ligand, megakaryocyte growth and development factor) (THPO), mRNA	1805	0	1	0	0	0
NM_000461.3	thyroid hormone receptor, beta (erythroblastic leukemia viral (v-erb-a) oncogene homolog 2, avian) (THRB), mRNA	6341	2	3	0	4	2
NM_000462.2	ubiquitin protein ligase E3A (human papilloma virus E6-associated protein, Angelman syndrome) (UBE3A), transcript variant 2, mRNA	4516	11	20	6	49	31
NM_000463.2	UDP glucuronosyltransferase 1 family, polypeptide A1 (UGT1A1), mRNA	2357	0	2	0	3	1
NM_000465.1	BRCA1 associated RING domain 1 (BARD1), mRNA	2530	5	2	3	1	0
NM_000466.2	peroxisome biogenesis factor 1 (PEX1), mRNA	4390	4	4	1	15	14
NM_000474.3	twist homolog 1 (acrocephalosyndactyly 3; Saethre-Chotzen syndrome) (Drosophila) (TWIST1), mRNA	1669	2	0	0	2	0
NM_000475.3	nuclear receptor subfamily 0, group B, member 1 (NR0B1), mRNA	1555	0	0	0	0	0
NM_000476.2	adenylate kinase 1 (AK1), mRNA	2266	1	4	1	3	4
NM_000477.3	albumin (ALB), mRNA	2215	127	146	83	423	371
NM_000478.3	alkaline phosphatase, liver/bone/kidney (ALPL), mRNA	2596	0	0	0	0	0
NM_000479.2	anti-Mullerian hormone (AMH), mRNA	2008	0	0	0	0	0
NM_000480.2	adenosine monophosphate deaminase (isoform E) (AMPD3), transcript variant 1, mRNA	4371	1	3	0	1	1
NM_000481.2	aminomethyltransferase (AMT), mRNA	2117	1	0	0	0	0
NM_000482.3	apolipoprotein A-IV (APOA4), mRNA	1460	0	0	0	0	0
NM_000483.3	apolipoprotein C-II (APOC2), mRNA	753	1	0	0	0	0
NM_000484.2	amyloid beta (A4) precursor protein (peptidase nexin-II, Alzheimer disease) (APP), transcript variant 1, mRNA	3641	3	4	2	9	10
NM_000485.2	adenine phosphoribosyltransferase (APRT), transcript variant 1, mRNA	807	0	3	0	4	2
NM_000486.3	aquaporin 2 (collecting duct) (AQP2), mRNA	4222	0	0	0	0	0
NM_000487.4	arylsulfatase A (ARSA), transcript variant 1, mRNA	2071	0	0	0	0	0
NM_000488.2	serpin peptidase inhibitor, clade C (antithrombin), member 1 (SERPINC1), mRNA	1559	0	1	0	0	0
NM_000489.3	alpha thalassemia/mental retardation syndrome X-linked (RAD54 homolog, S. cerevisiae) (ATRX), transcript variant 1, mRNA	11202	12	18	4	31	21
NM_000490.3	arginine vasopressin (neurophysin II, antidiuretic hormone, diabetes insipidus, neurohypophyseal) (AVP), mRNA	633	0	0	0	0	0
NM_000491.3	complement component 1, q subcomponent, B chain (C1QB), mRNA	1044	0	0	0	0	0
NM_000492.3	cystic fibrosis transmembrane conductance regulator (ATP-binding cassette sub-family C, member 7) (CFTR), mRNA	6132	0	0	0	0	0
NM_000493.3	collagen, type X, alpha 1(Schmid metaphyseal chondrodysplasia) (COL10A1), mRNA	3307	0	0	0	0	0
NM_000494.3	collagen, type XVII, alpha 1 (COL17A1), mRNA	5610	0	0	0	0	0
NM_000495.3	collagen, type IV, alpha 5 (Alport syndrome) (COL4A5), transcript variant 1, mRNA	6427	0	0	0	0	0
NM_000496.2	crystallin, beta B2 (CRYBB2), mRNA	781	0	1	0	0	3
NM_000497.3	cytochrome P450, family 11, subfamily B, polypeptide 1 (CYP11B1), nuclear gene encoding mitochondrial protein, transcript variant 1, mRNA	3551	0	0	0	0	0
NM_000498.3	cytochrome P450, family 11, subfamily B, polypeptide 2 (CYP11B2), nuclear gene encoding mitochondrial protein, mRNA	2936	0	0	0	0	0
NM_000499.2	cytochrome P450, family 1, subfamily A, polypeptide 1 (CYP1A1), mRNA	2602	0	0	0	0	0
NM_000500.5	cytochrome P450, family 21, subfamily A, polypeptide 2 (CYP21A2), mRNA	2114	0	0	0	0	0
NM_000501.2	elastin (supravalvular aortic stenosis, Williams-Beuren syndrome) (ELN), transcript variant 1, mRNA	3480	0	0	0	0	0
NM_000502.2	eosinophil peroxidase (EPX), mRNA	2267	0	0	0	0	0
NM_000503.3	eyes absent homolog 1 (Drosophila) (EYA1), transcript variant 3, mRNA	4326	0	0	0	0	0
NM_000504.3	coagulation factor X (F10), mRNA	1560	1	5	0	0	1
NM_000505.3	coagulation factor XII (Hageman factor) (F12), mRNA	2060	0	0	1	0	0
NM_000506.2	coagulation factor II (thrombin) (F2), mRNA	1997	7	1	1	5	6
NM_000507.2	fructose-1,6-bisphosphatase 1 (FBP1), mRNA	1527	1	6	0	5	2
NM_000508.3	fibrinogen alpha chain (FGA), transcript variant alpha-E, mRNA	3655	12	5	8	26	28
NM_000509.4	fibrinogen gamma chain (FGG), transcript variant gamma-A, mRNA	1665	5	2	0	5	5
NM_000510.2	follicle stimulating hormone, beta polypeptide (FSHB), transcript variant 1, mRNA	1936	0	0	0	0	0
NM_000511.4	fucosyltransferase 2 (secretor status included) (FUT2), transcript variant 1, mRNA	3115	0	0	0	0	0
NM_000512.3	galactosamine (N-acetyl)-6-sulfate sulfatase (Morquio syndrome, mucopolysaccharidosis type IVA) (GALNS), mRNA	2390	0	0	0	1	0
NM_000513.1	opsin 1 (cone pigments), medium-wave-sensitive (color blindness, deutan) (OPN1MW), mRNA	1095	0	0	0	0	0
NM_000514.2	glial cell derived neurotrophic factor (GDNF), transcript variant 1, mRNA	836	0	0	0	0	0
NM_000515.3	growth hormone 1 (GH1), transcript variant 1, mRNA	822	0	0	0	0	0
NM_000516.4	GNAS complex locus (GNAS), transcript variant 1, mRNA	1926	0	0	0	2	1
NM_000517.3	hemoglobin, alpha 2 (HBA2), mRNA	575	4	10	1	3	2
NM_000518.4	hemoglobin, beta (HBB), mRNA	626	0	0	0	0	0
NM_000519.3	hemoglobin, delta (HBD), mRNA	774	0	1	0	0	1
NM_000520.3	hexosaminidase A (alpha polypeptide) (HEXA), mRNA	2320	8	4	0	6	11
NM_000521.2	hexosaminidase B (beta polypeptide) (HEXB), mRNA	1857	11	11	9	36	51
NM_000522.3	homeobox A13 (HOXA13), mRNA	2514	0	3	0	1	3
NM_000523.3	homeobox D13 (HOXD13), mRNA	2341	0	0	0	0	0
NM_000524.2	5-hydroxytryptamine (serotonin) receptor 1A (HTR1A), mRNA	1269	0	0	0	0	0
NM_000525.3	potassium inwardly-rectifying channel, subfamily J, member 11 (KCNJ11), mRNA	3418	1	2	3	13	4
NM_000526.3	keratin 14 (epidermolysis bullosa simplex, Dowling-Meara, Koebner) (KRT14), mRNA	1634	0	0	0	0	0
NM_000527.2	low density lipoprotein receptor (familial hypercholesterolemia) (LDLR), mRNA	5175	5	3	5	6	3
NM_000528.2	mannosidase, alpha, class 2B, member 1 (MAN2B1), mRNA	3468	3	5	0	6	2
NM_000529.2	melanocortin 2 receptor (adrenocorticotropic hormone) (MC2R), mRNA	3652	2	3	0	2	0
NM_000530.4	myelin protein zero (Charcot-Marie-Tooth neuropathy 1B) (MPZ), mRNA	1944	0	1	0	0	0
NM_000531.3	ornithine carbamoyltransferase (OTC), mRNA	1927	0	0	0	0	0
NM_000532.3	propionyl Coenzyme A carboxylase, beta polypeptide (PCCB), mRNA	1829	2	1	0	10	6
NM_000533.3	proteolipid protein 1 (Pelizaeus-Merzbacher disease, spastic paraplegia 2, uncomplicated) (PLP1), transcript variant 1, mRNA	3038	0	0	0	0	2
NM_000534.3	PMS1 postmeiotic segregation increased 1 (S. cerevisiae) (PMS1), mRNA	3239	7	3	1	16	9
NM_000535.4	PMS2 postmeiotic segregation increased 2 (S. cerevisiae) (PMS2), transcript variant 1, mRNA	2836	1	0	0	0	0
NM_000536.2	recombination activating gene 2 (RAG2), mRNA	2440	0	0	0	1	0
NM_000537.2	renin (REN), mRNA	1461	0	2	0	0	0
NM_000538.2	regulatory factor X-associated protein (RFXAP), mRNA	2825	4	1	0	1	6
NM_000539.2	rhodopsin (opsin 2, rod pigment) (retinitis pigmentosa 4, autosomal dominant) (RHO), mRNA	2767	0	0	0	0	0
NM_000540.2	ryanodine receptor 1 (skeletal) (RYR1), transcript variant 1, mRNA	15391	0	0	0	0	0
NM_000541.3	S-antigen; retina and pineal gland (arrestin) (SAG), mRNA	1608	0	0	0	0	0
NM_000542.2	surfactant, pulmonary-associated protein B (SFTPB), transcript variant 1, mRNA	2026	0	0	0	0	0
NM_000543.3	sphingomyelin phosphodiesterase 1, acid lysosomal (acid sphingomyelinase) (SMPD1), transcript variant 1, mRNA	2473	0	0	0	0	0
NM_000544.3	transporter 2, ATP-binding cassette, sub-family B (MDR/TAP) (TAP2), transcript variant 1, mRNA	5679	2	3	0	4	5
NM_000545.4	transcription factor 1, hepatic; LF-B1, hepatic nuclear factor (HNF1), albumin proximal factor (TCF1), mRNA	3241	0	1	0	0	0
NM_000546.3	tumor protein p53 (Li-Fraumeni syndrome) (TP53), mRNA	2640	4	5	3	8	8
NM_000547.3	thyroid peroxidase (TPO), transcript variant 1, mRNA	3135	0	0	0	0	0
NM_000548.3	tuberous sclerosis 2 (TSC2), transcript variant 1, mRNA	5675	0	0	1	0	0
NM_000549.3	thyroid stimulating hormone, beta (TSHB), mRNA	578	0	0	0	0	0
NM_000550.1	tyrosinase-related protein 1 (TYRP1), mRNA	2797	21	27	6	31	17
NM_000551.2	von Hippel-Lindau tumor suppressor (VHL), transcript variant 1, mRNA	2968	0	1	0	1	0
NM_000552.3	von Willebrand factor (VWF), mRNA	8833	0	0	0	0	0
NM_000553.3	Werner syndrome (WRN), mRNA	5745	3	6	0	11	8
NM_000554.3	cone-rod homeobox (CRX), mRNA	4461	12	14	5	23	28
NM_000555.2	doublecortex; lissencephaly, X-linked (doublecortin) (DCX), transcript variant 1, mRNA	9406	1	0	0	0	0
NM_000557.2	growth differentiation factor 5 (GDF5), mRNA	2383	2	1	0	2	0
NM_000558.3	hemoglobin, alpha 1 (HBA1), mRNA	576	2	0	1	2	2
NM_000559.2	hemoglobin, gamma A (HBG1), mRNA	584	8	15	0	6	6
NM_000560.3	CD53 molecule (CD53), transcript variant 2, mRNA	1567	4	2	0	4	6
NM_000561.2	glutathione S-transferase M1 (GSTM1), transcript variant 1, mRNA	1161	2	1	0	4	2
NM_000562.1	complement component 8, alpha polypeptide (C8A), mRNA	2397	0	0	0	0	0
NM_000564.2	interleukin 5 receptor, alpha (IL5RA), transcript variant 1, mRNA	2367	3	0	0	0	0
NM_000565.2	interleukin 6 receptor (IL6R), transcript variant 1, mRNA	4176	2	3	0	3	4
NM_000566.2	Fc fragment of IgG, high affinity Ia, receptor (CD64) (FCGR1A), mRNA	2230	0	0	0	0	0
NM_000567.2	C-reactive protein, pentraxin-related (CRP), mRNA	2024	0	0	0	0	0
NM_000569.6	Fc fragment of IgG, low affinity IIIa, receptor (CD16a) (FCGR3A), mRNA	2406	0	0	0	0	0
NM_000570.3	Fc fragment of IgG, low affinity IIIb, receptor (CD16b) (FCGR3B), mRNA	2300	0	0	0	0	0
NM_000572.2	interleukin 10 (IL10), mRNA	1629	1	1	1	2	1
NM_000573.3	complement component (3b/4b) receptor 1 (Knops blood group) (CR1), transcript variant F, mRNA	8629	0	0	0	0	0
NM_000574.2	CD55 molecule, decay accelerating factor for complement (Cromer blood group) (CD55), mRNA	2308	15	19	7	61	50
NM_000575.3	interleukin 1, alpha (IL1A), mRNA	2943	0	0	0	0	0
NM_000576.2	interleukin 1, beta (IL1B), mRNA	1498	1	0	0	0	1
NM_000577.3	interleukin 1 receptor antagonist (IL1RN), transcript variant 3, mRNA	1802	0	0	0	0	0
NM_000578.3	solute carrier family 11 (proton-coupled divalent metal ion transporters), member 1 (SLC11A1), mRNA	3865	0	0	1	1	0
NM_000579.3	chemokine (C-C motif) receptor 5 (CCR5), transcript variant A, mRNA	3686	0	0	0	0	0
NM_000581.2	glutathione peroxidase 1 (GPX1), transcript variant 1, mRNA	921	4	0	0	1	3
NM_000582.2	secreted phosphoprotein 1 (osteopontin, bone sialoprotein I, early T-lymphocyte activation 1) (SPP1), transcript variant 2, mRNA	1616	10	21	8	28	24
NM_000583.2	group-specific component (vitamin D binding protein) (GC), mRNA	1801	0	0	0	0	0
NM_000584.2	interleukin 8 (IL8), mRNA	1666	8	14	3	20	16
NM_000585.2	interleukin 15 (IL15), transcript variant 3, mRNA	1496	0	0	0	0	0
NM_000586.3	interleukin 2 (IL2), mRNA	822	0	0	0	0	0
NM_000587.2	complement component 7 (C7), mRNA	4034	0	0	0	0	0
NM_000588.3	interleukin 3 (colony-stimulating factor, multiple) (IL3), mRNA	924	0	0	0	0	0
NM_000589.2	interleukin 4 (IL4), transcript variant 1, mRNA	921	0	0	0	0	0
NM_000590.1	interleukin 9 (IL9), mRNA	591	0	0	0	0	0
NM_000591.2	CD14 molecule (CD14), transcript variant 1, mRNA	1623	0	0	0	0	0
NM_000593.5	transporter 1, ATP-binding cassette, sub-family B (MDR/TAP) (TAP1), mRNA	2974	2	0	0	5	4
NM_000594.2	tumor necrosis factor (TNF superfamily, member 2) (TNF), mRNA	1669	0	0	0	0	0
NM_000595.2	lymphotoxin alpha (TNF superfamily, member 1) (LTA), mRNA	1386	0	0	0	0	0
NM_000596.2	insulin-like growth factor binding protein 1 (IGFBP1), mRNA	1660	16	32	20	60	53
NM_000597.2	insulin-like growth factor binding protein 2, 36kDa (IGFBP2), mRNA	1439	6	11	0	6	4
NM_000598.4	insulin-like growth factor binding protein 3 (IGFBP3), transcript variant 2, mRNA	2620	48	52	19	128	108
NM_000599.2	insulin-like growth factor binding protein 5 (IGFBP5), mRNA	6316	26	32	4	30	36
NM_000600.1	interleukin 6 (interferon, beta 2) (IL6), mRNA	1125	0	0	1	0	1
NM_000601.4	hepatocyte growth factor (hepapoietin A; scatter factor) (HGF), transcript variant 1, mRNA	2820	0	1	2	1	1
NM_000602.1	serpin peptidase inhibitor, clade E (nexin, plasminogen activator inhibitor type 1), member 1 (SERPINE1), mRNA	2876	13	5	2	20	16
NM_000603.3	nitric oxide synthase 3 (endothelial cell) (NOS3), mRNA	4341	0	0	0	1	2
NM_000605.2	interferon, alpha 2 (IFNA2), mRNA	1142	0	0	0	0	0
NM_000606.1	complement component 8, gamma polypeptide (C8G), mRNA	857	0	0	0	0	0
NM_000607.1	orosomucoid 1 (ORM1), mRNA	803	2	1	0	0	1
NM_000608.2	orosomucoid 2 (ORM2), mRNA	844	1	1	0	1	0
NM_000609.4	chemokine (C-X-C motif) ligand 12 (stromal cell-derived factor 1) (CXCL12), transcript variant 2, mRNA	3542	1	1	0	2	1
NM_000610.3	CD44 molecule (Indian blood group) (CD44), transcript variant 1, mRNA	5748	0	0	0	0	1
NM_000611.4	CD59 molecule, complement regulatory protein (CD59), transcript variant 2, mRNA	7633	17	21	12	36	36
NM_000612.3	insulin-like growth factor 2 (somatomedin A) (IGF2), transcript variant 1, mRNA	5165	7	10	2	12	7
NM_000613.1	hemopexin (HPX), mRNA	1389	0	0	0	0	0
NM_000614.2	ciliary neurotrophic factor (CNTF), mRNA	1891	0	0	0	0	0
NM_000615.5	neural cell adhesion molecule 1 (NCAM1), transcript variant 1, mRNA	5951	0	0	0	0	0
NM_000616.3	CD4 molecule (CD4), mRNA	3103	0	0	0	0	1
NM_000617.1	solute carrier family 11 (proton-coupled divalent metal ion transporters), member 2 (SLC11A2), mRNA	4103	7	22	5	16	7
NM_000618.2	insulin-like growth factor 1 (somatomedin C) (IGF1), mRNA	7260	0	0	1	0	0
NM_000619.2	interferon, gamma (IFNG), mRNA	1240	0	0	1	1	0
NM_000620.1	nitric oxide synthase 1 (neuronal) (NOS1), mRNA	7124	0	0	0	0	0
NM_000621.2	5-hydroxytryptamine (serotonin) receptor 2A (HTR2A), mRNA	3009	0	0	1	0	0
NM_000623.2	bradykinin receptor B2 (BDKRB2), mRNA	4267	0	0	0	0	1
NM_000624.3	serpin peptidase inhibitor, clade A (alpha-1 antiproteinase, antitrypsin), member 5 (SERPINA5), mRNA	2245	6	5	0	4	1
NM_000625.3	nitric oxide synthase 2A (inducible, hepatocytes) (NOS2A), mRNA	4221	0	0	0	0	0
NM_000626.2	CD79b molecule, immunoglobulin-associated beta (CD79B), transcript variant 1, mRNA	1300	0	0	0	0	0
NM_000627.2	latent transforming growth factor beta binding protein 1 (LTBP1), transcript variant 2, mRNA	5298	13	8	6	30	32
NM_000628.3	interleukin 10 receptor, beta (IL10RB), mRNA	1935	0	1	1	5	5
NM_000629.2	interferon (alpha, beta and omega) receptor 1 (IFNAR1), mRNA	6099	15	7	4	14	16
NM_000631.3	neutrophil cytosolic factor 4, 40kDa (NCF4), transcript variant 1, mRNA	1386	0	0	0	0	0
NM_000632.3	integrin, alpha M (complement component 3 receptor 3 subunit) (ITGAM), mRNA	4742	0	0	1	0	0
NM_000633.2	B-cell CLL/lymphoma 2 (BCL2), nuclear gene encoding mitochondrial protein, transcript variant alpha, mRNA	6492	2	3	1	3	2
NM_000634.2	interleukin 8 receptor, alpha (IL8RA), mRNA	2502	0	0	0	0	0
NM_000635.2	regulatory factor X, 2 (influences HLA class II expression) (RFX2), transcript variant 1, mRNA	4015	0	1	0	0	0
NM_000636.2	superoxide dismutase 2, mitochondrial (SOD2), nuclear gene encoding mitochondrial protein, transcript variant 1, mRNA	1593	2	3	3	5	6
NM_000637.2	glutathione reductase (GSR), mRNA	2262	3	6	1	13	9
NM_000638.3	vitronectin (VTN), mRNA	1678	1	0	0	3	1
NM_000639.1	Fas ligand (TNF superfamily, member 6) (FASLG), mRNA	1909	0	0	0	0	0
NM_000640.2	interleukin 13 receptor, alpha 2 (IL13RA2), mRNA	1376	0	0	0	0	0
NM_000641.2	interleukin 11 (IL11), mRNA	2354	1	1	1	2	1
NM_000642.2	amylo-1, 6-glucosidase, 4-alpha-glucanotransferase (glycogen debranching enzyme, glycogen storage disease type III) (AGL), transcript variant 1, mRNA	7371	11	8	4	12	6
NM_000643.2	amylo-1, 6-glucosidase, 4-alpha-glucanotransferase (glycogen debranching enzyme, glycogen storage disease type III) (AGL), transcript variant 3, mRNA	7169	0	0	0	0	0
NM_000644.2	amylo-1, 6-glucosidase, 4-alpha-glucanotransferase (glycogen debranching enzyme, glycogen storage disease type III) (AGL), transcript variant 2, mRNA	7109	0	0	0	0	0
NM_000645.2	amylo-1, 6-glucosidase, 4-alpha-glucanotransferase (glycogen debranching enzyme, glycogen storage disease type III) (AGL), transcript variant 5, mRNA	7182	0	0	0	0	0
NM_000646.2	amylo-1, 6-glucosidase, 4-alpha-glucanotransferase (glycogen debranching enzyme, glycogen storage disease type III) (AGL), transcript variant 6, mRNA	7182	0	0	0	0	0
NM_000647.4	chemokine (C-C motif) receptor 2 (CCR2), transcript variant A, mRNA	2562	0	0	0	1	0
NM_000648.2	chemokine (C-C motif) receptor 2 (CCR2), transcript variant B, mRNA	2492	0	0	0	0	1
NM_000651.4	complement component (3b/4b) receptor 1 (Knops blood group) (CR1), transcript variant S, mRNA	9979	0	0	0	0	0
NM_000655.3	selectin L (lymphocyte adhesion molecule 1) (SELL), mRNA	2448	0	0	0	0	0
NM_000657.2	B-cell CLL/lymphoma 2 (BCL2), nuclear gene encoding mitochondrial protein, transcript variant beta, mRNA	1207	0	0	0	0	0
NM_000658.1	autoimmune regulator (AIRE), transcript variant AIRE-2, mRNA	1545	0	0	0	0	0
NM_000660.3	transforming growth factor, beta 1 (TGFB1), mRNA	2346	7	1	1	8	9
NM_000661.4	ribosomal protein L9 (RPL9), transcript variant 1, mRNA	766	1	1	1	13	11
NM_000662.4	N-acetyltransferase 1 (arylamine N-acetyltransferase) (NAT1), mRNA	1438	0	1	0	0	0
NM_000663.3	4-aminobutyrate aminotransferase (ABAT), nuclear gene encoding mitochondrial protein, transcript variant 2, mRNA	5463	3	0	1	2	1
NM_000665.3	acetylcholinesterase (Yt blood group) (ACHE), transcript variant E4-E6, mRNA	2225	0	0	0	0	0
NM_000666.1	aminoacylase 1 (ACY1), mRNA	1415	0	0	0	1	0
NM_000667.2	alcohol dehydrogenase 1A (class I), alpha polypeptide (ADH1A), mRNA	1456	0	0	0	0	0
NM_000668.3	alcohol dehydrogenase IB (class I), beta polypeptide (ADH1B), mRNA	2666	0	0	0	0	0
NM_000669.3	alcohol dehydrogenase 1C (class I), gamma polypeptide (ADH1C), mRNA	1497	0	0	0	0	0
NM_000670.3	alcohol dehydrogenase 4 (class II), pi polypeptide (ADH4), mRNA	1980	3	6	1	5	5
NM_000671.3	alcohol dehydrogenase 5 (class III), chi polypeptide (ADH5), mRNA	2644	12	12	10	35	32
NM_000672.2	alcohol dehydrogenase 6 (class V) (ADH6), mRNA	1398	0	1	0	0	2
NM_000673.3	alcohol dehydrogenase 7 (class IV), mu or sigma polypeptide (ADH7), mRNA	2147	0	0	0	0	0
NM_000674.2	adenosine A1 receptor (ADORA1), transcript variant 1, mRNA	2937	0	0	0	0	0
NM_000675.3	adenosine A2a receptor (ADORA2A), mRNA	2403	0	0	0	0	0
NM_000676.2	adenosine A2b receptor (ADORA2B), mRNA	1885	1	3	0	0	0
NM_000677.3	adenosine A3 receptor (ADORA3), transcript variant 2, mRNA	2261	0	0	0	0	0
NM_000678.3	adrenergic, alpha-1D-, receptor (ADRA1D), mRNA	2666	0	0	0	0	0
NM_000679.3	adrenergic, alpha-1B-, receptor (ADRA1B), mRNA	2272	0	1	0	0	0
NM_000680.2	adrenergic, alpha-1A-, receptor (ADRA1A), transcript variant 1, mRNA	2281	0	0	0	0	0
NM_000681.2	adrenergic, alpha-2A-, receptor (ADRA2A), mRNA	3653	0	0	0	0	1
NM_000682.5	adrenergic, alpha-2B-, receptor (ADRA2B), mRNA	3288	0	0	0	0	0
NM_000683.3	adrenergic, alpha-2C-, receptor (ADRA2C), mRNA	1958	0	0	0	0	0
NM_000684.2	adrenergic, beta-1-, receptor (ADRB1), mRNA	2862	0	0	0	0	0
NM_000685.4	angiotensin II receptor, type 1 (AGTR1), transcript variant 1, mRNA	2362	0	0	0	0	0
NM_000686.4	angiotensin II receptor, type 2 (AGTR2), mRNA	2906	0	0	0	0	0
NM_000687.1	S-adenosylhomocysteine hydrolase (AHCY), mRNA	2110	12	4	2	17	10
NM_000688.4	aminolevulinate, delta-, synthase 1 (ALAS1), transcript variant 1, mRNA	2407	1	0	2	5	7
NM_000689.3	aldehyde dehydrogenase 1 family, member A1 (ALDH1A1), mRNA	2116	1	1	1	12	9
NM_000690.2	aldehyde dehydrogenase 2 family (mitochondrial) (ALDH2), nuclear gene encoding mitochondrial protein, mRNA	2445	2	1	0	5	3
NM_000691.3	aldehyde dehydrogenase 3 family, memberA1 (ALDH3A1), mRNA	1722	0	0	0	0	0
NM_000692.3	aldehyde dehydrogenase 1 family, member B1 (ALDH1B1), nuclear gene encoding mitochondrial protein, mRNA	3044	2	5	0	10	8
NM_000693.2	aldehyde dehydrogenase 1 family, member A3 (ALDH1A3), mRNA	3510	2	1	0	3	2
NM_000694.2	aldehyde dehydrogenase 3 family, member B1 (ALDH3B1), transcript variant 1, mRNA	2857	0	4	0	2	1
NM_000695.3	aldehyde dehydrogenase 3 family, member B2 (ALDH3B2), transcript variant 1, mRNA	2660	0	0	0	0	0
NM_000696.3	aldehyde dehydrogenase 9 family, member A1 (ALDH9A1), mRNA	2500	8	5	8	12	10
NM_000697.1	arachidonate 12-lipoxygenase (ALOX12), mRNA	2335	0	0	0	0	0
NM_000698.2	arachidonate 5-lipoxygenase (ALOX5), mRNA	2568	0	0	0	0	0
NM_000699.2	amylase, alpha 2A (pancreatic) (AMY2A), mRNA	1660	0	0	0	0	0
NM_000700.1	annexin A1 (ANXA1), mRNA	1399	15	10	13	56	45
NM_000701.6	ATPase, Na+/K+ transporting, alpha 1 polypeptide (ATP1A1), transcript variant 1, mRNA	3713	15	16	4	28	26
NM_000702.2	ATPase, Na+/K+ transporting, alpha 2 (+) polypeptide (ATP1A2), mRNA	5468	2	3	3	0	1
NM_000704.2	ATPase, H+/K+ exchanging, alpha polypeptide (ATP4A), mRNA	3582	0	0	0	0	0
NM_000705.2	ATPase, H+/K+ exchanging, beta polypeptide (ATP4B), mRNA	1496	0	0	0	0	0
NM_000706.3	arginine vasopressin receptor 1A (AVPR1A), mRNA	4154	0	1	0	0	0
NM_000707.2	arginine vasopressin receptor 1B (AVPR1B), mRNA	2273	0	0	0	0	0
NM_000709.2	branched chain keto acid dehydrogenase E1, alpha polypeptide (BCKDHA), mRNA	1781	2	3	2	1	3
NM_000710.2	bradykinin receptor B1 (BDKRB1), mRNA	1307	0	0	0	0	0
NM_000712.3	biliverdin reductase A (BLVRA), mRNA	1094	1	1	2	16	12
NM_000713.1	biliverdin reductase B (flavin reductase (NADPH)) (BLVRB), mRNA	824	0	1	0	4	2
NM_000714.4	translocator protein (18kDa) (TSPO), transcript variant PBR, mRNA	876	2	1	0	4	2
NM_000715.3	complement component 4 binding protein, alpha (C4BPA), mRNA	2256	0	0	0	0	0
NM_000716.3	complement component 4 binding protein, beta (C4BPB), transcript variant 1, mRNA	1131	0	0	0	0	0
NM_000717.2	carbonic anhydrase IV (CA4), mRNA	1104	0	0	0	0	0
NM_000718.1	calcium channel, voltage-dependent, N type, alpha 1B subunit (CACNA1B), mRNA	7364	0	0	1	0	0
NM_000719.5	calcium channel, voltage-dependent, L type, alpha 1C subunit (CACNA1C), mRNA	13432	0	2	0	0	2
NM_000720.1	calcium channel, voltage-dependent, L type, alpha 1D subunit (CACNA1D), mRNA	7193	0	1	0	1	1
NM_000721.2	calcium channel, voltage-dependent, R type, alpha 1E subunit (CACNA1E), mRNA	9734	0	0	0	0	1
NM_000722.2	calcium channel, voltage-dependent, alpha 2/delta subunit 1 (CACNA2D1), mRNA	3822	10	4	0	1	3
NM_000723.3	calcium channel, voltage-dependent, beta 1 subunit (CACNB1), transcript variant 1, mRNA	3687	0	0	1	0	0
NM_000724.3	calcium channel, voltage-dependent, beta 2 subunit (CACNB2), transcript variant 1, mRNA	4468	0	0	0	0	0
NM_000725.2	calcium channel, voltage-dependent, beta 3 subunit (CACNB3), mRNA	2714	0	1	2	0	3
NM_000726.2	calcium channel, voltage-dependent, beta 4 subunit (CACNB4), transcript variant 2, mRNA	3079	1	1	1	0	0
NM_000727.2	calcium channel, voltage-dependent, gamma subunit 1 (CACNG1), mRNA	1266	0	0	0	0	0
NM_000728.3	calcitonin-related polypeptide, beta (CALCB), mRNA	1031	0	0	0	0	0
NM_000729.3	cholecystokinin (CCK), mRNA	851	0	0	0	0	0
NM_000730.2	cholecystokinin A receptor (CCKAR), mRNA	1682	0	0	0	0	0
NM_000732.4	CD3d molecule, delta (CD3-TCR complex) (CD3D), transcript variant 1, mRNA	771	0	0	1	10	3
NM_000733.2	CD3e molecule, epsilon (CD3-TCR complex) (CD3E), mRNA	1377	0	3	4	6	5
NM_000734.2	CD247 molecule (CD247), transcript variant 2, mRNA	1674	0	1	1	0	0
NM_000735.2	glycoprotein hormones, alpha polypeptide (CGA), mRNA	704	0	1	1	5	2
NM_000737.2	chorionic gonadotropin, beta polypeptide (CGB), mRNA	879	0	0	0	0	0
NM_000738.2	cholinergic receptor, muscarinic 1 (CHRM1), mRNA	2863	0	0	0	0	0
NM_000739.2	cholinergic receptor, muscarinic 2 (CHRM2), transcript variant 4, mRNA	2530	0	0	0	0	0
NM_000740.2	cholinergic receptor, muscarinic 3 (CHRM3), mRNA	2757	1	0	0	1	0
NM_000741.2	cholinergic receptor, muscarinic 4 (CHRM4), mRNA	1468	0	0	0	0	0
NM_000742.2	cholinergic receptor, nicotinic, alpha 2 (neuronal) (CHRNA2), mRNA	4083	12	5	12	4	7
NM_000743.2	cholinergic receptor, nicotinic, alpha 3 (CHRNA3), mRNA	3020	0	0	0	0	0
NM_000744.3	cholinergic receptor, nicotinic, alpha 4 (CHRNA4), mRNA	5540	0	0	0	0	0
NM_000745.2	cholinergic receptor, nicotinic, alpha 5 (CHRNA5), mRNA	2468	2	2	1	4	4
NM_000746.3	cholinergic receptor, nicotinic, alpha 7 (CHRNA7), mRNA	2171	0	0	0	0	0
NM_000747.2	cholinergic receptor, nicotinic, beta 1 (muscle) (CHRNB1), mRNA	2437	7	2	8	6	12
NM_000748.2	cholinergic receptor, nicotinic, beta 2 (neuronal) (CHRNB2), mRNA	5731	0	0	0	0	0
NM_000749.3	cholinergic receptor, nicotinic, beta 3 (CHRNB3), mRNA	1953	0	0	0	0	0
NM_000750.2	cholinergic receptor, nicotinic, beta 4 (CHRNB4), mRNA	2447	0	0	0	0	0
NM_000751.1	cholinergic receptor, nicotinic, delta (CHRND), mRNA	1741	0	0	0	0	0
NM_000754.2	catechol-O-methyltransferase (COMT), transcript variant MB-COMT, mRNA	1289	0	0	1	0	0
NM_000755.2	carnitine acetyltransferase (CRAT), nuclear gene encoding mitochondrial protein, transcript variant 1, mRNA	2804	0	0	0	1	2
NM_000756.1	corticotropin releasing hormone (CRH), mRNA	1279	0	0	0	0	0
NM_000757.3	colony stimulating factor 1 (macrophage) (CSF1), transcript variant 1, mRNA	2749	0	0	0	0	0
NM_000758.2	colony stimulating factor 2 (granulocyte-macrophage) (CSF2), mRNA	781	0	0	0	0	0
NM_000759.2	colony stimulating factor 3 (granulocyte) (CSF3), transcript variant 1, mRNA	1518	0	0	0	0	0
NM_000760.2	colony stimulating factor 3 receptor (granulocyte) (CSF3R), transcript variant 1, mRNA	3003	0	0	0	0	0
NM_000761.3	cytochrome P450, family 1, subfamily A, polypeptide 2 (CYP1A2), mRNA	3127	0	0	0	0	0
NM_000762.4	cytochrome P450, family 2, subfamily A, polypeptide 6 (CYP2A6), mRNA	1751	0	0	0	0	0
NM_000764.2	cytochrome P450, family 2, subfamily A, polypeptide 7 (CYP2A7), transcript variant 1, mRNA	2281	0	0	0	0	0
NM_000765.2	cytochrome P450, family 3, subfamily A, polypeptide 7 (CYP3A7), mRNA	2080	0	0	0	1	1
NM_000766.3	cytochrome P450, family 2, subfamily A, polypeptide 13 (CYP2A13), mRNA	1747	0	0	0	0	0
NM_000767.4	cytochrome P450, family 2, subfamily B, polypeptide 6 (CYP2B6), mRNA	3052	0	0	0	1	4
NM_000769.1	cytochrome P450, family 2, subfamily C, polypeptide 19 (CYP2C19), mRNA	1473	0	0	0	0	0
NM_000770.3	cytochrome P450, family 2, subfamily C, polypeptide 8 (CYP2C8), mRNA	1924	0	0	0	0	0
NM_000771.2	cytochrome P450, family 2, subfamily C, polypeptide 9 (CYP2C9), mRNA	1835	0	0	2	0	0
NM_000772.1	cytochrome P450, family 2, subfamily C, polypeptide 18 (CYP2C18), mRNA	1995	0	0	0	0	0
NM_000773.3	cytochrome P450, family 2, subfamily E, polypeptide 1 (CYP2E1), mRNA	1667	0	0	0	1	0
NM_000774.3	cytochrome P450, family 2, subfamily F, polypeptide 1 (CYP2F1), mRNA	1826	0	0	1	0	1
NM_000775.2	cytochrome P450, family 2, subfamily J, polypeptide 2 (CYP2J2), mRNA	1876	0	0	0	0	1
NM_000777.2	cytochrome P450, family 3, subfamily A, polypeptide 5 (CYP3A5), mRNA	1707	0	0	0	1	0
NM_000778.2	cytochrome P450, family 4, subfamily A, polypeptide 11 (CYP4A11), mRNA	2815	1	0	0	1	0
NM_000779.3	cytochrome P450, family 4, subfamily B, polypeptide 1 (CYP4B1), transcript variant 2, mRNA	2170	0	0	0	0	0
NM_000780.2	cytochrome P450, family 7, subfamily A, polypeptide 1 (CYP7A1), mRNA	2877	0	0	0	0	0
NM_000781.2	cytochrome P450, family 11, subfamily A, polypeptide 1 (CYP11A1), nuclear gene encoding mitochondrial protein, transcript variant 1, mRNA	1936	0	0	0	0	0
NM_000782.3	cytochrome P450, family 24, subfamily A, polypeptide 1 (CYP24A1), nuclear gene encoding mitochondrial protein, mRNA	3295	0	0	0	4	5
NM_000783.2	cytochrome P450, family 26, subfamily A, polypeptide 1 (CYP26A1), transcript variant 1, mRNA	2099	0	0	0	0	0
NM_000784.2	cytochrome P450, family 27, subfamily A, polypeptide 1 (CYP27A1), nuclear gene encoding mitochondrial protein, mRNA	2059	0	3	0	6	5
NM_000785.3	cytochrome P450, family 27, subfamily B, polypeptide 1 (CYP27B1), nuclear gene encoding mitochondrial protein, mRNA	2503	0	0	0	0	0
NM_000786.2	cytochrome P450, family 51, subfamily A, polypeptide 1 (CYP51A1), mRNA	3381	17	37	11	43	48
NM_000787.3	dopamine beta-hydroxylase (dopamine beta-monooxygenase) (DBH), mRNA	2812	0	0	0	0	0
NM_000788.1	deoxycytidine kinase (DCK), mRNA	2460	4	3	3	20	22
NM_000789.2	angiotensin I converting enzyme (peptidyl-dipeptidase A) 1 (ACE), transcript variant 1, mRNA	4195	0	0	0	0	0
NM_000790.3	dopa decarboxylase (aromatic L-amino acid decarboxylase) (DDC), transcript variant 2, mRNA	1975	0	0	0	0	0
NM_000791.3	dihydrofolate reductase (DHFR), mRNA	3932	3	15	6	28	31
NM_000792.5	deiodinase, iodothyronine, type I (DIO1), transcript variant 1, mRNA	1876	0	0	0	0	0
NM_000793.4	deiodinase, iodothyronine, type II (DIO2), transcript variant 2, mRNA	6395	0	0	0	0	0
NM_000794.3	dopamine receptor D1 (DRD1), mRNA	3373	0	0	0	0	0
NM_000795.2	dopamine receptor D2 (DRD2), transcript variant 1, mRNA	2643	0	0	0	0	0
NM_000796.3	dopamine receptor D3 (DRD3), transcript variant a, mRNA	1640	0	0	0	0	0
NM_000797.2	dopamine receptor D4 (DRD4), mRNA	1360	0	0	0	0	0
NM_000798.3	dopamine receptor D5 (DRD5), mRNA	2053	0	0	0	0	0
NM_000799.2	erythropoietin (EPO), mRNA	1340	0	0	0	1	3
NM_000800.2	fibroblast growth factor 1 (acidic) (FGF1), transcript variant 1, mRNA	2357	0	0	0	0	0
NM_000801.2	FK506 binding protein 1A, 12kDa (FKBP1A), transcript variant 12B, mRNA	1578	27	29	19	82	42
NM_000802.2	folate receptor 1 (adult) (FOLR1), transcript variant 2, mRNA	944	0	0	0	0	0
NM_000803.3	folate receptor 2 (fetal) (FOLR2), mRNA	1138	0	0	0	0	0
NM_000804.2	folate receptor 3 (gamma) (FOLR3), mRNA	858	0	0	0	0	0
NM_000805.3	gastrin (GAST), mRNA	440	0	0	0	0	0
NM_000806.3	gamma-aminobutyric acid (GABA) A receptor, alpha 1 (GABRA1), mRNA	3678	0	0	3	0	0
NM_000807.1	gamma-aminobutyric acid (GABA) A receptor, alpha 2 (GABRA2), mRNA	2189	3	1	2	4	2
NM_000808.2	gamma-aminobutyric acid (GABA) A receptor, alpha 3 (GABRA3), mRNA	1901	0	0	0	0	0
NM_000809.2	gamma-aminobutyric acid (GABA) A receptor, alpha 4 (GABRA4), mRNA	11143	0	0	0	0	0
NM_000810.2	gamma-aminobutyric acid (GABA) A receptor, alpha 5 (GABRA5), mRNA	2352	0	0	1	0	0
NM_000811.1	gamma-aminobutyric acid (GABA) A receptor, alpha 6 (GABRA6), mRNA	1732	0	0	1	0	0
NM_000812.2	gamma-aminobutyric acid (GABA) A receptor, beta 1 (GABRB1), mRNA	1925	0	0	0	1	1
NM_000813.2	gamma-aminobutyric acid (GABA) A receptor, beta 2 (GABRB2), transcript variant 2, mRNA	7295	0	0	1	1	0
NM_000814.4	gamma-aminobutyric acid (GABA) A receptor, beta 3 (GABRB3), transcript variant 1, mRNA	5811	0	2	0	3	3
NM_000815.2	gamma-aminobutyric acid (GABA) A receptor, delta (GABRD), mRNA	1882	0	0	0	0	0
NM_000816.2	gamma-aminobutyric acid (GABA) A receptor, gamma 2 (GABRG2), transcript variant 2, mRNA	2370	0	0	2	2	0
NM_000817.2	glutamate decarboxylase 1 (brain, 67kDa) (GAD1), transcript variant GAD67, mRNA	3488	2	1	7	1	2
NM_000818.1	glutamate decarboxylase 2 (pancreatic islets and brain, 65kDa) (GAD2), mRNA	2457	0	0	0	0	0
NM_000819.3	phosphoribosylglycinamide formyltransferase, phosphoribosylglycinamide synthetase, phosphoribosylaminoimidazole synthetase (GART), transcript variant 1, mRNA	3300	3	3	9	10	15
NM_000820.1	growth arrest-specific 6 (GAS6), mRNA	2461	1	0	1	4	3
NM_000821.3	gamma-glutamyl carboxylase (GGCX), mRNA	3236	3	3	4	2	3
NM_000823.2	growth hormone releasing hormone receptor (GHRHR), transcript variant 1, mRNA	1614	0	0	0	0	0
NM_000824.2	glycine receptor, beta (GLRB), mRNA	2649	0	0	2	0	1
NM_000825.3	gonadotropin-releasing hormone 1 (luteinizing-releasing hormone) (GNRH1), transcript variant 1, mRNA	2166	0	0	0	0	0
NM_000826.3	glutamate receptor, ionotropic, AMPA 2 (GRIA2), transcript variant 1, mRNA	5755	0	0	0	0	0
NM_000827.2	glutamate receptor, ionotropic, AMPA 1 (GRIA1), mRNA	3242	0	0	0	0	0
NM_000828.3	glutamate receptor, ionotrophic, AMPA 3 (GRIA3), transcript variant flop, mRNA	5183	0	0	0	0	0
NM_000829.2	glutamate receptor, ionotrophic, AMPA 4 (GRIA4), transcript variant 1, mRNA	5152	2	1	0	0	0
NM_000830.3	glutamate receptor, ionotropic, kainate 1 (GRIK1), transcript variant 1, mRNA	3231	0	0	0	0	0
NM_000831.2	glutamate receptor, ionotropic, kainate 3 (GRIK3), mRNA	3733	0	0	0	0	0
NM_000832.5	glutamate receptor, ionotropic, N-methyl D-aspartate 1 (GRIN1), transcript variant NR1-1, mRNA	3902	0	0	0	0	0
NM_000833.2	glutamate receptor, ionotropic, N-methyl D-aspartate 2A (GRIN2A), mRNA	6293	0	0	0	0	2
NM_000834.2	glutamate receptor, ionotropic, N-methyl D-aspartate 2B (GRIN2B), mRNA	6240	0	0	0	0	0
NM_000835.3	glutamate receptor, ionotropic, N-methyl D-aspartate 2C (GRIN2C), mRNA	4298	0	0	0	0	0
NM_000836.2	glutamate receptor, ionotropic, N-methyl D-aspartate 2D (GRIN2D), mRNA	5109	0	3	0	3	4
NM_000837.1	glutamate receptor, ionotropic, N-methyl D-asparate-associated protein 1 (glutamate binding) (GRINA), transcript variant 1, mRNA	1986	7	10	12	12	17
NM_000838.2	glutamate receptor, metabotropic 1 (GRM1), mRNA	6619	0	0	0	0	0
NM_000839.2	glutamate receptor, metabotropic 2 (GRM2), mRNA	3186	0	0	0	0	0
NM_000840.2	glutamate receptor, metabotropic 3 (GRM3), mRNA	4260	0	0	0	0	0
NM_000841.1	glutamate receptor, metabotropic 4 (GRM4), mRNA	3884	0	0	4	0	0
NM_000842.1	glutamate receptor, metabotropic 5 (GRM5), mRNA	4518	0	0	0	0	0
NM_000843.3	glutamate receptor, metabotropic 6 (GRM6), mRNA	6143	4	4	3	4	4
NM_000844.2	glutamate receptor, metabotropic 7 (GRM7), transcript variant 1, mRNA	4021	0	0	0	0	0
NM_000845.1	glutamate receptor, metabotropic 8 (GRM8), mRNA	3321	0	3	0	0	0
NM_000846.3	glutathione S-transferase A2 (GSTA2), mRNA	976	0	0	0	0	0
NM_000847.3	glutathione S-transferase A3 (GSTA3), mRNA	937	0	0	0	0	0
NM_000848.2	glutathione S-transferase M2 (muscle) (GSTM2), mRNA	1166	0	0	0	3	0
NM_000849.3	glutathione S-transferase M3 (brain) (GSTM3), mRNA	3948	8	4	4	12	17
NM_000850.3	glutathione S-transferase M4 (GSTM4), transcript variant 1, mRNA	1436	1	0	0	0	0
NM_000851.2	glutathione S-transferase M5 (GSTM5), mRNA	1567	0	0	0	0	0
NM_000852.2	glutathione S-transferase pi (GSTP1), mRNA	737	2	6	3	15	19
NM_000853.1	glutathione S-transferase theta 1 (GSTT1), mRNA	1004	1	0	0	1	0
NM_000854.3	glutathione S-transferase theta 2 (GSTT2), mRNA	1136	2	0	0	0	0
NM_000855.1	guanylate cyclase 1, soluble, alpha 2 (GUCY1A2), mRNA	2954	1	0	0	0	0
NM_000856.3	guanylate cyclase 1, soluble, alpha 3 (GUCY1A3), mRNA	3012	1	0	0	1	0
NM_000857.1	guanylate cyclase 1, soluble, beta 3 (GUCY1B3), mRNA	2443	0	1	0	0	1
NM_000858.4	guanylate kinase 1 (GUK1), mRNA	1098	0	1	2	5	10
NM_000859.1	3-hydroxy-3-methylglutaryl-Coenzyme A reductase (HMGCR), mRNA	4471	20	17	11	34	39
NM_000860.3	hydroxyprostaglandin dehydrogenase 15-(NAD) (HPGD), mRNA	2592	0	3	0	1	3
NM_000861.3	histamine receptor H1 (HRH1), transcript variant 4, mRNA	4427	0	0	0	0	0
NM_000862.2	hydroxy-delta-5-steroid dehydrogenase, 3 beta- and steroid delta-isomerase 1 (HSD3B1), mRNA	1689	0	0	0	0	0
NM_000863.1	5-hydroxytryptamine (serotonin) receptor 1B (HTR1B), mRNA	1173	0	0	0	0	0
NM_000864.3	5-hydroxytryptamine (serotonin) receptor 1D (HTR1D), mRNA	2855	0	1	0	0	0
NM_000865.1	5-hydroxytryptamine (serotonin) receptor 1E (HTR1E), mRNA	1930	0	0	0	0	0
NM_000866.3	5-hydroxytryptamine (serotonin) receptor 1F (HTR1F), mRNA	3178	0	0	0	1	0
NM_000867.3	5-hydroxytryptamine (serotonin) receptor 2B (HTR2B), mRNA	2255	0	1	0	0	0
NM_000868.1	5-hydroxytryptamine (serotonin) receptor 2C (HTR2C), mRNA	4775	0	0	0	0	2
NM_000869.2	5-hydroxytryptamine (serotonin) receptor 3A (HTR3A), transcript variant 2, mRNA	2147	0	0	0	0	0
NM_000870.4	5-hydroxytryptamine (serotonin) receptor 4 (HTR4), transcript variant b, mRNA	2981	0	0	0	0	0
NM_000871.1	5-hydroxytryptamine (serotonin) receptor 6 (HTR6), mRNA	1984	0	0	0	0	0
NM_000872.3	5-hydroxytryptamine (serotonin) receptor 7 (adenylate cyclase-coupled) (HTR7), transcript variant a, mRNA	3263	0	1	0	1	1
NM_000873.3	intercellular adhesion molecule 2 (ICAM2), transcript variant 5, mRNA	1229	0	0	0	0	0
NM_000874.3	interferon (alpha, beta and omega) receptor 2 (IFNAR2), transcript variant 2, mRNA	1428	0	0	0	0	0
NM_000875.3	insulin-like growth factor 1 receptor (IGF1R), mRNA	11242	14	10	4	17	20
NM_000876.2	insulin-like growth factor 2 receptor (IGF2R), mRNA	9093	11	13	4	21	18
NM_000877.2	interleukin 1 receptor, type I (IL1R1), mRNA	4909	6	9	0	5	5
NM_000878.2	interleukin 2 receptor, beta (IL2RB), mRNA	4045	0	0	0	0	0
NM_000879.2	interleukin 5 (colony-stimulating factor, eosinophil) (IL5), mRNA	816	0	0	0	0	0
NM_000880.2	interleukin 7 (IL7), mRNA	2116	0	1	0	0	0
NM_000882.2	interleukin 12A (natural killer cell stimulatory factor 1, cytotoxic lymphocyte maturation factor 1, p35) (IL12A), mRNA	1444	0	0	0	0	1
NM_000883.2	IMP (inosine monophosphate) dehydrogenase 1 (IMPDH1), transcript variant 1, mRNA	2880	0	3	0	0	1
NM_000884.2	IMP (inosine monophosphate) dehydrogenase 2 (IMPDH2), mRNA	1712	7	6	2	16	15
NM_000885.4	integrin, alpha 4 (antigen CD49D, alpha 4 subunit of VLA-4 receptor) (ITGA4), mRNA	6082	9	24	7	23	19
NM_000887.3	integrin, alpha X (complement component 3 receptor 4 subunit) (ITGAX), mRNA	4666	0	1	1	4	1
NM_000888.3	integrin, beta 6 (ITGB6), mRNA	2397	0	0	2	0	0
NM_000889.1	integrin, beta 7 (ITGB7), mRNA	2798	9	16	4	15	12
NM_000890.3	potassium inwardly-rectifying channel, subfamily J, member 5 (KCNJ5), mRNA	2912	1	1	2	3	2
NM_000891.2	potassium inwardly-rectifying channel, subfamily J, member 2 (KCNJ2), mRNA	5397	1	0	0	0	0
NM_000892.3	kallikrein B, plasma (Fletcher factor) 1 (KLKB1), mRNA	2252	0	0	0	0	0
NM_000893.2	kininogen 1 (KNG1), mRNA	1668	0	1	0	0	1
NM_000894.2	luteinizing hormone beta polypeptide (LHB), mRNA	523	0	0	0	0	0
NM_000895.1	leukotriene A4 hydrolase (LTA4H), mRNA	2060	8	13	4	34	30
NM_000896.2	cytochrome P450, family 4, subfamily F, polypeptide 3 (CYP4F3), mRNA	2988	0	0	0	3	1
NM_000898.3	monoamine oxidase B (MAOB), nuclear gene encoding mitochondrial protein, mRNA	2566	0	0	2	1	1
NM_000899.3	KIT ligand (KITLG), transcript variant b, mRNA	5435	2	1	1	2	2
NM_000900.2	matrix Gla protein (MGP), mRNA	661	1	4	2	4	5
NM_000901.2	nuclear receptor subfamily 3, group C, member 2 (NR3C2), mRNA	5747	0	0	0	0	0
NM_000902.3	membrane metallo-endopeptidase (MME), transcript variant 1, mRNA	5643	4	2	2	8	11
NM_000903.2	NAD(P)H dehydrogenase, quinone 1 (NQO1), transcript variant 1, mRNA	2601	21	30	7	37	33
NM_000904.2	NAD(P)H dehydrogenase, quinone 2 (NQO2), mRNA	975	2	1	0	1	1
NM_000905.2	neuropeptide Y (NPY), mRNA	551	0	0	0	0	0
NM_000906.2	natriuretic peptide receptor A/guanylate cyclase A (atrionatriuretic peptide receptor A) (NPR1), mRNA	4246	0	1	0	0	1
NM_000908.2	natriuretic peptide receptor C/guanylate cyclase C (atrionatriuretic peptide receptor C) (NPR3), mRNA	2651	0	1	0	1	0
NM_000909.4	neuropeptide Y receptor Y1 (NPY1R), mRNA	2775	3	1	0	2	0
NM_000910.2	neuropeptide Y receptor Y2 (NPY2R), mRNA	3747	0	0	0	0	0
NM_000911.3	opioid receptor, delta 1 (OPRD1), mRNA	1774	0	0	0	0	0
NM_000912.3	opioid receptor, kappa 1 (OPRK1), mRNA	4959	0	0	0	0	0
NM_000913.3	opiate receptor-like 1 (OPRL1), transcript variant 2, mRNA	3208	0	0	0	0	0
NM_000914.2	opioid receptor, mu 1 (OPRM1), transcript variant MOR-1, mRNA	1891	0	0	0	0	0
NM_000915.2	oxytocin, prepro- (neurophysin I) (OXT), mRNA	512	0	0	0	0	0
NM_000916.3	oxytocin receptor (OXTR), mRNA	4361	0	0	0	3	6
NM_000917.2	procollagen-proline, 2-oxoglutarate 4-dioxygenase (proline 4-hydroxylase), alpha polypeptide I (P4HA1), transcript variant 1, mRNA	2752	18	19	12	47	43
NM_000918.3	procollagen-proline, 2-oxoglutarate 4-dioxygenase (proline 4-hydroxylase), beta polypeptide (P4HB), mRNA	2596	21	35	11	56	50
NM_000919.2	peptidylglycine alpha-amidating monooxygenase (PAM), transcript variant 1, mRNA	3960	16	8	4	25	25
NM_000920.3	pyruvate carboxylase (PC), nuclear gene encoding mitochondrial protein, transcript variant 1, mRNA	4004	0	0	0	4	2
NM_000921.3	phosphodiesterase 3A, cGMP-inhibited (PDE3A), mRNA	4124	0	1	4	0	5
NM_000922.2	phosphodiesterase 3B, cGMP-inhibited (PDE3B), mRNA	4784	6	1	2	6	8
NM_000923.3	phosphodiesterase 4C, cAMP-specific (phosphodiesterase E1 dunce homolog, Drosophila) (PDE4C), transcript variant 1, mRNA	5346	1	4	2	8	3
NM_000924.2	phosphodiesterase 1B, calmodulin-dependent (PDE1B), mRNA	3236	0	0	0	0	0
NM_000925.1	pyruvate dehydrogenase (lipoamide) beta (PDHB), mRNA	1501	5	2	2	15	16
NM_000926.3	progesterone receptor (PGR), mRNA	5000	0	0	0	0	0
NM_000927.3	ATP-binding cassette, sub-family B (MDR/TAP), member 1 (ABCB1), mRNA	4872	0	1	0	2	1
NM_000928.2	phospholipase A2, group IB (pancreas) (PLA2G1B), mRNA	585	0	0	0	0	0
NM_000929.2	phospholipase A2, group V (PLA2G5), mRNA	1911	0	0	0	0	0
NM_000930.3	plasminogen activator, tissue (PLAT), transcript variant 1, mRNA	3173	0	0	0	3	0
NM_000932.1	phospholipase C, beta 3 (phosphatidylinositol-specific) (PLCB3), mRNA	3705	1	0	2	4	3
NM_000933.2	phospholipase C, beta 4 (PLCB4), transcript variant 1, mRNA	5546	1	0	0	0	2
NM_000934.3	serpin peptidase inhibitor, clade F (alpha-2 antiplasmin, pigment epithelium derived factor), member 2 (SERPINF2), mRNA	2284	1	0	0	3	3
NM_000935.2	procollagen-lysine, 2-oxoglutarate 5-dioxygenase 2 (PLOD2), transcript variant 2, mRNA	4009	42	42	9	69	59
NM_000936.2	pancreatic lipase (PNLIP), mRNA	1502	0	0	0	1	1
NM_000937.2	polymerase (RNA) II (DNA directed) polypeptide A, 220kDa (POLR2A), mRNA	6732	21	15	1	16	17
NM_000938.1	polymerase (RNA) II (DNA directed) polypeptide B, 140kDa (POLR2B), mRNA	3748	15	13	2	46	36
NM_000939.2	proopiomelanocortin (adrenocorticotropin/ beta-lipotropin/ alpha-melanocyte stimulating hormone/ beta-melanocyte stimulating hormone/ beta-endorphin) (POMC), transcript variant 2, mRNA	1245	0	0	0	0	0
NM_000940.2	paraoxonase 3 (PON3), mRNA	1201	0	0	1	0	1
NM_000941.2	P450 (cytochrome) oxidoreductase (POR), mRNA	2509	1	5	1	4	7
NM_000942.4	peptidylprolyl isomerase B (cyclophilin B) (PPIB), mRNA	1045	10	11	9	39	34
NM_000943.4	peptidylprolyl isomerase C (cyclophilin C) (PPIC), mRNA	1241	2	2	2	3	3
NM_000944.3	protein phosphatase 3 (formerly 2B), catalytic subunit, alpha isoform (PPP3CA), mRNA	4424	4	6	3	12	5
NM_000945.3	protein phosphatase 3 (formerly 2B), regulatory subunit B, alpha isoform (PPP3R1), mRNA	3111	10	7	5	21	17
NM_000946.2	primase, DNA, polypeptide 1 (49kDa) (PRIM1), mRNA	1471	5	7	2	17	15
NM_000947.2	primase, DNA, polypeptide 2 (58kDa) (PRIM2), mRNA	2353	3	4	2	4	4
NM_000948.3	prolactin (PRL), mRNA	1384	0	0	0	0	0
NM_000949.2	prolactin receptor (PRLR), mRNA	3162	0	0	0	0	0
NM_000950.1	proline rich Gla (G-carboxyglutamic acid) 1 (PRRG1), mRNA	4490	2	5	0	3	3
NM_000951.1	proline rich Gla (G-carboxyglutamic acid) 2 (PRRG2), mRNA	1167	0	0	0	0	0
NM_000952.3	platelet-activating factor receptor (PTAFR), mRNA	1822	1	1	2	0	0
NM_000953.2	prostaglandin D2 receptor (DP) (PTGDR), mRNA	2966	0	0	0	0	0
NM_000954.5	prostaglandin D2 synthase 21kDa (brain) (PTGDS), mRNA	837	2	0	0	0	0
NM_000955.2	prostaglandin E receptor 1 (subtype EP1), 42kDa (PTGER1), mRNA	1458	0	0	0	0	0
NM_000956.2	prostaglandin E receptor 2 (subtype EP2), 53kDa (PTGER2), mRNA	2395	0	1	0	1	0
NM_000957.2	prostaglandin E receptor 3 (subtype EP3) (PTGER3), transcript variant 1, mRNA	2082	0	0	0	0	0
NM_000958.2	prostaglandin E receptor 4 (subtype EP4) (PTGER4), mRNA	3432	3	1	0	1	3
NM_000959.3	prostaglandin F receptor (FP) (PTGFR), transcript variant 1, mRNA	5360	0	0	0	0	0
NM_000960.3	prostaglandin I2 (prostacyclin) receptor (IP) (PTGIR), mRNA	2103	0	0	0	0	0
NM_000961.3	prostaglandin I2 (prostacyclin) synthase (PTGIS), mRNA	5603	1	2	0	2	1
NM_000962.2	prostaglandin-endoperoxide synthase 1 (prostaglandin G/H synthase and cyclooxygenase) (PTGS1), transcript variant 1, mRNA	5093	1	8	4	3	3
NM_000963.1	prostaglandin-endoperoxide synthase 2 (prostaglandin G/H synthase and cyclooxygenase) (PTGS2), mRNA	4465	4	1	3	3	1
NM_000964.2	retinoic acid receptor, alpha (RARA), transcript variant 1, mRNA	3260	2	1	1	3	1
NM_000965.2	retinoic acid receptor, beta (RARB), transcript variant 1, mRNA	3119	0	7	2	0	0
NM_000966.4	retinoic acid receptor, gamma (RARG), transcript variant 1, mRNA	2992	0	0	0	0	0
NM_000967.3	ribosomal protein L3 (RPL3), transcript variant 1, mRNA	1348	49	47	30	163	136
NM_000968.2	ribosomal protein L4 (RPL4), mRNA	1449	82	132	70	288	274
NM_000969.3	ribosomal protein L5 (RPL5), mRNA	1035	45	53	38	320	269
NM_000970.3	ribosomal protein L6 (RPL6), transcript variant 2, mRNA	972	0	10	4	9	3
NM_000971.3	ribosomal protein L7 (RPL7), mRNA	866	17	24	29	114	116
NM_000972.2	ribosomal protein L7a (RPL7A), mRNA	890	24	17	14	53	68
NM_000973.3	ribosomal protein L8 (RPL8), transcript variant 1, mRNA	903	0	0	2	3	2
NM_000975.2	ribosomal protein L11 (RPL11), mRNA	609	15	13	21	40	50
NM_000976.2	ribosomal protein L12 (RPL12), mRNA	632	19	7	8	46	26
NM_000977.2	ribosomal protein L13 (RPL13), transcript variant 1, mRNA	1110	4	19	5	29	20
NM_000978.3	ribosomal protein L23 (RPL23), mRNA	594	18	13	5	77	47
NM_000979.2	ribosomal protein L18 (RPL18), mRNA	648	5	5	3	10	9
NM_000980.2	ribosomal protein L18a (RPL18A), mRNA	618	2	7	2	20	24
NM_000981.3	ribosomal protein L19 (RPL19), mRNA	748	16	18	19	49	39
NM_000982.3	ribosomal protein L21 (RPL21), mRNA	582	0	1	0	1	1
NM_000983.3	ribosomal protein L22 (RPL22), mRNA	2099	26	22	14	103	100
NM_000984.5	ribosomal protein L23a (RPL23A), mRNA	979	3	7	9	38	32
NM_000985.3	ribosomal protein L17 (RPL17), transcript variant 1, mRNA	942	1	7	1	5	8
NM_000986.3	ribosomal protein L24 (RPL24), mRNA	579	3	5	6	12	13
NM_000987.3	ribosomal protein L26 (RPL26), mRNA	602	4	16	5	46	40
NM_000988.3	ribosomal protein L27 (RPL27), mRNA	514	4	4	1	15	14
NM_000989.2	ribosomal protein L30 (RPL30), mRNA	524	13	12	13	36	37
NM_000990.3	ribosomal protein L27a (RPL27A), mRNA	565	3	3	2	24	19
NM_000991.3	ribosomal protein L28 (RPL28), mRNA	4243	5	4	6	12	8
NM_000992.2	ribosomal protein L29 (RPL29), mRNA	737	16	31	12	54	44
NM_000993.4	ribosomal protein L31 (RPL31), transcript variant 1, mRNA	524	6	2	2	17	8
NM_000994.3	ribosomal protein L32 (RPL32), transcript variant 1, mRNA	1668	0	3	1	2	2
NM_000995.3	ribosomal protein L34 (RPL34), transcript variant 1, mRNA	918	0	0	1	3	0
NM_000996.2	ribosomal protein L35a (RPL35A), mRNA	511	4	6	5	21	23
NM_000997.4	ribosomal protein L37 (RPL37), mRNA	1586	4	0	0	4	5
NM_000998.4	ribosomal protein L37a (RPL37A), mRNA	434	1	0	2	5	4
NM_000999.3	ribosomal protein L38 (RPL38), transcript variant 1, mRNA	411	1	0	0	1	2
NM_001000.2	ribosomal protein L39 (RPL39), mRNA	401	1	2	3	9	9
NM_001001.3	ribosomal protein L36a-like (RPL36AL), mRNA	549	0	2	2	10	7
NM_001001132.1	intersectin 1 (SH3 domain protein) (ITSN1), transcript variant 2, mRNA	5451	0	2	0	11	3
NM_001001290.1	solute carrier family 2 (facilitated glucose transporter), member 9 (SLC2A9), transcript variant 2, mRNA	1885	0	1	0	0	0
NM_001001317.1	trypsin X3 (TRY1), mRNA	932	0	0	0	0	0
NM_001001323.1	ATPase, Ca++ transporting, plasma membrane 1 (ATP2B1), transcript variant 1, mRNA	6950	1	0	0	0	0
NM_001001325.1	Kazal type serine protease inhibitor 5-like 2 (SPINK5L2), mRNA	294	0	0	0	0	0
NM_001001329.1	protein kinase C substrate 80K-H (PRKCSH), transcript variant 2, mRNA	2253	9	3	9	32	29
NM_001001330.1	receptor accessory protein 3 (REEP3), mRNA	2308	2	3	1	5	6
NM_001001331.1	ATPase, Ca++ transporting, plasma membrane 2 (ATP2B2), transcript variant 1, mRNA	6821	1	0	2	0	0
NM_001001342.1	biogenesis of lysosome-related organelles complex-1, subunit 2 (BLOC1S2), transcript variant 2, mRNA	2024	0	0	0	0	0
NM_001001343.2	MGC27121 gene (MGC27121), mRNA	1660	0	0	0	0	0
NM_001001344.1	ATPase, Ca++ transporting, plasma membrane 3 (ATP2B3), transcript variant 2, mRNA	6438	0	0	1	0	0
NM_001001346.2	claudin 20 (CLDN20), mRNA	1238	0	0	0	0	0
NM_001001349.1	NFKB inhibitor interacting Ras-like 2 (NKIRAS2), transcript variant 1, mRNA	2968	0	0	0	0	0
NM_001001389.1	CD44 molecule (Indian blood group) (CD44), transcript variant 2, mRNA	5619	2	1	2	0	0
NM_001001390.1	CD44 molecule (Indian blood group) (CD44), transcript variant 3, mRNA	5001	0	0	0	4	1
NM_001001391.1	CD44 molecule (Indian blood group) (CD44), transcript variant 4, mRNA	4605	37	59	10	99	84
NM_001001392.1	CD44 molecule (Indian blood group) (CD44), transcript variant 5, mRNA	3985	0	0	0	0	0
NM_001001394.2	HCG3 gene (HCG3), mRNA	1281	0	0	0	0	0
NM_001001395.1	LIM domain only 3 (rhombotin-like 2) (LMO3), transcript variant 2, mRNA	3450	0	0	0	0	0
NM_001001396.1	ATPase, Ca++ transporting, plasma membrane 4 (ATP2B4), transcript variant 1, mRNA	8911	19	23	6	24	22
NM_001001410.2	chromosome 16 open reading frame 42 (C16orf42), mRNA	1214	0	0	0	1	0
NM_001001411.2	zinc finger protein 676 (ZNF676), mRNA	2934	1	6	0	1	0
NM_001001412.1	family with sequence similarity 26, member C (FAM26C), mRNA	3099	0	0	0	0	0
NM_001001414.1	similar to F-box only protein 2 (LOC342897), mRNA	1973	0	0	0	0	0
NM_001001415.2	zinc finger protein 429 (ZNF429), mRNA	2361	0	2	0	0	1
NM_001001417.5	TBC1 domain family, member 3B (TBC1D3B), mRNA	2114	0	0	0	0	0
NM_001001418.3	TBC1 domain family, member 3C (TBC1D3C), mRNA	2135	0	0	0	0	0
NM_001001419.1	SMAD family member 5 (SMAD5), transcript variant 2, mRNA	7096	0	0	0	0	0
NM_001001420.1	SMAD family member 5 (SMAD5), transcript variant 3, mRNA	6937	0	0	1	0	0
NM_001001430.1	troponin T type 2 (cardiac) (TNNT2), transcript variant 2, mRNA	1132	0	0	0	0	0
NM_001001431.1	troponin T type 2 (cardiac) (TNNT2), transcript variant 3, mRNA	1123	0	0	0	0	0
NM_001001432.1	troponin T type 2 (cardiac) (TNNT2), transcript variant 4, mRNA	1114	0	0	0	0	0
NM_001001433.1	syntaxin 16 (STX16), transcript variant 1, mRNA	4959	26	17	9	33	37
NM_001001435.2	chemokine (C-C motif) ligand 4-like 1 (CCL4L1), mRNA	674	0	0	0	0	0
NM_001001436.2	similar to RIKEN cDNA 4921524J17 (LOC388272), mRNA	1410	2	0	2	7	4
NM_001001437.3	chemokine (C-C motif) ligand 3-like 3 (CCL3L3), mRNA	780	0	0	0	0	0
NM_001001438.1	lanosterol synthase (2,3-oxidosqualene-lanosterol cyclase) (LSS), transcript variant 2, mRNA	2658	0	0	0	0	0
NM_001001479.2	solute carrier family 35, member E4 (SLC35E4), mRNA	2542	0	0	2	1	0
NM_001001480.2	keratin associated protein 5-5 (KRTAP5-5), mRNA	1128	0	0	0	0	0
NM_001001481.1	ubiquitin-conjugating enzyme E2W (putative) (UBE2W), transcript variant 1, mRNA	4057	1	0	0	0	0
NM_001001483.1	zinc finger, DHHC-type containing 13 (ZDHHC13), transcript variant 2, mRNA	2301	2	0	2	0	2
NM_001001484.1	phosphotriesterase related (PTER), transcript variant 1, mRNA	3810	0	0	0	0	0
NM_001001485.1	ATPase, Ca++ transporting, type 2C, member 1 (ATP2C1), transcript variant 3, mRNA	3389	1	10	4	11	16
NM_001001486.1	ATPase, Ca++ transporting, type 2C, member 1 (ATP2C1), transcript variant 4, mRNA	3514	0	0	0	2	4
NM_001001487.1	ATPase, Ca++ transporting, type 2C, member 1 (ATP2C1), transcript variant 2, mRNA	3484	0	0	0	0	0
NM_001001502.1	synuclein, beta (SNCB), transcript variant 1, mRNA	1467	0	0	0	0	0
NM_001001503.1	NADH dehydrogenase (ubiquinone) flavoprotein 3, 10kDa (NDUFV3), nuclear gene encoding mitochondrial protein, transcript variant 2, mRNA	1056	0	0	0	0	0
NM_001001520.1	hepatoma-derived growth factor-related protein 2 (HDGF2), transcript variant 1, mRNA	2344	3	2	0	3	7
NM_001001521.1	UDP-glucose pyrophosphorylase 2 (UGP2), transcript variant 2, mRNA	2129	0	0	1	5	0
NM_001001522.1	transgelin (TAGLN), transcript variant 1, mRNA	1574	0	0	0	0	0
NM_001001523.1	RAR-related orphan receptor C (RORC), transcript variant 2, mRNA	3054	0	0	0	0	0
NM_001001524.2	transmembrane 6 superfamily member 2 (TM6SF2), mRNA	1483	0	0	0	0	0
NM_001001547.1	CD36 molecule (thrombospondin receptor) (CD36), transcript variant 2, mRNA	2050	0	0	0	0	0
NM_001001548.1	CD36 molecule (thrombospondin receptor) (CD36), transcript variant 1, mRNA	2338	0	0	0	0	0
NM_001001549.1	growth factor receptor-bound protein 10 (GRB10), transcript variant 2, mRNA	4579	0	0	0	0	0
NM_001001550.1	growth factor receptor-bound protein 10 (GRB10), transcript variant 3, mRNA	4797	0	0	0	0	0
NM_001001551.1	chromosome 9 open reading frame 103 (C9orf103), mRNA	1630	1	0	1	1	3
NM_001001552.3	LEM domain containing 1 (LEMD1), mRNA	779	0	0	0	0	0
NM_001001555.1	growth factor receptor-bound protein 10 (GRB10), transcript variant 4, mRNA	5043	3	4	0	7	3
NM_001001556.1	galactokinase 2 (GALK2), transcript variant 2, mRNA	3208	3	0	1	3	4
NM_001001557.1	growth differentiation factor 6 (GDF6), mRNA	3716	3	2	3	12	14
NM_001001560.1	golgi associated, gamma adaptin ear containing, ARF binding protein 1 (GGA1), transcript variant 2, mRNA	2898	0	0	0	0	0
NM_001001561.1	golgi associated, gamma adaptin ear containing, ARF binding protein 1 (GGA1), transcript variant 3, mRNA	1723	0	0	0	0	0
NM_001001563.1	translocase of inner mitochondrial membrane 50 homolog (S. cerevisiae) (TIMM50), mRNA	2572	0	3	1	8	7
NM_001001567.1	phosphodiesterase 9A (PDE9A), transcript variant 2, mRNA	1923	0	0	0	0	1
NM_001001568.1	phosphodiesterase 9A (PDE9A), transcript variant 3, mRNA	1774	1	0	0	1	0
NM_001001569.1	phosphodiesterase 9A (PDE9A), transcript variant 4, mRNA	1719	0	0	0	0	0
NM_001001570.1	phosphodiesterase 9A (PDE9A), transcript variant 5, mRNA	1944	0	0	0	0	0
NM_001001571.1	phosphodiesterase 9A (PDE9A), transcript variant 6, mRNA	1852	0	0	0	0	0
NM_001001572.1	phosphodiesterase 9A (PDE9A), transcript variant 7, mRNA	1730	0	0	0	0	0
NM_001001573.1	phosphodiesterase 9A (PDE9A), transcript variant 8, mRNA	1910	0	0	0	0	0
NM_001001574.1	phosphodiesterase 9A (PDE9A), transcript variant 9, mRNA	1845	0	0	0	0	0
NM_001001575.1	phosphodiesterase 9A (PDE9A), transcript variant 10, mRNA	1675	0	0	0	0	0
NM_001001576.1	phosphodiesterase 9A (PDE9A), transcript variant 11, mRNA	1634	0	0	0	0	0
NM_001001577.1	phosphodiesterase 9A (PDE9A), transcript variant 12, mRNA	1753	0	0	0	0	0
NM_001001578.1	phosphodiesterase 9A (PDE9A), transcript variant 13, mRNA	1797	0	0	0	0	0
NM_001001579.1	phosphodiesterase 9A (PDE9A), transcript variant 14, mRNA	1790	0	0	0	0	0
NM_001001580.1	phosphodiesterase 9A (PDE9A), transcript variant 15, mRNA	1590	0	0	0	0	0
NM_001001581.1	phosphodiesterase 9A (PDE9A), transcript variant 16, mRNA	1954	0	0	0	0	0
NM_001001582.1	phosphodiesterase 9A (PDE9A), transcript variant 17, mRNA	2032	0	0	0	0	0
NM_001001583.1	phosphodiesterase 9A (PDE9A), transcript variant 18, mRNA	2025	0	0	0	0	0
NM_001001584.1	phosphodiesterase 9A (PDE9A), transcript variant 19, mRNA	1852	0	0	0	0	0
NM_001001585.1	phosphodiesterase 9A (PDE9A), transcript variant 20, mRNA	1977	0	0	0	0	0
NM_001001586.1	ATPase, Na+/K+ transporting, alpha 1 polypeptide (ATP1A1), transcript variant 2, mRNA	2911	33	37	12	80	61
NM_001001651.1	mediator of RNA polymerase II transcription, subunit 8 homolog (S. cerevisiae) (MED8), transcript variant 3, mRNA	1502	1	0	0	0	1
NM_001001653.1	mediator of RNA polymerase II transcription, subunit 8 homolog (S. cerevisiae) (MED8), transcript variant 4, mRNA	1236	0	0	0	0	0
NM_001001654.1	mediator of RNA polymerase II transcription, subunit 8 homolog (S. cerevisiae) (MED8), transcript variant 5, mRNA	1193	4	2	0	6	2
NM_001001655.1	alkB, alkylation repair homolog 2 (E. coli) (ALKBH2), mRNA	1051	1	0	3	3	5
NM_001001656.1	olfactory receptor, family 9, subfamily A, member 4 (OR9A4), mRNA	945	0	0	0	0	0
NM_001001657.1	olfactory receptor, family 2, subfamily Y, member 1 (OR2Y1), mRNA	936	0	0	0	0	0
NM_001001658.1	olfactory receptor, family 9, subfamily A, member 2 (OR9A2), mRNA	933	0	0	0	0	0
NM_001001659.1	olfactory receptor, family 2, subfamily A, member 14 (OR2A14), mRNA	933	0	0	0	0	0
NM_001001660.2	LYR motif containing 5 (LYRM5), mRNA	1149	4	3	4	6	10
NM_001001661.1	zinc finger protein 425 (ZNF425), mRNA	3184	0	0	1	1	2
NM_001001662.1	zinc finger protein 782 (ZNF782), mRNA	3313	2	0	1	2	2
NM_001001663.1	hypothetical LOC255349 (bA9F11.1), mRNA	507	0	0	0	0	0
NM_001001664.1	hypothetical protein LOC339745 (LOC339745), mRNA	5721	3	6	4	10	5
NM_001001665.2	cytochrome P450, family 27, subfamily C, polypeptide 1 (CYP27C1), mRNA	4725	1	0	0	1	3
NM_001001666.3	transmembrane protein 16G (TMEM16G), transcript variant NGEP-S, mRNA	916	0	0	0	0	0
NM_001001667.1	olfactory receptor, family 6, subfamily V, member 1 (OR6V1), mRNA	942	0	0	0	0	0
NM_001001668.3	zinc finger protein 470 (ZNF470), mRNA	7149	1	1	2	2	1
NM_001001669.2	FLJ41603 protein (FLJ41603), mRNA	4865	0	0	0	0	0
NM_001001670.1	FLJ46321 protein (FLJ46321), mRNA	4828	0	0	0	0	0
NM_001001671.2	mitogen-activated protein kinase kinase kinase 15 (MAP3K15), mRNA	4697	3	3	0	3	6
NM_001001673.3	ribonuclease, RNase A family, 9 (non-active) (RNASE9), mRNA	1068	0	0	0	0	0
NM_001001674.1	olfactory receptor, family 4, subfamily F, member 15 (OR4F15), mRNA	939	0	0	0	0	0
NM_001001676.1	lipocalin 9 (LCN9), mRNA	531	0	0	0	0	0
NM_001001682.1	FLJ45530 protein (FLJ45530), mRNA	3186	0	0	0	0	1
NM_001001683.2	mediator of RNA polymerase II transcription, subunit 11 homolog (S. cerevisiae) (MED11), mRNA	860	0	0	0	2	0
NM_001001684.1	FLJ45831 protein (FLJ45831), mRNA	3007	0	2	3	0	0
NM_001001685.1	FLJ45079 protein (FLJ45079), mRNA	4678	0	0	0	0	0
NM_001001692.1	FLJ45139 protein (FLJ45139), mRNA	3822	0	0	0	0	0
NM_001001694.1	FLJ41993 protein (FLJ41993), mRNA	3633	0	0	0	0	0
NM_001001701.2	HCV F-transactivated protein 1 (LOC401152), mRNA	1468	11	13	5	48	42
NM_001001702.1	FLJ33360 protein (FLJ33360), mRNA	2419	1	0	0	2	1
NM_001001705.2	FLJ41649 protein (FLJ41649), mRNA	3133	0	0	0	0	0
NM_001001706.2	FLJ42177 protein (FLJ42177), mRNA	2499	0	0	2	0	1
NM_001001709.1	FLJ45537 protein (FLJ45537), mRNA	3407	0	0	0	0	0
NM_001001710.1	similar to 4931415M17 protein (LOC401565), mRNA	1163	0	0	0	0	0
NM_001001711.2	DDI1, DNA-damage inducible 1, homolog 1 (S. cerevisiae) (DDI1), mRNA	2615	0	0	0	0	0
NM_001001712.2	lipocalin 10 (LCN10), mRNA	2047	0	0	0	0	0
NM_001001713.1	SH3 domain binding glutamic acid-rich protein (SH3BGR), transcript variant 2, mRNA	1017	0	4	0	0	0
NM_001001715.1	FERM, RhoGEF (ARHGEF) and pleckstrin domain protein 1 (chondrocyte-derived) (FARP1), transcript variant 2, mRNA	1337	0	0	0	0	0
NM_001001716.1	nuclear factor of kappa light polypeptide gene enhancer in B-cells inhibitor, beta (NFKBIB), transcript variant 2, mRNA	2213	4	0	1	7	2
NM_001001722.1	chromodomain protein, Y-linked, 2B (CDY2B), mRNA	1960	0	0	0	0	0
NM_001001723.1	transmembrane protein 1 (TMEM1), transcript variant 2, mRNA	1764	0	2	1	1	2
NM_001001732.2	chromosome 10 open reading frame 130 (C10orf130), mRNA	1890	0	0	0	0	0
NM_001001734.1	ATPase, Na+/K+ transporting, alpha 4 polypeptide (ATP1A4), transcript variant 2, mRNA	951	0	0	0	0	0
NM_001001740.2	ring finger and WD repeat domain 2 (RFWD2), transcript variant 2, mRNA	2729	0	0	0	0	0
NM_001001786.1	BH3-like motif containing, cell death inducer (BLID), mRNA	862	0	0	0	0	0
NM_001001787.1	ATPase, Na+/K+ transporting, beta 1 polypeptide (ATP1B1), transcript variant 2, mRNA	1568	0	0	0	0	0
NM_001001788.2	retinoic acid early transcript 1G (RAET1G), mRNA	1144	0	0	0	0	0
NM_001001790.2	chromosome 9 open reading frame 105 (C9orf105), mRNA	773	2	16	3	11	19
NM_001001791.1	chromosome 10 open reading frame 55 (C10orf55), mRNA	2151	0	0	0	0	0
NM_001001794.2	family with sequence similarity 116, member B (FAM116B), mRNA	2021	0	1	0	0	0
NM_001001795.1	similar to RIKEN cDNA C030006K11 gene (MGC70857), mRNA	1979	1	2	0	0	1
NM_001001802.1	olfactory receptor, family 2, subfamily A, member 42 (OR2A42), mRNA	915	0	0	0	0	0
NM_001001821.1	olfactory receptor, family 2, subfamily T, member 34 (OR2T34), mRNA	957	0	0	0	0	0
NM_001001824.1	olfactory receptor, family 2, subfamily T, member 27 (OR2T27), mRNA	954	0	0	0	0	0
NM_001001827.1	olfactory receptor, family 2, subfamily T, member 35 (OR2T35), mRNA	972	0	0	0	0	0
NM_001001850.1	syntaxin 19 (STX19), mRNA	1198	0	0	0	0	0
NM_001001851.1	inter-alpha (globulin) inhibitor H5 (ITIH5), transcript variant 3, mRNA	3105	0	0	1	1	0
NM_001001852.2	pim-3 oncogene (PIM3), mRNA	2392	0	0	0	0	2
NM_001001870.1	hypothetical protein MGC14376 (MGC14376), transcript variant 2, mRNA	1303	0	0	1	2	0
NM_001001872.2	chromosome 14 open reading frame 37 (C14orf37), mRNA	3082	0	1	0	2	2
NM_001001874.1	tumor protein D52-like 3 (TPD52L3), transcript variant 2, mRNA	1559	0	0	0	0	0
NM_001001875.2	tumor protein D52-like 3 (TPD52L3), transcript variant 3, mRNA	1079	0	0	0	0	0
NM_001001877.1	heat shock transcription factor, Y linked 2 (HSFY2), transcript variant 2, mRNA	1038	0	0	0	0	0
NM_001001888.2	variable charge, X-linked 3B (VCX3B), mRNA	1085	0	0	0	0	0
NM_001001890.1	runt-related transcription factor 1 (acute myeloid leukemia 1; aml1 oncogene) (RUNX1), transcript variant 2, mRNA	7288	3	0	0	0	0
NM_001001891.3	transmembrane protein 16G (TMEM16G), transcript variant NGEP-L, mRNA	4128	0	0	0	1	0
NM_001001894.1	tetratricopeptide repeat domain 3 (TTC3), transcript variant 2, mRNA	7730	1	2	0	0	0
NM_001001895.1	ubiquitin associated and SH3 domain containing, A (UBASH3A), transcript variant 2, mRNA	2378	0	0	0	0	0
NM_001001912.1	olfactory receptor, family 4, subfamily E, member 2 (OR4E2), mRNA	942	0	0	0	0	0
NM_001001913.1	olfactory receptor, family 52, subfamily N, member 1 (OR52N1), mRNA	963	0	0	0	0	0
NM_001001914.1	olfactory receptor, family 2, subfamily G, member 3 (OR2G3), mRNA	930	0	0	0	0	0
NM_001001915.1	olfactory receptor, family 2, subfamily G, member 2 (OR2G2), mRNA	954	0	0	0	0	0
NM_001001916.1	olfactory receptor, family 52, subfamily J, member 3 (OR52J3), mRNA	936	0	0	0	0	0
NM_001001917.1	olfactory receptor, family 56, subfamily A, member 1 (OR56A1), mRNA	957	0	0	0	0	0
NM_001001918.1	olfactory receptor, family 5, subfamily BF, member 1 (OR5BF1), mRNA	939	0	0	0	0	0
NM_001001919.1	olfactory receptor, family 13, subfamily C, member 4 (OR13C4), mRNA	957	0	0	0	0	0
NM_001001920.1	olfactory receptor, family 4, subfamily C, member 15 (OR4C15), mRNA	1113	0	0	0	0	0
NM_001001921.1	olfactory receptor, family 5, subfamily AS, member 1 (OR5AS1), mRNA	975	0	0	0	0	0
NM_001001922.1	olfactory receptor, family 52, subfamily N, member 5 (OR52N5), mRNA	975	0	0	0	0	0
NM_001001923.1	olfactory receptor, family 5, subfamily C, member 1 (OR5C1), mRNA	963	0	0	0	0	0
NM_001001924.1	mitochondrial tumor suppressor 1 (MTUS1), nuclear gene encoding mitochondrial protein, transcript variant 1, mRNA	6391	3	7	2	7	14
NM_001001925.1	mitochondrial tumor suppressor 1 (MTUS1), nuclear gene encoding mitochondrial protein, transcript variant 2, mRNA	6229	0	0	0	0	0
NM_001001928.2	peroxisome proliferator-activated receptor alpha (PPARA), transcript variant 3, mRNA	9965	4	4	4	4	4
NM_001001931.1	mitochondrial tumor suppressor 1 (MTUS1), nuclear gene encoding mitochondrial protein, transcript variant 4, mRNA	4018	0	0	0	0	0
NM_001001933.1	LIM homeobox 8 (LHX8), mRNA	2393	0	0	0	0	0
NM_001001936.1	actin filament associated protein 1-like 2 (AFAP1L2), transcript variant 1, mRNA	3997	0	5	0	2	1
NM_001001937.1	ATP synthase, H+ transporting, mitochondrial F1 complex, alpha subunit 1, cardiac muscle (ATP5A1), nuclear gene encoding mitochondrial protein, transcript variant 1, mRNA	1950	0	0	0	0	0
NM_001001938.2	chromosome 9 open reading frame 47 (C9orf47), mRNA	4828	0	0	0	1	0
NM_001001952.1	olfactory receptor, family 5, subfamily D, member 18 (OR5D18), mRNA	942	0	0	0	0	0
NM_001001953.1	olfactory receptor, family 10, subfamily G, member 9 (OR10G9), mRNA	936	0	0	0	0	0
NM_001001954.1	olfactory receptor, family 5, subfamily A, member 2 (OR5A2), mRNA	975	0	0	0	0	0
NM_001001955.1	olfactory receptor, family 4, subfamily C, member 13 (OR4C13), mRNA	930	0	0	0	0	0
NM_001001956.1	olfactory receptor, family 13, subfamily C, member 9 (OR13C9), mRNA	957	0	0	0	0	0
NM_001001957.2	olfactory receptor, family 2, subfamily W, member 3 (OR2W3), mRNA	945	0	0	0	0	0
NM_001001958.1	olfactory receptor, family 7, subfamily G, member 3 (OR7G3), mRNA	939	0	0	0	0	0
NM_001001959.1	olfactory receptor, family 11, subfamily L, member 1 (OR11L1), mRNA	969	0	0	0	0	0
NM_001001960.1	olfactory receptor, family 5, subfamily W, member 2 (OR5W2), mRNA	933	0	0	0	0	0
NM_001001961.1	olfactory receptor, family 13, subfamily C, member 3 (OR13C3), mRNA	1044	0	0	0	0	0
NM_001001963.1	olfactory receptor, family 2, subfamily L, member 8 (OR2L8), mRNA	939	0	0	0	0	0
NM_001001964.1	olfactory receptor, family 2, subfamily T, member 11 (OR2T11), mRNA	951	0	0	0	0	0
NM_001001965.1	olfactory receptor, family 4, subfamily D, member 5 (OR4D5), mRNA	957	0	0	0	0	0
NM_001001966.1	olfactory receptor, family 5, subfamily AT, member 1 (OR5AT1), mRNA	930	0	0	0	0	0
NM_001001967.1	olfactory receptor, family 5, subfamily D, member 13 (OR5D13), mRNA	945	0	0	0	0	0
NM_001001968.1	olfactory receptor, family 6, subfamily S, member 1 (OR6S1), mRNA	996	0	0	0	0	0
NM_001001971.1	family with sequence similarity 13, member C1 (FAM13C1), transcript variant 2, mRNA	3073	0	0	1	1	1
NM_001001973.1	ATP synthase, H+ transporting, mitochondrial F1 complex, gamma polypeptide 1 (ATP5C1), nuclear gene encoding mitochondrial protein, transcript variant 1, mRNA	1162	6	10	6	44	32
NM_001001974.1	pleckstrin homology domain containing, family A (phosphoinositide binding specific) member 1 (PLEKHA1), transcript variant 2, mRNA	3750	2	3	2	13	15
NM_001001975.1	ATP synthase, H+ transporting, mitochondrial F1 complex, delta subunit (ATP5D), nuclear gene encoding mitochondrial protein, transcript variant 2, mRNA	709	0	0	0	0	0
NM_001001976.1	arginyltransferase 1 (ATE1), transcript variant 1, mRNA	2224	0	1	0	1	0
NM_001001977.1	ATP synthase, H+ transporting, mitochondrial F1 complex, epsilon subunit (ATP5E), nuclear gene encoding mitochondrial protein, mRNA	498	0	0	4	3	5
NM_001001991.1	regeneration associated muscle protease (DKFZP586H2123), transcript variant 2, mRNA	2747	0	0	0	0	0
NM_001001992.1	ubiquitin specific peptidase 16 (USP16), transcript variant 2, mRNA	2986	6	8	5	18	10
NM_001001994.1	glycoprotein M6B (GPM6B), transcript variant 4, mRNA	1533	0	0	0	0	2
NM_001001995.1	glycoprotein M6B (GPM6B), transcript variant 1, mRNA	3219	2	2	3	2	7
NM_001001996.1	glycoprotein M6B (GPM6B), transcript variant 2, mRNA	1799	1	1	5	2	3
NM_001001998.1	exosome component 10 (EXOSC10), transcript variant 1, mRNA	2834	8	10	3	16	14
NM_001002.3	ribosomal protein, large, P0 (RPLP0), transcript variant 1, mRNA	1229	4	3	0	10	12
NM_001002000.1	guanosine monophosphate reductase 2 (GMPR2), transcript variant 2, mRNA	1956	0	0	0	0	0
NM_001002001.1	guanosine monophosphate reductase 2 (GMPR2), transcript variant 3, mRNA	1897	0	0	0	0	0
NM_001002002.1	guanosine monophosphate reductase 2 (GMPR2), transcript variant 4, mRNA	1631	0	1	2	13	11
NM_001002006.1	5'-nucleotidase, cytosolic IB (NT5C1B), transcript variant 1, mRNA	2864	0	0	0	0	0
NM_001002009.1	5'-nucleotidase, cytosolic III (NT5C3), transcript variant 2, mRNA	1743	0	0	0	1	3
NM_001002010.1	5'-nucleotidase, cytosolic III (NT5C3), transcript variant 1, mRNA	1688	4	18	7	21	25
NM_001002017.1	host cell factor C1 regulator 1 (XPO1 dependent) (HCFC1R1), transcript variant 2, mRNA	943	0	0	0	1	3
NM_001002018.1	host cell factor C1 regulator 1 (XPO1 dependent) (HCFC1R1), transcript variant 3, mRNA	788	2	0	1	4	4
NM_001002019.1	pseudouridylate synthase 1 (PUS1), transcript variant 2, mRNA	1660	1	0	0	1	3
NM_001002020.1	pseudouridylate synthase 1 (PUS1), transcript variant 3, mRNA	1636	0	0	0	0	0
NM_001002021.1	phosphofructokinase, liver (PFKL), transcript variant 1, mRNA	3402	0	0	0	0	2
NM_001002026.2	claudin 18 (CLDN18), transcript variant 2, mRNA	3350	0	0	0	0	0
NM_001002027.1	ATP synthase, H+ transporting, mitochondrial F0 complex, subunit C1 (subunit 9) (ATP5G1), nuclear gene encoding mitochondrial protein, transcript variant 2, mRNA	593	1	2	0	1	0
NM_001002029.1	complement component 4B (Childo blood group) (C4B), mRNA	5426	0	0	0	0	0
NM_001002031.2	ATP synthase, H+ transporting, mitochondrial F0 complex, subunit C2 (subunit 9) (ATP5G2), nuclear gene encoding mitochondrial protein, transcript variant 1, mRNA	1178	0	0	0	0	0
NM_001002032.1	hematological and neurological expressed 1 (HN1), transcript variant 2, mRNA	1582	0	0	0	0	0
NM_001002033.1	hematological and neurological expressed 1 (HN1), transcript variant 3, mRNA	1696	0	2	0	4	4
NM_001002034.2	family with sequence similarity 109, member B (FAM109B), mRNA	2369	1	0	0	0	0
NM_001002035.1	defensin, beta 108B (DEFB108B), mRNA	222	0	0	0	0	0
NM_001002036.2	astacin-like metallo-endopeptidase (M12 family) (ASTL), mRNA	1296	0	0	0	0	0
NM_001002231.1	kallikrein-related peptidase 2 (KLK2), transcript variant 2, mRNA	2892	0	0	0	0	0
NM_001002233.1	RAB11 family interacting protein 1 (class I) (RAB11FIP1), transcript variant 2, mRNA	4557	0	0	0	0	0
NM_001002235.1	serpin peptidase inhibitor, clade A (alpha-1 antiproteinase, antitrypsin), member 1 (SERPINA1), transcript variant 3, mRNA	1588	0	0	0	0	0
NM_001002236.1	serpin peptidase inhibitor, clade A (alpha-1 antiproteinase, antitrypsin), member 1 (SERPINA1), transcript variant 2, mRNA	1902	0	0	0	0	0
NM_001002243.1	aftiphilin (AFTPH), transcript variant 3, mRNA	4025	1	0	0	2	0
NM_001002244.1	APC11 anaphase promoting complex subunit 11 homolog (yeast) (ANAPC11), transcript variant 1, mRNA	1130	0	0	0	0	0
NM_001002245.1	APC11 anaphase promoting complex subunit 11 homolog (yeast) (ANAPC11), transcript variant 3, mRNA	799	0	0	0	0	0
NM_001002246.1	APC11 anaphase promoting complex subunit 11 homolog (yeast) (ANAPC11), transcript variant 4, mRNA	862	0	2	0	1	1
NM_001002247.1	APC11 anaphase promoting complex subunit 11 homolog (yeast) (ANAPC11), transcript variant 5, mRNA	807	0	0	0	0	0
NM_001002248.1	APC11 anaphase promoting complex subunit 11 homolog (yeast) (ANAPC11), transcript variant 6, mRNA	870	0	0	0	0	0
NM_001002249.1	APC11 anaphase promoting complex subunit 11 homolog (yeast) (ANAPC11), transcript variant 7, mRNA	916	0	0	0	0	0
NM_001002251.1	ADP-ribosylation-like factor 6 interacting protein 4 (ARL6IP4), transcript variant 3, mRNA	1354	0	2	0	3	3
NM_001002252.1	ADP-ribosylation-like factor 6 interacting protein 4 (ARL6IP4), transcript variant 4, mRNA	1402	1	0	0	4	3
NM_001002254.1	diacylglycerol O-acyltransferase 2-like 4 (DGAT2L4), mRNA	2124	0	0	0	0	0
NM_001002255.1	SMT3 suppressor of mif two 3 homolog 4 (S. cerevisiae) (SUMO4), mRNA	702	0	1	0	0	0
NM_001002257.1	lysocardiolipin acyltransferase (LYCAT), transcript variant 2, mRNA	4872	14	4	0	5	6
NM_001002258.4	ATP synthase, H+ transporting, mitochondrial F0 complex, subunit C3 (subunit 9) (ATP5G3), nuclear gene encoding mitochondrial protein, transcript variant 3, mRNA	2741	10	9	7	24	24
NM_001002259.1	caprin family member 2 (CAPRIN2), transcript variant 1, mRNA	4501	4	4	2	7	6
NM_001002261.1	zinc finger, FYVE domain containing 27 (ZFYVE27), transcript variant 1, mRNA	3045	0	0	0	0	0
NM_001002262.1	zinc finger, FYVE domain containing 27 (ZFYVE27), transcript variant 3, mRNA	3009	3	4	0	1	4
NM_001002264.1	epithelial stromal interaction 1 (breast) (EPSTI1), transcript variant 1, mRNA	1594	0	0	0	0	0
NM_001002265.1	membrane-associated ring finger (C3HC4) 8 (MARCH8), transcript variant 6, mRNA	2604	0	0	0	0	1
NM_001002266.1	membrane-associated ring finger (C3HC4) 8 (MARCH8), transcript variant 7, mRNA	2000	0	0	0	0	0
NM_001002269.1	exosome component 3 (EXOSC3), transcript variant 2, mRNA	1070	0	0	0	1	0
NM_001002273.1	Fc fragment of IgG, low affinity IIb, receptor (CD32) (FCGR2B), transcript variant 2, mRNA	1573	0	0	0	0	0
NM_001002274.1	Fc fragment of IgG, low affinity IIb, receptor (CD32) (FCGR2B), transcript variant 3, mRNA	1576	0	0	0	0	0
NM_001002275.1	Fc fragment of IgG, low affinity IIb, receptor (CD32) (FCGR2B), transcript variant 4, mRNA	1630	0	0	0	0	0
NM_001002292.1	G protein-coupled receptor 177 (GPR177), transcript variant 2, mRNA	2072	1	5	5	11	15
NM_001002294.1	flavin containing monooxygenase 3 (FMO3), transcript variant 2, mRNA	2070	0	0	0	0	0
NM_001002295.1	GATA binding protein 3 (GATA3), transcript variant 1, mRNA	3070	5	14	3	20	17
NM_001002296.1	golgi autoantigen, golgin subfamily a, 7 (GOLGA7), transcript variant 2, mRNA	2042	6	8	3	14	13
NM_001002755.1	NFU1 iron-sulfur cluster scaffold homolog (S. cerevisiae) (NFU1), transcript variant 2, mRNA	1091	1	1	0	8	4
NM_001002756.1	NFU1 iron-sulfur cluster scaffold homolog (S. cerevisiae) (NFU1), transcript variant 3, mRNA	1045	0	0	0	0	0
NM_001002757.1	NFU1 iron-sulfur cluster scaffold homolog (S. cerevisiae) (NFU1), transcript variant 4, mRNA	955	0	0	0	0	0
NM_001002758.1	PTPN13-like, Y-linked 2 (PRY2), mRNA	1238	0	0	0	0	0
NM_001002759.1	chromosome 10 open reading frame 78 (C10orf78), transcript variant 1, mRNA	1447	0	0	0	0	0
NM_001002760.1	basic charge, Y-linked, 2B (BPY2B), mRNA	1206	0	0	0	0	0
NM_001002761.1	basic charge, Y-linked, 2C (BPY2C), mRNA	1206	0	0	0	0	0
NM_001002762.1	DnaJ (Hsp40) homolog, subfamily B, member 12 (DNAJB12), transcript variant 1, mRNA	4342	0	0	0	1	0
NM_001002796.1	multiple C2 domains, transmembrane 1 (MCTP1), transcript variant S, mRNA	2337	0	0	0	0	0
NM_001002800.1	structural maintenance of chromosomes 4 (SMC4), transcript variant 2, mRNA	5142	42	46	11	86	75
NM_001002810.1	phosphodiesterase 4D interacting protein (myomegalin) (PDE4DIP), transcript variant 4, mRNA	1250	0	0	0	0	0
NM_001002811.1	phosphodiesterase 4D interacting protein (myomegalin) (PDE4DIP), transcript variant 5, mRNA	5355	5	2	0	8	4
NM_001002812.1	phosphodiesterase 4D interacting protein (myomegalin) (PDE4DIP), transcript variant 2, mRNA	4833	0	0	0	0	0
NM_001002814.1	RAB11 family interacting protein 1 (class I) (RAB11FIP1), transcript variant 3, mRNA	7839	6	5	2	7	2
NM_001002836.2	zinc finger protein 787 (ZNF787), mRNA	1945	0	0	0	0	1
NM_001002837.1	phosphatidylinositol (4,5) bisphosphate 5-phosphatase, A (PIB5PA), transcript variant 2, mRNA	2238	0	0	0	0	0
NM_001002838.1	WNK lysine deficient protein kinase 3 (WNK3), transcript variant 2, mRNA	7572	0	0	0	0	0
NM_001002840.1	DKFZp434A0131 protein (DKFZP434A0131), transcript variant 2, mRNA	1702	2	1	0	0	4
NM_001002841.1	myosin, light chain 4, alkali; atrial, embryonic (MYL4), transcript variant 1, mRNA	934	0	1	0	0	0
NM_001002843.1	suppressor of hairy wing homolog 4 (Drosophila) (SUHW4), transcript variant 2, mRNA	4415	1	3	1	11	10
NM_001002844.1	suppressor of hairy wing homolog 4 (Drosophila) (SUHW4), transcript variant 3, mRNA	2164	4	2	0	3	1
NM_001002857.1	annexin A2 (ANXA2), transcript variant 2, mRNA	1644	37	23	13	71	65
NM_001002858.1	annexin A2 (ANXA2), transcript variant 1, mRNA	1635	0	0	0	0	0
NM_001002860.2	BTB (POZ) domain containing 7 (BTBD7), transcript variant 1, mRNA	8448	2	6	1	9	5
NM_001002862.1	Der1-like domain family, member 3 (DERL3), transcript variant 2, mRNA	3116	0	0	0	0	0
NM_001002876.1	centromere protein M (CENPM), transcript variant 2, mRNA	855	0	0	2	0	0
NM_001002877.1	THO complex 5 (THOC5), transcript variant 3, mRNA	2563	3	0	1	2	2
NM_001002878.1	THO complex 5 (THOC5), transcript variant 1, mRNA	2694	0	0	0	0	0
NM_001002879.1	THO complex 5 (THOC5), transcript variant 2, mRNA	2578	0	0	0	0	0
NM_001002880.1	chibby homolog 1 (Drosophila) (CBY1), transcript variant 2, mRNA	1287	0	0	0	1	0
NM_001002901.2	Fc receptor-like B (FCRLB), mRNA	1794	0	0	0	0	0
NM_001002905.1	olfactory receptor, family 8, subfamily G, member 1 (OR8G1), mRNA	936	0	0	0	0	0
NM_001002906.1	XK, Kell blood group complex subunit-related, Y-linked 2 (XKRY2), mRNA	1581	0	0	0	0	0
NM_001002907.1	olfactory receptor, family 8, subfamily K, member 1 (OR8K1), mRNA	960	0	0	0	0	0
NM_001002909.1	G patch domain containing 8 (GPATCH8), mRNA	6877	9	11	1	17	13
NM_001002911.2	G protein-coupled receptor 139 (GPR139), mRNA	1238	0	0	0	0	0
NM_001002912.3	chromosome 1 open reading frame 173 (C1orf173), mRNA	7165	0	0	0	0	0
NM_001002913.1	peptidyl-tRNA hydrolase 1 homolog (S. cerevisiae) (PTRH1), mRNA	832	0	0	0	0	0
NM_001002914.2	potassium channel tetramerisation domain containing 11 (KCTD11), mRNA	3081	0	1	0	0	1
NM_001002915.1	IGF-like family member 2 (IGFL2), mRNA	894	0	0	0	0	0
NM_001002916.2	H2B histone family, member W, testis-specific (H2BFWT), mRNA	935	0	0	0	0	0
NM_001002917.1	olfactory receptor, family 8, subfamily D, member 1 (OR8D1), mRNA	927	0	0	0	0	0
NM_001002918.1	olfactory receptor, family 8, subfamily D, member 2 (OR8D2), mRNA	936	0	0	0	0	0
NM_001002919.2	hypothetical protein LOC285016 (LOC285016), mRNA	1403	0	0	0	0	0
NM_001002920.1	protein expressed in prostate, ovary, testis, and placenta 8 (POTE8), transcript variant 1, mRNA	1838	0	0	0	0	0
NM_001002921.1	adenylate kinase 3-like 2 (AK3L2), mRNA	672	0	0	0	0	0
NM_001002923.1	IGF-like family member 4 (IGFL4), mRNA	573	0	0	0	0	0
NM_001002925.1	olfactory receptor, family 5, subfamily AP, member 2 (OR5AP2), mRNA	951	0	0	0	0	0
NM_001002926.1	TWIST neighbor (TWISTNB), mRNA	3892	9	11	3	9	8
NM_001003.2	ribosomal protein, large, P1 (RPLP1), transcript variant 1, mRNA	512	7	10	1	17	26
NM_001003395.1	tumor protein D52-like 1 (TPD52L1), transcript variant 2, mRNA	1409	0	0	0	0	0
NM_001003396.1	tumor protein D52-like 1 (TPD52L1), transcript variant 3, mRNA	1327	0	1	1	4	7
NM_001003397.1	tumor protein D52-like 1 (TPD52L1), transcript variant 4, mRNA	1288	0	0	0	0	0
NM_001003398.1	bicaudal D homolog 1 (Drosophila) (BICD1), transcript variant 2, mRNA	3285	0	0	0	1	0
NM_001003406.1	calcium channel, voltage-dependent, T type, alpha 1I subunit (CACNA1I), transcript variant 2, mRNA	9902	0	0	0	0	0
NM_001003407.1	actin binding LIM protein 1 (ABLIM1), transcript variant 2, mRNA	7620	0	0	0	0	0
NM_001003408.1	actin binding LIM protein 1 (ABLIM1), transcript variant 3, mRNA	7704	0	0	0	0	0
NM_001003443.2	olfactory receptor, family 56, subfamily A, member 3 (OR56A3), mRNA	948	0	0	0	0	0
NM_001003652.2	SMAD family member 2 (SMAD2), transcript variant 2, mRNA	10531	10	9	3	12	14
NM_001003656.1	protein phosphatase 2, regulatory subunit B, delta isoform (PPP2R2D), transcript variant 2, mRNA	2091	2	2	2	4	3
NM_001003665.2	chromosome 1 open reading frame 95 (C1orf95), mRNA	4093	0	0	1	0	0
NM_001003674.1	chromosome 18 open reading frame 1 (C18orf1), transcript variant c1, mRNA	8944	0	0	0	0	0
NM_001003675.1	chromosome 18 open reading frame 1 (C18orf1), transcript variant c2, mRNA	8890	0	6	4	1	7
NM_001003676.1	chromosome 11 open reading frame 49 (C11orf49), transcript variant 1, mRNA	2008	0	1	0	0	0
NM_001003677.1	chromosome 11 open reading frame 49 (C11orf49), transcript variant 2, mRNA	1753	0	0	0	0	0
NM_001003678.1	chromosome 11 open reading frame 49 (C11orf49), transcript variant 4, mRNA	1231	0	0	0	0	0
NM_001003679.1	leptin receptor (LEPR), transcript variant 2, mRNA	5157	3	1	3	2	0
NM_001003680.1	leptin receptor (LEPR), transcript variant 3, mRNA	3096	0	0	0	1	0
NM_001003681.1	high-mobility group protein 2-like 1 (HMG2L1), transcript variant 3, mRNA	4105	1	0	0	0	0
NM_001003682.2	TTMB protein (TTMB), mRNA	2491	1	0	0	0	0
NM_001003683.1	phosphodiesterase 1A, calmodulin-dependent (PDE1A), transcript variant 2, mRNA	2009	1	0	1	0	1
NM_001003684.1	ubiquinol-cytochrome c reductase complex (7.2 kD) (UCRC), transcript variant 2, mRNA	993	0	0	1	4	1
NM_001003686.1	postmeiotic segregation increased 2-like 3 (PMS2L3), transcript variant 2, mRNA	1334	0	0	0	1	0
NM_001003688.1	SMAD family member 1 (SMAD1), transcript variant 2, mRNA	2880	1	5	0	5	1
NM_001003690.1	MAD2L1 binding protein (MAD2L1BP), transcript variant 1, mRNA	1550	0	0	0	0	0
NM_001003692.1	zinc finger, matrin type 5 (ZMAT5), transcript variant 2, mRNA	936	0	0	0	0	1
NM_001003693.1	chromosome 6 open reading frame 21 (C6orf21), mRNA	898	0	0	0	0	0
NM_001003694.1	bromodomain and PHD finger containing, 1 (BRPF1), transcript variant 1, mRNA	4728	0	0	0	0	0
NM_001003696.1	ATP synthase, H+ transporting, mitochondrial F0 complex, subunit F6 (ATP5J), nuclear gene encoding mitochondrial protein, transcript variant 3, mRNA	841	0	0	0	0	0
NM_001003697.1	ATP synthase, H+ transporting, mitochondrial F0 complex, subunit F6 (ATP5J), nuclear gene encoding mitochondrial protein, transcript variant 4, mRNA	669	0	0	0	0	0
NM_001003698.1	ras responsive element binding protein 1 (RREB1), transcript variant 3, mRNA	7370	0	0	0	0	0
NM_001003699.1	ras responsive element binding protein 1 (RREB1), transcript variant 1, mRNA	7535	0	0	0	0	0
NM_001003701.1	ATP synthase, H+ transporting, mitochondrial F0 complex, subunit F6 (ATP5J), nuclear gene encoding mitochondrial protein, transcript variant 5, mRNA	1217	3	3	2	12	18
NM_001003702.1	ARHGEF5-like (FLJ43692), mRNA	1918	0	0	0	1	1
NM_001003703.1	ATP synthase, H+ transporting, mitochondrial F0 complex, subunit F6 (ATP5J), nuclear gene encoding mitochondrial protein, transcript variant 1, mRNA	1303	1	1	0	4	11
NM_001003704.1	mitochondrial protein 18 kDa (MTP18), nuclear gene encoding mitochondrial protein, transcript variant 2, mRNA	960	0	0	0	0	0
NM_001003712.1	oxysterol binding protein-like 8 (OSBPL8), transcript variant 2, mRNA	7213	23	24	1	33	28
NM_001003713.1	ATP synthase, H+ transporting, mitochondrial F0 complex, subunit F2 (ATP5J2), nuclear gene encoding mitochondrial protein, transcript variant 2, mRNA	494	4	1	0	1	2
NM_001003714.1	ATP synthase, H+ transporting, mitochondrial F0 complex, subunit F2 (ATP5J2), nuclear gene encoding mitochondrial protein, transcript variant 3, mRNA	395	0	0	0	0	0
NM_001003715.2	RecQ protein-like 5 (RECQL5), transcript variant 2, mRNA	1759	1	0	0	1	1
NM_001003716.2	RecQ protein-like 5 (RECQL5), transcript variant 3, mRNA	3710	0	0	0	0	0
NM_001003722.1	GLE1 RNA export mediator-like (yeast) (GLE1L), transcript variant 1, mRNA	3350	5	3	1	12	7
NM_001003745.1	olfactory receptor, family 10, subfamily A, member 3 (OR10A3), mRNA	945	0	0	0	0	0
NM_001003750.1	olfactory receptor, family 8, subfamily I, member 2 (OR8I2), mRNA	933	0	0	0	0	0
NM_001003760.4	kelch-like 31 (Drosophila) (KLHL31), mRNA	5743	0	0	0	1	0
NM_001003785.1	ATP synthase, H+ transporting, mitochondrial F0 complex, subunit d (ATP5H), nuclear gene encoding mitochondrial protein, transcript variant 2, mRNA	556	0	1	0	4	1
NM_001003786.1	protein kinase LYK5 (LYK5), transcript variant 2, mRNA	2112	0	1	0	0	0
NM_001003787.1	protein kinase LYK5 (LYK5), transcript variant 1, mRNA	2223	0	0	0	0	0
NM_001003788.1	protein kinase LYK5 (LYK5), transcript variant 4, mRNA	2194	0	0	0	3	1
NM_001003789.1	RAB, member of RAS oncogene family-like 2B (RABL2B), transcript variant 1, mRNA	2190	2	3	1	2	3
NM_001003790.1	ER lipid raft associated 2 (ERLIN2), transcript variant 2, mRNA	1744	0	0	0	1	0
NM_001003791.1	ER lipid raft associated 2 (ERLIN2), transcript variant 3, mRNA	1469	0	1	0	3	2
NM_001003792.1	RNA binding motif, single stranded interacting protein (RBMS3), transcript variant 3, mRNA	2763	0	0	0	0	0
NM_001003793.1	RNA binding motif, single stranded interacting protein (RBMS3), transcript variant 1, mRNA	2817	0	0	1	1	3
NM_001003794.1	monoglyceride lipase (MGLL), transcript variant 2, mRNA	4192	0	0	0	0	0
NM_001003795.2	GTF2I repeat domain containing 2B (GTF2IRD2B), mRNA	3595	0	2	0	1	2
NM_001003796.1	NHP2 non-histone chromosome protein 2-like 1 (S. cerevisiae) (NHP2L1), transcript variant 2, mRNA	1520	3	3	6	14	18
NM_001003799.1	TCR gamma alternate reading frame protein (TARP), nuclear gene encoding mitochondrial protein, transcript variant 1, mRNA	1027	0	0	0	0	0
NM_001003800.1	bicaudal D homolog 2 (Drosophila) (BICD2), transcript variant 1, mRNA	6433	11	6	11	13	7
NM_001003801.1	SWI/SNF related, matrix associated, actin dependent regulator of chromatin, subfamily d, member 3 (SMARCD3), transcript variant 3, mRNA	1700	0	0	0	0	0
NM_001003802.1	SWI/SNF related, matrix associated, actin dependent regulator of chromatin, subfamily d, member 3 (SMARCD3), transcript variant 1, mRNA	1689	1	1	0	0	2
NM_001003803.1	ATP synthase, H+ transporting, mitochondrial F0 complex, subunit s (factor B) (ATP5S), nuclear gene encoding mitochondrial protein, transcript variant 1, mRNA	1567	0	0	0	4	1
NM_001003805.1	ATP synthase, H+ transporting, mitochondrial F0 complex, subunit s (factor B) (ATP5S), nuclear gene encoding mitochondrial protein, transcript variant 2, mRNA	1395	1	0	0	0	0
NM_001003806.1	TCR gamma alternate reading frame protein (TARP), nuclear gene encoding mitochondrial protein, transcript variant 2, mRNA	1027	0	0	0	0	0
NM_001003808.1	hypothetical protein LOC339457 (LOC339457), mRNA	2824	0	0	0	0	0
NM_001003809.1	discs, large (Drosophila) homolog-associated protein 1 (DLGAP1), transcript variant beta, mRNA	2393	0	0	0	0	0
NM_001003810.1	heterogeneous nuclear ribonucleoprotein D (AU-rich element RNA binding protein 1, 37kDa) (HNRPD), transcript variant 4, mRNA	2053	0	0	0	0	0
NM_001003811.1	testis expressed 11 (TEX11), transcript variant 1, mRNA	3151	0	0	0	1	0
NM_001003818.1	tripartite motif-containing 6 (TRIM6), transcript variant 1, mRNA	3409	0	0	0	0	0
NM_001003819.1	tripartite motif-containing 6 and tripartite motif-containing 34 (TRIM6-TRIM34), mRNA	3490	0	0	0	1	0
NM_001003827.1	tripartite motif-containing 34 (TRIM34), transcript variant 4, mRNA	2326	0	0	0	0	0
NM_001003828.1	parvin, beta (PARVB), transcript variant 1, mRNA	1808	0	0	0	0	0
NM_001003841.1	solute carrier family 6 (neutral amino acid transporter), member 19 (SLC6A19), mRNA	1905	0	0	1	0	0
NM_001003845.1	Sp5 transcription factor (SP5), mRNA	1941	1	0	0	1	0
NM_001003891.1	PC2 (positive cofactor 2, multiprotein complex) glutamine/Q-rich-associated protein (PCQAP), transcript variant 1, mRNA	3384	4	6	0	6	5
NM_001003892.1	dual specificity phosphatase and pro isomerase domain containing 1 (DUPD1), mRNA	663	0	0	0	0	0
NM_001003894.1	chromodomain protein, Y-linked, 1B (CDY1B), transcript variant 1, mRNA	2222	0	0	0	0	0
NM_001003895.1	chromodomain protein, Y-linked, 1B (CDY1B), transcript variant 2, mRNA	2366	0	0	0	0	0
NM_001003897.1	mannosidase, beta A, lysosomal-like (MANBAL), transcript variant 2, mRNA	1268	2	0	0	4	1
NM_001003927.1	ecotropic viral integration site 2A (EVI2A), transcript variant 1, mRNA	1763	0	0	0	0	0
NM_001003931.1	poly (ADP-ribose) polymerase family, member 3 (PARP3), transcript variant 1, mRNA	2368	0	0	1	1	0
NM_001003935.1	poly (ADP-ribose) polymerase family, member 3 (PARP3), transcript variant 3, mRNA	2490	0	0	0	0	0
NM_001003936.1	thioredoxin domain containing 8 (TXNDC8), mRNA	480	0	0	0	0	0
NM_001003937.2	TSPY-like 6 (TSPYL6), mRNA	3095	0	0	0	0	0
NM_001003938.3	hemoglobin, mu (HBM), mRNA	524	0	0	0	0	0
NM_001003940.1	Bcl2 modifying factor (BMF), transcript variant 1, mRNA	4700	0	0	0	0	0
NM_001003941.1	oxoglutarate (alpha-ketoglutarate) dehydrogenase (lipoamide) (OGDH), nuclear gene encoding mitochondrial protein, transcript variant 2, mRNA	1791	3	1	4	4	5
NM_001003942.1	Bcl2 modifying factor (BMF), transcript variant 3, mRNA	4402	0	0	0	0	0
NM_001003943.1	Bcl2 modifying factor (BMF), transcript variant 4, mRNA	4304	0	0	0	0	0
NM_001003945.1	aminolevulinate, delta-, dehydratase (ALAD), transcript variant 1, mRNA	3317	3	1	0	1	2
NM_001003954.1	annexin A13 (ANXA13), transcript variant 2, mRNA	1609	0	0	0	0	0
NM_001003962.1	calpain, small subunit 1 (CAPNS1), transcript variant 2, mRNA	1489	0	0	0	0	0
NM_001004.3	ribosomal protein, large, P2 (RPLP2), mRNA	511	0	0	0	8	1
NM_001004019.1	fibulin 2 (FBLN2), transcript variant 1, mRNA	4334	0	0	0	0	0
NM_001004023.1	dual-specificity tyrosine-(Y)-phosphorylation regulated kinase 3 (DYRK3), transcript variant 2, mRNA	2301	0	0	0	0	0
NM_001004051.1	G protein-coupled receptor associated sorting protein 2 (GPRASP2), transcript variant 1, mRNA	3582	1	1	0	2	0
NM_001004052.1	olfactory receptor, family 52, subfamily B, member 2 (OR52B2), mRNA	972	0	0	0	0	0
NM_001004053.2	actin, beta-like 1 (ACTBL1), mRNA	2236	0	0	0	0	0
NM_001004055.1	leucine rich repeat containing 29 (LRRC29), transcript variant 2, mRNA	1321	0	0	0	0	0
NM_001004056.1	G protein-coupled receptor kinase 4 (GRK4), transcript variant 2, mRNA	2225	0	0	0	0	0
NM_001004057.1	G protein-coupled receptor kinase 4 (GRK4), transcript variant 3, mRNA	2183	0	0	0	0	0
NM_001004058.2	olfactory receptor, family 8, subfamily K, member 5 (OR8K5), mRNA	924	0	0	0	0	0
NM_001004059.2	olfactory receptor, family 4, subfamily S, member 2 (OR4S2), mRNA	936	0	0	0	0	0
NM_001004060.1	NODAL modulator 2 (NOMO2), transcript variant 1, mRNA	3986	2	5	7	5	4
NM_001004063.1	olfactory receptor, family 4, subfamily K, member 1 (OR4K1), mRNA	936	0	0	0	0	0
NM_001004064.1	olfactory receptor, family 8, subfamily J, member 3 (OR8J3), mRNA	948	0	0	0	0	0
NM_001004065.3	A kinase (PRKA) anchor protein 2 (AKAP2), mRNA	6866	10	12	5	15	11
NM_001004067.2	NODAL modulator 3 (NOMO3), mRNA	4315	4	10	5	13	10
NM_001004105.2	G protein-coupled receptor kinase 6 (GRK6), transcript variant 3, mRNA	1946	0	0	0	0	0
NM_001004106.2	G protein-coupled receptor kinase 6 (GRK6), transcript variant 1, mRNA	2950	0	0	0	0	0
NM_001004124.1	olfactory receptor, family 4, subfamily P, member 4 (OR4P4), mRNA	939	0	0	0	0	0
NM_001004125.2	tumor suppressor candidate 1 (TUSC1), mRNA	2477	1	0	0	1	1
NM_001004127.1	asparagine-linked glycosylation 11 homolog (S. cerevisiae, alpha-1,2-mannosyltransferase) (ALG11), mRNA	2585	1	1	0	3	3
NM_001004128.2	quiescin Q6 sulfhydryl oxidase 1 (QSOX1), transcript variant 2, mRNA	2583	5	3	1	6	6
NM_001004134.1	olfactory receptor, family 10, subfamily AD, member 1 (OR10AD1), mRNA	954	0	0	0	0	0
NM_001004135.1	olfactory receptor, family 2, subfamily A, member 12 (OR2A12), mRNA	933	0	0	0	0	0
NM_001004136.1	olfactory receptor, family 2, subfamily T, member 2 (OR2T2), mRNA	975	0	0	0	0	0
NM_001004137.1	olfactory receptor, family 52, subfamily M, member 1 (OR52M1), mRNA	954	0	0	0	0	0
NM_001004195.2	olfactory receptor, family 4, subfamily F, member 4 (OR4F4), mRNA	918	0	0	0	0	0
NM_001004196.2	CD200 molecule (CD200), transcript variant 2, mRNA	2301	0	0	2	1	5
NM_001004297.2	olfactory receptor, family 13, subfamily A, member 1 (OR13A1), mRNA	2078	0	0	0	0	0
NM_001004298.2	chromosome 10 open reading frame 90 (C10orf90), mRNA	3097	0	0	0	1	0
NM_001004301.3	zinc finger protein 813 (ZNF813), mRNA	4188	1	2	0	0	0
NM_001004302.2	zinc finger protein 783 (ZNF783), mRNA	4452	1	2	0	3	1
NM_001004303.3	chromosome 1 open reading frame 168 (C1orf168), mRNA	3161	0	0	0	0	0
NM_001004304.3	zinc finger protein 740 (ZNF740), mRNA	4256	2	1	2	5	3
NM_001004306.1	similar to hypothetical protein FLJ36492 (MGC87631), mRNA	2838	9	2	1	7	5
NM_001004308.1	zinc finger, CCHC domain containing 16 (ZCCHC16), mRNA	2957	0	0	0	0	0
NM_001004309.1	zinc finger protein 774 (ZNF774), mRNA	1790	0	0	0	0	0
NM_001004310.1	Fc receptor-like 6 (FCRL6), mRNA	1306	0	0	0	0	0
NM_001004311.2	folliculogenesis specific basic helix-loop-helix (FIGLA), mRNA	724	0	0	0	0	0
NM_001004312.1	receptor (chemosensory) transporter protein 2 (RTP2), mRNA	1364	0	0	0	0	0
NM_001004313.1	similar to RIKEN cDNA A730055C05 gene (LOC388335), mRNA	3092	0	1	0	1	1
NM_001004316.1	FLJ16641 protein (FLJ16641), mRNA	2881	0	0	0	0	0
NM_001004317.2	lin-28 homolog B (C. elegans) (LIN28B), mRNA	5504	3	7	3	10	10
NM_001004318.1	purple acid phosphatase long form (FLJ16165), mRNA	2311	0	0	0	0	0
NM_001004319.1	von Hippel-Lindau tumor suppressor-like (VHLL), mRNA	676	0	0	0	0	0
NM_001004320.1	hypothetical protein LOC392636 (FLJ16237), mRNA	2475	0	0	0	3	0
NM_001004323.1	hypothetical LOC402573 (LOC402573), mRNA	1020	0	0	1	0	0
NM_001004325.1	keratin associated protein 5-2 (KRTAP5-2), mRNA	1149	0	0	0	0	0
NM_001004326.2	solute carrier family 22, member 20 (SLC22A20), mRNA	1539	0	0	0	0	0
NM_001004328.2	zinc finger protein 705A (ZNF705A), mRNA	3438	0	0	0	0	0
NM_001004329.2	developing brain homeobox 2 (DBX2), mRNA	2722	0	0	0	0	0
NM_001004330.1	FLJ46688 protein (FLJ46688), mRNA	3224	0	0	0	0	0
NM_001004333.2	similar to DNA segment, Chr 11, Brigham & Womens Genetics 0434 expressed (MGC71993), mRNA	613	5	1	1	6	3
NM_001004334.2	G protein-coupled receptor 179 (GPR179), mRNA	7980	0	0	0	0	0
NM_001004340.1	Fc fragment of IgG, high affinity Ib, receptor (CD64) (FCGR1B), transcript variant 2, mRNA	570	0	0	0	0	0
NM_001004341.1	FLJ16478 protein (FLJ16478), mRNA	1976	0	0	0	0	0
NM_001004342.3	tripartite motif-containing 67 (TRIM67), mRNA	8522	0	1	0	0	0
NM_001004343.1	microtubule-associated protein 1 light chain 3 gamma (MAP1LC3C), mRNA	1181	2	3	1	7	6
NM_001004346.2	methylenetetrahydrofolate dehydrogenase (NADP+ dependent) 2-like (MTHFD2L), mRNA	2463	0	0	1	1	0
NM_001004349.1	FLJ45422 protein (FLJ45422), mRNA	4587	2	1	0	0	2
NM_001004351.2	similar to Williams Beuren syndrome chromosome region 19 (MGC57359), mRNA	1905	0	0	0	0	0
NM_001004353.2	hypothetical protein LOC441476 (LOC441476), mRNA	1173	0	0	0	0	0
NM_001004354.1	Notch-regulated ankyrin repeat protein (NRARP), mRNA	1785	1	1	0	0	1
NM_001004356.2	fibroblast growth factor receptor-like 1 (FGFRL1), transcript variant 1, mRNA	3215	0	0	0	0	0
NM_001004358.1	fibroblast growth factor receptor-like 1 (FGFRL1), transcript variant 2, mRNA	3115	0	0	0	0	0
NM_001004360.2	dipeptidyl-peptidase 10 (DPP10), transcript variant 2, mRNA	4464	0	0	1	1	1
NM_001004416.2	uromodulin-like 1 (UMODL1), transcript variant 1, mRNA	4878	0	0	0	0	0
NM_001004419.2	C-type lectin domain family 2, member D (CLEC2D), transcript variant 2, mRNA	5249	0	0	0	0	0
NM_001004426.1	phospholipase A2, group VI (cytosolic, calcium-independent) (PLA2G6), transcript variant 2, mRNA	3077	1	0	0	1	0
NM_001004431.1	meteorin, glial cell differentiation regulator-like (METRNL), mRNA	1348	0	0	0	0	0
NM_001004432.2	leucine rich repeat and Ig domain containing 4 (LINGO4), mRNA	2606	0	0	0	0	0
NM_001004434.1	solute carrier family 30 (zinc transporter), member 2 (SLC30A2), transcript variant 1, mRNA	2473	0	0	0	0	0
NM_001004439.1	integrin, alpha 11 (ITGA11), mRNA	5035	1	4	0	3	3
NM_001004440.1	family with sequence similarity 19 (chemokine (C-C motif)-like), member A3 (FAM19A3), transcript variant 2, mRNA	1144	0	0	0	0	0
NM_001004441.1	cytosolic phosphoprotein DP58 (DP58), mRNA	3763	0	0	0	0	0
NM_001004450.1	olfactory receptor, family 1, subfamily B, member 1 (OR1B1), mRNA	957	0	0	0	0	0
NM_001004451.1	olfactory receptor, family 1, subfamily J, member 1 (OR1J1), mRNA	969	0	0	0	0	0
NM_001004452.1	olfactory receptor, family 1, subfamily J, member 4 (OR1J4), mRNA	942	0	0	0	0	0
NM_001004453.1	olfactory receptor, family 1, subfamily L, member 6 (OR1L6), mRNA	1044	0	0	0	0	0
NM_001004454.1	olfactory receptor, family 1, subfamily L, member 8 (OR1L8), mRNA	930	0	0	0	0	0
NM_001004456.1	olfactory receptor, family 1, subfamily M, member 1 (OR1M1), mRNA	942	0	0	0	0	0
NM_001004457.1	olfactory receptor, family 1, subfamily N, member 2 (OR1N2), mRNA	993	0	0	0	0	0
NM_001004458.1	olfactory receptor, family 1, subfamily S, member 1 (OR1S1), mRNA	978	0	0	0	0	0
NM_001004459.1	olfactory receptor, family 1, subfamily S, member 2 (OR1S2), mRNA	978	0	0	0	0	0
NM_001004460.1	olfactory receptor, family 10, subfamily A, member 2 (OR10A2), mRNA	912	0	0	0	0	0
NM_001004461.1	olfactory receptor, family 10, subfamily A, member 6 (OR10A6), mRNA	945	0	0	0	0	0
NM_001004462.1	olfactory receptor, family 10, subfamily G, member 4 (OR10G4), mRNA	936	0	0	0	0	0
NM_001004463.1	olfactory receptor, family 10, subfamily G, member 7 (OR10G7), mRNA	936	0	0	0	0	0
NM_001004464.1	olfactory receptor, family 10, subfamily G, member 8 (OR10G8), mRNA	936	0	0	0	0	0
NM_001004465.1	olfactory receptor, family 10, subfamily H, member 4 (OR10H4), mRNA	951	0	0	0	0	0
NM_001004466.1	olfactory receptor, family 10, subfamily H, member 5 (OR10H5), mRNA	948	0	0	0	0	0
NM_001004467.1	olfactory receptor, family 10, subfamily J, member 3 (OR10J3), mRNA	990	0	0	0	0	0
NM_001004469.1	olfactory receptor, family 10, subfamily J, member 5 (OR10J5), mRNA	930	0	0	0	0	0
NM_001004470.1	ST8 alpha-N-acetyl-neuraminide alpha-2,8-sialyltransferase 6 (ST8SIA6), mRNA	1398	0	0	0	0	0
NM_001004471.1	olfactory receptor, family 10, subfamily Q, member 1 (OR10Q1), mRNA	960	0	0	0	0	0
NM_001004472.1	olfactory receptor, family 10, subfamily R, member 2 (OR10R2), mRNA	1008	0	0	0	0	0
NM_001004473.1	olfactory receptor, family 10, subfamily K, member 1 (OR10K1), mRNA	942	0	0	0	0	0
NM_001004474.1	olfactory receptor, family 10, subfamily S, member 1 (OR10S1), mRNA	996	0	0	0	0	0
NM_001004475.1	olfactory receptor, family 10, subfamily T, member 2 (OR10T2), mRNA	945	0	0	0	0	0
NM_001004476.1	olfactory receptor, family 10, subfamily K, member 2 (OR10K2), mRNA	939	0	0	0	0	0
NM_001004477.1	olfactory receptor, family 10, subfamily X, member 1 (OR10X1), mRNA	981	0	0	0	0	0
NM_001004478.1	olfactory receptor, family 10, subfamily Z, member 1 (OR10Z1), mRNA	942	0	0	0	0	0
NM_001004479.1	olfactory receptor, family 11, subfamily H, member 4 (OR11H4), mRNA	975	0	0	0	0	0
NM_001004480.1	olfactory receptor, family 11, subfamily H, member 6 (OR11H6), mRNA	993	0	0	0	0	0
NM_001004481.1	olfactory receptor, family 13, subfamily C, member 2 (OR13C2), mRNA	957	0	0	0	0	0
NM_001004482.1	olfactory receptor, family 13, subfamily C, member 5 (OR13C5), mRNA	957	0	0	0	0	0
NM_001004483.1	olfactory receptor, family 13, subfamily C, member 8 (OR13C8), mRNA	963	0	0	0	0	0
NM_001004484.1	olfactory receptor, family 13, subfamily D, member 1 (OR13D1), mRNA	1041	0	0	0	0	0
NM_001004485.1	olfactory receptor, family 13, subfamily F, member 1 (OR13F1), mRNA	960	0	0	0	0	0
NM_001004486.1	olfactory receptor, family 13, subfamily H, member 1 (OR13H1), mRNA	927	0	0	0	0	0
NM_001004487.1	olfactory receptor, family 13, subfamily J, member 1 (OR13J1), mRNA	939	0	0	0	0	0
NM_001004488.1	olfactory receptor, family 2, subfamily A, member 25 (OR2A25), mRNA	933	0	0	0	0	0
NM_001004489.1	olfactory receptor, family 2, subfamily AG, member 1 (OR2AG1), mRNA	951	0	0	0	0	0
NM_001004490.1	olfactory receptor, family 2, subfamily AG, member 2 (OR2AG2), mRNA	951	0	0	0	0	0
NM_001004491.1	olfactory receptor, family 2, subfamily AK, member 2 (OR2AK2), mRNA	1008	0	0	0	0	0
NM_001004492.1	olfactory receptor, family 2, subfamily B, member 11 (OR2B11), mRNA	954	0	0	0	0	0
NM_001004684.1	olfactory receptor, family 2, subfamily D, member 3 (OR2D3), mRNA	993	0	0	0	0	0
NM_001004685.1	olfactory receptor, family 2, subfamily F, member 2 (OR2F2), mRNA	954	0	0	0	0	0
NM_001004686.2	olfactory receptor, family 2, subfamily L, member 2 (OR2L2), mRNA	1134	0	0	0	0	0
NM_001004687.1	olfactory receptor, family 2, subfamily L, member 3 (OR2L3), mRNA	939	0	0	0	0	0
NM_001004688.1	olfactory receptor, family 2, subfamily M, member 2 (OR2M2), mRNA	1044	0	0	0	0	0
NM_001004689.1	olfactory receptor, family 2, subfamily M, member 3 (OR2M3), mRNA	939	0	0	0	0	0
NM_001004690.1	olfactory receptor, family 2, subfamily M, member 5 (OR2M5), mRNA	939	0	0	0	0	0
NM_001004691.1	olfactory receptor, family 2, subfamily M, member 7 (OR2M7), mRNA	939	0	0	0	0	0
NM_001004692.1	olfactory receptor, family 2, subfamily T, member 12 (OR2T12), mRNA	963	0	0	0	0	0
NM_001004693.1	olfactory receptor, family 2, subfamily T, member 10 (OR2T10), mRNA	939	0	0	0	0	0
NM_001004694.1	olfactory receptor, family 2, subfamily T, member 29 (OR2T29), mRNA	930	0	0	0	0	0
NM_001004695.1	olfactory receptor, family 2, subfamily T, member 33 (OR2T33), mRNA	963	0	0	0	0	0
NM_001004696.1	olfactory receptor, family 2, subfamily T, member 4 (OR2T4), mRNA	1047	0	0	0	0	0
NM_001004697.1	olfactory receptor, family 2, subfamily T, member 5 (OR2T5), mRNA	948	0	0	0	0	0
NM_001004698.1	olfactory receptor, family 2, subfamily W, member 5 (OR2W5), mRNA	963	0	0	0	0	0
NM_001004699.1	olfactory receptor, family 2, subfamily Z, member 1 (OR2Z1), mRNA	945	0	0	0	0	0
NM_001004700.1	olfactory receptor, family 4, subfamily C, member 11 (OR4C11), mRNA	933	0	0	0	0	0
NM_001004701.2	olfactory receptor, family 4, subfamily C, member 16 (OR4C16), mRNA	933	0	0	0	0	0
NM_001004702.1	olfactory receptor, family 4, subfamily C, member 3 (OR4C3), mRNA	990	0	0	0	0	0
NM_001004703.1	olfactory receptor, family 4, subfamily C, member 46 (OR4C46), mRNA	930	0	0	0	0	0
NM_001004704.1	olfactory receptor, family 4, subfamily C, member 6 (OR4C6), mRNA	930	0	0	0	0	0
NM_001004705.1	olfactory receptor, family 4, subfamily D, member 10 (OR4D10), mRNA	936	0	0	0	0	0
NM_001004706.1	olfactory receptor, family 4, subfamily D, member 11 (OR4D11), mRNA	936	0	0	0	0	0
NM_001004707.3	olfactory receptor, family 4, subfamily D, member 2 (OR4D2), mRNA	924	0	0	0	0	0
NM_001004708.1	olfactory receptor, family 4, subfamily D, member 6 (OR4D6), mRNA	945	0	0	0	0	0
NM_001004711.1	olfactory receptor, family 4, subfamily D, member 9 (OR4D9), mRNA	945	0	0	0	0	0
NM_001004712.1	olfactory receptor, family 4, subfamily K, member 14 (OR4K14), mRNA	933	0	0	0	0	0
NM_001004713.1	olfactory receptor, family 1, subfamily I, member 1 (OR1I1), mRNA	1068	0	0	0	0	0
NM_001004714.1	olfactory receptor, family 4, subfamily K, member 13 (OR4K13), mRNA	915	0	0	0	0	0
NM_001004715.1	olfactory receptor, family 4, subfamily K, member 17 (OR4K17), mRNA	1032	0	0	0	0	0
NM_001004717.1	olfactory receptor, family 4, subfamily L, member 1 (OR4L1), mRNA	939	0	0	0	0	0
NM_001004719.1	olfactory receptor, family 4, subfamily M, member 2 (OR4M2), mRNA	942	0	0	0	0	0
NM_001004720.1	NCK adaptor protein 2 (NCK2), transcript variant 2, mRNA	2326	0	2	0	1	1
NM_001004722.1	NCK adaptor protein 2 (NCK2), transcript variant 3, mRNA	1976	0	0	0	0	0
NM_001004723.1	olfactory receptor, family 4, subfamily N, member 2 (OR4N2), mRNA	924	0	0	0	0	0
NM_001004724.1	olfactory receptor, family 4, subfamily N, member 5 (OR4N5), mRNA	927	0	0	0	0	0
NM_001004725.1	olfactory receptor, family 4, subfamily S, member 1 (OR4S1), mRNA	930	0	0	0	0	0
NM_001004726.1	olfactory receptor, family 4, subfamily X, member 1 (OR4X1), mRNA	918	0	0	0	0	0
NM_001004727.1	olfactory receptor, family 4, subfamily X, member 2 (OR4X2), mRNA	912	0	0	0	0	0
NM_001004728.1	olfactory receptor, family 5, subfamily A, member 1 (OR5A1), mRNA	948	0	0	0	0	0
NM_001004729.1	olfactory receptor, family 5, subfamily AN, member 1 (OR5AN1), mRNA	936	0	0	0	0	0
NM_001004730.1	olfactory receptor, family 5, subfamily AR, member 1 (OR5AR1), mRNA	933	0	0	0	0	0
NM_001004731.1	olfactory receptor, family 5, subfamily AU, member 1 (OR5AU1), mRNA	1089	0	0	0	0	0
NM_001004732.2	olfactory receptor, family 5, subfamily AY, member 1 (OR5AY1), mRNA	945	0	0	0	0	0
NM_001004733.1	olfactory receptor, family 5, subfamily B, member 12 (OR5B12), mRNA	945	0	0	0	0	0
NM_001004734.1	olfactory receptor, family 5, subfamily BU, member 1 (OR5BU1), mRNA	936	0	0	0	0	0
NM_001004735.1	olfactory receptor, family 5, subfamily D, member 14 (OR5D14), mRNA	945	0	0	0	0	0
NM_001004736.2	olfactory receptor, family 5, subfamily K, member 1 (OR5K1), mRNA	952	0	0	0	0	0
NM_001004737.1	olfactory receptor, family 5, subfamily K, member 2 (OR5K2), mRNA	951	0	0	0	0	0
NM_001004738.1	olfactory receptor, family 5, subfamily L, member 1 (OR5L1), mRNA	936	0	0	0	0	0
NM_001004739.1	olfactory receptor, family 5, subfamily L, member 2 (OR5L2), mRNA	936	0	0	0	0	0
NM_001004740.1	olfactory receptor, family 5, subfamily M, member 1 (OR5M1), mRNA	948	0	0	0	0	0
NM_001004741.1	olfactory receptor, family 5, subfamily M, member 10 (OR5M10), mRNA	948	0	0	0	0	0
NM_001004742.1	olfactory receptor, family 5, subfamily M, member 3 (OR5M3), mRNA	924	0	0	0	0	0
NM_001004743.1	olfactory receptor, family 5, subfamily M, member 9 (OR5M9), mRNA	933	0	0	0	0	0
NM_001004744.1	olfactory receptor, family 5, subfamily R, member 1 (OR5R1), mRNA	975	0	0	0	0	0
NM_001004745.1	olfactory receptor, family 5, subfamily T, member 1 (OR5T1), mRNA	981	0	0	0	0	0
NM_001004746.1	olfactory receptor, family 5, subfamily T, member 2 (OR5T2), mRNA	1080	0	0	0	0	0
NM_001004747.1	olfactory receptor, family 5, subfamily T, member 3 (OR5T3), mRNA	1023	0	0	0	0	0
NM_001004748.1	olfactory receptor, family 51, subfamily A, member 2 (OR51A2), mRNA	942	0	0	0	0	0
NM_001004749.1	olfactory receptor, family 51, subfamily A, member 7 (OR51A7), mRNA	939	0	0	0	0	0
NM_001004750.1	olfactory receptor, family 51, subfamily B, member 6 (OR51B6), mRNA	939	0	0	0	0	0
NM_001004751.1	olfactory receptor, family 51, subfamily D, member 1 (OR51D1), mRNA	975	0	0	0	0	0
NM_001004752.1	olfactory receptor, family 51, subfamily F, member 1 (OR51F1), mRNA	939	0	0	0	0	0
NM_001004753.1	olfactory receptor, family 51, subfamily F, member 2 (OR51F2), mRNA	1029	0	0	0	0	0
NM_001004754.1	olfactory receptor, family 51, subfamily I, member 2 (OR51I2), mRNA	939	0	0	0	0	1
NM_001004755.1	olfactory receptor, family 51, subfamily L, member 1 (OR51L1), mRNA	948	0	0	0	0	0
NM_001004756.1	olfactory receptor, family 51, subfamily M, member 1 (OR51M1), mRNA	981	0	0	0	0	0
NM_001004757.1	olfactory receptor, family 51, subfamily Q, member 1 (OR51Q1), mRNA	954	0	0	0	0	0
NM_001004758.1	olfactory receptor, family 51, subfamily S, member 1 (OR51S1), mRNA	972	0	0	0	0	0
NM_001004759.1	olfactory receptor, family 51, subfamily T, member 1 (OR51T1), mRNA	1065	0	0	0	0	0
NM_001004760.2	olfactory receptor, family 51, subfamily V, member 1 (OR51V1), mRNA	966	0	0	0	0	0
NM_001005.3	ribosomal protein S3 (RPS3), mRNA	855	11	23	21	96	88
NM_001005158.1	Scm-like with four mbt domains 1 (SFMBT1), transcript variant 2, mRNA	3631	0	0	0	0	0
NM_001005159.1	Scm-like with four mbt domains 1 (SFMBT1), transcript variant 1, mRNA	3712	0	0	0	0	0
NM_001005160.1	olfactory receptor, family 52, subfamily A, member 5 (OR52A5), mRNA	951	0	0	0	0	0
NM_001005161.2	olfactory receptor, family 52, subfamily B, member 4 (OR52B4), mRNA	945	0	0	0	0	0
NM_001005162.2	olfactory receptor, family 52, subfamily B, member 6 (OR52B6), mRNA	1008	0	0	0	0	0
NM_001005163.1	olfactory receptor, family 52, subfamily D, member 1 (OR52D1), mRNA	957	0	0	0	1	0
NM_001005164.1	olfactory receptor, family 52, subfamily E, member 2 (OR52E2), mRNA	978	0	0	0	0	0
NM_001005165.1	olfactory receptor, family 52, subfamily E, member 4 (OR52E4), mRNA	939	0	0	0	0	0
NM_001005167.1	olfactory receptor, family 52, subfamily E, member 6 (OR52E6), mRNA	942	0	0	0	0	0
NM_001005168.1	olfactory receptor, family 52, subfamily E, member 8 (OR52E8), mRNA	954	0	0	0	0	0
NM_001005169.1	olfactory receptor, family 52, subfamily I, member 1 (OR52I1), mRNA	975	0	0	0	0	0
NM_001005170.1	olfactory receptor, family 52, subfamily I, member 2 (OR52I2), mRNA	1053	0	0	0	0	0
NM_001005171.1	olfactory receptor, family 52, subfamily K, member 1 (OR52K1), mRNA	945	0	0	0	0	0
NM_001005172.1	olfactory receptor, family 52, subfamily K, member 2 (OR52K2), mRNA	945	0	0	0	0	0
NM_001005173.1	olfactory receptor, family 52, subfamily L, member 1 (OR52L1), mRNA	990	0	0	0	0	0
NM_001005174.1	olfactory receptor, family 52, subfamily N, member 2 (OR52N2), mRNA	966	0	0	0	0	0
NM_001005175.1	olfactory receptor, family 52, subfamily N, member 4 (OR52N4), mRNA	966	0	0	0	0	0
NM_001005176.1	SP140 nuclear body protein (SP140), transcript variant 2, mRNA	853	0	0	0	0	0
NM_001005177.2	olfactory receptor, family 52, subfamily R, member 1 (OR52R1), mRNA	1185	0	0	0	0	0
NM_001005178.1	olfactory receptor, family 52, subfamily W, member 1 (OR52W1), mRNA	963	0	0	0	0	0
NM_001005179.2	olfactory receptor, family 56, subfamily A, member 4 (OR56A4), mRNA	1098	0	0	0	0	0
NM_001005180.1	olfactory receptor, family 56, subfamily B, member 1 (OR56B1), mRNA	975	0	0	0	0	0
NM_001005181.1	olfactory receptor, family 56, subfamily B, member 4 (OR56B4), mRNA	960	0	0	0	0	0
NM_001005182.1	olfactory receptor, family 6, subfamily C, member 1 (OR6C1), mRNA	939	0	0	0	0	0
NM_001005183.1	olfactory receptor, family 6, subfamily C, member 76 (OR6C76), mRNA	939	0	0	0	0	0
NM_001005184.1	olfactory receptor, family 6, subfamily K, member 6 (OR6K6), mRNA	1032	0	0	0	0	0
NM_001005185.1	olfactory receptor, family 6, subfamily N, member 1 (OR6N1), mRNA	939	0	0	0	0	0
NM_001005186.2	olfactory receptor, family 6, subfamily Q, member 1 (OR6Q1), mRNA	954	0	0	0	0	0
NM_001005187.1	olfactory receptor, family 6, subfamily T, member 1 (OR6T1), mRNA	972	0	0	0	0	0
NM_001005188.1	olfactory receptor, family 6, subfamily X, member 1 (OR6X1), mRNA	939	0	0	0	0	0
NM_001005189.1	olfactory receptor, family 6, subfamily Y, member 1 (OR6Y1), mRNA	978	0	0	0	0	0
NM_001005190.1	olfactory receptor, family 7, subfamily A, member 10 (OR7A10), mRNA	930	0	0	0	0	0
NM_001005191.1	olfactory receptor, family 7, subfamily D, member 4 (OR7D4), mRNA	939	0	0	0	0	0
NM_001005192.1	olfactory receptor, family 7, subfamily G, member 1 (OR7G1), mRNA	1002	0	0	0	0	0
NM_001005193.1	olfactory receptor, family 7, subfamily G, member 2 (OR7G2), mRNA	1038	0	0	0	0	0
NM_001005194.1	olfactory receptor, family 8, subfamily A, member 1 (OR8A1), mRNA	981	0	0	0	0	0
NM_001005195.1	olfactory receptor, family 8, subfamily B, member 12 (OR8B12), mRNA	933	0	0	0	0	0
NM_001005196.1	olfactory receptor, family 8, subfamily B, member 4 (OR8B4), mRNA	930	0	0	0	0	0
NM_001005197.1	olfactory receptor, family 8, subfamily D, member 4 (OR8D4), mRNA	945	0	0	0	0	0
NM_001005198.1	olfactory receptor, family 8, subfamily G, member 5 (OR8G5), mRNA	1041	0	0	0	0	0
NM_001005199.1	olfactory receptor, family 8, subfamily H, member 1 (OR8H1), mRNA	936	0	0	0	0	0
NM_001005200.1	olfactory receptor, family 8, subfamily H, member 2 (OR8H2), mRNA	939	0	0	0	0	0
NM_001005201.1	olfactory receptor, family 8, subfamily H, member 3 (OR8H3), mRNA	939	0	0	0	0	0
NM_001005202.1	olfactory receptor, family 8, subfamily K, member 3 (OR8K3), mRNA	939	0	0	0	0	0
NM_001005203.2	olfactory receptor, family 8, subfamily S, member 1 (OR8S1), mRNA	1080	0	0	0	0	0
NM_001005204.1	olfactory receptor, family 8, subfamily U, member 1 (OR8U1), mRNA	930	0	0	0	0	0
NM_001005205.1	olfactory receptor, family 8, subfamily J, member 1 (OR8J1), mRNA	951	0	0	0	0	0
NM_001005207.1	tripartite motif-containing 37 (TRIM37), transcript variant 2, mRNA	3588	4	4	3	17	10
NM_001005209.1	similar to RIKEN cDNA A230078I05 gene (MGC99813), mRNA	2239	0	0	0	1	0
NM_001005210.1	leucine rich repeat containing 55 (LRRC55), mRNA	3797	0	0	0	0	0
NM_001005211.1	olfactory receptor, family 9, subfamily I, member 1 (OR9I1), mRNA	945	0	0	0	0	0
NM_001005212.2	olfactory receptor, family 9, subfamily Q, member 1 (OR9Q1), mRNA	2519	0	0	0	0	0
NM_001005213.1	olfactory receptor, family 9, subfamily G, member 1 (OR9G1), mRNA	918	0	1	0	0	0
NM_001005214.2	leucine rich repeat containing 52 (LRRC52), mRNA	1369	0	0	0	0	0
NM_001005216.1	olfactory receptor, family 2, subfamily J, member 3 (OR2J3), mRNA	936	0	0	0	0	0
NM_001005217.1	FSHD region gene 2 protein (FRG2), mRNA	2084	0	0	0	0	0
NM_001005218.1	olfactory receptor, family 5, subfamily B, member 21 (OR5B21), mRNA	930	0	0	0	0	0
NM_001005221.2	olfactory receptor, family 4, subfamily F, member 29 (OR4F29), mRNA	939	0	0	0	0	0
NM_001005222.1	olfactory receptor, family 52, subfamily A, member 4 (OR52A4), mRNA	915	0	0	0	0	0
NM_001005224.1	olfactory receptor, family 4, subfamily F, member 3 (OR4F3), mRNA	939	0	0	0	0	0
NM_001005226.1	olfactory receptor, family 2, subfamily B, member 3 (OR2B3), mRNA	942	0	0	0	0	0
NM_001005234.1	olfactory receptor, family 1, subfamily L, member 3 (OR1L3), mRNA	975	0	0	0	0	0
NM_001005235.1	olfactory receptor, family 1, subfamily L, member 4 (OR1L4), mRNA	936	0	0	0	0	0
NM_001005236.2	olfactory receptor, family 1, subfamily L, member 1 (OR1L1), mRNA	1083	0	0	0	0	0
NM_001005237.1	olfactory receptor, family 51, subfamily G, member 1 (OR51G1), mRNA	966	0	0	0	0	0
NM_001005238.1	olfactory receptor, family 51, subfamily G, member 2 (OR51G2), mRNA	945	0	0	0	0	0
NM_001005239.1	olfactory receptor, family 11, subfamily H, member 1 (OR11H1), mRNA	981	0	0	0	0	0
NM_001005240.1	olfactory receptor, family 4, subfamily F, member 17 (OR4F17), mRNA	918	0	0	0	0	0
NM_001005241.1	olfactory receptor, family 4, subfamily N, member 4 (OR4N4), mRNA	951	0	0	0	0	0
NM_001005242.2	plakophilin 2 (PKP2), transcript variant 2a, mRNA	4307	0	0	0	0	0
NM_001005243.1	olfactory receptor, family 9, subfamily K, member 2 (OR9K2), mRNA	1008	0	0	0	0	0
NM_001005245.1	olfactory receptor, family 5, subfamily M, member 11 (OR5M11), mRNA	918	0	0	0	0	0
NM_001005266.1	chromosome 15 open reading frame 21 (C15orf21), transcript variant 1, mRNA	1927	0	0	0	0	0
NM_001005267.1	chromosome 15 open reading frame 21 (C15orf21), transcript variant 2, mRNA	1682	0	1	0	0	0
NM_001005268.1	chromosome 15 open reading frame 21 (C15orf21), transcript variant 3, mRNA	1702	0	0	0	0	0
NM_001005269.1	chromosome 15 open reading frame 21 (C15orf21), transcript variant 4, mRNA	1697	0	0	0	0	0
NM_001005270.1	olfactory receptor, family 4, subfamily C, member 12 (OR4C12), mRNA	930	0	0	0	0	0
NM_001005271.1	chromodomain helicase DNA binding protein 3 (CHD3), transcript variant 3, mRNA	6799	6	6	2	15	9
NM_001005272.2	olfactory receptor, family 4, subfamily A, member 5 (OR4A5), mRNA	948	0	0	0	0	0
NM_001005273.1	chromodomain helicase DNA binding protein 3 (CHD3), transcript variant 1, mRNA	6831	0	0	0	0	0
NM_001005274.1	olfactory receptor, family 4, subfamily A, member 16 (OR4A16), mRNA	987	0	0	0	0	0
NM_001005275.1	olfactory receptor, family 4, subfamily A, member 15 (OR4A15), mRNA	1035	0	0	0	0	0
NM_001005276.1	olfactory receptor, family 2, subfamily AE, member 1 (OR2AE1), mRNA	972	0	0	0	0	0
NM_001005277.1	olfactory receptor, family 4, subfamily F, member 16 (OR4F16), mRNA	939	0	0	0	0	0
NM_001005278.1	olfactory receptor, family 6, subfamily N, member 2 (OR6N2), mRNA	954	0	0	0	0	0
NM_001005279.1	olfactory receptor, family 6, subfamily K, member 2 (OR6K2), mRNA	975	0	0	0	0	0
NM_001005280.1	olfactory receptor, family 10, subfamily A, member 7 (OR10A7), mRNA	951	0	0	0	0	0
NM_001005281.1	olfactory receptor, family 6, subfamily B, member 1 (OR6B1), mRNA	936	0	0	0	0	0
NM_001005282.1	olfactory receptor, family 5, subfamily M, member 8 (OR5M8), mRNA	936	0	0	0	0	0
NM_001005283.1	olfactory receptor, family 9, subfamily Q, member 2 (OR9Q2), mRNA	945	0	0	0	0	0
NM_001005284.1	olfactory receptor, family 9, subfamily G, member 4 (OR9G4), mRNA	984	0	0	0	0	0
NM_001005285.1	olfactory receptor, family 2, subfamily AT, member 4 (OR2AT4), mRNA	963	0	0	0	0	0
NM_001005286.1	olfactory receptor, family 6, subfamily F, member 1 (OR6F1), mRNA	927	0	0	0	0	0
NM_001005287.1	olfactory receptor, family 2, subfamily A, member 1 (OR2A1), mRNA	933	0	0	0	0	0
NM_001005288.1	olfactory receptor, family 51, subfamily I, member 1 (OR51I1), mRNA	945	0	0	0	0	0
NM_001005289.1	olfactory receptor, family 52, subfamily H, member 1 (OR52H1), mRNA	963	0	0	0	0	0
NM_001005290.2	proline/serine-rich coiled-coil 1 (PSRC1), transcript variant 2, mRNA	1621	0	0	0	0	0
NM_001005291.1	sterol regulatory element binding transcription factor 1 (SREBF1), transcript variant 1, mRNA	4284	3	0	1	1	3
NM_001005323.1	olfactory receptor, family 5, subfamily AK, member 2 (OR5AK2), mRNA	930	0	0	0	0	0
NM_001005324.1	olfactory receptor, family 10, subfamily V, member 1 (OR10V1), mRNA	930	0	0	0	0	0
NM_001005325.1	olfactory receptor, family 6, subfamily M, member 1 (OR6M1), mRNA	942	0	0	0	0	0
NM_001005326.1	olfactory receptor, family 4, subfamily F, member 6 (OR4F6), mRNA	939	0	0	0	0	0
NM_001005327.1	olfactory receptor, family 6, subfamily K, member 3 (OR6K3), mRNA	996	0	0	0	0	0
NM_001005328.1	olfactory receptor, family 2, subfamily A, member 7 (OR2A7), mRNA	933	0	0	0	0	0
NM_001005329.1	olfactory receptor, family 51, subfamily A, member 4 (OR51A4), mRNA	942	0	0	0	0	0
NM_001005332.1	melanoma antigen family D, 1 (MAGED1), transcript variant 3, mRNA	2665	8	3	4	12	14
NM_001005333.1	melanoma antigen family D, 1 (MAGED1), transcript variant 1, mRNA	2928	1	0	0	0	0
NM_001005334.1	olfactory receptor, family 3, subfamily A, member 4 (OR3A4), mRNA	1047	0	0	0	0	0
NM_001005335.1	heterogeneous nuclear ribonucleoprotein L (HNRPL), transcript variant 2, mRNA	1895	27	34	6	24	35
NM_001005336.1	dynamin 1 (DNM1), transcript variant 2, mRNA	3253	0	2	1	0	0
NM_001005337.1	plakophilin 1 (ectodermal dysplasia/skin fragility syndrome) (PKP1), transcript variant 1a, mRNA	5388	0	0	0	0	0
NM_001005338.1	olfactory receptor, family 5, subfamily H, member 1 (OR5H1), mRNA	942	0	0	0	0	0
NM_001005339.1	regulator of G-protein signalling 10 (RGS10), transcript variant 1, mRNA	910	0	1	2	1	1
NM_001005340.1	glycoprotein (transmembrane) nmb (GPNMB), transcript variant 1, mRNA	2775	22	67	14	50	67
NM_001005353.1	adenylate kinase 3-like 1 (AK3L1), nuclear gene encoding mitochondrial protein, transcript variant 5, mRNA	2352	0	0	0	0	0
NM_001005354.2	proline rich 13 (PRR13), transcript variant 3, mRNA	1113	0	0	0	0	0
NM_001005356.1	ACTBL1 protein (ACTBL1), transcript variant POTE-14A, mRNA	1926	0	0	0	0	0
NM_001005360.1	dynamin 2 (DNM2), transcript variant 1, mRNA	3633	0	0	0	0	0
NM_001005361.1	dynamin 2 (DNM2), transcript variant 2, mRNA	3633	0	0	0	0	0
NM_001005362.1	dynamin 2 (DNM2), transcript variant 4, mRNA	3621	9	14	2	19	6
NM_001005365.2	protein expressed in prostate, ovary, testis, and placenta 8 (POTE8), transcript variant 2, mRNA	1976	0	0	0	0	0
NM_001005366.1	F-box and leucine-rich repeat protein 10 (FBXL10), transcript variant 2, mRNA	5236	0	0	0	0	0
NM_001005367.1	tweety homolog 1 (Drosophila) (TTYH1), transcript variant 2, mRNA	1999	0	0	0	0	0
NM_001005368.1	zinc finger protein 32 (ZNF32), transcript variant 2, mRNA	1219	1	0	0	4	5
NM_001005369.1	mitochondrial translational initiation factor 2 (MTIF2), nuclear gene encoding mitochondrial protein, transcript variant 1, mRNA	2965	4	10	2	16	14
NM_001005372.1	methyltransferase like 2A (METTL2A), mRNA	2705	0	1	0	0	0
NM_001005373.1	leucine rich repeat and sterile alpha motif containing 1 (LRSAM1), transcript variant 2, mRNA	3152	0	0	0	0	0
NM_001005374.1	leucine rich repeat and sterile alpha motif containing 1 (LRSAM1), transcript variant 3, mRNA	2884	0	0	0	0	0
NM_001005375.1	deleted in azoospermia 4 (DAZ4), transcript variant 1, mRNA	3821	0	0	0	0	0
NM_001005376.1	plasminogen activator, urokinase receptor (PLAUR), transcript variant 2, mRNA	1437	0	0	0	0	0
NM_001005377.1	plasminogen activator, urokinase receptor (PLAUR), transcript variant 3, mRNA	1413	0	0	0	0	0
NM_001005386.1	ARP2 actin-related protein 2 homolog (yeast) (ACTR2), transcript variant 1, mRNA	3878	31	46	29	100	114
NM_001005404.3	yippee-like 2 (Drosophila) (YPEL2), mRNA	5242	1	1	2	3	3
NM_001005405.2	keratin associated protein 5-11 (KRTAP5-11), mRNA	1029	0	0	0	0	0
NM_001005407.1	calcium channel, voltage-dependent, T type, alpha 1H subunit (CACNA1H), transcript variant 2, mRNA	8079	0	0	0	0	0
NM_001005408.1	KIAA1787 protein (KIAA1787), transcript variant 2, mRNA	5211	0	1	1	2	2
NM_001005409.1	splicing factor 3a, subunit 1, 120kDa (SF3A1), transcript variant 2, mRNA	4941	5	1	6	8	10
NM_001005410.2	Fc fragment of IgG, low affinity IIc, receptor for (CD32) (FCGR2C), transcript variant 2, mRNA	1515	0	0	0	0	0
NM_001005411.2	Fc fragment of IgG, low affinity IIc, receptor for (CD32) (FCGR2C), transcript variant 3, mRNA	1463	0	0	0	0	1
NM_001005413.1	ZW10 interactor (ZWINT), transcript variant 3, mRNA	1546	5	2	5	9	11
NM_001005415.1	membrane-associated ring finger (C3HC4) 2 (MARCH2), transcript variant 2, mRNA	1434	0	0	0	0	0
NM_001005416.1	membrane-associated ring finger (C3HC4) 2 (MARCH2), transcript variant 3, mRNA	1224	0	0	0	0	0
NM_001005417.1	UDP-Gal:betaGlcNAc beta 1,4- galactosyltransferase, polypeptide 2 (B4GALT2), transcript variant 3, mRNA	2013	0	0	0	0	0
NM_001005463.1	early B-cell factor 3 (EBF3), mRNA	4361	0	0	0	0	0
NM_001005464.2	histone cluster 2, H3a (HIST2H3A), mRNA	507	0	0	0	0	0
NM_001005465.1	olfactory receptor, family 10, subfamily G, member 3 (OR10G3), mRNA	942	0	0	0	0	0
NM_001005466.1	olfactory receptor, family 10, subfamily G, member 2 (OR10G2), mRNA	933	0	0	0	0	0
NM_001005467.1	olfactory receptor, family 8, subfamily B, member 3 (OR8B3), mRNA	942	0	0	0	0	0
NM_001005468.1	olfactory receptor, family 8, subfamily B, member 2 (OR8B2), mRNA	942	0	0	0	0	0
NM_001005469.1	olfactory receptor, family 5, subfamily B, member 3 (OR5B3), mRNA	945	0	0	0	0	0
NM_001005470.1	olfactory receptor, family 4, subfamily B, member 1 (OR4B1), mRNA	930	0	0	0	0	0
NM_001005471.1	olfactory receptor, family 2, subfamily T, member 6 (OR2T6), mRNA	927	0	0	0	0	0
NM_001005473.2	phosphatidylinositol-specific phospholipase C, X domain containing 3 (PLCXD3), mRNA	7739	1	0	0	0	0
NM_001005474.1	nuclear factor of kappa light polypeptide gene enhancer in B-cells inhibitor, zeta (NFKBIZ), transcript variant 2, mRNA	3782	2	2	4	13	4
NM_001005476.1	plakophilin 4 (PKP4), transcript variant 2, mRNA	4475	1	1	0	0	1
NM_001005479.1	olfactory receptor, family 5, subfamily H, member 6 (OR5H6), mRNA	978	0	0	0	0	0
NM_001005480.1	olfactory receptor, family 2, subfamily A, member 2 (OR2A2), mRNA	957	0	0	0	0	0
NM_001005482.1	olfactory receptor, family 5, subfamily H, member 2 (OR5H2), mRNA	945	0	0	0	0	0
NM_001005483.1	olfactory receptor, family 4, subfamily K, member 5 (OR4K5), mRNA	972	0	0	0	0	0
NM_001005484.1	olfactory receptor, family 4, subfamily F, member 5 (OR4F5), mRNA	918	0	0	0	0	0
NM_001005486.1	olfactory receptor, family 4, subfamily K, member 15 (OR4K15), mRNA	1047	0	0	0	0	0
NM_001005487.1	olfactory receptor, family 13, subfamily G, member 1 (OR13G1), mRNA	924	0	0	0	0	0
NM_001005489.1	olfactory receptor, family 5, subfamily B, member 17 (OR5B17), mRNA	945	0	0	0	0	0
NM_001005490.1	olfactory receptor, family 6, subfamily C, member 74 (OR6C74), mRNA	939	0	0	0	0	0
NM_001005491.1	olfactory receptor, family 10, subfamily AG, member 1 (OR10AG1), mRNA	906	0	0	0	0	0
NM_001005492.1	olfactory receptor, family 5, subfamily J, member 2 (OR5J2), mRNA	939	0	0	0	0	0
NM_001005493.1	olfactory receptor, family 6, subfamily C, member 6 (OR6C6), mRNA	945	0	0	0	0	0
NM_001005494.1	olfactory receptor, family 6, subfamily C, member 4 (OR6C4), mRNA	930	0	0	0	0	0
NM_001005495.1	olfactory receptor, family 2, subfamily T, member 3 (OR2T3), mRNA	957	0	0	0	0	0
NM_001005496.1	olfactory receptor, family 5, subfamily D, member 16 (OR5D16), mRNA	987	0	0	0	0	0
NM_001005497.1	olfactory receptor, family 6, subfamily C, member 75 (OR6C75), mRNA	939	0	0	0	0	0
NM_001005498.2	rhomboid 5 homolog 2 (Drosophila) (RHBDF2), transcript variant 2, mRNA	3532	7	2	2	1	2
NM_001005499.1	olfactory receptor, family 6, subfamily C, member 70 (OR6C70), mRNA	939	0	0	0	0	0
NM_001005500.1	olfactory receptor, family 4, subfamily M, member 1 (OR4M1), mRNA	942	0	0	0	0	0
NM_001005501.1	olfactory receptor, family 4, subfamily K, member 2 (OR4K2), mRNA	945	0	0	0	0	0
NM_001005502.1	carboxypeptidase M (CPM), transcript variant 3, mRNA	6651	5	12	3	12	5
NM_001005503.1	olfactory receptor, family 11, subfamily G, member 2 (OR11G2), mRNA	1038	0	0	0	0	0
NM_001005504.1	olfactory receptor, family 4, subfamily F, member 21 (OR4F21), mRNA	939	0	0	0	0	0
NM_001005505.1	calcium channel, voltage-dependent, alpha 2/delta subunit 2 (CACNA2D2), transcript variant 1, mRNA	5343	0	0	0	0	0
NM_001005512.1	olfactory receptor, family 4, subfamily A, member 47 (OR4A47), mRNA	930	0	0	0	0	0
NM_001005513.1	olfactory receptor, family 4, subfamily C, member 45 (OR4C45), mRNA	921	0	0	0	0	0
NM_001005514.1	olfactory receptor, family 5, subfamily H, member 14 (OR5H14), mRNA	933	0	0	0	0	0
NM_001005515.1	olfactory receptor, family 5, subfamily H, member 15 (OR5H15), mRNA	942	0	0	0	0	0
NM_001005516.1	olfactory receptor, family 5, subfamily K, member 3 (OR5K3), mRNA	966	0	0	0	0	0
NM_001005517.1	olfactory receptor, family 5, subfamily K, member 4 (OR5K4), mRNA	966	0	0	0	0	0
NM_001005518.1	olfactory receptor, family 6, subfamily C, member 65 (OR6C65), mRNA	939	0	0	0	0	0
NM_001005519.1	olfactory receptor, family 6, subfamily C, member 68 (OR6C68), mRNA	954	0	0	0	0	0
NM_001005522.1	olfactory receptor, family 2, subfamily T, member 8 (OR2T8), mRNA	939	0	0	0	0	0
NM_001005526.1	splicing factor 3b, subunit 1, 155kDa (SF3B1), transcript variant 2, mRNA	647	2	0	0	1	1
NM_001005527.1	family with sequence similarity 19 (chemokine (C-C motif)-like), member A4 (FAM19A4), transcript variant 2, mRNA	2166	0	0	0	0	0
NM_001005566.1	olfactory receptor, family 5, subfamily B, member 2 (OR5B2), mRNA	930	0	0	0	0	0
NM_001005567.1	olfactory receptor, family 51, subfamily B, member 5 (OR51B5), mRNA	939	1	3	1	1	3
NM_001005609.1	ectodysplasin A (EDA), transcript variant 2, mRNA	5290	1	0	0	0	0
NM_001005610.1	ectodysplasin A (EDA), transcript variant 3, mRNA	1089	0	0	0	0	0
NM_001005611.1	ectodysplasin A (EDA), transcript variant 4, mRNA	1233	0	0	0	0	0
NM_001005612.1	ectodysplasin A (EDA), transcript variant 5, mRNA	1140	0	0	0	0	0
NM_001005615.1	ectodysplasin A (EDA), transcript variant 8, mRNA	840	0	0	0	0	0
NM_001005619.1	integrin, beta 4 (ITGB4), transcript variant 2, mRNA	5695	0	0	0	0	1
NM_001005731.1	integrin, beta 4 (ITGB4), transcript variant 3, mRNA	5715	5	0	1	2	3
NM_001005732.1	chromosome 21 open reading frame 34 (C21orf34), transcript variant 1, mRNA	923	0	0	0	0	0
NM_001005733.1	chromosome 21 open reading frame 34 (C21orf34), transcript variant 2, mRNA	880	0	0	0	0	0
NM_001005734.1	chromosome 21 open reading frame 34 (C21orf34), transcript variant 3, mRNA	726	0	1	0	0	1
NM_001005735.1	CHK2 checkpoint homolog (S. pombe) (CHEK2), transcript variant 3, mRNA	1991	0	0	0	0	0
NM_001005738.1	formyl peptide receptor-like 1 (FPRL1), transcript variant 2, mRNA	1921	0	0	0	0	0
NM_001005739.1	vacuolar protein sorting 54 homolog (S. cerevisiae) (VPS54), transcript variant 2, mRNA	3958	0	0	0	0	0
NM_001005741.1	glucosidase, beta; acid (includes glucosylceramidase) (GBA), transcript variant 2, mRNA	2432	0	0	0	0	0
NM_001005742.1	glucosidase, beta; acid (includes glucosylceramidase) (GBA), transcript variant 3, mRNA	2413	3	7	2	5	4
NM_001005743.1	numb homolog (Drosophila) (NUMB), transcript variant 1, mRNA	3647	0	0	0	0	0
NM_001005744.1	numb homolog (Drosophila) (NUMB), transcript variant 2, mRNA	3503	13	5	6	9	18
NM_001005745.1	numb homolog (Drosophila) (NUMB), transcript variant 4, mRNA	3470	0	0	0	0	0
NM_001005746.1	calcium channel, voltage-dependent, beta 4 subunit (CACNB4), transcript variant 3, mRNA	3062	0	0	0	0	0
NM_001005747.1	calcium channel, voltage-dependent, beta 4 subunit (CACNB4), transcript variant 1, mRNA	3185	0	0	0	0	0
NM_001005749.1	glucosidase, beta; acid (includes glucosylceramidase) (GBA), transcript variant 4, mRNA	2571	0	0	0	0	0
NM_001005750.1	glucosidase, beta; acid (includes glucosylceramidase) (GBA), transcript variant 5, mRNA	2568	0	0	0	0	0
NM_001005751.1	similar to KIAA0592 protein (LOC387680), mRNA	4735	11	4	1	4	6
NM_001005752.1	gap junction protein, beta 3, 31kDa (GJB3), transcript variant 2, mRNA	1777	0	0	0	0	0
NM_001005753.1	vacuolar protein sorting 24 homolog (S. cerevisiae) (VPS24), transcript variant 2, mRNA	3113	4	7	2	14	14
NM_001005781.1	SMT3 suppressor of mif two 3 homolog 1 (S. cerevisiae) (SUMO1), transcript variant 2, mRNA	1078	0	0	0	0	1
NM_001005782.1	SMT3 suppressor of mif two 3 homolog 1 (S. cerevisiae) (SUMO1), transcript variant 3, mRNA	1452	0	0	0	2	1
NM_001005783.1	hydroxyacid oxidase 2 (long chain) (HAO2), transcript variant 2, mRNA	1696	0	0	0	0	0
NM_001005785.1	deleted in azoospermia 2 (DAZ2), transcript variant 2, mRNA	3756	0	0	0	0	0
NM_001005786.1	deleted in azoospermia 2 (DAZ2), transcript variant 3, mRNA	3198	0	0	0	0	0
NM_001005845.1	ADAM metallopeptidase domain 9 (meltrin gamma) (ADAM9), transcript variant 2, mRNA	4005	0	0	0	0	0
NM_001005849.1	SMT3 suppressor of mif two 3 homolog 2 (S. cerevisiae) (SUMO2), transcript variant 2, mRNA	994	18	6	8	23	27
NM_001005850.1	hypothetical BC37295_3 (BC37295_3), mRNA	1680	0	0	0	0	0
NM_001005851.1	zinc finger protein 780B (ZNF780B), mRNA	2502	0	1	1	1	2
NM_001005852.2	chromosome Y open reading frame 15A (CYorf15A), mRNA	872	0	3	0	4	3
NM_001005853.1	olfactory receptor, family 6, subfamily B, member 2 (OR6B2), mRNA	939	0	0	0	0	0
NM_001005855.1	ATPase, Class I, type 8B, member 2 (ATP8B2), transcript variant 2, mRNA	1560	1	0	0	0	0
NM_001005861.2	RYK receptor-like tyrosine kinase (RYK), transcript variant 1, mRNA	2942	3	9	1	20	6
NM_001005862.1	v-erb-b2 erythroblastic leukemia viral oncogene homolog 2, neuro/glioblastoma derived oncogene homolog (avian) (ERBB2), transcript variant 2, mRNA	4816	0	0	0	0	1
NM_001005909.1	inositol hexaphosphate kinase 2 (IHPK2), transcript variant 2, mRNA	1809	0	0	0	1	0
NM_001005910.1	inositol hexaphosphate kinase 2 (IHPK2), transcript variant 3, mRNA	1257	0	2	1	2	0
NM_001005911.1	inositol hexaphosphate kinase 2 (IHPK2), transcript variant 4, mRNA	1254	0	0	0	0	0
NM_001005914.1	sema domain, immunoglobulin domain (Ig), short basic domain, secreted, (semaphorin) 3B (SEMA3B), transcript variant 2, mRNA	2986	0	1	0	0	1
NM_001005915.1	v-erb-b2 erythroblastic leukemia viral oncogene homolog 3 (avian) (ERBB3), transcript variant s, mRNA	1050	3	0	0	0	0
NM_001005918.1	ATPase, Cu++ transporting, beta polypeptide (ATP7B), transcript variant 2, mRNA	6023	0	0	0	0	0
NM_001005920.2	hypothetical LOC339123 (LOC339123), mRNA	2074	0	1	1	3	1
NM_001005922.1	keratin associated protein 5-1 (KRTAP5-1), mRNA	942	0	0	0	0	0
NM_001006.3	ribosomal protein S3A (RPS3A), mRNA	930	50	70	50	277	271
NM_001006109.1	chromosome 3 open reading frame 37 (C3orf37), transcript variant 1, mRNA	1809	0	0	0	0	0
NM_001006114.1	chromosome 21 open reading frame 57 (C21orf57), transcript variant 2, mRNA	1202	0	0	0	0	0
NM_001006115.2	inositol hexaphosphate kinase 1 (IHPK1), transcript variant 2, mRNA	4117	1	1	2	1	5
NM_001006117.2	RNA binding motif protein, Y-linked, family 1, member J (RBMY1J), mRNA	1880	0	0	0	0	0
NM_001006118.2	RNA binding motif protein, Y-linked, family 1, member E (RBMY1E), mRNA	1881	0	0	0	0	0
NM_001006120.2	RNA binding motif protein, Y-linked, family 1, member D (RBMY1D), mRNA	1881	0	0	0	0	0
NM_001006121.1	RNA binding motif protein, Y-linked, family 1, member B (RBMY1B), mRNA	1887	0	0	0	0	0
NM_001006600.1	erbb2 interacting protein (ERBB2IP), transcript variant 7, mRNA	6709	22	16	4	33	25
NM_001006605.2	family with sequence similarity 69, member A (FAM69A), mRNA	670	5	0	0	2	2
NM_001006607.2	leucine rich repeat containing 37, member A2 (LRRC37A2), mRNA	5175	0	0	0	5	0
NM_001006610.1	seven in absentia homolog 1 (Drosophila) (SIAH1), transcript variant 2, mRNA	2393	5	3	1	6	13
NM_001006612.1	WW domain binding protein 5 (WBP5), transcript variant 2, mRNA	1099	0	1	6	8	17
NM_001006613.1	WW domain binding protein 5 (WBP5), transcript variant 3, mRNA	1023	0	0	0	1	0
NM_001006614.1	WW domain binding protein 5 (WBP5), transcript variant 4, mRNA	1020	0	0	0	0	0
NM_001006615.1	WD repeat domain 31 (WDR31), transcript variant 2, mRNA	2322	0	0	0	1	1
NM_001006616.1	tetraspanin 17 (TSPAN17), transcript variant 3, mRNA	2573	0	0	0	0	0
NM_001006617.1	mitogen-activated protein kinase associated protein 1 (MAPKAP1), transcript variant 1, mRNA	3395	5	4	7	21	20
NM_001006618.1	mitogen-activated protein kinase associated protein 1 (MAPKAP1), transcript variant 6, mRNA	1593	0	0	0	0	0
NM_001006619.1	mitogen-activated protein kinase associated protein 1 (MAPKAP1), transcript variant 3, mRNA	3254	0	0	0	0	0
NM_001006620.1	mitogen-activated protein kinase associated protein 1 (MAPKAP1), transcript variant 4, mRNA	3067	0	0	0	0	0
NM_001006621.1	mitogen-activated protein kinase associated protein 1 (MAPKAP1), transcript variant 5, mRNA	2977	0	0	0	0	0
NM_001006622.1	WD repeat domain 33 (WDR33), transcript variant 2, mRNA	1174	2	1	0	4	2
NM_001006623.1	WD repeat domain 33 (WDR33), transcript variant 3, mRNA	3574	2	2	5	12	10
NM_001006624.1	podoplanin (PDPN), transcript variant 3, mRNA	2652	0	0	0	0	0
NM_001006625.1	podoplanin (PDPN), transcript variant 4, mRNA	2646	2	1	2	3	2
NM_001006626.1	cholinergic receptor, muscarinic 2 (CHRM2), transcript variant 3, mRNA	2571	0	0	0	0	0
NM_001006627.1	cholinergic receptor, muscarinic 2 (CHRM2), transcript variant 2, mRNA	2704	0	0	0	0	0
NM_001006628.1	cholinergic receptor, muscarinic 2 (CHRM2), transcript variant 6, mRNA	2456	0	0	0	0	0
NM_001006629.1	cholinergic receptor, muscarinic 2 (CHRM2), transcript variant 8, mRNA	2387	0	0	0	0	0
NM_001006630.1	cholinergic receptor, muscarinic 2 (CHRM2), transcript variant 1, mRNA	2782	0	0	0	0	0
NM_001006631.1	cholinergic receptor, muscarinic 2 (CHRM2), transcript variant 5, mRNA	2474	0	0	0	0	0
NM_001006632.1	cholinergic receptor, muscarinic 2 (CHRM2), transcript variant 7, mRNA	2452	0	0	0	0	0
NM_001006634.1	Rho GTPase activating protein 17 (ARHGAP17), transcript variant 1, mRNA	3480	0	0	0	0	0
NM_001006635.1	metaxin 2 (MTX2), transcript variant 2, mRNA	1589	0	0	0	0	0
NM_001006636.1	glycosyltransferase-like domain containing 1 (GTDC1), transcript variant 1, mRNA	2692	0	0	0	0	0
NM_001006638.1	RAB37, member RAS oncogene family (RAB37), transcript variant 2, mRNA	1972	0	0	0	0	0
NM_001006639.1	transcription elongation factor A (SII)-like 1 (TCEAL1), transcript variant 2, mRNA	1208	0	0	0	0	0
NM_001006640.1	transcription elongation factor A (SII)-like 1 (TCEAL1), transcript variant 3, mRNA	1220	0	0	5	9	9
NM_001006641.1	solute carrier family 25 (mitochondrial carrier; phosphate carrier), member 25 (SLC25A25), nuclear gene encoding mitochondrial protein, transcript variant 2, mRNA	3433	0	0	0	0	0
NM_001006642.1	solute carrier family 25 (mitochondrial carrier; phosphate carrier), member 25 (SLC25A25), nuclear gene encoding mitochondrial protein, transcript variant 3, mRNA	3293	0	0	0	0	0
NM_001006643.1	solute carrier family 25 (mitochondrial carrier; phosphate carrier), member 25 (SLC25A25), nuclear gene encoding mitochondrial protein, transcript variant 4, mRNA	3264	0	0	0	0	0
NM_001006655.2	DKFZP564J102 protein (DKFZP564J102), transcript variant 2, mRNA	2422	0	0	0	0	0
NM_001006656.1	zinc finger protein 473 (ZNF473), transcript variant 2, mRNA	4589	0	0	0	0	0
NM_001006657.1	WD repeat domain 35 (WDR35), transcript variant 1, mRNA	6957	4	4	2	0	9
NM_001006658.1	complement component (3d/Epstein Barr virus) receptor 2 (CR2), transcript variant 1, mRNA	4159	0	0	0	1	0
NM_001006665.1	ribosomal protein S6 kinase, 90kDa, polypeptide 1 (RPS6KA1), transcript variant 2, mRNA	3112	0	0	0	0	0
NM_001006666.1	apolipoprotein B mRNA editing enzyme, catalytic polypeptide-like 3F (APOBEC3F), transcript variant 2, mRNA	822	0	0	0	0	0
NM_001006667.1	tachykinin 3 (neuromedin K, neurokinin beta) (TAC3), transcript variant 1, mRNA	949	0	0	0	0	0
NM_001006681.1	spindlin family, member 2B (SPIN2B), transcript variant 1, mRNA	1277	0	0	2	0	0
NM_001006682.1	spindlin family, member 2B (SPIN2B), transcript variant 2, mRNA	1224	0	0	0	0	0
NM_001006683.1	spindlin family, member 2B (SPIN2B), transcript variant 3, mRNA	1216	0	0	0	0	1
NM_001006684.1	transcription elongation factor A (SII)-like 8 (TCEAL8), transcript variant 2, mRNA	1158	1	2	4	16	19
NM_001006932.1	ribosomal protein S6 kinase, 90kDa, polypeptide 2 (RPS6KA2), transcript variant 2, mRNA	5735	1	3	3	1	3
NM_001006933.1	transcription elongation factor A (SII)-like 3 (TCEAL3), transcript variant 1, mRNA	1154	0	1	0	0	0
NM_001006935.1	transcription elongation factor A (SII)-like 4 (TCEAL4), transcript variant 2, mRNA	1294	0	0	0	3	2
NM_001006936.1	transcription elongation factor A (SII)-like 4 (TCEAL4), transcript variant 3, mRNA	1293	0	0	0	0	0
NM_001006937.1	transcription elongation factor A (SII)-like 4 (TCEAL4), transcript variant 4, mRNA	1289	0	5	4	17	15
NM_001006938.2	transcription elongation factor A (SII)-like 6 (TCEAL6), mRNA	1532	0	0	0	0	0
NM_001006939.2	leucine rich repeat containing 18 (LRRC18), mRNA	1653	0	0	0	0	0
NM_001006943.1	EPH receptor A8 (EPHA8), transcript variant 2, mRNA	1866	0	0	0	0	0
NM_001006944.1	ribosomal protein S6 kinase, 90kDa, polypeptide 4 (RPS6KA4), transcript variant 2, mRNA	3131	3	0	0	3	5
NM_001006945.1	chromosome 1 open reading frame 103 (C1orf103), transcript variant 2, mRNA	1821	0	1	0	0	0
NM_001006946.1	syndecan 1 (SDC1), transcript variant 1, mRNA	3309	2	4	2	5	3
NM_001006947.1	KIAA0701 protein (KIAA0701), transcript variant 2, mRNA	2053	0	0	0	0	0
NM_001007.3	ribosomal protein S4, X-linked (RPS4X), mRNA	977	35	27	22	93	89
NM_001007022.1	outer dense fiber of sperm tails 2-like (ODF2L), transcript variant 2, mRNA	2179	2	3	2	13	9
NM_001007023.2	deiodinase, iodothyronine, type II (DIO2), transcript variant 3, mRNA	6129	0	2	5	2	0
NM_001007024.1	golgi SNAP receptor complex member 1 (GOSR1), transcript variant 3, mRNA	5246	0	0	0	0	0
NM_001007025.1	golgi SNAP receptor complex member 1 (GOSR1), transcript variant 2, mRNA	5224	14	23	7	11	12
NM_001007026.1	atrophin 1 (ATN1), transcript variant 1, mRNA	4367	7	9	5	16	24
NM_001007027.2	asparagine-linked glycosylation 8 homolog (S. cerevisiae, alpha-1,3-glucosyltransferase) (ALG8), transcript variant 2, mRNA	1743	0	0	0	0	0
NM_001007033.1	C-type lectin domain family 6, member A (CLEC6A), mRNA	1613	0	0	0	0	0
NM_001007067.1	syndecan binding protein (syntenin) (SDCBP), transcript variant 2, mRNA	2170	1	2	1	4	8
NM_001007068.1	syndecan binding protein (syntenin) (SDCBP), transcript variant 3, mRNA	2155	0	0	0	0	0
NM_001007069.1	syndecan binding protein (syntenin) (SDCBP), transcript variant 4, mRNA	2170	0	3	1	8	5
NM_001007070.1	syndecan binding protein (syntenin) (SDCBP), transcript variant 5, mRNA	2167	33	33	10	80	68
NM_001007072.1	zinc finger and SCAN domain containing 2 (ZSCAN2), transcript variant 3, mRNA	951	0	0	0	0	0
NM_001007073.1	ribosomal protein L32 (RPL32), transcript variant 2, mRNA	1767	0	0	0	0	0
NM_001007074.1	ribosomal protein L32 (RPL32), transcript variant 3, mRNA	1787	15	5	3	19	23
NM_001007075.1	kelch-like 5 (Drosophila) (KLHL5), transcript variant 2, mRNA	3425	6	3	4	4	5
NM_001007088.1	zinc finger protein 182 (ZNF182), transcript variant 2, mRNA	3504	0	0	1	0	1
NM_001007094.1	zinc finger protein 37A (ZNF37A), transcript variant 1, mRNA	7047	6	18	6	18	18
NM_001007097.1	neurotrophic tyrosine kinase, receptor, type 2 (NTRK2), transcript variant b, mRNA	7111	0	0	3	0	0
NM_001007098.1	sterol carrier protein 2 (SCP2), transcript variant 2, mRNA	2103	0	0	0	0	0
NM_001007099.1	sterol carrier protein 2 (SCP2), transcript variant 3, mRNA	1447	8	7	7	44	38
NM_001007100.1	sterol carrier protein 2 (SCP2), transcript variant 4, mRNA	1438	0	0	0	0	0
NM_001007101.1	zinc finger protein 484 (ZNF484), transcript variant 2, mRNA	2798	0	0	1	2	2
NM_001007102.1	l(3)mbt-like 3 (Drosophila) (L3MBTL3), transcript variant 2, mRNA	4140	0	0	0	0	0
NM_001007122.2	fibronectin type III and SPRY domain containing 2 (FSD2), mRNA	2493	0	0	0	0	0
NM_001007125.1	bA299N6.3 (LOC198437), mRNA	894	0	0	0	0	0
NM_001007139.3	insulin-like growth factor 2 (somatomedin A) (IGF2), transcript variant 2, mRNA	5139	0	0	0	0	0
NM_001007156.1	neurotrophic tyrosine kinase, receptor, type 3 (NTRK3), transcript variant 3, mRNA	3997	0	0	1	0	0
NM_001007157.1	PHD finger protein 14 (PHF14), transcript variant 1, mRNA	3421	3	28	2	26	13
NM_001007169.1	zinc finger protein 483 (ZNF483), transcript variant 2, mRNA	2434	1	2	3	3	14
NM_001007176.3	chromosome 8 open reading frame 22 (C8orf22), mRNA	1265	1	0	0	0	0
NM_001007188.1	DEP domain containing 5 (DEPDC5), transcript variant 2, mRNA	2397	2	0	0	0	2
NM_001007189.1	similar to bovine IgA regulatory protein (LOC492311), mRNA	2900	0	1	1	1	0
NM_001007214.1	calcyclin binding protein (CACYBP), transcript variant 2, mRNA	2875	1	0	0	2	0
NM_001007224.1	GTPase, IMAP family member 6 (GIMAP6), transcript variant 3, mRNA	3198	0	0	1	0	0
NM_001007225.1	insulin-like growth factor 2 mRNA binding protein 2 (IGF2BP2), transcript variant 2, mRNA	3547	0	1	0	2	2
NM_001007226.1	speckle-type POZ protein (SPOP), transcript variant 1, mRNA	3105	9	5	3	19	9
NM_001007227.1	speckle-type POZ protein (SPOP), transcript variant 3, mRNA	2983	0	0	0	1	1
NM_001007228.1	speckle-type POZ protein (SPOP), transcript variant 4, mRNA	2931	0	1	1	0	1
NM_001007229.1	speckle-type POZ protein (SPOP), transcript variant 6, mRNA	2982	0	0	0	0	0
NM_001007230.1	speckle-type POZ protein (SPOP), transcript variant 5, mRNA	3034	0	0	0	0	0
NM_001007231.1	Rho GTPase activating protein 25 (ARHGAP25), transcript variant 1, mRNA	2962	0	0	0	0	0
NM_001007232.1	inhibitory caspase recruitment domain (CARD) protein (INCA), mRNA	466	0	0	0	0	0
NM_001007233.1	excision repair cross-complementing rodent repair deficiency, complementation group 8 (ERCC8), transcript variant 2, mRNA	2249	0	0	0	0	0
NM_001007234.1	excision repair cross-complementing rodent repair deficiency, complementation group 8 (ERCC8), transcript variant 3, mRNA	925	0	0	0	0	0
NM_001007237.1	immunoglobulin superfamily, member 3 (IGSF3), transcript variant 2, mRNA	7193	0	0	0	0	0
NM_001007239.1	KIAA0859 (KIAA0859), transcript variant 3, mRNA	2953	3	2	1	9	6
NM_001007240.1	glycoprotein 2 (zymogen granule membrane) (GP2), transcript variant 1, mRNA	2448	0	0	0	0	0
NM_001007241.1	glycoprotein 2 (zymogen granule membrane) (GP2), transcript variant 3, mRNA	2007	0	0	0	0	0
NM_001007242.1	glycoprotein 2 (zymogen granule membrane) (GP2), transcript variant 4, mRNA	1998	0	0	0	0	0
NM_001007243.1	steroidogenic acute regulatory protein (STAR), nuclear gene encoding mitochondrial protein, transcript variant 2, mRNA	2641	0	0	0	0	0
NM_001007245.1	interferon-related developmental regulator 1 (IFRD1), transcript variant 2, mRNA	2487	0	0	0	0	0
NM_001007246.1	bromodomain and WD repeat domain containing 1 (BRWD1), transcript variant 3, mRNA	2488	2	3	3	9	8
NM_001007248.2	zinc finger protein 599 (ZNF599), mRNA	3115	0	0	1	0	0
NM_001007249.1	olfactory receptor, family 8, subfamily G, member 2 (OR8G2), mRNA	915	0	0	0	1	0
NM_001007250.1	sterol carrier protein 2 (SCP2), transcript variant 5, mRNA	1317	0	0	0	1	1
NM_001007253.2	endogenous retroviral sequence 3 (includes zinc finger protein H-plk/HPF9) (ERV3), mRNA	2829	1	0	3	1	6
NM_001007255.1	kelch domain containing 9 (KLHDC9), transcript variant 2, mRNA	1375	0	0	0	0	0
NM_001007256.1	kelch domain containing 9 (KLHDC9), transcript variant 3, mRNA	1095	0	0	0	0	0
NM_001007257.1	PR domain containing 2, with ZNF domain (PRDM2), transcript variant 3, mRNA	6207	0	0	0	0	0
NM_001007259.1	SET domain containing 4 (SETD4), transcript variant 3, mRNA	1132	0	0	0	0	0
NM_001007267.1	phospholipase A2 receptor 1, 180kDa (PLA2R1), transcript variant 2, mRNA	5160	0	0	0	1	0
NM_001007269.1	gem (nuclear organelle) associated protein 7 (GEMIN7), transcript variant 2, mRNA	1524	0	1	4	0	0
NM_001007270.1	gem (nuclear organelle) associated protein 7 (GEMIN7), transcript variant 3, mRNA	1561	0	0	0	0	0
NM_001007271.1	dual specificity phosphatase 13 (DUSP13), transcript variant 1, mRNA	1788	0	0	0	0	0
NM_001007272.1	dual specificity phosphatase 13 (DUSP13), transcript variant 2, mRNA	1063	0	0	0	0	0
NM_001007273.1	dual specificity phosphatase 13 (DUSP13), transcript variant 3, mRNA	1362	0	0	0	0	0
NM_001007277.1	etoposide induced 2.4 mRNA (EI24), transcript variant 2, mRNA	2167	14	8	4	29	33
NM_001007278.1	tripartite motif-containing 13 (TRIM13), transcript variant 4, mRNA	6975	0	0	0	0	0
NM_001007279.1	RAS-like, family 10, member A (RASL10A), transcript variant 2, mRNA	1813	0	0	0	0	0
NM_001007464.1	RWD domain containing 1 (RWDD1), transcript variant 3, mRNA	1195	0	0	0	0	0
NM_001007466.1	tubby like protein 4 (TULP4), transcript variant 2, mRNA	8622	4	5	5	2	1
NM_001007467.1	Sfi1 homolog, spindle assembly associated (yeast) (SFI1), transcript variant 1, mRNA	4302	2	0	1	0	2
NM_001007468.1	SWI/SNF related, matrix associated, actin dependent regulator of chromatin, subfamily b, member 1 (SMARCB1), transcript variant 2, mRNA	1690	1	1	1	5	9
NM_001007469.1	hematopoietic cell signal transducer (HCST), transcript variant 2, mRNA	521	0	0	0	0	0
NM_001007470.1	transient receptor potential cation channel, subfamily M, member 3 (TRPM3), transcript variant 8, mRNA	1378	0	0	0	0	0
NM_001007471.2	transient receptor potential cation channel, subfamily M, member 3 (TRPM3), transcript variant 9, mRNA	6288	0	0	0	0	0
NM_001007523.1	coagulation factor VIII-associated (intronic transcript) 2 (F8A2), mRNA	1116	0	0	0	0	0
NM_001007524.1	coagulation factor VIII-associated (intronic transcript) 3 (F8A3), mRNA	1116	0	0	0	0	0
NM_001007525.1	NACHT and WD repeat domain containing 1 (NWD1), mRNA	8418	1	3	1	3	2
NM_001007526.1	RNA binding motif protein, Y-linked, family 1, member A1 (RBMY1A1), transcript variant 2, mRNA	1793	0	0	0	0	0
NM_001007527.1	LMBR1 domain containing 2 (LMBRD2), mRNA	3237	3	0	0	4	0
NM_001007530.1	CMT1A duplicated region transcript 15 (CDRT15), mRNA	567	0	0	0	0	0
NM_001007531.1	chromosome 6 open reading frame 194 (C6orf194), mRNA	1639	0	0	0	0	0
NM_001007532.1	saitohin (STH), mRNA	387	0	0	0	0	0
NM_001007533.3	dysferlin interacting protein 1 (DYSFIP1), mRNA	805	0	0	0	0	0
NM_001007534.1	chromosome 3 open reading frame 56 (C3orf56), mRNA	1740	0	0	0	0	0
NM_001007536.2	aldo-keto reductase family 1, member C-like 1 (AKR1CL1), mRNA	2182	0	0	0	0	0
NM_001007537.1	similar to hypothetical protein MGC48915 (LOC387911), mRNA	1002	0	1	0	0	0
NM_001007538.1	transmembrane protein 46 (TMEM46), mRNA	2889	2	2	1	3	2
NM_001007540.1	VLLR9392 (LOC389118), mRNA	1188	0	0	0	0	0
NM_001007542.1	FLJ40453 protein (FLJ40453), mRNA	1726	0	0	11	3	1
NM_001007544.1	chromosome 1 open reading frame 186 (C1orf186), mRNA	1665	0	1	0	3	0
NM_001007546.2	FLJ46838 protein (FLJ46838), mRNA	2243	0	0	0	0	0
NM_001007551.2	cancer/testis antigen CT45-5 (CT45-5), mRNA	1008	0	0	0	0	0
NM_001007553.1	cold shock domain containing E1, RNA-binding (CSDE1), transcript variant 1, mRNA	4115	96	103	47	247	199
NM_001007559.1	synovial sarcoma translocation, chromosome 18 (SS18), transcript variant 1, mRNA	3440	0	2	0	0	1
NM_001007561.1	immunity-related GTPase family, Q (IRGQ), mRNA	2210	0	0	0	0	0
NM_001007563.1	insulin-like growth factor binding protein-like 1 (IGFBPL1), mRNA	1093	0	1	0	4	0
NM_001007565.1	TRK-fused gene (TFG), transcript variant 2, mRNA	1808	15	14	6	27	20
NM_001007593.1	sphingomyelin phosphodiesterase 1, acid lysosomal (acid sphingomyelinase) (SMPD1), transcript variant 2, mRNA	2341	2	0	1	4	0
NM_001007595.1	nuclear localized factor 2 (NLF2), mRNA	1329	0	0	0	0	0
NM_001007792.1	neurotrophic tyrosine kinase, receptor, type 1 (NTRK1), transcript variant 3, mRNA	2581	0	0	0	0	0
NM_001007793.1	BUB3 budding uninhibited by benzimidazoles 3 homolog (yeast) (BUB3), transcript variant 2, mRNA	1432	0	0	0	1	1
NM_001007794.1	choline/ethanolamine phosphotransferase 1 (CEPT1), transcript variant 2, mRNA	2251	4	6	3	17	14
NM_001007795.1	tetratricopeptide repeat domain 6 (TTC6), mRNA	1623	0	0	0	0	0
NM_001008.3	ribosomal protein S4, Y-linked 1 (RPS4Y1), mRNA	910	3	3	5	9	6
NM_001008211.1	optineurin (OPTN), transcript variant 1, mRNA	3597	2	4	0	12	6
NM_001008212.1	optineurin (OPTN), transcript variant 3, mRNA	3528	0	0	0	0	0
NM_001008213.1	optineurin (OPTN), transcript variant 4, mRNA	3582	0	0	0	0	0
NM_001008215.1	hypothetical protein MGC52110 (MGC52110), mRNA	1698	2	2	4	6	10
NM_001008216.1	UDP-galactose-4-epimerase (GALE), transcript variant 2, mRNA	1585	0	1	0	0	0
NM_001008218.1	amylase, alpha 1B (salivary) (AMY1B), mRNA	1838	0	0	0	0	0
NM_001008219.1	amylase, alpha 1C (salivary) (AMY1C), mRNA	1860	0	0	0	0	0
NM_001008220.1	complexin 2 (CPLX2), transcript variant 2, mRNA	4676	1	2	4	1	3
NM_001008221.1	amylase, alpha 1A (salivary) (AMY1A), transcript variant 2, mRNA	1781	0	0	0	0	0
NM_001008222.1	zinc finger, DHHC-type containing 9 (ZDHHC9), transcript variant 2, mRNA	2913	0	0	0	0	0
NM_001008223.1	complement component 1, q subcomponent-like 4 (C1QL4), mRNA	2065	1	0	0	0	0
NM_001008224.1	uveal autoantigen with coiled-coil domains and ankyrin repeats (UACA), transcript variant 2, mRNA	7096	0	0	0	0	1
NM_001008225.1	CCR4-NOT transcription complex, subunit 4 (CNOT4), transcript variant 2, mRNA	2808	0	0	0	0	0
NM_001008226.1	hypothetical protein DKFZp666G057 (DKFZp666G057), mRNA	3146	0	1	0	0	0
NM_001008228.1	myelin oligodendrocyte glycoprotein (MOG), transcript variant alpha3, mRNA	2050	2	0	1	2	5
NM_001008229.1	myelin oligodendrocyte glycoprotein (MOG), transcript variant beta2, mRNA	1731	0	0	0	0	0
NM_001008237.1	tetratricopeptide repeat domain 32 (TTC32), mRNA	838	0	0	0	10	5
NM_001008239.2	chromosome 18 open reading frame 25 (C18orf25), transcript variant 2, mRNA	5290	2	4	0	9	3
NM_001008269.1	transmembrane protein 89 (TMEM89), mRNA	480	0	0	0	0	0
NM_001008270.1	similar to RIKEN cDNA 1700016G05 (LOC136242), mRNA	1189	0	0	0	0	0
NM_001008272.1	transgelin 3 (TAGLN3), transcript variant 2, mRNA	1329	0	0	0	0	0
NM_001008273.1	transgelin 3 (TAGLN3), transcript variant 3, mRNA	1214	0	0	1	0	0
NM_001008274.2	tripartite motif-containing 72 (TRIM72), mRNA	2097	0	0	0	1	0
NM_001008387.1	regenerating islet-derived 3 gamma (REG3G), transcript variant 1, mRNA	947	0	0	0	0	0
NM_001008388.1	zinc finger, CDGSH-type domain 2 (ZCD2), mRNA	1617	1	12	4	23	25
NM_001008389.1	uromodulin (uromucoid, Tamm-Horsfall glycoprotein) (UMOD), transcript variant 2, mRNA	2264	0	0	0	0	0
NM_001008390.1	CGG triplet repeat binding protein 1 (CGGBP1), transcript variant 1, mRNA	4608	31	28	2	33	18
NM_001008391.2	coiled-coil domain containing 73 (CCDC73), mRNA	4015	1	1	0	0	1
NM_001008392.1	CTD (carboxy-terminal domain, RNA polymerase II, polypeptide A) small phosphatase-like (CTDSPL), transcript variant 1, mRNA	4455	0	0	0	0	0
NM_001008393.1	hypothetical protein LOC201725 (LOC201725), mRNA	3503	6	2	4	15	10
NM_001008394.1	EP300 interacting inhibitor of differentiation 3 (EID3), mRNA	1447	0	0	0	0	2
NM_001008395.2	similar to CG14977-PA (LOC389541), mRNA	613	0	1	0	1	0
NM_001008396.1	WD repeat and HMG-box DNA binding protein 1 (WDHD1), transcript variant 2, mRNA	4641	0	0	0	0	0
NM_001008397.1	similar to RIKEN cDNA 2310016C16 (LOC493869), mRNA	1398	3	1	1	9	2
NM_001008401.2	zinc finger protein 761 (ZNF761), mRNA	3681	0	3	0	4	4
NM_001008404.1	similar to RIKEN cDNA A530016L24 gene (LOC400258), mRNA	1847	0	0	0	0	0
NM_001008405.1	B-cell receptor-associated protein 29 (BCAP29), transcript variant 1, mRNA	2971	6	28	8	13	16
NM_001008406.1	B-cell receptor-associated protein 29 (BCAP29), transcript variant 3, mRNA	2429	2	1	1	2	0
NM_001008407.1	B-cell receptor-associated protein 29 (BCAP29), transcript variant 4, mRNA	2640	0	0	0	0	1
NM_001008408.2	RNA binding motif protein 33 (RBM33), transcript variant 1, mRNA	7164	7	7	2	13	11
NM_001008409.2	tubulin tyrosine ligase-like family, member 9 (TTLL9), mRNA	1607	0	0	0	0	0
NM_001008410.1	STEAP family member 3 (STEAP3), transcript variant 3, mRNA	3870	0	0	0	0	0
NM_001008485.1	solute carrier family 41, member 3 (SLC41A3), transcript variant 1, mRNA	1805	0	0	0	0	0
NM_001008486.1	solute carrier family 41, member 3 (SLC41A3), transcript variant 3, mRNA	1698	0	0	0	0	0
NM_001008487.1	solute carrier family 41, member 3 (SLC41A3), transcript variant 4, mRNA	2270	0	1	0	2	0
NM_001008489.2	phosphatase, orphan 2 (PHOSPHO2), mRNA	1138	2	2	0	3	2
NM_001008491.1	septin 2 (SEPT2), transcript variant 1, mRNA	3598	0	0	0	2	1
NM_001008492.1	septin 2 (SEPT2), transcript variant 3, mRNA	3396	1	0	0	1	0
NM_001008493.1	enabled homolog (Drosophila) (ENAH), transcript variant 1, mRNA	13172	0	1	0	0	2
NM_001008494.1	intestine-specific homeobox (ISX), mRNA	3401	0	0	0	0	0
NM_001008495.2	transmembrane protein 64 (TMEM64), mRNA	3243	5	8	1	15	16
NM_001008496.2	piwi-like 3 (Drosophila) (PIWIL3), mRNA	3504	0	0	0	0	0
NM_001008503.1	opioid receptor, mu 1 (OPRM1), transcript variant MOR-1O, mRNA	1576	0	0	0	0	0
NM_001008504.1	opioid receptor, mu 1 (OPRM1), transcript variant MOR-1A, mRNA	1511	0	0	0	0	0
NM_001008505.1	opioid receptor, mu 1 (OPRM1), transcript variant MOR-1X, mRNA	1652	0	0	0	0	0
NM_001008528.1	matrix-remodelling associated 7 (MXRA7), transcript variant 1, mRNA	2507	4	3	0	9	12
NM_001008529.1	matrix-remodelling associated 7 (MXRA7), transcript variant 2, mRNA	1936	0	0	0	1	2
NM_001008530.1	legumain (LGMN), transcript variant 2, mRNA	2166	11	5	2	9	14
NM_001008534.1	A kinase (PRKA) anchor protein 14 (AKAP14), transcript variant 2, mRNA	675	0	0	0	0	0
NM_001008535.1	A kinase (PRKA) anchor protein 14 (AKAP14), transcript variant 3, mRNA	481	0	0	0	0	0
NM_001008536.1	trichohyalin-like 1 (TCHHL1), mRNA	3603	0	0	0	0	0
NM_001008537.1	KIAA2022 (KIAA2022), mRNA	10693	1	1	0	1	1
NM_001008539.2	solute carrier family 7 (cationic amino acid transporter, y+ system), member 2 (SLC7A2), transcript variant 2, mRNA	7434	20	16	8	14	25
NM_001008540.1	chemokine (C-X-C motif) receptor 4 (CXCR4), transcript variant 1, mRNA	1912	0	0	0	0	0
NM_001008541.1	MAX interactor 1 (MXI1), transcript variant 3, mRNA	3047	0	0	0	0	0
NM_001008563.1	ubiquitin specific peptidase 20 (USP20), transcript variant 1, mRNA	4368	5	2	0	3	1
NM_001008564.1	nucleoporin like 1 (NUPL1), transcript variant 2, mRNA	4299	0	0	0	0	0
[truncated: 22,656 more rows]

## Sheet: Sample A (ODT)
RefSeq	Annotation	Gene Length	JOA1	JOA2	JOA3	JOA4	JOA5
NM_000014.4	alpha-2-macroglobulin (A2M), mRNA	4678	21	30	87	72	28
NM_000015.2	N-acetyltransferase 2 (arylamine N-acetyltransferase) (NAT2), mRNA	1317	0	0	0	0	0
NM_000016.2	acyl-Coenzyme A dehydrogenase, C-4 to C-12 straight chain (ACADM), nuclear gene encoding mitochondrial protein, mRNA	2192	4	2	18	17	6
NM_000017.1	acyl-Coenzyme A dehydrogenase, C-2 to C-3 short chain (ACADS), nuclear gene encoding mitochondrial protein, mRNA	1829	0	5	6	0	1
NM_000018.2	acyl-Coenzyme A dehydrogenase, very long chain (ACADVL), nuclear gene encoding mitochondrial protein, transcript variant 1, mRNA	2320	0	0	7	0	0
NM_000019.2	acetyl-Coenzyme A acetyltransferase 1 (acetoacetyl Coenzyme A thiolase) (ACAT1), nuclear gene encoding mitochondrial protein, mRNA	1518	0	4	23	15	7
NM_000020.2	activin A receptor type II-like 1 (ACVRL1), transcript variant 1, mRNA	4263	0	0	0	0	0
NM_000021.2	presenilin 1 (Alzheimer disease 3) (PSEN1), mRNA	2763	2	2	7	6	5
NM_000022.2	adenosine deaminase (ADA), mRNA	1566	3	2	9	10	2
NM_000023.1	sarcoglycan, alpha (50kDa dystrophin-associated glycoprotein) (SGCA), mRNA	1404	0	0	0	0	0
NM_000024.4	adrenergic, beta-2-, receptor, surface (ADRB2), mRNA	2033	0	0	0	0	0
NM_000025.1	adrenergic, beta-3-, receptor (ADRB3), mRNA	2644	0	0	0	0	0
NM_000026.1	adenylosuccinate lyase (ADSL), mRNA	1692	2	8	19	12	7
NM_000027.2	aspartylglucosaminidase (AGA), mRNA	2041	1	2	5	3	1
NM_000028.2	amylo-1, 6-glucosidase, 4-alpha-glucanotransferase (glycogen debranching enzyme, glycogen storage disease type III) (AGL), transcript variant 4, mRNA	7449	0	0	0	0	0
NM_000029.2	angiotensinogen (serpin peptidase inhibitor, clade A, member 8) (AGT), mRNA	2192	4	13	40	30	17
NM_000030.1	alanine-glyoxylate aminotransferase (AGXT), mRNA	1600	0	0	0	0	0
NM_000031.4	aminolevulinate, delta-, dehydratase (ALAD), transcript variant 2, mRNA	3151	0	0	0	0	0
NM_000032.2	aminolevulinate, delta-, synthase 2 (sideroblastic/hypochromic anemia) (ALAS2), nuclear gene encoding mitochondrial protein, transcript variant 1, mRNA	1941	0	0	0	1	0
NM_000033.2	ATP-binding cassette, sub-family D (ALD), member 1 (ABCD1), mRNA	3616	1	3	3	4	2
NM_000034.2	aldolase A, fructose-bisphosphate (ALDOA), transcript variant 1, mRNA	2353	3	3	5	4	3
NM_000035.2	aldolase B, fructose-bisphosphate (ALDOB), mRNA	1669	0	0	0	0	0
NM_000036.1	adenosine monophosphate deaminase 1 (isoform M) (AMPD1), mRNA	2341	0	0	0	0	0
NM_000037.3	ankyrin 1, erythrocytic (ANK1), transcript variant 3, mRNA	8300	0	0	0	0	0
NM_000038.3	adenomatosis polyposis coli (APC), mRNA	10719	2	6	11	8	6
NM_000039.1	apolipoprotein A-I (APOA1), mRNA	897	8	21	51	60	32
NM_000040.1	apolipoprotein C-III (APOC3), mRNA	533	0	0	2	1	2
NM_000041.2	apolipoprotein E (APOE), mRNA	1223	8	15	77	34	18
NM_000042.2	apolipoprotein H (beta-2-glycoprotein I) (APOH), mRNA	1216	7	6	26	23	17
NM_000043.3	Fas (TNF receptor superfamily, member 6) (FAS), transcript variant 1, mRNA	2755	0	0	0	0	0
NM_000044.2	androgen receptor (dihydrotestosterone receptor; testicular feminization; spinal and bulbar muscular atrophy; Kennedy disease) (AR), transcript variant 1, mRNA	4314	0	0	0	0	0
NM_000045.2	arginase, liver (ARG1), mRNA	1447	0	0	0	0	0
NM_000046.2	arylsulfatase B (ARSB), transcript variant 1, mRNA	6089	2	6	6	2	4
NM_000047.1	arylsulfatase E (chondrodysplasia punctata 1) (ARSE), mRNA	1858	0	2	0	3	0
NM_000048.3	argininosuccinate lyase (ASL), transcript variant 2, mRNA	1937	0	0	0	0	0
NM_000049.2	aspartoacylase (Canavan disease) (ASPA), mRNA	1435	0	1	0	0	0
NM_000050.4	argininosuccinate synthetase 1 (ASS1), transcript variant 1, mRNA	1863	3	12	36	31	12
NM_000051.3	ataxia telangiectasia mutated (includes complementation groups A, C and D) (ATM), transcript variant 1, mRNA	13147	0	0	0	0	1
NM_000052.3	ATPase, Cu++ transporting, alpha polypeptide (Menkes syndrome) (ATP7A), mRNA	8122	2	4	5	8	1
NM_000053.2	ATPase, Cu++ transporting, beta polypeptide (ATP7B), transcript variant 1, mRNA	6644	0	7	1	4	2
NM_000054.2	arginine vasopressin receptor 2 (nephrogenic diabetes insipidus) (AVPR2), mRNA	1809	0	0	0	0	0
NM_000055.2	butyrylcholinesterase (BCHE), mRNA	2461	0	1	5	4	2
NM_000056.2	branched chain keto acid dehydrogenase E1, beta polypeptide (maple syrup urine disease) (BCKDHB), nuclear gene encoding mitochondrial protein, transcript variant 2, mRNA	1552	0	0	4	1	1
NM_000057.2	Bloom syndrome (BLM), mRNA	4528	2	2	7	5	5
NM_000059.3	breast cancer 2, early onset (BRCA2), mRNA	11386	3	7	6	9	1
NM_000060.2	biotinidase (BTD), mRNA	2082	1	2	4	3	0
NM_000061.1	Bruton agammaglobulinemia tyrosine kinase (BTK), mRNA	2591	0	1	1	1	0
NM_000062.2	serpin peptidase inhibitor, clade G (C1 inhibitor), member 1, (angioedema, hereditary) (SERPING1), transcript variant 1, mRNA	1984	0	0	0	0	0
NM_000063.3	complement component 2 (C2), mRNA	2609	0	1	3	4	5
NM_000064.2	complement component 3 (C3), mRNA	5101	15	21	42	53	46
NM_000065.1	complement component 6 (C6), mRNA	3551	0	0	0	0	0
NM_000066.2	complement component 8, beta polypeptide (C8B), mRNA	2053	0	2	0	1	0
NM_000067.1	carbonic anhydrase II (CA2), mRNA	1551	0	0	2	3	1
NM_000068.3	calcium channel, voltage-dependent, P/Q type, alpha 1A subunit (CACNA1A), transcript variant 1, mRNA	8641	0	0	3	0	0
NM_000069.2	calcium channel, voltage-dependent, L type, alpha 1S subunit (CACNA1S), mRNA	6168	0	0	0	0	0
NM_000070.2	calpain 3, (p94) (CAPN3), transcript variant 1, mRNA	3316	0	0	0	0	0
NM_000071.1	cystathionine-beta-synthase (CBS), mRNA	2544	7	7	19	19	11
NM_000072.2	CD36 molecule (thrombospondin receptor) (CD36), transcript variant 3, mRNA	1983	0	0	0	0	0
NM_000073.1	CD3g molecule, gamma (CD3-TCR complex) (CD3G), mRNA	822	0	1	2	2	0
NM_000074.2	CD40 ligand (TNF superfamily, member 5, hyper-IgM syndrome) (CD40LG), mRNA	1834	0	1	0	0	0
NM_000075.2	cyclin-dependent kinase 4 (CDK4), mRNA	1474	5	2	19	25	13
NM_000076.1	cyclin-dependent kinase inhibitor 1C (p57, Kip2) (CDKN1C), mRNA	1511	1	5	12	4	7
NM_000077.3	cyclin-dependent kinase inhibitor 2A (melanoma, p16, inhibits CDK4) (CDKN2A), transcript variant 1, mRNA	1163	2	1	4	7	3
NM_000078.1	cholesteryl ester transfer protein, plasma (CETP), mRNA	1790	0	0	0	0	0
NM_000079.2	cholinergic receptor, nicotinic, alpha 1 (muscle) (CHRNA1), transcript variant 2, mRNA	1965	0	1	0	0	0
NM_000080.2	cholinergic receptor, nicotinic, epsilon (CHRNE), mRNA	2463	0	0	0	0	0
NM_000081.2	lysosomal trafficking regulator (LYST), mRNA	13493	6	6	8	6	3
NM_000082.2	excision repair cross-complementing rodent repair deficiency, complementation group 8 (ERCC8), transcript variant 1, mRNA	2031	0	0	3	2	2
NM_000083.2	chloride channel 1, skeletal muscle (Thomsen disease, autosomal dominant) (CLCN1), mRNA	3093	1	0	0	0	0
NM_000084.2	chloride channel 5 (nephrolithiasis 2, X-linked, Dent disease) (CLCN5), mRNA	9505	1	5	5	5	1
NM_000085.1	chloride channel Kb (CLCNKB), mRNA	2163	0	0	0	0	0
NM_000086.2	ceroid-lipofuscinosis, neuronal 3, juvenile (Batten, Spielmeyer-Vogt disease) (CLN3), transcript variant 2, mRNA	1879	0	0	0	0	0
NM_000087.2	cyclic nucleotide gated channel alpha 1 (CNGA1), mRNA	2532	0	0	0	0	0
NM_000088.3	collagen, type I, alpha 1 (COL1A1), mRNA	5927	8	18	31	28	16
NM_000089.3	collagen, type I, alpha 2 (COL1A2), mRNA	5411	22	32	70	68	32
NM_000090.3	collagen, type III, alpha 1 (Ehlers-Danlos syndrome type IV, autosomal dominant) (COL3A1), mRNA	5490	0	0	0	3	0
NM_000091.3	collagen, type IV, alpha 3 (Goodpasture antigen) (COL4A3), transcript variant 1, mRNA	8096	0	0	0	0	0
NM_000092.4	collagen, type IV, alpha 4 (COL4A4), mRNA	10341	0	1	0	1	0
NM_000093.3	collagen, type V, alpha 1 (COL5A1), mRNA	8439	10	11	25	17	8
NM_000094.2	collagen, type VII, alpha 1 (epidermolysis bullosa, dystrophic, dominant and recessive) (COL7A1), mRNA	9272	1	3	3	7	7
NM_000095.2	cartilage oligomeric matrix protein (COMP), mRNA	2471	0	0	0	0	0
NM_000096.2	ceruloplasmin (ferroxidase) (CP), mRNA	4419	0	7	9	14	4
NM_000097.4	coproporphyrinogen oxidase (CPOX), mRNA	2714	0	4	6	7	11
NM_000098.1	carnitine palmitoyltransferase II (CPT2), nuclear gene encoding mitochondrial protein, mRNA	3090	2	2	6	6	4
NM_000099.2	cystatin C (amyloid angiopathy and cerebral hemorrhage) (CST3), mRNA	818	2	7	30	25	18
NM_000100.2	cystatin B (stefin B) (CSTB), mRNA	674	5	18	29	25	14
NM_000101.2	cytochrome b-245, alpha polypeptide (CYBA), mRNA	743	2	5	50	16	29
NM_000102.3	cytochrome P450, family 17, subfamily A, polypeptide 1 (CYP17A1), mRNA	1895	0	0	0	0	0
NM_000103.2	cytochrome P450, family 19, subfamily A, polypeptide 1 (CYP19A1), transcript variant 1, mRNA	3007	0	0	0	0	1
NM_000104.2	cytochrome P450, family 1, subfamily B, polypeptide 1 (CYP1B1), mRNA	5128	5	8	3	10	7
NM_000106.4	cytochrome P450, family 2, subfamily D, polypeptide 6 (CYP2D6), transcript variant 1, mRNA	1673	0	1	0	0	0
NM_000107.1	damage-specific DNA binding protein 2, 48kDa (DDB2), mRNA	1820	2	7	9	6	6
NM_000108.3	dihydrolipoamide dehydrogenase (DLD), mRNA	3579	5	12	14	19	17
NM_000109.2	dystrophin (muscular dystrophy, Duchenne and Becker types) (DMD), transcript variant Dp427c, mRNA	14069	0	0	0	0	0
NM_000110.3	dihydropyrimidine dehydrogenase (DPYD), mRNA	4451	3	5	1	2	2
NM_000111.1	solute carrier family 26, member 3 (SLC26A3), mRNA	2881	0	0	0	0	0
NM_000112.3	solute carrier family 26 (sulfate transporter), member 2 (SLC26A2), mRNA	8082	2	7	5	4	0
NM_000113.2	torsin family 1, member A (torsin A) (TOR1A), mRNA	2117	2	6	6	7	6
NM_000114.2	endothelin 3 (EDN3), transcript variant 1, mRNA	2438	0	0	0	0	0
NM_000115.1	endothelin receptor type B (EDNRB), transcript variant 1, mRNA	4286	2	3	8	8	7
NM_000116.2	tafazzin (cardiomyopathy, dilated 3A (X-linked); endocardial fibroelastosis 2; Barth syndrome) (TAZ), transcript variant 1, mRNA	1904	0	0	0	0	0
NM_000117.1	emerin (Emery-Dreifuss muscular dystrophy) (EMD), mRNA	1252	2	7	25	20	14
NM_000118.1	endoglin (Osler-Rendu-Weber syndrome 1) (ENG), mRNA	3142	2	8	15	6	5
NM_000119.1	erythrocyte membrane protein band 4.2 (EPB42), mRNA	2697	0	0	0	0	0
NM_000120.2	epoxide hydrolase 1, microsomal (xenobiotic) (EPHX1), mRNA	1856	0	8	11	9	2
NM_000121.2	erythropoietin receptor (EPOR), mRNA	1849	2	0	0	4	1
NM_000122.1	excision repair cross-complementing rodent repair deficiency, complementation group 3 (xeroderma pigmentosum group B complementing) (ERCC3), mRNA	2751	6	2	9	9	2
NM_000123.2	excision repair cross-complementing rodent repair deficiency, complementation group 5 (xeroderma pigmentosum, complementation group G (Cockayne syndrome)) (ERCC5), mRNA	4100	2	5	3	10	8
NM_000124.1	excision repair cross-complementing rodent repair deficiency, complementation group 6 (ERCC6), mRNA	4714	0	1	1	1	0
NM_000125.2	estrogen receptor 1 (ESR1), mRNA	6456	0	1	1	1	1
NM_000126.2	electron-transfer-flavoprotein, alpha polypeptide (glutaric aciduria II) (ETFA), nuclear gene encoding mitochondrial protein, mRNA	1402	5	3	30	21	11
NM_000127.2	exostoses (multiple) 1 (EXT1), mRNA	3376	1	0	3	7	4
NM_000128.3	coagulation factor XI (plasma thromboplastin antecedent) (F11), mRNA	3278	1	0	0	3	1
NM_000129.3	coagulation factor XIII, A1 polypeptide (F13A1), mRNA	3863	0	0	0	0	0
NM_000130.4	coagulation factor V (proaccelerin, labile factor) (F5), mRNA	9179	3	7	3	8	5
NM_000131.3	coagulation factor VII (serum prothrombin conversion accelerator) (F7), transcript variant 1, mRNA	3141	0	0	0	0	2
NM_000132.2	coagulation factor VIII, procoagulant component (hemophilia A) (F8), transcript variant 1, mRNA	9030	1	2	0	0	0
NM_000133.2	coagulation factor IX (plasma thromboplastic component, Christmas disease, hemophilia B) (F9), mRNA	2804	0	0	0	0	0
NM_000134.2	fatty acid binding protein 2, intestinal (FABP2), mRNA	2273	0	0	1	0	0
NM_000135.2	Fanconi anemia, complementation group A (FANCA), transcript variant 1, mRNA	5460	5	6	10	15	2
NM_000136.2	Fanconi anemia, complementation group C (FANCC), mRNA	4612	1	2	2	2	0
NM_000137.1	fumarylacetoacetate hydrolase (fumarylacetoacetase) (FAH), mRNA	1447	0	4	3	5	4
NM_000138.3	fibrillin 1 (FBN1), mRNA	11626	9	10	28	37	18
NM_000139.2	membrane-spanning 4-domains, subfamily A, member 2 (Fc fragment of IgE, high affinity I, receptor for; beta polypeptide) (MS4A2), mRNA	3723	2	2	0	0	0
NM_000140.2	ferrochelatase (protoporphyria) (FECH), nuclear gene encoding mitochondrial protein, transcript variant 2, mRNA	3817	2	5	2	6	3
NM_000141.3	fibroblast growth factor receptor 2 (bacteria-expressed kinase, keratinocyte growth factor receptor, craniofacial dysostosis 1, Crouzon syndrome, Pfeiffer syndrome, Jackson-Weiss syndrome) (FGFR2), transcript variant 1, mRNA	4644	0	0	0	0	0
NM_000142.2	fibroblast growth factor receptor 3 (achondroplasia, thanatophoric dwarfism) (FGFR3), transcript variant 1, mRNA	4093	0	0	0	1	0
NM_000143.2	fumarate hydratase (FH), nuclear gene encoding mitochondrial protein, mRNA	1791	6	6	30	15	10
[truncated: 24,527 more rows]

## Sheet: Sample B (TSEQ)
Refseq	Annotation	Gene Length	JAB1	JAB2	JAB3	JAB4	JAB5	JAB6	JAB7
[truncated: 24,655 more rows]
