# Supplementary material for: Transcriptome sequencing of the Microarray Quality Control (MAQC) RNA reference samples using next generation sequencing
Source: BMC Genomics. 2009 Jun 12;10:264. doi: 10.1186/1471-2164-10-264 (PMC2707382; doi:10.1186/1471-2164-10-264)
Supplement: Additional file 3 — All Standard Exon Junctions. This compressed tab delimited text file contains the genomic locations (by chromosome number and position) of each of the 137,899 standard exon junctions identified by the stringent AceView alignment of the 3.6 million reads for the MAQC A and B samples generated in this study. In addition, the supporting reads are listed for each junction using the unique alphanumeric names for each sequencing run. [See the Supplementary Table of Additional file 1 for a guide.] [file 1471-2164-10-264-S3.gz]

Archive with 1 entries (1 files):
- all_454_introns.txt
