# Supplementary material for: Transcriptome sequencing of the Microarray Quality Control (MAQC) RNA reference samples using next generation sequencing
Source: BMC Genomics. 2009 Jun 12;10:264. doi: 10.1186/1471-2164-10-264 (PMC2707382; doi:10.1186/1471-2164-10-264)
Supplement: Additional file 3 — All Standard Exon Junctions. This compressed tab delimited text file contains the genomic locations (by chromosome number and position) of each of the 137,899 standard exon junctions identified by the stringent AceView alignment of the 3.6 million reads for the MAQC A and B samples generated in this study. In addition, the supporting reads are listed for each junction using the unique alphanumeric names for each sequencing run. [See the Supplementary Table of Additional file 1 for a guide.] [file 1471-2164-10-264-S3.gz › all_454_introns.txt]

#Introns observed by aligning the 454 reads to the genome, known or new
#RefSeq Gene	AceView Gene	Chromosome	Donor	Acceptor	Type	Support
2'-PDE	2'-PDE	3	57518455	57520076	gt_ag	JAA4_E6X9J9101CUNW6
2'-PDE	2'-PDE	3	57520156	57520328	gt_ag	JAA5_E6X9J9102GABIB JAA5_E6X9J9102IWQ1Q JOA3_E3VCB0K02IM094
A1BG	A1BG	19	63550530	63550208	gt_ag	JOB4_E54PARH01CAOOB JOB5_E54PARH02GOOEB JOA3_E3VCB0K02GVM15 JOA3_E3VCB0K02HJJ7R JOA5_E5W9ZWM02GIBLZ
A1BG	A1BG	19	63556469	63556376	gt_ag	JAA5_E6X9J9102GMKWE
A1CF	A1CF	10	52239659	52236647	gt_ag	JOA5_E5W9ZWM02HYNTI
A1CF	A1CF	10	52243622	52240943	gt_ag	JOA3_E3VCB0K02G8K7H
A1CF	A1CF	10	52245771	52243829	gt_ag	JOA3_E3VCB0K02G8K7H
A1CF	A1CF	10	52257896	52250416	gt_ag	JAA4_E6X9J9101A43AJ JOA3_E3VCB0K02H8Y5P
A1CF	A1CF	10	52265839	52258062	gt_ag	JAA4_E6X9J9101A43AJ JAA5_E6X9J9102FVAEO JOA3_E3VCB0K02H8Y5P
A1CF	A1CF	10	52271627	52266079	gt_ag	JAA2_ESJ6S1K01DBUY0 JAA5_E6X9J9102H0AR3 JAA5_E6X9J9102HZ4GH
A1CF	A1CF	10	52289607	52273889	gt_ag	JOA1_ERDI6OO02HWV7V
A26B1	A26B1	15	19331282	19331124	gt_ag	JOA4_E5W9ZWM01EWSDT
A26C1B	A26C1B	2	130560385	130560039	gt_ag	JOA2_ERTYMEZ02I9V27
A26C1B	A26C1B	2	130567480	130562181	gt_ag	JOA2_ERTYMEZ02I9V27
A26C1B	A26C1B	2	130573512	130567552	gt_ag	JOA2_ERTYMEZ02I9V27
A26C2	A26C2	14	18643145	18644185	gt_ag	JOA2_ERTYMEZ02JOBE1
A26C2	A26C2	14	18644353	18652970	gt_ag	JOA2_ERTYMEZ02JOBE1
A26C3	A26C3	22	14646928	14638304	gt_ag	JOA2_ERTYMEZ02JOBE1
A26C3	A26C3	22	14648136	14647096	gt_ag	JOA2_ERTYMEZ02JOBE1
A26C3	A26C3	22	14659194	14657886	gt_ag	JOA1_ERDI6OO02FPZTV JOA1_ERDI6OO02IIB0R
A2BP1	A2BP1	16	7508393	7569779	gt_ag	JAB2_ESJ6S1K02H8W9L JAB2_ESJ6S1K02I13Q5 JAB4_E6138SN01B6FVT JAB4_E6138SN01B80I9 JAB4_E6138SN01CSL2I JAB4_E6138SN01DKH2P JAB5_E6138SN02GYZNE JOB5_E54PARH02F8H52 JOB5_E54PARH02IQYC9
A2BP1	A2BP1	16	7569924	7577249	gt_ag	JAB2_ESJ6S1K02IAZ2G JAB4_E6138SN01B6FVT JAB5_E6138SN02GYZNE JAB7_E56FR8H02JTELI JOB2_ERTYMEZ01C1TR4 JOB2_ERTYMEZ01C7NC3 JOB3_E3VCB0K01AVCHO JOB3_E3VCB0K01DJ2VI JOB5_E54PARH02F8H52 JOB5_E54PARH02HQIAL JAA4_E6X9J9101B55R3
A2BP1	A2BP1	16	7577304	7585551	gt_ag	JAB2_ESJ6S1K02IAZ2G JAB5_E6138SN02GYZNE JAB5_E6138SN02IBZ21 JAB7_E56FR8H02JTELI JOB2_ERTYMEZ01C1TR4 JOB2_ERTYMEZ01C7NC3 JOB3_E3VCB0K01AVCHO JOB3_E3VCB0K01DJ2VI JOB5_E54PARH02HQIAL JAA4_E6X9J9101B55R3
A2BP1	A2BP1	16	7585645	7587373	gt_ag	JAB2_ESJ6S1K02FL1PU JAB4_E6138SN01AWW5F JAB4_E6138SN01AXR42 JAB5_E6138SN02G9FEA JAB5_E6138SN02IBZ21 JAB6_E56FR8H01DD129 JAB7_E56FR8H02F73OC JOB2_ERTYMEZ01C1TR4 JOB2_ERTYMEZ01C7NC3 JOB3_E3VCB0K01DJ2VI JAA4_E6X9J9101B55R3
A2BP1	A2BP1	16	7587435	7597287	gt_ag	JAB2_ESJ6S1K02FL1PU JAB4_E6138SN01AWW5F JAB4_E6138SN01AXR42 JAB5_E6138SN02G9FEA JAB5_E6138SN02GMXGV JAB5_E6138SN02IBZ21 JAB6_E56FR8H01BRHOE JAB6_E56FR8H01DD129 JAB7_E56FR8H02F73OC JOB2_ERTYMEZ01C1TR4 JOB2_ERTYMEZ01C7NC3 JOB5_E54PARH02I426J JOB5_E54PARH02IZUCQ
A2BP1	A2BP1	16	7597342	7620605	gt_ag	JAB2_ESJ6S1K02FL1PU JAB4_E6138SN01AWW5F JAB4_E6138SN01AXR42 JAB5_E6138SN02G9FEA JAB5_E6138SN02GMXGV JAB6_E56FR8H01BRHOE JAB7_E56FR8H02F73OC JOB3_E3VCB0K01DOTUN JOB5_E54PARH02IZUCQ
A2BP1	A2BP1	16	7620687	7643817	gt_ag	JAB1_ER85B5302JSJJ9 JAB4_E6138SN01AOKPX JAB4_E6138SN01AWW5F JAB4_E6138SN01AXR42 JAB4_E6138SN01CNN5K JAB5_E6138SN02G9FEA JAB5_E6138SN02GEGWO JAB5_E6138SN02GW2YZ JAB5_E6138SN02JAOM2 JAB6_E56FR8H01BRHOE JAB6_E56FR8H01DNQ6G JOB3_E3VCB0K01CPQ9D JOB3_E3VCB0K01DOTUN JOB5_E54PARH02IZUCQ
A2BP1	A2BP1	16	7643951	7654931	gt_ag	JAB1_ER85B5302JSJJ9 JAB4_E6138SN01AOKPX JAB4_E6138SN01CNN5K JAB5_E6138SN02GEGWO JAB5_E6138SN02GW2YZ JAB5_E6138SN02JAOM2 JAB6_E56FR8H01DNQ6G JOB3_E3VCB0K01BRAL3 JOB3_E3VCB0K01CPQ9D
A2BP1	A2BP1	16	7654972	7666776	gt_ag	JAB1_ER85B5302JSJJ9 JAB4_E6138SN01AOKPX JAB4_E6138SN01CNN5K JAB5_E6138SN02GEGWO JAB5_E6138SN02GW2YZ JAB5_E6138SN02JAOM2 JOB3_E3VCB0K01BRAL3 JOB3_E3VCB0K01CPQ9D
A2BP1	A2BP1	16	7666842	7699058	gt_ag	JOB3_E3VCB0K01BRAL3 JOB4_E54PARH01ER53L
A2BP1	A2BP1	16	7683371	7699058	gt_ag	JOB4_E54PARH01ESUMU JOB5_E54PARH02JEZRI
A2BP1	A2BP1	16	7699135	7700625	gt_ag	JAB3_E4QP0ZC01BUUXU JAB4_E6138SN01CC8PR JAB5_E6138SN02J298Z JOB3_E3VCB0K01BRAL3 JOB4_E54PARH01BULT3 JOB4_E54PARH01ER53L JOB4_E54PARH01ESUMU JOB5_E54PARH02JEZRI
A2M	A2M	12	9112045	9111703	gt_ag	JOB3_E3VCB0K01CD2SF JOB3_E3VCB0K01CXCNC JOB3_E3VCB0K01DK3QD JOB4_E54PARH01B7L42 JOB4_E54PARH01DQ9E0 JOB5_E54PARH02F00W8 JOB5_E54PARH02F5M31 JOB5_E54PARH02HMXJ5 JOB5_E54PARH02IK7V3 JAA5_E6X9J9102J46FB JOA1_ERDI6OO02I3G8M JOA2_ERTYMEZ02GPBVR JOA2_ERTYMEZ02I2OGI JOA2_ERTYMEZ02IAM99 JOA2_ERTYMEZ02IKOD1 JOA2_ERTYMEZ02JB0S4 JOA3_E3VCB0K02F2O7F JOA3_E3VCB0K02FS2OL JOA3_E3VCB0K02GV3NT JOA3_E3VCB0K02HB1JE…
A2M	A2M	12	9112602	9112088	gt_ag	JOB3_E3VCB0K01CD2SF JOB3_E3VCB0K01CXCNC JOB3_E3VCB0K01DK3QD JOB4_E54PARH01B7L42 JOB4_E54PARH01DQ9E0 JOB5_E54PARH02F00W8 JOB5_E54PARH02F5M31 JOB5_E54PARH02HMXJ5 JOB5_E54PARH02IK7V3 JAA2_ESJ6S1K01DXECQ JAA5_E6X9J9102J46FB JOA1_ERDI6OO02I3G8M JOA2_ERTYMEZ02GPBVR JOA2_ERTYMEZ02I2OGI JOA2_ERTYMEZ02IAM99 JOA2_ERTYMEZ02IKOD1 JOA2_ERTYMEZ02JB0S4 JOA3_E3VCB0K02F2O7F JOA3_E3VCB0K02FS2OL JOA3_E3VCB0K02GQN8O…
A2M	A2M	12	9113607	9112706	gt_ag	JOB3_E3VCB0K01CXCNC JOB3_E3VCB0K01D7PMD JOB4_E54PARH01B7L42 JOB4_E54PARH01DQ9E0 JOB5_E54PARH02F00W8 JOB5_E54PARH02H3UIT JOB5_E54PARH02IK7V3 JOB5_E54PARH02JNT8R JAA1_ER85B5301ESDL9 JAA2_ESJ6S1K01APUYI JAA2_ESJ6S1K01DXECQ JAA5_E6X9J9102HCWIU JAA5_E6X9J9102HKDR3 JAA5_E6X9J9102J46FB JOA2_ERTYMEZ02FUXPN JOA2_ERTYMEZ02GC9ZE JOA2_ERTYMEZ02GT5ZL JOA2_ERTYMEZ02J0F9R JOA3_E3VCB0K02GQN8O JOA3_E3VCB0K02GWK2W…
A2M	A2M	12	9114350	9113677	gt_ag	JAB5_E6138SN02G0479 JAB5_E6138SN02H51NS JAB7_E56FR8H02FXWPV JOB3_E3VCB0K01D7PMD JOB4_E54PARH01B7L42 JOB5_E54PARH02JNT8R JAA1_ER85B5301CZE9I JAA1_ER85B5301ESDL9 JAA2_ESJ6S1K01APUYI JAA2_ESJ6S1K01DXECQ JAA4_E6X9J9101AWBT7 JAA5_E6X9J9102GU9G6 JAA5_E6X9J9102HCWIU JAA5_E6X9J9102HKDR3 JAA5_E6X9J9102IZ30E JAA5_E6X9J9102IZXOS JOA2_ERTYMEZ02FUXPN JOA2_ERTYMEZ02GC9ZE JOA2_ERTYMEZ02GT5ZL JOA2_ERTYMEZ02J0F9R…
A2M	A2M	12	9116221	9114442	gt_ag	JAB5_E6138SN02G0479 JAB5_E6138SN02H51NS JOB3_E3VCB0K01CWDKG JOB4_E54PARH01D748Q JAA1_ER85B5301CZE9I JAA2_ESJ6S1K01APUYI JAA4_E6X9J9101AWBT7 JAA5_E6X9J9102GU9G6 JAA5_E6X9J9102IZ30E JAA5_E6X9J9102IZXOS JOA1_ERDI6OO02HEL6J JOA2_ERTYMEZ02G11R2 JOA2_ERTYMEZ02GC9ZE JOA2_ERTYMEZ02GT5ZL JOA2_ERTYMEZ02J0F9R JOA3_E3VCB0K02F4AEP JOA3_E3VCB0K02G19W7 JOA3_E3VCB0K02IAD22 JOA3_E3VCB0K02JZ4HT JOA4_E5W9ZWM01A1MOY…
A2M	A2M	12	9116515	9116350	gt_ag	JAB4_E6138SN01A8259 JAB4_E6138SN01EPR8Y JAB5_E6138SN02IRYPO JOB2_ERTYMEZ01ELMBQ JOB3_E3VCB0K01BGMPY JOB3_E3VCB0K01CWDKG JOB4_E54PARH01D748Q JAA3_E4QP0ZC02ICGVZ JAA5_E6X9J9102GOACR JOA1_ERDI6OO02HEL6J JOA2_ERTYMEZ02G11R2 JOA2_ERTYMEZ02HF7GF JOA3_E3VCB0K02F34SK JOA3_E3VCB0K02GVIJN JOA3_E3VCB0K02IAD22 JOA3_E3VCB0K02ICF4O JOA4_E5W9ZWM01A9DFQ
A2M	A2M	12	9118422	9116735	gt_ag	JAB3_E4QP0ZC01ARQDI JAB7_E56FR8H02JYDF7 JAB7_E56FR8H02JYJRT JOB3_E3VCB0K01D65LP JOB3_E3VCB0K01DAR4L JOB5_E54PARH02G8E2J JAA1_ER85B5301AIMVN JAA1_ER85B5301B2F4D JAA2_ESJ6S1K01DCCBT JAA2_ESJ6S1K01DCINB JAA2_ESJ6S1K01DL1M5 JAA2_ESJ6S1K01E515E JAA4_E6X9J9101B0VYC JAA5_E6X9J9102IONB4 JOA1_ERDI6OO02IHB9G JOA2_ERTYMEZ02HPGV6 JOA3_E3VCB0K02HOSMN JOA4_E5W9ZWM01CJ7UI JOA4_E5W9ZWM01DUCJG JOA4_E5W9ZWM01DV48E
A2M	A2M	12	9120618	9118647	gt_ag	JOB4_E54PARH01DK2P6 JAA1_ER85B5301CKKDS JAA2_ESJ6S1K01BJCA3 JAA2_ESJ6S1K01BJIML JAA4_E6X9J9101ANNM7 JAA4_E6X9J9101B8PD2 JAA4_E6X9J9101CR4BA JAA4_E6X9J9101DE59T JAA5_E6X9J9102FZZZO JAA5_E6X9J9102GMWPS JAA5_E6X9J9102IONB4 JOA1_ERDI6OO02FUIH4 JOA1_ERDI6OO02GNV21 JOA1_ERDI6OO02GV3UK JOA1_ERDI6OO02HGO4G JOA1_ERDI6OO02HVP06 JOA1_ERDI6OO02IU66N JOA1_ERDI6OO02J0CA7 JOA1_ERDI6OO02JM2OG JOA1_ERDI6OO02JQJB6…
A2M	A2M	12	9121208	9120800	gt_ag	JAB4_E6138SN01CEW38 JAB5_E6138SN02FOQXT JAB5_E6138SN02ILVMN JAB5_E6138SN02J0DNE JAB5_E6138SN02JTI4M JOB5_E54PARH02IBJ8E JOB5_E54PARH02J3B28 JAA2_ESJ6S1K01BNNQ3 JAA2_ESJ6S1K01BPWRJ JAA2_ESJ6S1K01BYC0U JAA2_ESJ6S1K01EB8XW JAA3_E4QP0ZC02F1LM2 JAA4_E6X9J9101A3TIJ JAA4_E6X9J9101BN12N JAA4_E6X9J9101BNQNT JAA4_E6X9J9101CR4BA JAA4_E6X9J9101DE59T JAA5_E6X9J9102FZZZO JAA5_E6X9J9102GMWPS JOA2_ERTYMEZ02HIFHB…
A2M	A2M	12	9121563	9121284	gt_ag	JAB4_E6138SN01CEW38 JAB5_E6138SN02FOQXT JAB5_E6138SN02HSZQP JAB5_E6138SN02ILVMN JAB5_E6138SN02J0DNE JAB5_E6138SN02JTI4M JAA1_ER85B5301DM05R JAA2_ESJ6S1K01AVE5Y JAA2_ESJ6S1K01BPWRJ JAA3_E4QP0ZC02J12UL JAA4_E6X9J9101A3TIJ JAA4_E6X9J9101BN12N JAA5_E6X9J9102H5N7B JOA2_ERTYMEZ02F5MHD JOA2_ERTYMEZ02HIFHB JOA2_ERTYMEZ02IJRCG JOA3_E3VCB0K02GDGGX JOA3_E3VCB0K02H6N1W JOA3_E3VCB0K02HG0I7 JOA3_E3VCB0K02HKJSE…
A2M	A2M	12	9123106	9121721	gt_ag	JAB5_E6138SN02HSZQP JOB5_E54PARH02I4EVS JAA1_ER85B5301AMC90 JAA1_ER85B5301AMC93 JAA1_ER85B5301DM05R JAA1_ER85B5301DYD6Q JAA2_ESJ6S1K01A0RP1 JAA2_ESJ6S1K01AVE5Y JAA2_ESJ6S1K01EP1TB JAA4_E6X9J9101A6T8Y JAA4_E6X9J9101BM8XN JAA4_E6X9J9101D8700 JAA5_E6X9J9102H5N7B JOA1_ERDI6OO02H7BD4 JOA2_ERTYMEZ02F5MHD JOA2_ERTYMEZ02IJRCG JOA3_E3VCB0K02H6N1W JOA3_E3VCB0K02HAVT7 JOA3_E3VCB0K02HG0I7 JOA3_E3VCB0K02HQV4S…
A2M	A2M	12	9123501	9123195	gt_ag	JOB1_ERDI6OO01A4GXG JOB3_E3VCB0K01CHI00 JOB3_E3VCB0K01DMC2L JOB5_E54PARH02I4EVS JAA1_ER85B5301AMC90 JAA1_ER85B5301AMC93 JAA1_ER85B5301D7NC0 JAA1_ER85B5301E5NIL JAA2_ESJ6S1K01EP1TB JAA4_E6X9J9101BM8XN JAA4_E6X9J9101D8700 JAA5_E6X9J9102GSY36 JAA5_E6X9J9102HN5LJ JOA1_ERDI6OO02H7BD4 JOA2_ERTYMEZ02I1YQU JOA3_E3VCB0K02HAVT7 JOA3_E3VCB0K02HQV4S JOA3_E3VCB0K02HY417 JOA3_E3VCB0K02JJ7SZ JOA3_E3VCB0K02JW7HO…
A2M	A2M	12	9123956	9123679	gt_ag	JAB5_E6138SN02HOC75 JAB5_E6138SN02JHY8L JOB1_ERDI6OO01A4GXG JOB2_ERTYMEZ01AZ31S JOB2_ERTYMEZ01EX16A JOB3_E3VCB0K01CHI00 JOB3_E3VCB0K01DMC2L JOB4_E54PARH01D7OIT JOB5_E54PARH02HQD8S JOB5_E54PARH02IMQSK JAA1_ER85B5301D7NC0 JAA1_ER85B5301DN55V JAA2_ESJ6S1K01CPCHI JAA2_ESJ6S1K01D9AT6 JAA4_E6X9J9101BQK6F JAA4_E6X9J9101DVRE9 JAA5_E6X9J9102H88EX JAA5_E6X9J9102HN5LJ JAA5_E6X9J9102HT915 JAA5_E6X9J9102IY44B…
A2M	A2M	12	9133062	9124041	gt_ag	JAB5_E6138SN02HOC75 JAB5_E6138SN02JHY8L JOB2_ERTYMEZ01AZ31S JOB2_ERTYMEZ01EX16A JOB4_E54PARH01D7OIT JOB5_E54PARH02HQD8S JOB5_E54PARH02IMQSK JAA2_ESJ6S1K01CPCHI JAA2_ESJ6S1K01D9AT6 JAA4_E6X9J9101BQK6F JAA4_E6X9J9101CMFQD JAA4_E6X9J9101DVRE9 JAA5_E6X9J9102H88EX JAA5_E6X9J9102HT915 JAA5_E6X9J9102IY44B JOA1_ERDI6OO02GQ95O JOA2_ERTYMEZ02HMRVJ JOA3_E3VCB0K02F3TKS JOA3_E3VCB0K02F72LE JOA3_E3VCB0K02ITRD9…
A2M	A2M	12	9133764	9133115	gt_ag	JAB5_E6138SN02HOC75 JAB5_E6138SN02JHY8L JOB2_ERTYMEZ01EX16A JOB4_E54PARH01D7OIT JOB5_E54PARH02IMQSK JAA1_ER85B5301BVKE6 JAA2_ESJ6S1K01CPCHI JAA2_ESJ6S1K01D9AT6 JAA4_E6X9J9101BQK6F JAA4_E6X9J9101CMFQD JAA4_E6X9J9101DVRE9 JAA4_E6X9J9101EF5F0 JAA5_E6X9J9102H88EX JAA5_E6X9J9102HT915 JOA1_ERDI6OO02GQ95O JOA3_E3VCB0K02F3TKS JOA3_E3VCB0K02F72LE JOA3_E3VCB0K02FNAWN JOA3_E3VCB0K02ITRD9 JOA3_E3VCB0K02JSW08…
A2M	A2M	12	9134218	9133887	gt_ag	JAB5_E6138SN02GG269 JAB5_E6138SN02IMN8E JOB3_E3VCB0K01DYWSN JAA1_ER85B5301BVKE6 JAA4_E6X9J9101CMFQD JAA4_E6X9J9101EF5F0 JOA3_E3VCB0K02FNAWN JOA3_E3VCB0K02GBFKW JOA3_E3VCB0K02H385J JOA3_E3VCB0K02ITXS6 JOA4_E5W9ZWM01ESRY9
A2M	A2M	12	9135063	9134346	gt_ag	JAB5_E6138SN02IMN8E JOB3_E3VCB0K01CWSAW JOB3_E3VCB0K01DYWSN JOB4_E54PARH01EL6RJ JAA1_ER85B5301A9SUZ JAA1_ER85B5301AXDRL JAA5_E6X9J9102G42IM JOA1_ERDI6OO02GVLK5 JOA1_ERDI6OO02HI0Q0 JOA2_ERTYMEZ02G1ACG JOA2_ERTYMEZ02HQ606 JOA2_ERTYMEZ02I3UPZ JOA3_E3VCB0K02G92AK JOA3_E3VCB0K02GBFKW JOA3_E3VCB0K02H385J JOA3_E3VCB0K02HO971 JOA3_E3VCB0K02IPHPQ JOA3_E3VCB0K02IR1X4 JOA3_E3VCB0K02ITXS6 JOA3_E3VCB0K02JQK5X…
A2M	A2M	12	9137327	9135293	gt_ag	JAB4_E6138SN01APXRX JAB7_E56FR8H02IAVGI JAA1_ER85B5301A5LB3 JAA2_ESJ6S1K01D7MZA JAA3_E4QP0ZC02GI9CP JAA4_E6X9J9101A1FVA JAA4_E6X9J9101CUKUX JOA1_ERDI6OO02GN77E JOA2_ERTYMEZ02IBAN9 JOA2_ERTYMEZ02JAQO5 JOA2_ERTYMEZ02JTJ7X JOA2_ERTYMEZ02JZKGP JOA3_E3VCB0K02G9BLY JOA3_E3VCB0K02I18IH JOA3_E3VCB0K02ICTUD JOA3_E3VCB0K02J1WIM JOA3_E3VCB0K02JE6FM JOA3_E3VCB0K02JQK5X JOA3_E3VCB0K02JVXUV JOA5_E5W9ZWM02FSUXV
A2M	A2M	12	9138835	9137443	gt_ag	JAB4_E6138SN01CQE0C JAB5_E6138SN02HPMHF JAB7_E56FR8H02IAVGI JAB7_E56FR8H02JPDBM JOB3_E3VCB0K01A2U6O JOB3_E3VCB0K01CBXE4 JAA1_ER85B5301A5LB3 JAA1_ER85B5301AYUU4 JAA1_ER85B5301D403B JAA2_ESJ6S1K01DW27B JAA5_E6X9J9102F9ZDU JAA5_E6X9J9102FW4MK JOA2_ERTYMEZ02IBAN9 JOA2_ERTYMEZ02JAQO5 JOA2_ERTYMEZ02JTJ7X JOA2_ERTYMEZ02JZKGP JOA3_E3VCB0K02G7CHG JOA3_E3VCB0K02G9BLY JOA3_E3VCB0K02JE6FM JOA3_E3VCB0K02JVXUV…
A2M	A2M	12	9139401	9138948	gt_ag	JAB4_E6138SN01CQE0C JAB5_E6138SN02HPMHF JOB3_E3VCB0K01A2U6O JOB3_E3VCB0K01C2HYW JOB3_E3VCB0K01CBXE4 JAA1_ER85B5301AYUU4 JAA1_ER85B5301BD289 JAA4_E6X9J9101AD1KX JAA5_E6X9J9102FW4MK JOA3_E3VCB0K02G7CHG JOA4_E5W9ZWM01BFXKB JOA4_E5W9ZWM01BJ331 JOA4_E5W9ZWM01CNP0I
A2M	A2M	12	9142469	9139564	gt_ag	JAB3_E4QP0ZC01B1DDD JAB3_E4QP0ZC01BU66A JAB5_E6138SN02F0YXQ JOB2_ERTYMEZ01DU937 JAA1_ER85B5301CFQZV JAA3_E4QP0ZC02H4V1T JAA3_E4QP0ZC02HF73G JAA3_E4QP0ZC02ILQVE JAA3_E4QP0ZC02JN521 JAA4_E6X9J9101AD1KX JAA4_E6X9J9101CAKEO JAA5_E6X9J9102IM7GW JAA5_E6X9J9102JW7JG JOA3_E3VCB0K02IWJZL JOA3_E3VCB0K02JPAY6 JOA4_E5W9ZWM01BJ331 JOA4_E5W9ZWM01CNP0I
A2M	A2M	12	9143243	9142620	gt_ag	JAB3_E4QP0ZC01B1DDD JAB3_E4QP0ZC01BU66A JOB2_ERTYMEZ01DU937 JAA1_ER85B5301ARFOR JAA2_ESJ6S1K01ASEB4 JAA3_E4QP0ZC02H4V1T JAA3_E4QP0ZC02HF73G JAA3_E4QP0ZC02ILQVE JAA3_E4QP0ZC02JN521 JAA4_E6X9J9101CAKEO JAA5_E6X9J9102IM7GW JOA2_ERTYMEZ02HPP1G JOA3_E3VCB0K02JPAY6 JOA4_E5W9ZWM01A6K0K JOA4_E5W9ZWM01B05VG
A2M	A2M	12	9145006	9143387	gt_ag	JAB2_ESJ6S1K02GBEPU JOB2_ERTYMEZ01CSXXB JAA1_ER85B5301A2QZI JAA5_E6X9J9102FTINU JAA5_E6X9J9102G37II JOA2_ERTYMEZ02HPP1G JOA4_E5W9ZWM01B05VG JOA4_E5W9ZWM01E2A3D
A2M	A2M	12	9145309	9145071	gt_ag	JAB2_ESJ6S1K02GBEPU JOB2_ERTYMEZ01CSXXB JAA1_ER85B5301A2QZI JAA3_E4QP0ZC02H742G JAA5_E6X9J9102FO7XF JAA5_E6X9J9102FTINU JAA5_E6X9J9102G37II JAA5_E6X9J9102IBA4J JOA3_E3VCB0K02HFCRC JOA3_E3VCB0K02JFMPH JOA4_E5W9ZWM01E2A3D
A2M	A2M	12	9148101	9145538	gt_ag	JAB2_ESJ6S1K02H2L6O JAB2_ESJ6S1K02H2SIA JAB4_E6138SN01DDCZK JAB5_E6138SN02HP399 JOB5_E54PARH02HT2S0 JAA1_ER85B5301B79O0 JAA1_ER85B5301C6DFE JAA1_ER85B5301DOVV6 JAA3_E4QP0ZC02GFJZB JAA3_E4QP0ZC02J2M4A JAA4_E6X9J9101AMYAW JAA4_E6X9J9101AQQLV JAA4_E6X9J9101BGCV3 JAA4_E6X9J9101BW9OC JAA4_E6X9J9101DRWDZ JAA4_E6X9J9101EV8JM JAA5_E6X9J9102FNZBS JAA5_E6X9J9102GL7XB JAA5_E6X9J9102HAP4Z JAA5_E6X9J9102ILZG8…
A2M	A2M	12	9150098	9148264	gt_ag	JAB2_ESJ6S1K02JP73V JOB4_E54PARH01A260L JOB5_E54PARH02FXQAB JOB5_E54PARH02HT2S0 JAA1_ER85B5301AT6BQ JAA1_ER85B5301CLLM6 JAA1_ER85B5301EEL57 JAA1_ER85B5301EQ2MS JAA4_E6X9J9101AOCO1 JAA4_E6X9J9101AYZKH JAA4_E6X9J9101BGCV3 JAA4_E6X9J9101BOJSI JAA4_E6X9J9101BW9OC JAA4_E6X9J9101EU4ZY JAA5_E6X9J9102G4CH4 JAA5_E6X9J9102GNQTF JAA5_E6X9J9102HAP4Z JAA5_E6X9J9102JEJPZ JOA1_ERDI6OO02FJXB9 JOA3_E3VCB0K02GJED7…
A2M	A2M	12	9150353	9150209	gt_ag	JAB1_ER85B5302JXTF8 JOB5_E54PARH02FXQAB JAA1_ER85B5301BVGRM JAA1_ER85B5301CLLM6 JAA1_ER85B5301EQ2MS JAA2_ESJ6S1K01CBPSZ JAA3_E4QP0ZC02G6A3M JAA4_E6X9J9101AMW4F JAA4_E6X9J9101AYZKH JAA4_E6X9J9101BOJSI JAA4_E6X9J9101DQ1S3 JAA5_E6X9J9102H0M9N JAA5_E6X9J9102HAU3G JAA5_E6X9J9102J2XDK JAA5_E6X9J9102JEJPZ JOA1_ERDI6OO02FJXB9 JOA3_E3VCB0K02GJED7 JOA3_E3VCB0K02GJKPP JOA3_E3VCB0K02HWRE4 JOA3_E3VCB0K02IPE3X…
A2M	A2M	12	9151386	9150469	gt_ag	JAB1_ER85B5302JXTF8 JAB5_E6138SN02IMM13 JOB5_E54PARH02FXQAB JAA1_ER85B5301BVGRM JAA2_ESJ6S1K01CBPSZ JAA3_E4QP0ZC02G6A3M JAA4_E6X9J9101AMW4F JAA4_E6X9J9101AT4UG JAA4_E6X9J9101BAXOP JAA4_E6X9J9101BPNM2 JAA4_E6X9J9101DQ1S3 JAA5_E6X9J9102F3L5V JAA5_E6X9J9102GXXPG JAA5_E6X9J9102H0M9N JAA5_E6X9J9102HAU3G JAA5_E6X9J9102J2XDK JOA1_ERDI6OO02FJXB9 JOA3_E3VCB0K02GNXXP JOA3_E3VCB0K02GTEGW JOA3_E3VCB0K02HWRE4…
A2M	A2M	12	9153183	9151508	gt_ag	JAB1_ER85B5302GYM38 JAB5_E6138SN02IMM13 JOB5_E54PARH02FX6V9 JAA2_ESJ6S1K01D5S4F JAA4_E6X9J9101A8G8F JAA4_E6X9J9101BAXOP JAA4_E6X9J9101BCZK8 JAA4_E6X9J9101BPNM2 JAA5_E6X9J9102F3L5V JAA5_E6X9J9102GCJGG JAA5_E6X9J9102GXXPG JAA5_E6X9J9102JO7VD JOA3_E3VCB0K02GBZIV JOA3_E3VCB0K02GNXXP JOA3_E3VCB0K02GRQ2P JOA3_E3VCB0K02GTEGW JOA3_E3VCB0K02IH23L JOA4_E5W9ZWM01CDKBV JOA4_E5W9ZWM01DHEJU
A2M	A2M	12	9153729	9153269	gt_ag	JAB5_E6138SN02F7VGG JOB3_E3VCB0K01ELTED JOB5_E54PARH02FX6V9 JAA1_ER85B5301CCELZ JAA1_ER85B5301D42TJ JAA2_ESJ6S1K01D5S4F JAA3_E4QP0ZC02H7YCB JAA4_E6X9J9101A8G8F JAA4_E6X9J9101BCZK8 JAA4_E6X9J9101C0Y62 JAA4_E6X9J9101CM7DE JAA4_E6X9J9101CWWP5 JAA4_E6X9J9101D2ZO4 JAA4_E6X9J9101DPDVT JAA5_E6X9J9102GCJGG JAA5_E6X9J9102I3Y2A JAA5_E6X9J9102JO7VD JOA2_ERTYMEZ02HIJCV JOA3_E3VCB0K02GBZIV JOA3_E3VCB0K02GRQ2P…
A2M	A2M	12	9154176	9153899	gt_ag	JAB5_E6138SN02F7VGG JOB2_ERTYMEZ01DZ4SS JOB3_E3VCB0K01D90A3 JOB3_E3VCB0K01ELTED JAA1_ER85B5301BHKLJ JAA1_ER85B5301CCELZ JAA1_ER85B5301CQF3R JAA1_ER85B5301D42TJ JAA1_ER85B5301DD4EZ JAA3_E4QP0ZC02H7YCB JAA4_E6X9J9101C0Y62 JAA4_E6X9J9101CM7DE JAA4_E6X9J9101CWWP5 JAA4_E6X9J9101D241J JAA4_E6X9J9101DPDVT JAA5_E6X9J9102I3Y2A JOA2_ERTYMEZ02HIJCV JOA3_E3VCB0K02HQ9JW JOA4_E5W9ZWM01BAA9S JOA4_E5W9ZWM01BR08C…
A2M	A2M	12	9156021	9154198	gt_ag	JAB5_E6138SN02F7VGG JOB2_ERTYMEZ01DZ4SS JOB3_E3VCB0K01D90A3 JAA1_ER85B5301BHKLJ JAA1_ER85B5301CCELZ JAA1_ER85B5301CQF3R JAA1_ER85B5301D42TJ JAA1_ER85B5301DD4EZ JAA1_ER85B5301EIAZW JAA2_ESJ6S1K01A8KW3 JAA3_E4QP0ZC02H7YCB JAA4_E6X9J9101C0Y62 JAA4_E6X9J9101CM7DE JAA4_E6X9J9101D241J JAA4_E6X9J9101DPDVT JOA2_ERTYMEZ02HIJCV JOA3_E3VCB0K02HQ9JW JOA4_E5W9ZWM01BAA9S JOA4_E5W9ZWM01BR08C JOA4_E5W9ZWM01DHN1C…
A2M	A2M	12	9156239	9156075	gt_ag	JAB4_E6138SN01BE4U4 JOB1_ERDI6OO01DBJAE JOB2_ERTYMEZ01DZ4SS JOB3_E3VCB0K01D90A3 JAA1_ER85B5301BHKLJ JAA1_ER85B5301BSN1X JAA1_ER85B5301CQF3R JAA1_ER85B5301CUZ4Y JAA1_ER85B5301DD4EZ JAA1_ER85B5301DO69L JAA1_ER85B5301EIAZW JAA2_ESJ6S1K01A8KW3 JAA4_E6X9J9101D241J JAA4_E6X9J9101EPL89 JOA1_ERDI6OO02GEZKI JOA3_E3VCB0K02HQ9JW JOA4_E5W9ZWM01BAA9S JOA4_E5W9ZWM01BR08C JOA4_E5W9ZWM01DHN1C
A2M	A2M	12	9157222	9156400	gt_ag	JAB4_E6138SN01BE4U4 JAB4_E6138SN01BMDJX JOB1_ERDI6OO01DBJAE JOB2_ERTYMEZ01B914O JAA1_ER85B5301A6FWB JAA1_ER85B5301AP1RY JAA1_ER85B5301ARZ1I JAA1_ER85B5301BSN1X JAA1_ER85B5301CFM8Y JAA1_ER85B5301CN0HE JAA1_ER85B5301CUZ4Y JAA1_ER85B5301CX5QT JAA1_ER85B5301D6VGI JAA1_ER85B5301DO69L JAA1_ER85B5301EIAZW JAA1_ER85B5301EODIM JAA2_ESJ6S1K01A8KW3 JAA4_E6X9J9101AZWLR JAA4_E6X9J9101EPL89 JAA5_E6X9J9102J1P9F…
A2M	A2M	12	9159626	9157407	gt_ag	JAB2_ESJ6S1K02HJ97T JAB5_E6138SN02GFASX JAB5_E6138SN02IDYKI JOB2_ERTYMEZ01AX1IJ JOB2_ERTYMEZ01B914O JOB4_E54PARH01BNKHJ JOB4_E54PARH01CAGJ4 JAA2_ESJ6S1K01B7BUA JAA2_ESJ6S1K01DGP33 JAA5_E6X9J9102J1P9F JOA1_ERDI6OO02FQFNE JOA2_ERTYMEZ02IAM0L JOA3_E3VCB0K02HAR3J JOA3_E3VCB0K02IWUUW JOA4_E5W9ZWM01AQRD2 JOA4_E5W9ZWM01DCVKU JOA4_E5W9ZWM01E2V0F
A2ML1	A2ML1	12	8911921	8912092	gt_ag	JOB3_E3VCB0K01BH033 JOA5_E5W9ZWM02FL78L
AAAS	AAAS	12	51987895	51987765	gt_ag	JAB5_E6138SN02HKVO4 JOB3_E3VCB0K01BP5ZA JOB3_E3VCB0K01CGBN9 JOB3_E3VCB0K01EGRXP JOB5_E54PARH02GB2UJ JOB5_E54PARH02I0QTB JOA2_ERTYMEZ02J07PD JOA3_E3VCB0K02GNSCN JOA3_E3VCB0K02I3I9Y JOA3_E3VCB0K02ILSX9 JOA3_E3VCB0K02JJEQ3 JOA4_E5W9ZWM01EEGXM
AAAS	AAAS	12	51988102	51987981	gt_ag	JAB5_E6138SN02HKVO4 JOB5_E54PARH02GB2UJ JOB5_E54PARH02I0QTB JAA4_E6X9J9101ETXBD JOA2_ERTYMEZ02J07PD JOA3_E3VCB0K02I3I9Y JOA4_E5W9ZWM01AHIT8
AAAS	AAAS	12	51988332	51988185	gt_ag	JAB4_E6138SN01CQV7H JAB5_E6138SN02GNH7Q JAB5_E6138SN02HKVO4 JOB3_E3VCB0K01CZTAT JOB4_E54PARH01BDVPP JOB5_E54PARH02I0QTB JAA4_E6X9J9101ETXBD JOA3_E3VCB0K02HE50J JOA3_E3VCB0K02I3I9Y JOA3_E3VCB0K02IQAP3 JOA4_E5W9ZWM01AHIT8 JOA5_E5W9ZWM02FWVZX JOA5_E5W9ZWM02I1JJD
AAAS	AAAS	12	51988485	51988401	gt_ag	JAB4_E6138SN01CQV7H JAB5_E6138SN02GNH7Q JOB3_E3VCB0K01CZTAT JOB4_E54PARH01BDVPP JAA4_E6X9J9101ETXBD JOA3_E3VCB0K02HE50J JOA3_E3VCB0K02IQAP3 JOA5_E5W9ZWM02FWVZX JOA5_E5W9ZWM02I1JJD
AAAS	AAAS	12	51988775	51988580	gt_ag	JAB4_E6138SN01CQV7H JAB5_E6138SN02GNH7Q JOB3_E3VCB0K01B6MLT JOB3_E3VCB0K01CZTAT JOB3_E3VCB0K01D7XAG JOB4_E54PARH01BDVPP JAA2_ESJ6S1K01CVSZ9 JAA2_ESJ6S1K01DQQDH JAA4_E6X9J9101D7KZQ JOA3_E3VCB0K02HE50J JOA3_E3VCB0K02IQAP3 JOA5_E5W9ZWM02HZP77
AAAS	AAAS	12	51989010	51988867	gt_ag	JOB3_E3VCB0K01B6MLT JOB3_E3VCB0K01D7XAG JAA2_ESJ6S1K01CVSZ9 JAA2_ESJ6S1K01DQQDH JAA4_E6X9J9101D7KZQ JOA5_E5W9ZWM02HZP77
AAAS	AAAS	12	51989207	51989072	gt_ag	JOB3_E3VCB0K01B6MLT JOB3_E3VCB0K01D7XAG JAA2_ESJ6S1K01CVSZ9 JAA2_ESJ6S1K01DQQDH JAA4_E6X9J9101D7KZQ
AAAS	AAAS	12	51989651	51989333	gt_ag	JAB3_E4QP0ZC01BV9OJ JOB3_E3VCB0K01DE7G4 JOA3_E3VCB0K02FQZYG JOA3_E3VCB0K02JZN20 JOA4_E5W9ZWM01C091D JOA4_E5W9ZWM01DAX11
AAAS	AAAS	12	51994348	51989773	gt_ag	JAB3_E4QP0ZC01BV9OJ JAB6_E56FR8H01BVCDI JOB3_E3VCB0K01DE7G4 JAA1_ER85B5301EIF09 JOA2_ERTYMEZ02GV1LK JOA3_E3VCB0K02FQZYG JOA3_E3VCB0K02JZN20 JOA4_E5W9ZWM01C091D JOA4_E5W9ZWM01DAX11 JOA5_E5W9ZWM02ID9UI
AAAS	AAAS	12	51994801	51994493	gt_ag	JOB3_E3VCB0K01BXXCB JAA2_ESJ6S1K01AXQ5M JAA4_E6X9J9101B02TS JOA1_ERDI6OO02G5AQ5 JOA2_ERTYMEZ02GV1LK
AAAS	AAAS	12	51995144	51994901	gt_ag	JAB3_E4QP0ZC01BVSQ1 JAB5_E6138SN02GRRAJ JOB1_ERDI6OO01EAT59 JOB3_E3VCB0K01BDAMC JOB3_E3VCB0K01BXXCB JOB3_E3VCB0K01EMUW5 JOA1_ERDI6OO02G5AQ5 JOA3_E3VCB0K02H1PDC JOA3_E3VCB0K02I7NL9 JOA4_E5W9ZWM01AJYH3
AAAS	AAAS	12	51995385	51995192	gt_ag	JAB3_E4QP0ZC01BVSQ1 JAB5_E6138SN02GRRAJ JOB1_ERDI6OO01EAT59 JOB3_E3VCB0K01BDAMC JOB3_E3VCB0K01BXXCB JOB3_E3VCB0K01EMUW5 JOA1_ERDI6OO02G5AQ5 JOA3_E3VCB0K02H1PDC JOA3_E3VCB0K02I7NL9 JOA3_E3VCB0K02IJ4PZ JOA4_E5W9ZWM01AJYH3
AAAS	AAAS	12	51995777	51995478	gt_ag	JAB3_E4QP0ZC01BVSQ1 JAB5_E6138SN02GRRAJ JAB6_E56FR8H01DISC5 JOB1_ERDI6OO01EAT59 JOB3_E3VCB0K01EMUW5 JAA4_E6X9J9101A2LF7 JAA5_E6X9J9102JQ3D3 JOA3_E3VCB0K02I7NL9 JOA3_E3VCB0K02IJ4PZ
AAAS	AAAS	12	52000615	51995834	gt_ag	JAB3_E4QP0ZC01ESXNO JAB6_E56FR8H01DISC5 JAB6_E56FR8H01EHMLL JOB1_ERDI6OO01EAT59 JOB3_E3VCB0K01BDAMC JOB3_E3VCB0K01EMUW5 JAA4_E6X9J9101A2LF7 JAA5_E6X9J9102JQ3D3 JOA3_E3VCB0K02I7NL9 JOA3_E3VCB0K02IJ4PZ
AACS	AACS	12	124116217	124124374	gt_ag	JAB4_E6138SN01BJQ8Z JAB4_E6138SN01EVV29 JAB5_E6138SN02G79U1 JAB5_E6138SN02GDGB4 JAB5_E6138SN02IB379 JOB2_ERTYMEZ01C99G9
AACS	AACS	12	124124479	124126989	gt_ag	JAB4_E6138SN01BJQ8Z JAB4_E6138SN01EVV29 JAB5_E6138SN02G79U1 JAB5_E6138SN02GDGB4 JAB5_E6138SN02IB379
AACS	AACS	12	124136943	124141924	gt_ag	JAB5_E6138SN02FXIYX JOA4_E5W9ZWM01D1G26
AACS	AACS	12	124142023	124153177	gt_ag	JAB5_E6138SN02FXIYX JOB5_E54PARH02IMW6A JOA4_E5W9ZWM01D1G26
AACS	AACS	12	124153293	124153498	gt_ag	JOB5_E54PARH02IBUOV JOB5_E54PARH02IMW6A
AACS	AACS	12	124153581	124157619	gt_ag	JOB5_E54PARH02IBUOV JOB5_E54PARH02IMW6A JAA5_E6X9J9102GANSY
AACS	AACS	12	124157768	124164975	gt_ag	JOB4_E54PARH01D1P1X JAA4_E6X9J9101EPKJ5 JAA5_E6X9J9102GANSY
AACS	AACS	12	124165057	124169139	gt_ag	JOB2_ERTYMEZ01CS836 JOB4_E54PARH01D1P1X JAA4_E6X9J9101EPKJ5
AACS	AACS	12	124169265	124175203	gt_ag	JOB2_ERTYMEZ01CS836
AACS	AACS	12	124175269	124175400	gt_ag	JOA4_E5W9ZWM01BCEW5
AACS	AACS	12	124175524	124178659	gt_ag	JOA4_E5W9ZWM01BCEW5
AACS	AACS	12	124179960	124184501	gt_ag	JAB4_E6138SN01BHDWF JAB7_E56FR8H02JGYM9 JOB2_ERTYMEZ01A3B8G JAA5_E6X9J9102HVL5K
AACS	AACS	12	124184572	124185292	gt_ag	JAB2_ESJ6S1K02GDR7N JAB2_ESJ6S1K02JV961 JAB4_E6138SN01BHDWF JAB7_E56FR8H02JGYM9 JOB2_ERTYMEZ01A3B8G JOA2_ERTYMEZ02JVU6X
AACS	AACS	12	124185352	124187160	gt_ag	JAB2_ESJ6S1K02GDR7N JAB2_ESJ6S1K02JV961 JAB2_ESJ6S1K02JYFLF JAB4_E6138SN01BHDWF JOB2_ERTYMEZ01A3B8G JOB4_E54PARH01DG65T JOA2_ERTYMEZ02JVU6X
AACS	AACS	12	124187364	124192590	gt_ag	JAB1_ER85B5302I86OA JAB4_E6138SN01DLCEG JAB5_E6138SN02J4KU2 JAA2_ESJ6S1K01D3B3T JOA1_ERDI6OO02G81HV JOA1_ERDI6OO02HYA2M
AADACL1	AADACL1	3	173836399	173834577	gt_ag	JAB1_ER85B5302H7ICA JOB3_E3VCB0K01EOBZI JOB4_E54PARH01EK8VP JAA4_E6X9J9101D89HX JAA4_E6X9J9101DNZEE
AADACL1	AADACL1	3	173846106	173836572	gt_ag	JAB3_E4QP0ZC01EUML1 JAB5_E6138SN02GPC7R JOB3_E3VCB0K01B2UQ6 JOB3_E3VCB0K01ESRHJ JAA4_E6X9J9101D89HX JAA4_E6X9J9101DNZEE
AADACL1	AADACL1	3	173848369	173846177	gt_ag	JAB3_E4QP0ZC01EUML1 JAB5_E6138SN02GPC7R JOB3_E3VCB0K01B2UQ6 JOB3_E3VCB0K01ESRHJ
AADACL1	AADACL1	3	173911330	173848599	gt_ag	JAB2_ESJ6S1K02FQ441 JOB2_ERTYMEZ01BN9IG
AADAT	AADAT	4	171219617	171218696	gt_ag	JAA3_E4QP0ZC02IUSEX
AADAT	AADAT	4	171222444	171219720	gt_ag	JAA1_ER85B5301AU1VL JAA1_ER85B5301DW7N7
AADAT	AADAT	4	171224139	171222552	gt_ag	JAB7_E56FR8H02IJNIU JAA1_ER85B5301AU1VL JAA1_ER85B5301DW7N7 JAA5_E6X9J9102F1NMO
AADAT	AADAT	4	171225052	171224205	gt_ag	JAB7_E56FR8H02IJNIU JOB3_E3VCB0K01B0WJH JAA1_ER85B5301BTJZ7 JAA1_ER85B5301BXWJ0 JAA1_ER85B5301CXM7S JAA1_ER85B5301D2N25 JAA1_ER85B5301DDA8K JAA5_E6X9J9102F1NMO
AADAT	AADAT	4	171226316	171225115	gt_ag	JAB7_E56FR8H02IJNIU JOB3_E3VCB0K01B0WJH JAA1_ER85B5301BTJZ7 JAA1_ER85B5301BXWJ0 JAA1_ER85B5301CXM7S JAA1_ER85B5301D2N25 JAA1_ER85B5301DDA8K JAA5_E6X9J9102F1NMO
AADAT	AADAT	4	171226873	171226414	gt_ag	JAB5_E6138SN02G9T60 JOB3_E3VCB0K01B0WJH JAA1_ER85B5301BTJZ7 JAA1_ER85B5301BXWJ0 JAA1_ER85B5301CXM7S
AADAT	AADAT	4	171228312	171226957	gt_ag	JAB5_E6138SN02G9T60
AADAT	AADAT	4	171230861	171228379	gt_ag	JAB4_E6138SN01D2HL1 JAB5_E6138SN02G9T60 JAA1_ER85B5301AKSG0
AADAT	AADAT	4	171236234	171231072	gt_ag	JAB2_ESJ6S1K02I73DI JAA3_E4QP0ZC02HRDU6
AADAT	AADAT	4	171244841	171236310	gt_ag	JAA3_E4QP0ZC02HRDU6
AADAT	AADAT	4	171246121	171244975	gt_ag	JAB3_E4QP0ZC01B8DKR JAA4_E6X9J9101BOJNP JOA4_E5W9ZWM01CSW9R
AADAT	AADAT	4	171247349	171246291	gt_ag	JAB3_E4QP0ZC01B8DKR JAA4_E6X9J9101BOJNP JAA4_E6X9J9101DDDQT
AAK1	AAK1	2	69557515	69556600	gt_ag	JAB4_E6138SN01BUT9T JAB4_E6138SN01DGK0N JOB1_ERDI6OO01BX16N JOB3_E3VCB0K01BCL9L JOB3_E3VCB0K01CBQLD JOB5_E54PARH02F5YGA
AAK1	AAK1	2	69559586	69557627	gt_ag	JAB1_ER85B5302GWJQX JAB4_E6138SN01BKL8C JAB4_E6138SN01BUT9T JAB4_E6138SN01DGK0N JAB5_E6138SN02FTO8O JAB6_E56FR8H01EIAY2 JOB1_ERDI6OO01BX16N JOB3_E3VCB0K01BCL9L JOB3_E3VCB0K01CBQLD JOB5_E54PARH02F5YGA JOB5_E54PARH02G2RQ6
AAK1	AAK1	2	69561495	69559698	gt_ag	JAB4_E6138SN01BKL8C JAB5_E6138SN02IXB2C JAB6_E56FR8H01EIAY2 JOB1_ERDI6OO01BX16N JOB3_E3VCB0K01CBQLD JOB5_E54PARH02G2RQ6
AAK1	AAK1	2	69563346	69561598	gt_ag	JAB5_E6138SN02IXB2C JOB2_ERTYMEZ01BOS36
AAK1	AAK1	2	69576620	69563449	gt_ag	JAB5_E6138SN02JHK19 JOB2_ERTYMEZ01BBG0X JOB2_ERTYMEZ01BCBNY JOB2_ERTYMEZ01BOS36 JOB3_E3VCB0K01C7F9A
AAK1	AAK1	2	69586204	69576717	gt_ag	JAB5_E6138SN02HMES6 JAB5_E6138SN02JHK19 JOB2_ERTYMEZ01BBG0X JOB2_ERTYMEZ01BCBNY JOB2_ERTYMEZ01BOS36 JOB3_E3VCB0K01C7F9A JOB4_E54PARH01ET4T4
AAK1	AAK1	2	69588056	69586310	gt_ag	JAB4_E6138SN01D76SI JAB5_E6138SN02HMES6 JOB4_E54PARH01ET4T4
AAK1	AAK1	2	69589866	69588215	gt_ag	JAB7_E56FR8H02G3HUF JOB3_E3VCB0K01A1K0O JOB3_E3VCB0K01BZUY5
AAK1	AAK1	2	69599589	69595386	gt_ag	JOB2_ERTYMEZ01ANOX6 JOB2_ERTYMEZ01DCR9C JOB2_ERTYMEZ01EEPDJ
AAK1	AAK1	2	69601469	69599877	gt_ag	JAB2_ESJ6S1K02IPA1G JAB5_E6138SN02GUJ6T JAB5_E6138SN02H1U8S JOB2_ERTYMEZ01EU14L JOB4_E54PARH01C7XL9 JAA1_ER85B5301BS9V6
AAK1	AAK1	2	69605668	69601625	gt_ag	JAB2_ESJ6S1K02G17X4 JAB2_ESJ6S1K02GHZ6O JAB2_ESJ6S1K02HECJZ JAB2_ESJ6S1K02IZ9HM JAB4_E6138SN01CFIB0 JAB4_E6138SN01ENIBR JAB4_E6138SN01ES5JP JAB5_E6138SN02GUJ6T JAB5_E6138SN02H1U8S JAB7_E56FR8H02H42HD JOB1_ERDI6OO01A9ZW4 JOB1_ERDI6OO01BF63V JOB4_E54PARH01C7XL9
AAK1	AAK1	2	69607851	69605749	gt_ag	JAB2_ESJ6S1K02G17X4 JAB2_ESJ6S1K02GHZ6O JAB2_ESJ6S1K02HECJZ JAB2_ESJ6S1K02IZ9HM JAB4_E6138SN01CFIB0 JAB4_E6138SN01CIDRA JAB4_E6138SN01ENIBR JAB4_E6138SN01ES5JP JAB7_E56FR8H02H42HD JOB1_ERDI6OO01A9ZW4 JOB1_ERDI6OO01BF63V
AAK1	AAK1	2	69610643	69607956	gt_ag	JAB2_ESJ6S1K02FZBWV JAB2_ESJ6S1K02G17X4 JAB4_E6138SN01BAUK5 JAB4_E6138SN01CFIB0 JAB4_E6138SN01CIDRA JAB4_E6138SN01ENIBR JOB1_ERDI6OO01A9ZW4 JOB1_ERDI6OO01BF63V
AAK1	AAK1	2	69611260	69610777	gt_ag	JAB2_ESJ6S1K02FZBWV JAB4_E6138SN01AJC8R JAB4_E6138SN01BAUK5 JAB4_E6138SN01CIDRA JAB4_E6138SN01D4H7Z JOB1_ERDI6OO01CC1O2 JOB5_E54PARH02JJJ24
AAK1	AAK1	2	69612676	69611343	gt_ag	JAB1_ER85B5302F4W0W JAB1_ER85B5302JDGDC JAB4_E6138SN01AJC8R JAB4_E6138SN01D4H7Z JOB1_ERDI6OO01CC1O2 JOB3_E3VCB0K01DSFSX JOB5_E54PARH02JJJ24
AAK1	AAK1	2	69623158	69612799	gt_ag	JAB1_ER85B5302F4W0W JAB1_ER85B5302JDGDC JAB2_ESJ6S1K02GZE1F JAB3_E4QP0ZC01AZOVO JAB3_E4QP0ZC01E47G3 JAB4_E6138SN01EC7RQ JAB5_E6138SN02GYHIZ JOB1_ERDI6OO01CC1O2 JOB3_E3VCB0K01DSFSX JOB5_E54PARH02JJJ24
AAK1	AAK1	2	69625071	69623302	gt_ag	JAB3_E4QP0ZC01CB0DA JAB4_E6138SN01DUPNI JAB5_E6138SN02G1YZ1 JAB5_E6138SN02GYHIZ
AAK1	AAK1	2	69637495	69625181	gt_ag	JAB4_E6138SN01DUPNI JAB5_E6138SN02FLWT8 JAB5_E6138SN02G1YZ1 JAB6_E56FR8H01C7LJD JOB4_E54PARH01E0R89 JOB4_E54PARH01E0YKV
AAK1	AAK1	2	69723513	69637615	gt_ag	JAB5_E6138SN02FLWT8 JAB5_E6138SN02HB16B JAB6_E56FR8H01D518C JOB4_E54PARH01E0R89 JOB4_E54PARH01E0YKV
AAK1	AAK1	2	69724210	69723911	gt_ag	JAB5_E6138SN02J4V8O JAB7_E56FR8H02FLIJM JOB3_E3VCB0K01DQTD4 JOB4_E54PARH01ESESQ JOB4_E54PARH01ESK4C
AAMP	AAMP	2	218837986	218837576	gt_ag	JAB5_E6138SN02FX04R JAB5_E6138SN02HVPQP JAA3_E4QP0ZC02GIU23 JAA5_E6X9J9102F7M5G JAA5_E6X9J9102JCJ9A JOA1_ERDI6OO02JQIEP JOA2_ERTYMEZ02H4C9H JOA3_E3VCB0K02H6X69 JOA3_E3VCB0K02I4RO6 JOA5_E5W9ZWM02HH1G7
AAMP	AAMP	2	218838337	218838142	gt_ag	JAB5_E6138SN02GNTDR JAB5_E6138SN02JBVLX JOB1_ERDI6OO01AIGQ8 JOB4_E54PARH01C5JYN JOB4_E54PARH01CDT8U JOB4_E54PARH01ET0GJ JOB5_E54PARH02FUNIV JOB5_E54PARH02GERRW JOB5_E54PARH02HPHSD JAA4_E6X9J9101BWURO JAA5_E6X9J9102F7M5G JOA3_E3VCB0K02JAPZY JOA4_E5W9ZWM01AK0IT JOA5_E5W9ZWM02HKCJK
AAMP	AAMP	2	218838545	218838429	gt_ag	JAB2_ESJ6S1K02HSETC JAB5_E6138SN02GNTDR JAB5_E6138SN02JBVLX JOB1_ERDI6OO01AIGQ8 JOB3_E3VCB0K01C9T4D JOB4_E54PARH01CDT8U JOB4_E54PARH01ET0GJ JOB5_E54PARH02FUNIV JAA4_E6X9J9101BWURO JAA5_E6X9J9102GSKS8 JOA3_E3VCB0K02JAPZY JOA5_E5W9ZWM02HKCJK
AAMP	AAMP	2	218838797	218838650	gt_ag	JAB2_ESJ6S1K02HSETC JAB4_E6138SN01EQKB2 JOB3_E3VCB0K01C9T4D JOB3_E3VCB0K01D0CPU JOB3_E3VCB0K01DBZL6 JOB4_E54PARH01CDT8U JOB5_E54PARH02G1O6R JAA5_E6X9J9102GSKS8 JOA3_E3VCB0K02H1C02 JOA3_E3VCB0K02JAPZY JOA4_E5W9ZWM01A2PZ7 JOA4_E5W9ZWM01DW1KZ
AAMP	AAMP	2	218839030	218838914	gt_ag	JAB4_E6138SN01EQKB2 JOB1_ERDI6OO01BJP2K JOB2_ERTYMEZ01CQ2AS JOB3_E3VCB0K01C9T4D JOB3_E3VCB0K01D0CPU JOB3_E3VCB0K01DBZL6 JAA5_E6X9J9102G06KU JOA2_ERTYMEZ02GCEXB JOA3_E3VCB0K02F901A JOA3_E3VCB0K02H1C02 JOA3_E3VCB0K02H679H JOA3_E3VCB0K02IXSE3 JOA4_E5W9ZWM01A2PZ7 JOA4_E5W9ZWM01DW1KZ
AAMP	AAMP	2	218839409	218839115	gt_ag	JAB7_E56FR8H02JH53D JOB1_ERDI6OO01BJP2K JOB2_ERTYMEZ01CQ2AS JOB3_E3VCB0K01A7N8O JOB3_E3VCB0K01B1NK6 JAA5_E6X9J9102FOIAY JAA5_E6X9J9102G06KU JOA2_ERTYMEZ02GUQXM JOA3_E3VCB0K02F901A JOA3_E3VCB0K02H679H JOA3_E3VCB0K02J2OWH JOA4_E5W9ZWM01BOV0S JOA4_E5W9ZWM01E3GKT JOA5_E5W9ZWM02FW3H9 JOA5_E5W9ZWM02GZFJH
AAMP	AAMP	2	218839813	218839555	gt_ag	JAB2_ESJ6S1K02HVWB6 JAB2_ESJ6S1K02INXYW JAB3_E4QP0ZC01BMOZ0 JAB7_E56FR8H02JH53D JOB3_E3VCB0K01A7N8O JOB3_E3VCB0K01B1NK6 JOB4_E54PARH01CECBZ JOB5_E54PARH02JICYB JAA1_ER85B5301D31TR JAA4_E6X9J9101BUX4B JAA5_E6X9J9102FOIAY JOA2_ERTYMEZ02GUGWH JOA2_ERTYMEZ02GUQXM JOA3_E3VCB0K02H9MU1 JOA3_E3VCB0K02HUKV2 JOA3_E3VCB0K02J2OWH JOA3_E3VCB0K02JQ00N JOA4_E5W9ZWM01BOV0S JOA4_E5W9ZWM01E3GKT JOA5_E5W9ZWM02FW3H9
AAMP	AAMP	2	218840460	218839954	gt_ag	JAB1_ER85B5302GYB91 JAB4_E6138SN01CZSX7 JAB5_E6138SN02FOCCP JOB4_E54PARH01CECBZ JOB4_E54PARH01CHD6X JAA1_ER85B5301C18XY JAA1_ER85B5301D31TR JAA4_E6X9J9101BUX4B JAA4_E6X9J9101EOBYH JAA4_E6X9J9101EOEUI JOA2_ERTYMEZ02GUGWH JOA3_E3VCB0K02H9MU1 JOA5_E5W9ZWM02GX0J8 JOA5_E5W9ZWM02HTVTM
AAMP	AAMP	2	218842348	218840581	gt_ag	JAB2_ESJ6S1K02J5WAS JAB3_E4QP0ZC01AXMGX JAB5_E6138SN02FOCCP JAA1_ER85B5301D9MKJ JAA1_ER85B5301EGTO6 JAA2_ESJ6S1K01EG2AF JAA3_E4QP0ZC02HC734 JAA3_E4QP0ZC02HDHLG JAA3_E4QP0ZC02IFB7L JAA4_E6X9J9101EOBYH JOA4_E5W9ZWM01BM99P JOA4_E5W9ZWM01C3EU2 JOA4_E5W9ZWM01CZK4B JOA4_E5W9ZWM01D7FPC JOA5_E5W9ZWM02GX0J8
AAMP	AAMP	2	218842932	218842502	gt_ag	JAB3_E4QP0ZC01AXMGX JAB7_E56FR8H02GCC22 JAA2_ESJ6S1K01DMLWS JAA2_ESJ6S1K01EG2AF JAA4_E6X9J9101BUEBQ JAA4_E6X9J9101ENAIZ JAA5_E6X9J9102FLOSA JAA5_E6X9J9102FLX9M JOA1_ERDI6OO02HODME JOA2_ERTYMEZ02HSYX3 JOA3_E3VCB0K02HLZJA JOA4_E5W9ZWM01CZK4B JOA4_E5W9ZWM01D7FPC JOA4_E5W9ZWM01DEDZV JOA5_E5W9ZWM02H5R1L
AANAT	AANAT	17	71977005	71977341	gt_ag	JOA1_ERDI6OO02J0LOJ
AARS	AARS	16	68844671	68844311	gt_ag	JAB2_ESJ6S1K02IW3LW JAB6_E56FR8H01EPRMS JAB7_E56FR8H02F04XZ JAB7_E56FR8H02G5GSF JOB2_ERTYMEZ01CI186 JOB3_E3VCB0K01C7W0I JOB3_E3VCB0K01EA611 JOB4_E54PARH01BMN4V JOB4_E54PARH01EPYLU JOB5_E54PARH02GNEDO JOB5_E54PARH02H9ZN4 JOB5_E54PARH02HBQV8 JOB5_E54PARH02IR6NP JAA4_E6X9J9101B06W7 JAA4_E6X9J9101DOCJO JAA5_E6X9J9102GR2EK JAA5_E6X9J9102H7AIN JAA5_E6X9J9102HG8PV JOA1_ERDI6OO02GCWL7 JOA1_ERDI6OO02HAQJU…
AARS	AARS	16	68845117	68844786	gc_ag	JAB6_E56FR8H01DPZT4 JOB2_ERTYMEZ01ETGXI JOB3_E3VCB0K01D26N3 JOB3_E3VCB0K01DAHWW JOB4_E54PARH01CB4VQ JOB5_E54PARH02IOPUJ JOB5_E54PARH02IR6NP JAA4_E6X9J9101B06W7 JAA4_E6X9J9101DOCJO JAA4_E6X9J9101EPF36 JAA5_E6X9J9102GR2EK JAA5_E6X9J9102HG8PV JOA2_ERTYMEZ02F9MOG JOA3_E3VCB0K02FTN70 JOA3_E3VCB0K02GVYYY JOA3_E3VCB0K02IGSME JOA4_E5W9ZWM01BEFDV JOA4_E5W9ZWM01C6S1U JOA4_E5W9ZWM01CK04X JOA5_E5W9ZWM02F5YWA…
AARS	AARS	16	68845322	68845205	gt_ag	JAB2_ESJ6S1K02GBKJX JAB5_E6138SN02GBH1T JAB5_E6138SN02H1V7G JAB5_E6138SN02JPP82 JAB6_E56FR8H01DPZT4 JOB2_ERTYMEZ01ETGXI JOB3_E3VCB0K01D26N3 JOB3_E3VCB0K01DAHWW JOB4_E54PARH01CB4VQ JOB5_E54PARH02FTBTQ JOB5_E54PARH02GKDLL JOB5_E54PARH02IOPUJ JOB5_E54PARH02IR6NP JAA2_ESJ6S1K01EYGIC JAA4_E6X9J9101AQ4AK JAA4_E6X9J9101EPF36 JOA2_ERTYMEZ02F9MOG JOA3_E3VCB0K02F9EKJ JOA3_E3VCB0K02FTN70 JOA3_E3VCB0K02GVYYY…
AARS	AARS	16	68846024	68845443	gt_ag	JAB1_ER85B5302H7NBO JAB2_ESJ6S1K02GBKJX JAB4_E6138SN01B2NEQ JAB5_E6138SN02GBH1T JAB5_E6138SN02H1V7G JAB5_E6138SN02JPP82 JAB7_E56FR8H02JQAO9 JOB3_E3VCB0K01DLKGN JOB3_E3VCB0K01ECN95 JOB4_E54PARH01CEZ9N JOB4_E54PARH01DRODH JOB5_E54PARH02FTBTQ JOB5_E54PARH02GKDLL JOB5_E54PARH02HTK35 JAA2_ESJ6S1K01E5Y45 JAA2_ESJ6S1K01EYGIC JAA3_E4QP0ZC02JNACJ JAA4_E6X9J9101AQ4AK JAA5_E6X9J9102IYISZ JOA1_ERDI6OO02I3SI7…
AARS	AARS	16	68847131	68846139	gt_ag	JAB1_ER85B5302HL200 JAB4_E6138SN01B2NEQ JOB3_E3VCB0K01AOSVN JOB3_E3VCB0K01DLKGN JOB4_E54PARH01CEZ9N JOB4_E54PARH01D76DU JOB4_E54PARH01DRODH JOB5_E54PARH02F0HQE JOB5_E54PARH02H2M4L JOB5_E54PARH02HTK35 JAA3_E4QP0ZC02JNACJ JAA4_E6X9J9101AXJR5 JAA4_E6X9J9101BF6PT JAA5_E6X9J9102ID8TD JOA1_ERDI6OO02I3SI7 JOA1_ERDI6OO02IQWEC JOA2_ERTYMEZ02GLLF6 JOA2_ERTYMEZ02GQBV6 JOA2_ERTYMEZ02H8W7N JOA2_ERTYMEZ02IKJFI…
AARS	AARS	16	68849436	68847241	gt_ag	JAB1_ER85B5302JRL6F JAB4_E6138SN01AUJ2D JAB4_E6138SN01BGYW7 JAB5_E6138SN02HUNWG JAB6_E56FR8H01AM4EX JOB3_E3VCB0K01CEP21 JOB3_E3VCB0K01EHG5G JOB4_E54PARH01BC1A8 JOB4_E54PARH01BV690 JOB4_E54PARH01D76DU JOB4_E54PARH01EGVBO JOB5_E54PARH02F0HQE JOB5_E54PARH02H2M4L JOB5_E54PARH02J2FR5 JAA2_ESJ6S1K01A9QYI JAA4_E6X9J9101AXJR5 JAA4_E6X9J9101BF6PT JAA4_E6X9J9101CVA2E JOA1_ERDI6OO02IQWEC JOA2_ERTYMEZ02FVY2Y…
AARS	AARS	16	68850383	68849622	gt_ag	JAB3_E4QP0ZC01BM12Y JAB4_E6138SN01AUJ2D JOB3_E3VCB0K01CEP21 JOB3_E3VCB0K01EHG5G JOB3_E3VCB0K01EUMHJ JOB5_E54PARH02GYTZB JOB5_E54PARH02HP2G2 JOB5_E54PARH02J2FR5 JAA3_E4QP0ZC02JFIDT JAA4_E6X9J9101AM2IP JAA4_E6X9J9101B1F88 JAA4_E6X9J9101CO1DI JAA4_E6X9J9101D5YTI JAA4_E6X9J9101DHNJN JAA5_E6X9J9102GLUVJ JAA5_E6X9J9102HCWRO JAA5_E6X9J9102HXAON JAA5_E6X9J9102IC6DK JOA2_ERTYMEZ02IGY6D JOA2_ERTYMEZ02JW3BG…
AARS	AARS	16	68852447	68850591	gt_ag	JAB2_ESJ6S1K02F4F8G JAB2_ESJ6S1K02HIS54 JAB3_E4QP0ZC01C0BJR JAB3_E4QP0ZC01EKIIQ JAB4_E6138SN01BC8PY JAB5_E6138SN02GF03J JAB5_E6138SN02HVHWA JAB6_E56FR8H01BKUU0 JAB6_E56FR8H01E04QN JAB6_E56FR8H01EYXRV JAB7_E56FR8H02I4JSG JAB7_E56FR8H02JA4PO JOB3_E3VCB0K01D0G9G JOB3_E3VCB0K01DS664 JOB4_E54PARH01CF80J JOB5_E54PARH02JM4II JAA3_E4QP0ZC02JFIDT JAA4_E6X9J9101A7IXZ JAA4_E6X9J9101AM2IP JAA4_E6X9J9101B1F88…
AARS	AARS	16	68853749	68852562	gt_ag	JAB1_ER85B5302JUO1O JAB3_E4QP0ZC01C0BJR JAB3_E4QP0ZC01CA82I JAB3_E4QP0ZC01EKIIQ JAB3_E4QP0ZC01EO9LR JAB3_E4QP0ZC01ESEB1 JAB4_E6138SN01A3PAC JAB4_E6138SN01BC8PY JAB4_E6138SN01BISBL JAB4_E6138SN01BNLDW JAB4_E6138SN01C8F60 JAB4_E6138SN01CMSJ1 JAB4_E6138SN01CU2ZE JAB4_E6138SN01CYWGV JAB4_E6138SN01DB3P0 JAB4_E6138SN01E3B25 JAB4_E6138SN01EFZ2O JAB5_E6138SN02G376B JAB5_E6138SN02HVHWA JAB5_E6138SN02IHFY0…
AARS	AARS	16	68856361	68853929	gt_ag	JAB1_ER85B5302FV8BO JAB1_ER85B5302FZKVI JAB1_ER85B5302JUO1O JAB3_E4QP0ZC01A4KXU JAB3_E4QP0ZC01BGQPB JAB3_E4QP0ZC01CA82I JAB3_E4QP0ZC01D85BW JAB3_E4QP0ZC01EO9LR JAB3_E4QP0ZC01ESEB1 JAB4_E6138SN01B56CH JAB4_E6138SN01BNLDW JAB4_E6138SN01DB3P0 JAB4_E6138SN01DPD17 JAB5_E6138SN02HFL49 JAB5_E6138SN02JBOTR JAB5_E6138SN02JV41N JAB5_E6138SN02JVBBU JAB5_E6138SN02JZI4P JAB6_E56FR8H01ARE77 JAB6_E56FR8H01BLNO8…
AARS	AARS	16	68856941	68856507	gt_ag	JAB3_E4QP0ZC01BWP8G JAB3_E4QP0ZC01D85BW JAB4_E6138SN01DPD17 JAB4_E6138SN01EDYDK JAB5_E6138SN02G619U JAB5_E6138SN02HFL49 JAB5_E6138SN02J1C63 JAB5_E6138SN02J498Z JAB5_E6138SN02JVBBU JAB6_E56FR8H01DYRKE JOB3_E3VCB0K01BLUJR JOB3_E3VCB0K01DCUYR JOB4_E54PARH01DH85E JAA2_ESJ6S1K01D9G4H JAA3_E4QP0ZC02FKS7J JAA4_E6X9J9101B9RO4 JAA4_E6X9J9101DBS0A JAA5_E6X9J9102HMFL0 JAA5_E6X9J9102HSPCO JOA2_ERTYMEZ02HWK3K…
AARS	AARS	16	68859062	68857067	gt_ag	JAB3_E4QP0ZC01BWP8G JAB5_E6138SN02G619U JAB5_E6138SN02ILEAA JAB5_E6138SN02J1C63 JAB5_E6138SN02J498Z JAB6_E56FR8H01BH2E4 JOB3_E3VCB0K01B553A JOB3_E3VCB0K01C0H60 JOB3_E3VCB0K01CB8LU JOB3_E3VCB0K01D5NX6 JOB3_E3VCB0K01DCUYR JOB4_E54PARH01CAADF JOB4_E54PARH01DH85E JAA2_ESJ6S1K01D9G4H JAA4_E6X9J9101ALBNO JAA4_E6X9J9101B9RO4 JAA4_E6X9J9101C0RBZ JAA4_E6X9J9101CJSMD JAA5_E6X9J9102F5MCW JAA5_E6X9J9102HMFL0…
AARS	AARS	16	68859674	68859214	gt_ag	JAB4_E6138SN01A4UUB JAB4_E6138SN01ERQJF JAB5_E6138SN02H5C9Q JAB5_E6138SN02ILEAA JOB2_ERTYMEZ01EK9N8 JOB3_E3VCB0K01B553A JOB3_E3VCB0K01C0H60 JOB3_E3VCB0K01D5NX6 JOB4_E54PARH01CAADF JAA2_ESJ6S1K01DHJ3O JAA4_E6X9J9101ALBNO JAA4_E6X9J9101DQOWH JAA5_E6X9J9102F5MCW JOA2_ERTYMEZ02ILRE4 JOA3_E3VCB0K02IDKBB JOA3_E3VCB0K02IOTT3 JOA3_E3VCB0K02JCQLY JOA4_E5W9ZWM01DC7EA
AARS	AARS	16	68861021	68859784	gt_ag	JAB4_E6138SN01ERQJF JAB5_E6138SN02F06GV JAB5_E6138SN02H5C9Q JOB2_ERTYMEZ01EK9N8 JOB3_E3VCB0K01A1DOI JOB5_E54PARH02I4BEP JOB5_E54PARH02JECVX JAA2_ESJ6S1K01DHJ3O JOA3_E3VCB0K02I1KSE JOA3_E3VCB0K02IDKBB JOA3_E3VCB0K02IOTT3 JOA3_E3VCB0K02JCQLY JOA5_E5W9ZWM02H8GN7
AARS	AARS	16	68861599	68861168	gt_ag	JAB3_E4QP0ZC01AY4C4 JAB4_E6138SN01C22SD JAB4_E6138SN01DAD8F JAB4_E6138SN01DI7IQ JAB4_E6138SN01DITFI JAB5_E6138SN02HUWZL JAB5_E6138SN02IN4EL JAB7_E56FR8H02HZU74 JAB7_E56FR8H02JCS12 JOB2_ERTYMEZ01EIKNG JOB3_E3VCB0K01DTJNE JOB4_E54PARH01BQQNU JOB5_E54PARH02I4BEP JOB5_E54PARH02JECVX JAA4_E6X9J9101ALCC9 JAA4_E6X9J9101BRPI6 JAA4_E6X9J9101BTPOB JAA4_E6X9J9101CD2SD JAA4_E6X9J9101CG7JI JAA4_E6X9J9101DRREU…
AARS	AARS	16	68863184	68861745	gt_ag	JAB1_ER85B5302GEHOL JAB2_ESJ6S1K02HXWO0 JAB3_E4QP0ZC01AY4C4 JAB3_E4QP0ZC01B5VRQ JAB4_E6138SN01A3CRG JAB4_E6138SN01BTUXS JAB4_E6138SN01C22SD JAB4_E6138SN01DI7IQ JAB5_E6138SN02HLN4J JAB5_E6138SN02HUWZL JAB5_E6138SN02IUSS2 JAB6_E56FR8H01ALDUF JAB7_E56FR8H02HGBB4 JOB3_E3VCB0K01CPT83 JOB3_E3VCB0K01DTJNE JOB4_E54PARH01BQQNU JAA1_ER85B5301CO4IA JAA1_ER85B5301CUOH0 JAA4_E6X9J9101ALCC9 JAA4_E6X9J9101BCA9J…
AARS	AARS	16	68867889	68863377	gt_ag	JAB4_E6138SN01A3C7M JAB4_E6138SN01DM0R2 JAB4_E6138SN01EXMVD JAB5_E6138SN02GCCVJ JAB5_E6138SN02HMHTM JAB5_E6138SN02INKPZ JAB6_E56FR8H01EI7NS JAB7_E56FR8H02G97NS JAB7_E56FR8H02HG5WH JOB3_E3VCB0K01DCO28 JOB4_E54PARH01EX4J5 JAA1_ER85B5301CUOH0 JAA4_E6X9J9101AMNER JAA4_E6X9J9101ARSVT JAA4_E6X9J9101BRFPJ JAA4_E6X9J9101CDZ6U JAA5_E6X9J9102G9YAM JAA5_E6X9J9102GRTCN JAA5_E6X9J9102J3YAD JOA4_E5W9ZWM01ALQNX…
AARS	AARS	16	68868369	68868036	gt_ag	JAB3_E4QP0ZC01BV3CT JAB4_E6138SN01A3C7M JAB4_E6138SN01AOL4C JAB4_E6138SN01DM0R2 JAB5_E6138SN02GCCVJ JAB5_E6138SN02GF8EA JAB5_E6138SN02GMJTM JAB5_E6138SN02HMHTM JAB6_E56FR8H01A910H JAB7_E56FR8H02FJI3A JAB7_E56FR8H02G97NS JOB4_E54PARH01CCAYK JAA2_ESJ6S1K01AVIC7 JAA2_ESJ6S1K01BKN99 JAA4_E6X9J9101AMNER JAA4_E6X9J9101ARSVT JAA4_E6X9J9101BR2BE JAA4_E6X9J9101C1ALB JAA4_E6X9J9101CGNBD JAA4_E6X9J9101CGTMZ…
AARS	AARS	16	68874023	68868559	gt_ag	JAB3_E4QP0ZC01BV3CT JAB4_E6138SN01C0TX0 JAB4_E6138SN01DHGEL JAB4_E6138SN01EQEU1 JAB5_E6138SN02GJ324 JAB5_E6138SN02GMJTM JAB5_E6138SN02H0O55 JAB5_E6138SN02H8OQV JAB5_E6138SN02I2418 JAB5_E6138SN02INGLJ JAB6_E56FR8H01A5PSL JAB6_E56FR8H01DJBE4 JAB7_E56FR8H02IV69T JAA2_ESJ6S1K01DHN8X JAA4_E6X9J9101CGNBD JAA4_E6X9J9101CGTMZ JAA4_E6X9J9101EO3RJ JAA5_E6X9J9102GIEW3 JAA5_E6X9J9102GS7AN JAA5_E6X9J9102H1KE7…
AARS	AARS	16	68880824	68874189	gt_ag	JAB4_E6138SN01C0TX0 JAB4_E6138SN01EQEU1 JAB5_E6138SN02G7M0P JAB5_E6138SN02GJ324 JAB5_E6138SN02H8OQV JAB5_E6138SN02HZYL6 JAB5_E6138SN02I2418 JAB5_E6138SN02IKBS1 JAB5_E6138SN02INGLJ JAB5_E6138SN02IWLWK JAB6_E56FR8H01A5PSL JAB6_E56FR8H01DJBE4 JAB6_E56FR8H01DT7F5 JAB6_E56FR8H01EM6GK JAB7_E56FR8H02IV69T JOB3_E3VCB0K01BMDPO JAA2_ESJ6S1K01CV688 JAA4_E6X9J9101EO3RJ JAA5_E6X9J9102GIEW3 JAA5_E6X9J9102H1KE7…
AARS2	AARS2	6	44376870	44376427	gt_ag	JOA5_E5W9ZWM02HIFSS JOA5_E5W9ZWM02JEG3W
AARS2	AARS2	6	44377095	44376982	gt_ag	JOA2_ERTYMEZ02GF87A
AARS2	AARS2	6	44377774	44377180	gt_ag	JAA4_E6X9J9101BI2EP JOA2_ERTYMEZ02GF87A
AARS2	AARS2	6	44378105	44377886	gt_ag	JAA4_E6X9J9101BI2EP JAA5_E6X9J9102F1ADP JOA4_E5W9ZWM01EUN8K
AARS2	AARS2	6	44378516	44378229	gt_ag	JAA5_E6X9J9102F1ADP JOA1_ERDI6OO02HOFF2 JOA4_E5W9ZWM01EUN8K
AARS2	AARS2	6	44378780	44378626	gt_ag	JOA1_ERDI6OO02HOFF2
AARS2	AARS2	6	44379000	44378891	gt_ag	JOB3_E3VCB0K01ET1FA
AARS2	AARS2	6	44379895	44379139	gt_ag	JOB3_E3VCB0K01ET1FA JOA2_ERTYMEZ02IZ11E
AARS2	AARS2	6	44380134	44380037	gt_ag	JOB3_E3VCB0K01C1TFC JOA2_ERTYMEZ02IZ11E
AARS2	AARS2	6	44380359	44380249	gt_ag	JOA5_E5W9ZWM02FK4BS
AARS2	AARS2	6	44380768	44380533	gt_ag	JOB3_E3VCB0K01EC4DP JAA2_ESJ6S1K01DPVAJ JOA4_E5W9ZWM01EPE4Z JOA5_E5W9ZWM02FK4BS
AARS2	AARS2	6	44382963	44382747	gt_ag	JAB3_E4QP0ZC01EIN4H JOA5_E5W9ZWM02HR3UO
AARS2	AARS2	6	44386013	44383110	gt_ag	JOA5_E5W9ZWM02HR3UO
AARS2	AARS2	6	44387104	44386877	gt_ag	JAA4_E6X9J9101DIRNH JAA5_E6X9J9102H4Q1M
AARS2	AARS2	6	44387786	44387251	gt_ag	JAA4_E6X9J9101DIRNH
AARSD1	AARSD1	17	38357342	38356272	gt_ag	JAB5_E6138SN02FQN08 JOA3_E3VCB0K02F5VRX JOA5_E5W9ZWM02F98FN JOA5_E5W9ZWM02H5IGX
AARSD1	AARSD1	17	38359266	38357438	gt_ag	JAB5_E6138SN02FQN08 JAB5_E6138SN02GHVNA JOB5_E54PARH02F9FUP JOB5_E54PARH02F89I3 JOB5_E54PARH02H6VGL JOA3_E3VCB0K02F5VRX JOA5_E5W9ZWM02H5IGX
AARSD1	AARSD1	17	38360418	38359322	gt_ag	JAB5_E6138SN02FQN08 JAB5_E6138SN02GHVNA JOB5_E54PARH02F9FUP JOB5_E54PARH02F89I3 JOB5_E54PARH02H6VGL JOA3_E3VCB0K02F5VRX JOA4_E5W9ZWM01DJ63A JOA5_E5W9ZWM02H5IGX
AARSD1	AARSD1	17	38360700	38360511	gt_ag	JAB4_E6138SN01BK9R9 JAB5_E6138SN02FN38H JAB5_E6138SN02GHVNA JOB5_E54PARH02F9FUP JOB5_E54PARH02F89I3 JOB5_E54PARH02H6VGL JAA4_E6X9J9101ATXXA JAA5_E6X9J9102IZD72 JOA3_E3VCB0K02GR76M JOA3_E3VCB0K02IQJCS JOA4_E5W9ZWM01DJ63A
AARSD1	AARSD1	17	38361384	38360768	gt_ag	JAB4_E6138SN01BK9R9 JAB4_E6138SN01D9Q2C JAB5_E6138SN02FYHZ7 JAA4_E6X9J9101ATXXA JOA3_E3VCB0K02GR76M JOA3_E3VCB0K02IQJCS JOA4_E5W9ZWM01DJ63A
AARSD1	AARSD1	17	38361746	38361516	gt_ag	JAB4_E6138SN01BF0GQ JAB4_E6138SN01BK9R9 JAB4_E6138SN01D9Q2C JAB5_E6138SN02FYHZ7 JAA4_E6X9J9101DYHUJ JAA5_E6X9J9102JXJQM
AARSD1	AARSD1	17	38361946	38361864	gt_ag	JAB4_E6138SN01B2JYN JAB4_E6138SN01BAP26 JAB4_E6138SN01BF0GQ JAB4_E6138SN01D7ZZJ JAB4_E6138SN01EZA7X JAA4_E6X9J9101DYHUJ JAA5_E6X9J9102JXJQM
AARSD1	AARSD1	17	38362680	38362104	gt_ag	JAB4_E6138SN01B2JYN JAB4_E6138SN01BAP26 JOB3_E3VCB0K01A6YS9 JOB3_E3VCB0K01CK80Y JOB3_E3VCB0K01ERKEI JAA4_E6X9J9101AEJ9Q JOA3_E3VCB0K02JWTFD JOA3_E3VCB0K02JX5SA
AARSD1	AARSD1	17	38366734	38362739	gt_ag	JAB4_E6138SN01CXT23 JAB5_E6138SN02JEBM1 JAB5_E6138SN02JZQCO JOB3_E3VCB0K01A6YS9 JOB3_E3VCB0K01CK80Y JOB3_E3VCB0K01ERKEI JOA3_E3VCB0K02JX5SA
AARSD1	AARSD1	17	38369648	38366895	gt_ag	JAB4_E6138SN01CXT23 JAB5_E6138SN02JEBM1 JAB5_E6138SN02JZQCO JAB6_E56FR8H01CQ5A1
AARSD1	AARSD1	17	38377149	38375886	gt_ag	JAB7_E56FR8H02JPDSC
AARSD1	AARSD1	17	38384920	38384812	gt_ag	JAB7_E56FR8H02JPDSC
AASDH	AASDH	4	56903757	56899715	gt_ag	JAB7_E56FR8H02JGR72 JOB4_E54PARH01D9BZH
AASDH	AASDH	4	56904484	56903890	gt_ag	JAB7_E56FR8H02JGR72
AASDH	AASDH	4	56906049	56904608	gt_ag	JAB4_E6138SN01CXN73 JAA5_E6X9J9102GDQ99
AASDH	AASDH	4	56910185	56906214	gt_ag	JAB4_E6138SN01CXN73 JAA4_E6X9J9101BJ7W4 JAA4_E6X9J9101D08ZP JAA4_E6X9J9101EO9EB JAA5_E6X9J9102JFLM2
AASDH	AASDH	4	56914326	56912381	gt_ag	JAA4_E6X9J9101DP4EQ
AASDH	AASDH	4	56914961	56914520	gt_ag	JAB4_E6138SN01DFN7I JAB5_E6138SN02GGOHQ
AASDH	AASDH	4	56915627	56915135	gt_ag	JAB5_E6138SN02GGOHQ
AASDH	AASDH	4	56932373	56916347	gt_ag	JAA4_E6X9J9101B1YT6 JOA1_ERDI6OO02GBK6V
AASDH	AASDH	4	56939070	56932567	gt_ag	JAB7_E56FR8H02JJKS9 JOB2_ERTYMEZ01BVFD4 JAA5_E6X9J9102G0G7C JOA3_E3VCB0K02IZSVD
AASDH	AASDH	4	56943399	56939388	gt_ag	JAA5_E6X9J9102I6B8G JOA3_E3VCB0K02GNDHI
AASDH	AASDH	4	56944992	56943521	gt_ag	JAA5_E6X9J9102I6B8G JOA3_E3VCB0K02GNDHI
AASDH	AASDH	4	56948284	56945265	gt_ag	JAB6_E56FR8H01A1VWR JAB6_E56FR8H01DG1F2
AASDHPPT	AASDHPPT	11	105453831	105455403	gt_ag	JAB4_E6138SN01D9JZY JAB4_E6138SN01D66HP JAB5_E6138SN02H9N5D JAB5_E6138SN02HF6S3 JAB7_E56FR8H02HPPYN JOB4_E54PARH01DJOQR JOB5_E54PARH02HMRXB JAA4_E6X9J9101B2TS9 JAA4_E6X9J9101ERY5M JAA4_E6X9J9101EX29S JAA5_E6X9J9102GMEFY
AASDHPPT	AASDHPPT	11	105455630	105466493	gt_ag	JAB3_E4QP0ZC01CJLCI JAB4_E6138SN01A74WD JAB4_E6138SN01DG89I JAB4_E6138SN01DMF4T JAB4_E6138SN01DPE3B JAB4_E6138SN01EA20R JAB5_E6138SN02I13B6 JAB7_E56FR8H02JKUCY JOB4_E54PARH01EM783 JOB5_E54PARH02F55SV JOB5_E54PARH02GEKXW JAA5_E6X9J9102GABLK
AASDHPPT	AASDHPPT	11	105466616	105467252	gt_ag	JAB4_E6138SN01A74WD JAB4_E6138SN01C3CZA JAB4_E6138SN01DMF4T JAB4_E6138SN01DPE3B JAB4_E6138SN01EA20R JAB5_E6138SN02I13B6 JAB6_E56FR8H01D8SF3 JAB7_E56FR8H02JKUCY JOB4_E54PARH01D5HUK JOB4_E54PARH01EM783 JOB5_E54PARH02F55SV JOB5_E54PARH02GEKXW JAA1_ER85B5301AMRWA JAA1_ER85B5301B5H2T JAA4_E6X9J9101AM1P5 JAA5_E6X9J9102GABLK JOA2_ERTYMEZ02F1AU4 JOA2_ERTYMEZ02H8UEP JOA3_E3VCB0K02JLB0U
AASDHPPT	AASDHPPT	11	105467415	105470519	gt_ag	JAB1_ER85B5302J6CT4 JAB2_ESJ6S1K02FYTLJ JAB2_ESJ6S1K02IEBGX JAB4_E6138SN01ANA5B JAB4_E6138SN01BVQF1 JAB4_E6138SN01C3CZA JAB5_E6138SN02FXGOT JAB5_E6138SN02GGHGG JAB6_E56FR8H01CCDSC JAB6_E56FR8H01D8SF3 JOB1_ERDI6OO01B5XFM JOB1_ERDI6OO01EN2ID JOB1_ERDI6OO01EU6IQ JOB1_ERDI6OO01EVCT8 JOB2_ERTYMEZ01A2PV5 JOB3_E3VCB0K01DHHHT JOB3_E3VCB0K01EOM7Q JOB4_E54PARH01D5HUK JOB4_E54PARH01EAGXK JOB5_E54PARH02F3C7B…
AASDHPPT	AASDHPPT	11	105470592	105472679	gt_ag	JAB1_ER85B5302J6CT4 JAB2_ESJ6S1K02FTW1C JAB2_ESJ6S1K02FYTLJ JAB2_ESJ6S1K02IEBGX JAB4_E6138SN01ANA5B JAB4_E6138SN01BVQF1 JAB4_E6138SN01C3CZA JAB5_E6138SN02FXGOT JAB5_E6138SN02GGHGG JAB6_E56FR8H01CCDSC JOB1_ERDI6OO01AVT92 JOB1_ERDI6OO01B5XFM JOB1_ERDI6OO01EN2ID JOB1_ERDI6OO01EU6IQ JOB1_ERDI6OO01EVCT8 JOB2_ERTYMEZ01A2PV5 JOB3_E3VCB0K01BS5PO JOB3_E3VCB0K01D7ZRH JOB3_E3VCB0K01EOM7Q JOB4_E54PARH01EAGXK…
AASS	AASS	7	121505127	121503898	gt_ag	JAB2_ESJ6S1K02G70CO JOA4_E5W9ZWM01D3LPZ
AASS	AASS	7	121506151	121505305	gt_ag	JAB5_E6138SN02JF6UV JAA5_E6X9J9102I12I6
AASS	AASS	7	121506886	121506241	gt_ag	JAB4_E6138SN01DWF5A JAB5_E6138SN02IOH2K JAA5_E6X9J9102I12I6
AASS	AASS	7	121508789	121507003	gt_ag	JAB4_E6138SN01DWF5A JAB5_E6138SN02IOH2K JAA4_E6X9J9101BF7RT JOA4_E5W9ZWM01B8G18
AASS	AASS	7	121513301	121508886	gt_ag	JAB4_E6138SN01DWF5A JAB5_E6138SN02IOH2K JAA4_E6X9J9101BF7RT JOA4_E5W9ZWM01B8G18
AASS	AASS	7	121518992	121513470	gt_ag	JAA3_E4QP0ZC02GQ83L JOA5_E5W9ZWM02IT6KL
AASS	AASS	7	121520132	121519134	gt_ag	JAB5_E6138SN02HWY1K JAA1_ER85B5301C3ZUG JOA1_ERDI6OO02I6XYS JOA1_ERDI6OO02IVRAH JOA1_ERDI6OO02IW13O
AASS	AASS	7	121525739	121520449	gt_ag	JAA2_ESJ6S1K01CZA06 JAA4_E6X9J9101DTCSG JAA5_E6X9J9102HEGYC
AASS	AASS	7	121526034	121525867	gt_ag	JAB4_E6138SN01AKT5J JAA4_E6X9J9101DTCSG JAA5_E6X9J9102HEGYC
AASS	AASS	7	121528910	121528729	gt_ag	JAA5_E6X9J9102I3X16
AASS	AASS	7	121540407	121528971	gt_ag	JAA2_ESJ6S1K01EBCC3 JAA2_ESJ6S1K01EBIOL JAA5_E6X9J9102I3X16
AASS	AASS	7	121540887	121540520	gt_ag	JAA2_ESJ6S1K01EBCC3 JAA2_ESJ6S1K01EBIOL
AASS	AASS	7	121545852	121545744	gt_ag	JOB2_ERTYMEZ01B2RCC JOB2_ERTYMEZ01CODH4 JOB2_ERTYMEZ01EV82M
AASS	AASS	7	121553664	121545921	gt_ag	JOB2_ERTYMEZ01CODH4 JAA4_E6X9J9101BPK73
AASS	AASS	7	121556650	121553750	gt_ag	JAA4_E6X9J9101BPK73
AATF	AATF	17	32380630	32381626	gt_ag	JAB4_E6138SN01B3UZZ JAB5_E6138SN02FWNID JOB4_E54PARH01EKGLI JAA5_E6X9J9102GD425 JAA5_E6X9J9102GOBNO JAA5_E6X9J9102J1ICA JAA5_E6X9J9102JUPJV JOA3_E3VCB0K02I1U5V JOA3_E3VCB0K02I190V JOA4_E5W9ZWM01DS3IS
AATF	AATF	17	32381819	32384298	gt_ag	JAB5_E6138SN02HGG02 JAB5_E6138SN02J6AM5 JAA4_E6X9J9101BBUNS JAA4_E6X9J9101BS1IO JAA4_E6X9J9101DVARZ JAA5_E6X9J9102GD2ZF JAA5_E6X9J9102H9KBW JOA2_ERTYMEZ02JQNOB JOA3_E3VCB0K02HRI8H
AATF	AATF	17	32384710	32385182	gt_ag	JAB4_E6138SN01AUWI0 JAB4_E6138SN01D7YV4 JAB5_E6138SN02GVOLY JAB5_E6138SN02HEKVN JOB5_E54PARH02GE08E JAA4_E6X9J9101AQ8WB JAA4_E6X9J9101BWWJE JAA4_E6X9J9101DKOSY JAA5_E6X9J9102FQJ32 JAA5_E6X9J9102I07FI JAA5_E6X9J9102JRCQH JOA2_ERTYMEZ02GH6YU JOA2_ERTYMEZ02GYDTD JOA5_E5W9ZWM02GQTL0
AATF	AATF	17	32385321	32418028	gt_ag	JAB4_E6138SN01AOG3A JAB4_E6138SN01AUWI0 JAB4_E6138SN01D7YV4 JAB5_E6138SN02GVOLY JAB5_E6138SN02HEKVN JOB5_E54PARH02GE08E JAA4_E6X9J9101AQ8WB JAA5_E6X9J9102FQJ32 JAA5_E6X9J9102I07FI JAA5_E6X9J9102IRETS JOA2_ERTYMEZ02GYDTD JOA2_ERTYMEZ02HHZQM JOA5_E5W9ZWM02GIBRG
AATF	AATF	17	32418144	32419930	gt_ag	JAB4_E6138SN01AOG3A JAA1_ER85B5301EF6C5 JAA3_E4QP0ZC02GOXX8 JAA3_E4QP0ZC02J2WDY JAA4_E6X9J9101D1B5P JAA4_E6X9J9101D1LM1 JAA5_E6X9J9102GAP7O JAA5_E6X9J9102IRETS JAA5_E6X9J9102J1D41 JOA2_ERTYMEZ02HHZQM JOA5_E5W9ZWM02GIBRG
AATF	AATF	17	32420133	32420658	gc_ag	JAB5_E6138SN02HMOKG JOB3_E3VCB0K01DD539 JOB5_E54PARH02F8MEC JAA1_ER85B5301B12F9 JAA2_ESJ6S1K01BTL3B JAA4_E6X9J9101AYW81 JAA4_E6X9J9101BXAFC JAA4_E6X9J9101ELWOK JAA5_E6X9J9102FSJGX JAA5_E6X9J9102J1D41 JOA1_ERDI6OO02IHMJY JOA4_E5W9ZWM01EWNOS JOA5_E5W9ZWM02FKX0L
AATF	AATF	17	32420824	32422185	gt_ag	JAB2_ESJ6S1K02HBR7U JOB4_E54PARH01BWB6L JAA2_ESJ6S1K01BTL3B JAA4_E6X9J9101AYW81 JOA3_E3VCB0K02GGWR5 JOA5_E5W9ZWM02GG5GQ
AATF	AATF	17	32422270	32450416	gt_ag	JOB5_E54PARH02IQ07D JOA1_ERDI6OO02IXKP7 JOA2_ERTYMEZ02FYX7N JOA3_E3VCB0K02GGWR5 JOA5_E5W9ZWM02GG5GQ
AATF	AATF	17	32450485	32452345	gt_ag	JAB4_E6138SN01AZLEX JOB5_E54PARH02IQ07D JAA1_ER85B5301DQR57 JAA2_ESJ6S1K01ATXPT JOA1_ERDI6OO02IXKP7 JOA2_ERTYMEZ02FYX7N JOA3_E3VCB0K02GGWR5 JOA3_E3VCB0K02GWC4D JOA5_E5W9ZWM02GG5GQ
AATF	AATF	17	32452427	32463023	gt_ag	JAB4_E6138SN01AZLEX JOB5_E54PARH02IQ07D JAA1_ER85B5301DQR57 JAA2_ESJ6S1K01ATXPT JAA4_E6X9J9101CZY1Q JAA5_E6X9J9102HS9TA JOA1_ERDI6OO02IXKP7 JOA2_ERTYMEZ02FYX7N JOA3_E3VCB0K02GWC4D JOA4_E5W9ZWM01C31RB JOA4_E5W9ZWM01EU12F
AATF	AATF	17	32463096	32488013	gt_ag	JAB4_E6138SN01AZLEX JAA2_ESJ6S1K01ATXPT JAA4_E6X9J9101CZY1Q JAA5_E6X9J9102HS9TA JOA2_ERTYMEZ02FYX7N JOA3_E3VCB0K02GWC4D JOA4_E5W9ZWM01C31RB JOA4_E5W9ZWM01EU12F
AATK	AATK	17	76707774	76706838	gt_ag	JOB3_E3VCB0K01AK45Z JOB3_E3VCB0K01E0RHH JOB4_E54PARH01CUHN6
AATK	AATK	17	76708330	76707976	gt_ag	JAB2_ESJ6S1K02GKET5 JAB2_ESJ6S1K02I3G86 JAB2_ESJ6S1K02I79LM JAB4_E6138SN01A02YU JAB4_E6138SN01BEWGL JAB4_E6138SN01BNAH6 JAB4_E6138SN01DI12F JAB4_E6138SN01EQ9X9 JAB5_E6138SN02FXUM7 JAB5_E6138SN02H9I52 JAB5_E6138SN02HUC8J JAB5_E6138SN02HV4KP JAB5_E6138SN02I7R68 JAB5_E6138SN02IA468 JOB3_E3VCB0K01A2LUJ JOB3_E3VCB0K01CHPYD JOB5_E54PARH02I4QVE
AATK	AATK	17	76708595	76708479	gt_ag	JAB4_E6138SN01A02YU JAB4_E6138SN01BE9B7 JAB4_E6138SN01BEWGL JAB4_E6138SN01BNAH6 JAB4_E6138SN01DI12F JAB4_E6138SN01DN24Z JAB4_E6138SN01EQ9X9 JAB5_E6138SN02FXUM7 JAB5_E6138SN02H9I52 JAB5_E6138SN02HUC8J JAB5_E6138SN02HV4KP JAB5_E6138SN02I7R68 JAB5_E6138SN02IA468 JOB3_E3VCB0K01CHPYD JOB3_E3VCB0K01CROQO JOB4_E54PARH01BUZKE JOB5_E54PARH02H89WD JOB5_E54PARH02HGVCD
AATK	AATK	17	76713121	76711739	gt_ag	JOB2_ERTYMEZ01DM9J9 JOB3_E3VCB0K01C8C5F JOB3_E3VCB0K01D9K5E JOB5_E54PARH02GUN74
AATK	AATK	17	76713324	76713244	gt_ag	JOB2_ERTYMEZ01B9PFO JOB2_ERTYMEZ01C11ZH JOB2_ERTYMEZ01D3M2V JOB2_ERTYMEZ01DM9J9 JOB3_E3VCB0K01D9K5E
AATK	AATK	17	76714821	76713410	gt_ag	JOB2_ERTYMEZ01B9PFO JOB2_ERTYMEZ01C11ZH JOB2_ERTYMEZ01D3M2V
AATK	AATK	17	76716186	76716066	gt_ag	JAB3_E4QP0ZC01EEPGK JAB5_E6138SN02GARFC
AATK	AATK	17	76716864	76716306	gt_ag	JAB5_E6138SN02GARFC JOB1_ERDI6OO01D8C5Q
AATK	AATK	17	76719455	76716945	gt_ag	JOB1_ERDI6OO01D8C5Q
ABAT	ABAT	16	8715224	8737056	gt_ag	JAB4_E6138SN01DHZO1 JAA3_E4QP0ZC02HGYWD
ABAT	ABAT	16	8737168	8747358	gt_ag	JAB2_ESJ6S1K02FYR65 JAB4_E6138SN01A13FR JAB4_E6138SN01DHZO1 JAB5_E6138SN02GA3TH JAB5_E6138SN02HEEI3
ABAT	ABAT	16	8747457	8749465	gt_ag	JAB1_ER85B5302JWGWA JAB2_ESJ6S1K02G6JK7 JAB4_E6138SN01A13FR JAB5_E6138SN02HEEI3 JOB2_ERTYMEZ01AUTE9 JOB3_E3VCB0K01AGGLW JOB5_E54PARH02G5ZHP
ABAT	ABAT	16	8749496	8751779	gt_ag	JAB1_ER85B5302JWGWA JAB2_ESJ6S1K02G6JK7 JAB5_E6138SN02HEEI3 JAB5_E6138SN02JNXMW JOB3_E3VCB0K01AGGLW JOB5_E54PARH02G5ZHP
ABAT	ABAT	16	8751898	8759114	gt_ag	JAB1_ER85B5302JWGWA JAB2_ESJ6S1K02G6JK7 JAB5_E6138SN02JNXMW JOB3_E3VCB0K01APYGZ JOB3_E3VCB0K01DCTXL JOB5_E54PARH02G5ZHP
ABAT	ABAT	16	8759165	8765426	gt_ag	JAB1_ER85B5302JWGWA JAB5_E6138SN02JNXMW JOB3_E3VCB0K01APYGZ JOB3_E3VCB0K01DCTXL
ABAT	ABAT	16	8765508	8766095	gt_ag	JOB3_E3VCB0K01APYGZ JOB3_E3VCB0K01C1KI5 JOB3_E3VCB0K01DCTXL JOB5_E54PARH02F9D5I
ABAT	ABAT	16	8766189	8767565	gt_ag	JAB1_ER85B5302IUZU7 JOB3_E3VCB0K01C1KI5 JOB3_E3VCB0K01DCTXL JOB5_E54PARH02F9D5I JOB5_E54PARH02HTFY8
ABAT	ABAT	16	8767629	8769550	gt_ag	JAB1_ER85B5302HV14D JAB1_ER85B5302IUZU7 JOB2_ERTYMEZ01AUTE9 JOB3_E3VCB0K01C1KI5 JOB4_E54PARH01CL0O5 JOB5_E54PARH02F9D5I JOB5_E54PARH02HTFY8 JOB5_E54PARH02IUU2J
ABAT	ABAT	16	8769615	8770182	gt_ag	JAB1_ER85B5302HV14D JAB1_ER85B5302IUZU7 JAB2_ESJ6S1K02F4ZK1 JAB2_ESJ6S1K02FT8ZY JAB2_ESJ6S1K02IV4HN JAB5_E6138SN02JQBGX JOB2_ERTYMEZ01AUTE9 JOB4_E54PARH01CL0O5 JOB5_E54PARH02HTFY8 JOB5_E54PARH02IUU2J
ABAT	ABAT	16	8770332	8774137	gt_ag	JAB2_ESJ6S1K02F4ZK1 JAB2_ESJ6S1K02FT8ZY JAB2_ESJ6S1K02IV4HN JAB3_E4QP0ZC01B2MZI JAB5_E6138SN02JQBGX JAB7_E56FR8H02HZJHU JOB2_ERTYMEZ01EUU03 JOB5_E54PARH02FZXM3 JOB5_E54PARH02IUU2J
ABAT	ABAT	16	8774276	8776247	gt_ag	JAB3_E4QP0ZC01EGOYA
ABAT	ABAT	16	8776416	8777701	gt_ag	JAB1_ER85B5302JDHN2 JAB4_E6138SN01DPO83 JAB5_E6138SN02JU81Z
ABAT	ABAT	16	8777849	8780836	gt_ag	JAB1_ER85B5302JDBCK JAB1_ER85B5302JDHN2 JAB2_ESJ6S1K02JMXRI JAB4_E6138SN01DPO83
ABAT	ABAT	16	8780949	8782666	gt_ag	JAB1_ER85B5302IJSAQ JAB1_ER85B5302IP6X5 JAB2_ESJ6S1K02GYHZV JAB2_ESJ6S1K02JMXRI JAB4_E6138SN01EX56Q JAB5_E6138SN02HI06N JAB5_E6138SN02IKXAQ JOB5_E54PARH02FZEU1
ABBA-1	ABBA-1	16	69256001	69255854	gc_ag	JAB3_E4QP0ZC01ARZ8D JAB3_E4QP0ZC01D8RJ7 JAB4_E6138SN01DOUSW JAB5_E6138SN02FTRMS JAB5_E6138SN02IJCKC JAB6_E56FR8H01AW7HY JAB6_E56FR8H01CQG4O JAB6_E56FR8H01DK99G JOB2_ERTYMEZ01EG2DU JOB3_E3VCB0K01B00JY JOB5_E54PARH02IHUD1 JAA4_E6X9J9101EONKB JAA4_E6X9J9101EQ8YR JAA5_E6X9J9102FVODP JAA5_E6X9J9102HUMVR JAA5_E6X9J9102JSW21 JAA5_E6X9J9102JYIF3 JAA5_E6X9J9102JYORL
ABBA-1	ABBA-1	16	69256323	69256168	gt_ag	JAB4_E6138SN01BHCLS JAB5_E6138SN02ILIX1 JAB6_E56FR8H01AW7HY JOB2_ERTYMEZ01BSJ9E JOB3_E3VCB0K01ANGUS JOB3_E3VCB0K01BC53F JOB3_E3VCB0K01BSBQ8
ABBA-1	ABBA-1	16	69256869	69256501	gt_ag	JAB5_E6138SN02JXHHS JOB2_ERTYMEZ01BSJ9E JOB2_ERTYMEZ01ECQL6 JOB3_E3VCB0K01CBT0F JOB3_E3VCB0K01ERX0P JAA5_E6X9J9102IFOST
ABBA-1	ABBA-1	16	69265709	69256945	gt_ag	JAB5_E6138SN02FO3WB JAB5_E6138SN02JR6GK JAB5_E6138SN02JXHHS JOB1_ERDI6OO01BFGNQ JOB2_ERTYMEZ01ECQL6 JOB3_E3VCB0K01AK0GM JOB3_E3VCB0K01CBT0F JOB3_E3VCB0K01ERVRM JOB3_E3VCB0K01ERX0P
ABBA-1	ABBA-1	16	69268284	69265933	gt_ag	JAB3_E4QP0ZC01AU38L JAB7_E56FR8H02GTNOX JAA5_E6X9J9102HJ2WU
ABBA-1	ABBA-1	16	69269195	69268383	gt_ag	JAB3_E4QP0ZC01AU38L JAB4_E6138SN01DZ54R JAB4_E6138SN01EUDVD JAB5_E6138SN02HFARO JAB5_E6138SN02JA3I6 JAB6_E56FR8H01DRHJ7 JAB7_E56FR8H02GTNOX JOB2_ERTYMEZ01A5FF5 JOB2_ERTYMEZ01C2WZH JOB2_ERTYMEZ01C4VH3 JOB2_ERTYMEZ01CO7GP JOB5_E54PARH02GDTRT JOB5_E54PARH02HYYGY JOB5_E54PARH02I9YNJ
ABBA-1	ABBA-1	16	69269655	69269304	gt_ag	JAB2_ESJ6S1K02IVSWR JAB4_E6138SN01DZ54R JAB4_E6138SN01EUDVD JAB5_E6138SN02JA3I6 JAB6_E56FR8H01DRHJ7 JOB2_ERTYMEZ01A5FF5 JOB2_ERTYMEZ01C2WZH JOB2_ERTYMEZ01C4VH3 JOB5_E54PARH02GDTRT JOB5_E54PARH02HYYGY JOB5_E54PARH02I9YNJ
ABBA-1	ABBA-1	16	69270718	69269814	gt_ag	JAB2_ESJ6S1K02JVU5D JAB3_E4QP0ZC01BSTOB JAB4_E6138SN01D4D90 JAB5_E6138SN02IS027 JAB5_E6138SN02IVDJY JAB5_E6138SN02JHQPZ JOB2_ERTYMEZ01EUZ5U JOB3_E3VCB0K01ALHGU
ABBA-1	ABBA-1	16	69271033	69270728	gt_ag	JAB2_ESJ6S1K02JVU5D JAB3_E4QP0ZC01BSTOB JAB4_E6138SN01D4D90 JAB5_E6138SN02IS027 JAB5_E6138SN02IVDJY JAB5_E6138SN02JHQPZ JOB2_ERTYMEZ01EUZ5U JOB3_E3VCB0K01ALHGU
ABBA-1	ABBA-1	16	69271189	69271109	gt_ag	JAB2_ESJ6S1K02JVU5D JAB3_E4QP0ZC01B0J72 JAB3_E4QP0ZC01BSTOB JAB4_E6138SN01AWCPJ JAB4_E6138SN01C64BR JAB5_E6138SN02HAMLO JAB5_E6138SN02IS027 JAB5_E6138SN02IWZ0D JAB5_E6138SN02JHQPZ JAB6_E56FR8H01EOC3A JAB7_E56FR8H02HQDWU JOB2_ERTYMEZ01CZ729 JOB3_E3VCB0K01ALHGU JAA3_E4QP0ZC02JV6FQ
ABBA-1	ABBA-1	16	69271374	69271282	gt_ag	JAB3_E4QP0ZC01B0J72 JAB4_E6138SN01AWCPJ JAB5_E6138SN02IWZ0D JAB5_E6138SN02JHQPZ JAB6_E56FR8H01EOC3A JAB7_E56FR8H02HQDWU JAA3_E4QP0ZC02JV6FQ JOA2_ERTYMEZ02IHH9V
ABBA-1	ABBA-1	16	69272197	69271460	gt_ag	JAB3_E4QP0ZC01B0J72 JAB5_E6138SN02GY1NW JAB5_E6138SN02IWZ0D JAB6_E56FR8H01CT9WP JAB7_E56FR8H02F2G1H JAB7_E56FR8H02HCDCF JOA1_ERDI6OO02F2FNC JOA2_ERTYMEZ02IHH9V
ABBA-1	ABBA-1	16	69272367	69272272	gt_ag	JAB5_E6138SN02GY1NW JAB6_E56FR8H01CT9WP JAB7_E56FR8H02F2G1H JAB7_E56FR8H02HCDCF JOA1_ERDI6OO02F2FNC JOA2_ERTYMEZ02IHH9V
ABBA-1	ABBA-1	16	69277126	69272430	gt_ag	JAB5_E6138SN02GY1NW JAB6_E56FR8H01CT9WP JAB7_E56FR8H02F2G1H JAB7_E56FR8H02HCDCF JOA1_ERDI6OO02F2FNC
ABCA1	ABCA1	9	106590527	106590157	gt_ag	JOB5_E54PARH02GFH18 JAA5_E6X9J9102J28HU
ABCA1	ABCA1	9	106593023	106590670	gt_ag	JAA5_E6X9J9102J28HU
ABCA1	ABCA1	9	106594037	106593131	gt_ag	JAA4_E6X9J9101EI12I JAA4_E6X9J9101EIVQW JAA5_E6X9J9102IJ1TT
ABCA1	ABCA1	9	106594887	106594101	gt_ag	JAA4_E6X9J9101EI12I JAA4_E6X9J9101EIVQW JAA5_E6X9J9102IJ1TT JOA3_E3VCB0K02HBVGV
ABCA1	ABCA1	9	106595272	106595009	gt_ag	JAA4_E6X9J9101EI12I JAA4_E6X9J9101EIVQW JAA5_E6X9J9102IJ1TT JOA3_E3VCB0K02HBVGV
ABCA1	ABCA1	9	106602611	106602091	gt_ag	JOB4_E54PARH01A01KH
ABCA1	ABCA1	9	106604155	106602687	gt_ag	JOB4_E54PARH01A01KH
ABCA1	ABCA1	9	106621687	106620986	gt_ag	JOB2_ERTYMEZ01E014N
ABCA1	ABCA1	9	106663780	106660801	gt_ag	JOB2_ERTYMEZ01C3I4X
ABCA10	ABCA10	17	64656768	64656662	gt_ag	JAB4_E6138SN01BEILV
ABCA10	ABCA10	17	64657719	64656825	gt_ag	JAB4_E6138SN01BEILV
ABCA10	ABCA10	17	64682342	64682131	gt_ag	JAB3_E4QP0ZC01CGYTM
ABCA10	ABCA10	17	64683141	64682514	gt_ag	JAB3_E4QP0ZC01CGYTM
ABCA12	ABCA12	2	215528170	215527077	gt_ag	JOA4_E5W9ZWM01B8XQ2 JOA4_E5W9ZWM01C2N5H JOA4_E5W9ZWM01CY8LO
ABCA12	ABCA12	2	215588458	215585105	gc_ag	JAA2_ESJ6S1K01B7H0Z JAA2_ESJ6S1K01CALEE JAA2_ESJ6S1K01CS6KE JAA2_ESJ6S1K01DYC5M
ABCA12	ABCA12	2	215609921	215604866	gt_ag	JOA2_ERTYMEZ02G0QMT JOA2_ERTYMEZ02IULJO
ABCA12	ABCA12	2	215618805	215610035	gt_ag	JOA2_ERTYMEZ02G0QMT JOA2_ERTYMEZ02IULJO
ABCA13	ABCA13	7	48402283	48413825	gt_ag	JOA2_ERTYMEZ02FOQJC JOA2_ERTYMEZ02IFIUR
ABCA17	ABCA17	16	2331376	2351117	gt_ag	JAB2_ESJ6S1K02H3UKL
ABCA17	ABCA17	16	2355811	2356963	gt_ag	JOB1_ERDI6OO01CRV34
ABCA2	ABCA2	9	139022688	139022238	gt_ag	JAB4_E6138SN01B5LT2 JOB3_E3VCB0K01BOG87 JOB3_E3VCB0K01D5MAK JOB3_E3VCB0K01DEVBD JOB4_E54PARH01A3JRE JOB4_E54PARH01EDZQT JOB5_E54PARH02F9IDB JOB5_E54PARH02FTUJE JOB5_E54PARH02ID2XH JOB5_E54PARH02IV62B JOB5_E54PARH02IWDDT JOA2_ERTYMEZ02GG1NX JOA3_E3VCB0K02FVAZT JOA3_E3VCB0K02FYLU8 JOA3_E3VCB0K02I3W8U JOA3_E3VCB0K02IGZ83 JOA4_E5W9ZWM01BKEPS JOA5_E5W9ZWM02H9NG4
ABCA2	ABCA2	9	139023003	139022896	gt_ag	JAB4_E6138SN01B0M68 JAB4_E6138SN01DE04Z JOB2_ERTYMEZ01AKO7H JOB3_E3VCB0K01ARMHA JOB3_E3VCB0K01BAKUX JOB3_E3VCB0K01CJ8II JOB3_E3VCB0K01CQBBQ JOB3_E3VCB0K01D5MAK JOB3_E3VCB0K01D9LVK JOB4_E54PARH01BRE3G JOB4_E54PARH01CA5CC JOB4_E54PARH01DT619 JOB5_E54PARH02G94G9 JOB5_E54PARH02HGIRY JOB5_E54PARH02IYRJE JAA4_E6X9J9101AJ8LR
ABCA2	ABCA2	9	139023223	139023142	gt_ag	JAB2_ESJ6S1K02GILF3 JAB4_E6138SN01B0M68 JAB4_E6138SN01ER0NV JOB2_ERTYMEZ01B0EYI JOB3_E3VCB0K01AYJ9I JOB3_E3VCB0K01B2SF7 JOB3_E3VCB0K01BAKUX JOB3_E3VCB0K01CJ8II JOB3_E3VCB0K01CVWCN JOB3_E3VCB0K01D9LVK JOB4_E54PARH01BRE3G JOB5_E54PARH02FZ6SY JOB5_E54PARH02HGIRY JOB5_E54PARH02IQLAK JOA3_E3VCB0K02GAP8L JOA3_E3VCB0K02GAWJ3 JOA4_E5W9ZWM01BDTKA
ABCA2	ABCA2	9	139023642	139023327	gt_ag	JAB2_ESJ6S1K02ILJMU JAB3_E4QP0ZC01A0THG JAB4_E6138SN01ER0NV JAB5_E6138SN02F7WQE JAB5_E6138SN02FW59E JOB2_ERTYMEZ01B0EYI JOB3_E3VCB0K01AYJ9I JOB3_E3VCB0K01B2SF7 JOB3_E3VCB0K01CVWCN JOB3_E3VCB0K01DU1C7 JOB4_E54PARH01CNTZB JOB4_E54PARH01DLU7Y JOB5_E54PARH02FZ6SY JOB5_E54PARH02I6264 JOB5_E54PARH02IEKY2 JOB5_E54PARH02IJEOL JOB5_E54PARH02IQLAK JOB5_E54PARH02IS8Q7 JAA4_E6X9J9101ERK6A JOA3_E3VCB0K02GAP8L…
ABCA2	ABCA2	9	139023813	139023736	gt_ag	JAB2_ESJ6S1K02ILJMU JAB3_E4QP0ZC01A0THG JAB3_E4QP0ZC01APQVE JAB4_E6138SN01BMB4R JAB5_E6138SN02F7WQE JAB5_E6138SN02FW59E JAB7_E56FR8H02JMZNY JOB3_E3VCB0K01DU1C7 JOB4_E54PARH01CU3YS JOB4_E54PARH01DLU7Y JOB4_E54PARH01EQAL0 JOB5_E54PARH02FZ6SY JOB5_E54PARH02GIOTJ JOB5_E54PARH02I6264 JOB5_E54PARH02IEKY2 JOB5_E54PARH02JE84G JOB5_E54PARH02JEZM4 JAA4_E6X9J9101ERK6A
ABCA2	ABCA2	9	139024041	139023918	gt_ag	JAB1_ER85B5302IOYH7 JAB3_E4QP0ZC01APQVE JAB4_E6138SN01BMB4R JAB5_E6138SN02GKMH0 JAB7_E56FR8H02GSDBP JAB7_E56FR8H02JMZNY JOB3_E3VCB0K01C65AB JOB4_E54PARH01BD7M9 JOB4_E54PARH01CU3YS JOB4_E54PARH01EQAL0 JOB5_E54PARH02GIOTJ JOB5_E54PARH02I5V78 JOB5_E54PARH02IEKY2 JOB5_E54PARH02JE84G JAA4_E6X9J9101ERK6A
ABCA2	ABCA2	9	139024255	139024177	gt_ag	JAB1_ER85B5302IOYH7 JOB3_E3VCB0K01C65AB JOB3_E3VCB0K01CBQHH JOB3_E3VCB0K01CQW37 JOB4_E54PARH01BD7M9 JOB4_E54PARH01ELA2Z JOA4_E5W9ZWM01CKQ2G
ABCA2	ABCA2	9	139024465	139024398	gt_ag	JAB2_ESJ6S1K02HRNKL JAB4_E6138SN01BCY4X JAB4_E6138SN01BLLXW JAB7_E56FR8H02IF8ZH JOB3_E3VCB0K01A3KKH JOB3_E3VCB0K01AH68S JOB3_E3VCB0K01CBQHH JOB3_E3VCB0K01DCFHH JOB3_E3VCB0K01DDJVJ JOB4_E54PARH01DAG2R JOB4_E54PARH01EANEC JOB4_E54PARH01ELA2Z JOA3_E3VCB0K02FVJSO
ABCA2	ABCA2	9	139024892	139024645	gt_ag	JAB3_E4QP0ZC01EEOTY JAB4_E6138SN01B19OW JAB4_E6138SN01BBJWE JOB3_E3VCB0K01A3KKH JOB3_E3VCB0K01CY08X JOB3_E3VCB0K01DBQO5 JOB3_E3VCB0K01DCFHH JOB4_E54PARH01B38UP JOB4_E54PARH01EARX5 JOB5_E54PARH02FUH7E
ABCA2	ABCA2	9	139025245	139025011	gt_ag	JAB3_E4QP0ZC01DGFWP JAB3_E4QP0ZC01EEOTY JAB4_E6138SN01B19OW JAB4_E6138SN01BBJWE JAB4_E6138SN01CTQX4 JAB4_E6138SN01DXW2C JAB5_E6138SN02IZXB0 JOB2_ERTYMEZ01BAUQW JOB2_ERTYMEZ01ELSE3 JOB3_E3VCB0K01CY08X JOB3_E3VCB0K01DBQO5 JOB3_E3VCB0K01DRPZ8 JOB3_E3VCB0K01DWE3S JOB4_E54PARH01B7JG1 JOB4_E54PARH01B38UP JOB4_E54PARH01CGY43 JOB4_E54PARH01CKUVK JOB5_E54PARH02FUH7E JAA4_E6X9J9101B3K1M JAA5_E6X9J9102FULHR…
ABCA2	ABCA2	9	139025458	139025379	gt_ag	JAB2_ESJ6S1K02G3XUQ JAB4_E6138SN01AXIZM JAB4_E6138SN01D4XBU JAB4_E6138SN01DXW2C JAB5_E6138SN02IZXB0 JOB2_ERTYMEZ01DCZ34 JOB2_ERTYMEZ01ELSE3 JOB3_E3VCB0K01D7RME JOB3_E3VCB0K01DRPZ8 JOB3_E3VCB0K01EWYB7 JOB4_E54PARH01B7JG1 JOB4_E54PARH01CGY43 JOB4_E54PARH01CKUVK JAA4_E6X9J9101B3K1M JAA5_E6X9J9102FULHR JAA5_E6X9J9102GYNS3
ABCA2	ABCA2	9	139025679	139025583	gt_ag	JAB1_ER85B5302JCAHW JAB3_E4QP0ZC01BRR4N JAB4_E6138SN01AXIZM JAB4_E6138SN01BUKRR JAB4_E6138SN01D4XBU JAB4_E6138SN01ELXCI JAB5_E6138SN02F0G32 JAB5_E6138SN02F4IOQ JAB5_E6138SN02H1UL4 JAB5_E6138SN02I8GE3 JAB5_E6138SN02JNB3P JAB6_E56FR8H01BPD2B JAB6_E56FR8H01EYB2L JOB2_ERTYMEZ01DAH5W JOB2_ERTYMEZ01DCZ34 JOB3_E3VCB0K01BUN3O JOB3_E3VCB0K01EPL7S JOB3_E3VCB0K01EZMI6 JOB4_E54PARH01CG9VN JOB4_E54PARH01EPTT6…
ABCA2	ABCA2	9	139025906	139025828	gt_ag	JAB1_ER85B5302IW6C1 JAB2_ESJ6S1K02J52S0 JAB3_E4QP0ZC01BAF34 JAB3_E4QP0ZC01BRR4N JAB4_E6138SN01BUKRR JAB4_E6138SN01CBHWP JAB4_E6138SN01CH9Z6 JAB4_E6138SN01ELXCI JAB4_E6138SN01EVWET JAB5_E6138SN02F0G32 JAB5_E6138SN02F4XYF JAB5_E6138SN02H1UL4 JAB5_E6138SN02HE8QQ JAB5_E6138SN02I8GE3 JAB5_E6138SN02JNB3P JAB6_E56FR8H01BPD2B JAB6_E56FR8H01EYB2L JOB2_ERTYMEZ01DAH5W JOB3_E3VCB0K01B12IW JOB3_E3VCB0K01BRMWG…
ABCA2	ABCA2	9	139026116	139026023	gt_ag	JAB1_ER85B5302IW6C1 JAB2_ESJ6S1K02HSC6Q JAB2_ESJ6S1K02J52S0 JAB3_E4QP0ZC01BAF34 JAB4_E6138SN01CBHWP JAB4_E6138SN01DKQU4 JOB2_ERTYMEZ01C6UXO JOB3_E3VCB0K01B12IW JOB3_E3VCB0K01BRMWG JOB3_E3VCB0K01BS23I JOB3_E3VCB0K01DVZUD JOB5_E54PARH02F4XD2 JOB5_E54PARH02IDPYB JOB5_E54PARH02IQZV6 JAA4_E6X9J9101CCPON JOA3_E3VCB0K02HY1QC JOA4_E5W9ZWM01B4HWB
ABCA2	ABCA2	9	139026374	139026292	gt_ag	JAB2_ESJ6S1K02F90GJ JAB4_E6138SN01AIP9Z JAB4_E6138SN01DKQU4 JAB5_E6138SN02GZG2L JAB5_E6138SN02HKWHJ JAB5_E6138SN02HZ29J
ABCA2	ABCA2	9	139026537	139026436	gt_ag	JAB2_ESJ6S1K02F90GJ JAB3_E4QP0ZC01BMJBW JAB4_E6138SN01AIP9Z JAB5_E6138SN02GKTZ0 JAB5_E6138SN02GMSHJ JAB5_E6138SN02GZG2L JAB5_E6138SN02HKWHJ JAB5_E6138SN02HZ29J JAB5_E6138SN02JJ0K7 JOB1_ERDI6OO01AOTJL JOB2_ERTYMEZ01DBMAF JOB3_E3VCB0K01BACAD JAA5_E6X9J9102JXVOU
ABCA2	ABCA2	9	139026757	139026650	gt_ag	JAB1_ER85B5302GXS5N JAB1_ER85B5302JFQFB JAB3_E4QP0ZC01BMJBW JAB3_E4QP0ZC01BTKY1 JAB4_E6138SN01CIR3P JAB5_E6138SN02FYA5R JAB5_E6138SN02GKTZ0 JAB5_E6138SN02GMSHJ JAB5_E6138SN02JHI21 JAB5_E6138SN02JJ0K7 JAB7_E56FR8H02HGUTO JOB1_ERDI6OO01AOTJL JOB2_ERTYMEZ01BULX8 JOB2_ERTYMEZ01DBMAF JOB3_E3VCB0K01BACAD JOB3_E3VCB0K01CH88T JOB5_E54PARH02GKQBM JAA4_E6X9J9101CSWZV JAA5_E6X9J9102JXVOU
ABCA2	ABCA2	9	139026984	139026864	gt_ag	JAB1_ER85B5302JFQFB JAB3_E4QP0ZC01BTKY1 JAB4_E6138SN01CIR3P JAB5_E6138SN02FYA5R JAB5_E6138SN02G3BFX JAB5_E6138SN02GEHXE JAB5_E6138SN02JHI21 JAB7_E56FR8H02HGUTO JOB2_ERTYMEZ01BULX8 JOB2_ERTYMEZ01CVKQS JOB3_E3VCB0K01BACAD JOB5_E54PARH02GKQBM JAA4_E6X9J9101CSWZV
ABCA2	ABCA2	9	139027274	139027199	gt_ag	JAB2_ESJ6S1K02I2KB4 JAB4_E6138SN01ANCFH JAB5_E6138SN02IGDLP JAB5_E6138SN02IP5JV JAB5_E6138SN02JI4JG JOB3_E3VCB0K01BW5I8 JOB4_E54PARH01B0TCK JOB5_E54PARH02GLV67 JOA4_E5W9ZWM01DJN9R
ABCA2	ABCA2	9	139027733	139027592	gt_ag	JAB4_E6138SN01BE96T JAB5_E6138SN02HQNQZ JAB6_E56FR8H01AVTWA JAB6_E56FR8H01BTZM8 JOB1_ERDI6OO01C6STQ JOB1_ERDI6OO01EPRIE JOB3_E3VCB0K01A5QV1 JOB3_E3VCB0K01AWLQ3 JOB3_E3VCB0K01BB9BM JOB3_E3VCB0K01CNWIF JOB3_E3VCB0K01D318Q JOB4_E54PARH01ER8GH JOB5_E54PARH02HNZZL
ABCA2	ABCA2	9	139028104	139027837	gt_ag	JAB4_E6138SN01BE96T JAB4_E6138SN01CJU21 JAB5_E6138SN02HYOFS JAB6_E56FR8H01B7QLA JAB6_E56FR8H01BTZM8 JOB1_ERDI6OO01C6STQ JOB1_ERDI6OO01EPRIE JOB2_ERTYMEZ01A33GC JOB2_ERTYMEZ01C9PVB JOB2_ERTYMEZ01EBL1C JOB3_E3VCB0K01A5QV1 JOB3_E3VCB0K01AWLQ3 JOB3_E3VCB0K01BB9BM JOB3_E3VCB0K01D318Q JOB4_E54PARH01CQ564 JOB4_E54PARH01ER8GH
ABCA2	ABCA2	9	139028440	139028312	gt_ag	JAB3_E4QP0ZC01DMUVN JAB5_E6138SN02GLORS JAB5_E6138SN02JKSTT JAB5_E6138SN02JZI3G JAB6_E56FR8H01BK947 JAB6_E56FR8H01C843S JOB2_ERTYMEZ01A33GC JOB2_ERTYMEZ01BB4AZ JOB2_ERTYMEZ01BVTS1 JOB2_ERTYMEZ01C9PVB JOB2_ERTYMEZ01EBL1C JOB3_E3VCB0K01A0QJI JOB3_E3VCB0K01C0XPI JOB4_E54PARH01BXAZL JOB5_E54PARH02G9WG1 JAA5_E6X9J9102GQ8OA
ABCA2	ABCA2	9	139028962	139028678	gt_ag	JAB2_ESJ6S1K02IU942 JAB2_ESJ6S1K02JWEWQ JAB6_E56FR8H01B76JN JAB7_E56FR8H02G98BW JOB2_ERTYMEZ01DMWKJ JOB2_ERTYMEZ01EEJ31 JOB3_E3VCB0K01CTJR9 JOB3_E3VCB0K01ETQIF JOB5_E54PARH02F4M6J
ABCA2	ABCA2	9	139029185	139029084	gt_ag	JAB4_E6138SN01EE5M8 JAB5_E6138SN02HKTHG JAB5_E6138SN02JEF8W JAB6_E56FR8H01B76JN JAB7_E56FR8H02JSH7B JOB1_ERDI6OO01EA0A4 JOB2_ERTYMEZ01EEJ31 JOB3_E3VCB0K01DIXXR JOB4_E54PARH01EQPJH JOB5_E54PARH02F4M6J
ABCA2	ABCA2	9	139029686	139029371	gt_ag	JAB4_E6138SN01BEO04 JAB5_E6138SN02I162H JAB7_E56FR8H02IBBIO JOB1_ERDI6OO01DMIPQ JOB1_ERDI6OO01DU470 JOB1_ERDI6OO01EA0A4 JOB2_ERTYMEZ01CTKCA JOB3_E3VCB0K01DIXXR JOB3_E3VCB0K01DRAYV JOB5_E54PARH02H8K6P
ABCA2	ABCA2	9	139029947	139029870	gt_ag	JAB4_E6138SN01CX8J4 JAB4_E6138SN01ECYNL JAB5_E6138SN02G4EDQ JAB5_E6138SN02GZE1G JAB6_E56FR8H01E661U JOB2_ERTYMEZ01BQP7L JOB2_ERTYMEZ01CLVW5 JOB3_E3VCB0K01D6LZ7
ABCA2	ABCA2	9	139030234	139030145	gt_ag	JAB1_ER85B5302GM4HB JAB4_E6138SN01E0GS1 JOB1_ERDI6OO01E0YUR JOB3_E3VCB0K01BIBNQ JOB4_E54PARH01CPHFU JOB4_E54PARH01D9A72 JOB4_E54PARH01EC9GN
ABCA2	ABCA2	9	139030563	139030448	gt_ag	JAB2_ESJ6S1K02FN9WB JAB7_E56FR8H02II6BY JOB1_ERDI6OO01BG9M8 JOB1_ERDI6OO01CCK5O JOB3_E3VCB0K01DI0N9 JOB5_E54PARH02HM0EX
ABCA2	ABCA2	9	139030846	139030745	gt_ag	JAB2_ESJ6S1K02FN9WB JAB4_E6138SN01BJDBO JAB4_E6138SN01BVBHH JAB7_E56FR8H02II6BY JAB7_E56FR8H02IOCS6 JOB5_E54PARH02FKQU6 JOA2_ERTYMEZ02F4MAN
ABCA2	ABCA2	9	139031192	139031012	gt_ag	JAB3_E4QP0ZC01A5Q9V JAB3_E4QP0ZC01AKM2Q JAB3_E4QP0ZC01B6LGS JAB3_E4QP0ZC01EGQ0F JOB2_ERTYMEZ01CTTSC JOB2_ERTYMEZ01DIPX7 JOB4_E54PARH01BF7NR JOB5_E54PARH02FKQU6 JOB5_E54PARH02IQ5M6
ABCA2	ABCA2	9	139031468	139031398	gt_ag	JAB1_ER85B5302HUKQK JAB1_ER85B5302HUQ16 JAB3_E4QP0ZC01CTQDK JAB4_E6138SN01A8AVR JAB4_E6138SN01AYZGS JAB5_E6138SN02HQ23V JAB6_E56FR8H01D7PK0 JAB6_E56FR8H01EGLSI JOB2_ERTYMEZ01A32JB JOB3_E3VCB0K01CFTQK JOB4_E54PARH01DKI5Q JOB5_E54PARH02I6IYI JOB5_E54PARH02IQ5M6
ABCA2	ABCA2	9	139031774	139031620	gt_ag	JAB3_E4QP0ZC01CTQDK JAB4_E6138SN01AYZGS JAB5_E6138SN02FOKTS JAB5_E6138SN02GHQ7Y JAB5_E6138SN02H19L7 JOB3_E3VCB0K01CFTQK JOB4_E54PARH01DKI5Q JOB5_E54PARH02HBSN2 JOB5_E54PARH02I6IYI
ABCA2	ABCA2	9	139032059	139031966	gt_ag	JOB2_ERTYMEZ01A4OZ5 JOB2_ERTYMEZ01CZJTF JOB2_ERTYMEZ01D25W5 JOB2_ERTYMEZ01EEVKZ JOB3_E3VCB0K01EQG4E
ABCA2	ABCA2	9	139032245	139032175	gt_ag	JAB2_ESJ6S1K02ICD80 JAB4_E6138SN01ANA3T JAB5_E6138SN02J1HAA JOB2_ERTYMEZ01CB7WT
ABCA2	ABCA2	9	139032450	139032349	gt_ag	JAB4_E6138SN01DWYNL JAB4_E6138SN01DYISM JAB7_E56FR8H02F0K2R JOB2_ERTYMEZ01CB7WT JOB3_E3VCB0K01BXQ3J JAA1_ER85B5301B3UG5 JAA1_ER85B5301B05I0
ABCA2	ABCA2	9	139032991	139032625	gt_ag	JAB4_E6138SN01DYISM JAB5_E6138SN02JEZM7 JAB7_E56FR8H02F0K2R JAB7_E56FR8H02JUU20 JOB3_E3VCB0K01BW3HU JOB3_E3VCB0K01BXQ3J JOA3_E3VCB0K02GSHJ7
ABCA2	ABCA2	9	139033175	139033089	gt_ag	JAB5_E6138SN02JEZM7 JAB6_E56FR8H01B0R9J JAB7_E56FR8H02JUU20 JOB2_ERTYMEZ01EBCHC JOB2_ERTYMEZ01EYS66 JOB3_E3VCB0K01BW3HU JOA3_E3VCB0K02GSHJ7
ABCA2	ABCA2	9	139033450	139033344	gt_ag	JAB4_E6138SN01C9CA3 JOB1_ERDI6OO01EV1GO JOB2_ERTYMEZ01EBCHC JOB2_ERTYMEZ01EYS66 JOB4_E54PARH01DWA9R
ABCA2	ABCA2	9	139034608	139033580	gt_ag	JAB6_E56FR8H01CECO0 JOB4_E54PARH01DWA9R
ABCA2	ABCA2	9	139034966	139034769	gt_ag	JAB1_ER85B5302HS16A JAB2_ESJ6S1K02HG0Q9 JAB2_ESJ6S1K02IKZJ3 JAB3_E4QP0ZC01A8D5D JAB4_E6138SN01B51ZY JOB3_E3VCB0K01BXYRF
ABCA2	ABCA2	9	139035664	139035335	gt_ag	JOB3_E3VCB0K01CM5UV
ABCA2	ABCA2	9	139036163	139035884	gt_ag	JAB3_E4QP0ZC01EX8K6 JOB5_E54PARH02JAV76
ABCA2	ABCA2	9	139036623	139036275	gt_ag	JAB3_E4QP0ZC01EX8K6 JAB5_E6138SN02JUO1S JAB5_E6138SN02JUYI4 JOB2_ERTYMEZ01BG8ZE JOB5_E54PARH02JAV76 JAA1_ER85B5301BPD6L JAA1_ER85B5301DHZUU
ABCA2	ABCA2	9	139036974	139036752	gt_ag	JAB5_E6138SN02JUO1S JAB5_E6138SN02JUYI4 JOB2_ERTYMEZ01BG8ZE JOB5_E54PARH02GQHE3 JAA1_ER85B5301BPD6L JAA1_ER85B5301DHZUU
ABCA2	ABCA2	9	139037213	139037139	gt_ag	JAB4_E6138SN01C5CK7 JAB5_E6138SN02GOMM9
ABCA3	ABCA3	16	2267598	2266808	gt_ag	JOB3_E3VCB0K01AVRHY JOB3_E3VCB0K01E0CEY JOB5_E54PARH02JXT2P
ABCA3	ABCA3	16	2267880	2267673	gt_ag	JAB1_ER85B5302JR83X JAB3_E4QP0ZC01DKOCL JOB3_E3VCB0K01AVRHY JOB3_E3VCB0K01E0CEY JOB5_E54PARH02G4FCZ JAA5_E6X9J9102I3GL7 JOA4_E5W9ZWM01CI3HO
ABCA3	ABCA3	16	2268289	2268072	gt_ag	JAB5_E6138SN02I9MLB JOB2_ERTYMEZ01BUINK JOB3_E3VCB0K01DKDH3 JOB5_E54PARH02GXSOT
ABCA3	ABCA3	16	2268944	2268461	gt_ag	JOB1_ERDI6OO01E752C JOB2_ERTYMEZ01BUINK JOB2_ERTYMEZ01CC8GV JOB3_E3VCB0K01DGIUS
ABCA3	ABCA3	16	2271028	2269133	gt_ag	JOB1_ERDI6OO01E752C JOB3_E3VCB0K01DGIUS
ABCA3	ABCA3	16	2271382	2271224	gt_ag	JAB4_E6138SN01APLRH JAB4_E6138SN01CQQB7 JOA4_E5W9ZWM01EWYY5
ABCA3	ABCA3	16	2273187	2271512	gt_ag	JAB4_E6138SN01APLRH
ABCA3	ABCA3	16	2274280	2273361	gt_ag	JOB3_E3VCB0K01ATK1B JOB5_E54PARH02FP7DN JAA1_ER85B5301AXNAB JOA1_ERDI6OO02GMWCX
ABCA3	ABCA3	16	2274780	2274440	gt_ag	JAB6_E56FR8H01B26LZ JAB6_E56FR8H01CL4BD JOB4_E54PARH01D0SPL JOA1_ERDI6OO02GMWCX
ABCA3	ABCA3	16	2275443	2275001	gt_ag	JAB5_E6138SN02HHA7F JOB3_E3VCB0K01DEHVW JOA2_ERTYMEZ02G6HAO
ABCA3	ABCA3	16	2276695	2275649	gt_ag	JAB4_E6138SN01D1ZOD JOB3_E3VCB0K01DEHVW
ABCA3	ABCA3	16	2279435	2278332	gt_ag	JAB3_E4QP0ZC01DZLJN JOB4_E54PARH01ASX3A
ABCA3	ABCA3	16	2282141	2279623	gt_ag	JAB5_E6138SN02GSI0U JOB2_ERTYMEZ01B7BEK
ABCA3	ABCA3	16	2285591	2282241	gt_ag	JAB5_E6138SN02GSI0U JOB2_ERTYMEZ01B7BEK JOB3_E3VCB0K01C4XU0 JOB4_E54PARH01AM0YJ
ABCA3	ABCA3	16	2287330	2285743	gt_ag	JOB3_E3VCB0K01C4XU0 JOB4_E54PARH01BY5LO
ABCA3	ABCA3	16	2287767	2287542	gt_ag	JAB4_E6138SN01A7J5S JAB5_E6138SN02HH313
ABCA3	ABCA3	16	2288387	2287924	gt_ag	JAB4_E6138SN01A7J5S JOB5_E54PARH02JLBTP
ABCA3	ABCA3	16	2289404	2288543	gt_ag	JAB7_E56FR8H02GPJGS JOB2_ERTYMEZ01ERW6T
ABCA3	ABCA3	16	2290006	2289535	gt_ag	JAB7_E56FR8H02GPJGS JAB7_E56FR8H02INVD1 JOB2_ERTYMEZ01ERW6T JOB3_E3VCB0K01DIKA3
ABCA3	ABCA3	16	2293970	2290151	gt_ag	JAB7_E56FR8H02INVD1 JOB3_E3VCB0K01DIKA3 JOB3_E3VCB0K01EJK2E
ABCA3	ABCA3	16	2298451	2294153	gt_ag	JAB3_E4QP0ZC01B91P5
ABCA3	ABCA3	16	2307284	2298626	gt_ag	JAB3_E4QP0ZC01B78BQ
ABCA3	ABCA3	16	2314405	2313691	gt_ag	JAB4_E6138SN01BEP2G
ABCA3	ABCA3	16	2316011	2314534	gt_ag	JAB2_ESJ6S1K02IJOQI JOA2_ERTYMEZ02F3X1Z JOA2_ERTYMEZ02J5W7Y
ABCA3	ABCA3	16	2316414	2316277	gt_ag	JOB1_ERDI6OO01E1NN5
ABCA3	ABCA3	16	2318454	2316495	gt_ag	JAB1_ER85B5302H8O0B JAB3_E4QP0ZC01DE6KB JOB1_ERDI6OO01E1NN5
ABCA3	ABCA3	16	2330574	2319857	gt_ag	JOA1_ERDI6OO02ICVDT
ABCA4	ABCA4	1	94238979	94236255	gt_ag	JOA1_ERDI6OO02IV0TN
ABCA4	ABCA4	1	94278186	94275495	gt_ag	JOA2_ERTYMEZ02HX42Y JOA2_ERTYMEZ02JB7A2
ABCA4	ABCA4	1	94279352	94278272	gt_ag	JOA2_ERTYMEZ02HX42Y JOA2_ERTYMEZ02JB7A2
ABCA5	ABCA5	17	64755997	64755381	gt_ag	JAB1_ER85B5302F70B2 JAB1_ER85B5302G0RSQ JAB5_E6138SN02FR4H3 JAB5_E6138SN02GX100 JAB6_E56FR8H01DT5Z8 JAB6_E56FR8H01DYBPS JOB2_ERTYMEZ01BGYHE JOB4_E54PARH01C6M9N JOB4_E54PARH01ESJ9H JAA4_E6X9J9101AP073 JAA5_E6X9J9102G3LOY JAA5_E6X9J9102G6CGA JAA5_E6X9J9102GFALG JOA3_E3VCB0K02I53E3 JOA5_E5W9ZWM02HWNDX
ABCA5	ABCA5	17	64757640	64756054	gt_ag	JAB1_ER85B5302G0RSQ JAB6_E56FR8H01DT5Z8 JAB6_E56FR8H01DYBPS JOB2_ERTYMEZ01BGYHE JOB2_ERTYMEZ01EG864 JOB4_E54PARH01ESJ9H JAA5_E6X9J9102G3LOY JOA5_E5W9ZWM02HWNDX
ABCA5	ABCA5	17	64758207	64757721	gt_ag	JAB1_ER85B5302G0RSQ JAB2_ESJ6S1K02JIZ3C JAB5_E6138SN02I7P9S JAB6_E56FR8H01DT5Z8 JAB6_E56FR8H01DYBPS JOB2_ERTYMEZ01BGYHE JOB2_ERTYMEZ01EG864 JOB3_E3VCB0K01BINLO JOB3_E3VCB0K01D6H0W JOB3_E3VCB0K01DYLCG JOB4_E54PARH01ESJ9H JAA5_E6X9J9102G3LOY
ABCA5	ABCA5	17	64759482	64758358	gt_ag	JAB2_ESJ6S1K02JIZ3C JAB5_E6138SN02I7P9S JOB2_ERTYMEZ01EG864 JOB3_E3VCB0K01BINLO JOB3_E3VCB0K01D6H0W JOB3_E3VCB0K01DYLCG
ABCA5	ABCA5	17	64761308	64759603	gt_ag	JAB3_E4QP0ZC01B77YN JAB4_E6138SN01BAYV5 JAB7_E56FR8H02IKCT1 JAB7_E56FR8H02IRRWX JOA4_E5W9ZWM01COCBD
ABCA5	ABCA5	17	64761529	64761404	gt_ag	JAB2_ESJ6S1K02FSGNL JAB2_ESJ6S1K02IFU7N JAB3_E4QP0ZC01B77YN JAB4_E6138SN01A2QHS JAB4_E6138SN01BAYV5 JAB5_E6138SN02FUN83 JAB7_E56FR8H02IKCT1 JAB7_E56FR8H02IRRWX JOA4_E5W9ZWM01AT602 JOA4_E5W9ZWM01COCBD
ABCA5	ABCA5	17	64762050	64761606	gt_ag	JAB2_ESJ6S1K02FSGNL JAB2_ESJ6S1K02IFU7N JAB4_E6138SN01A2QHS JAB4_E6138SN01BAYV5 JAB5_E6138SN02FUN83 JAA5_E6X9J9102F6KV0 JAA5_E6X9J9102H19BC JAA5_E6X9J9102JG45G JOA2_ERTYMEZ02JIAHV JOA4_E5W9ZWM01AT602 JOA4_E5W9ZWM01COCBD
ABCA5	ABCA5	17	64763278	64762227	gt_ag	JAB2_ESJ6S1K02F2OVE JAB2_ESJ6S1K02HGSUV JAB4_E6138SN01A7SGW JAB5_E6138SN02HGCNV JOB5_E54PARH02IHJR3 JAA1_ER85B5301C9POQ JOA2_ERTYMEZ02JIAHV
ABCA5	ABCA5	17	64763468	64763371	gc_ag	JAB5_E6138SN02HGCNV JOB5_E54PARH02IHJR3
ABCA5	ABCA5	17	64763892	64763587	gt_ag	JAB2_ESJ6S1K02J5RYR JOB4_E54PARH01DM5H6 JAA5_E6X9J9102JV1BK
ABCA5	ABCA5	17	64767441	64764020	gt_ag	JAB2_ESJ6S1K02J5RYR JAB4_E6138SN01D0YZQ JAB4_E6138SN01EC8B0 JAB5_E6138SN02IHVI9 JOB3_E3VCB0K01D8378 JAA5_E6X9J9102JV1BK
ABCA5	ABCA5	17	64768073	64767534	gt_ag	JAB4_E6138SN01D0YZQ JAB4_E6138SN01EC8B0 JAB5_E6138SN02H4EDA JAB5_E6138SN02IHVI9 JOB3_E3VCB0K01D8378 JOB4_E54PARH01D4XJ5
ABCA5	ABCA5	17	64768860	64768149	gt_ag	JAB4_E6138SN01D0YZQ JAB4_E6138SN01DANFV JAB5_E6138SN02H4EDA JOB4_E54PARH01D4XJ5
ABCA5	ABCA5	17	64769370	64768996	gt_ag	JAB4_E6138SN01DANFV JAB5_E6138SN02H4EDA
ABCA5	ABCA5	17	64772470	64769485	gt_ag	JAB3_E4QP0ZC01CT0MA JAB6_E56FR8H01A9GM2 JAA4_E6X9J9101CLG15
ABCA5	ABCA5	17	64775678	64772642	gt_ag	JAB3_E4QP0ZC01CT0MA JOB2_ERTYMEZ01A5FRH JOB2_ERTYMEZ01C1ECD JOB3_E3VCB0K01D74IP
ABCA5	ABCA5	17	64778348	64775793	gt_ag	JOB3_E3VCB0K01D74IP JOB4_E54PARH01BAOHR JOB5_E54PARH02G4JAW
ABCA5	ABCA5	17	64778897	64778487	gt_ag	JOB2_ERTYMEZ01B7OPC JOB5_E54PARH02G4JAW JAA4_E6X9J9101CG8DY
ABCA5	ABCA5	17	64781694	64779026	gt_ag	JOB2_ERTYMEZ01B7OPC JOA3_E3VCB0K02JVDFE
ABCA5	ABCA5	17	64785376	64781865	gt_ag	JAA4_E6X9J9101BW5SA JAA4_E6X9J9101CHLEJ JOA3_E3VCB0K02JVDFE JOA5_E5W9ZWM02GTZRE
ABCA5	ABCA5	17	64791688	64785579	gt_ag	JAB7_E56FR8H02JIUOR JAB7_E56FR8H02JWMIL JOB4_E54PARH01ASE0V
ABCA5	ABCA5	17	64793956	64793774	gt_ag	JAB2_ESJ6S1K02IK9N0 JAB4_E6138SN01CMZIQ JAB5_E6138SN02I0OMT JOB3_E3VCB0K01EUWHD JOB5_E54PARH02HSNP5 JAA1_ER85B5301DOZZA JAA1_ER85B5301EI9H7
ABCA5	ABCA5	17	64795348	64794048	gt_ag	JAB2_ESJ6S1K02IK9N0 JAB4_E6138SN01CMZIQ JAB5_E6138SN02I0OMT JOB2_ERTYMEZ01EAC8U JOB3_E3VCB0K01EUWHD JOB5_E54PARH02HSNP5 JAA1_ER85B5301DOZZA JAA1_ER85B5301EI9H7 JOA2_ERTYMEZ02IG4GS
ABCA5	ABCA5	17	64796912	64795488	gt_ag	JOB2_ERTYMEZ01DCIDU JOA2_ERTYMEZ02IG4GS
ABCA5	ABCA5	17	64797597	64797033	gt_ag	JAB2_ESJ6S1K02I983D JOB2_ERTYMEZ01DCIDU JAA2_ESJ6S1K01DXAZ7 JAA2_ESJ6S1K01DXHBT JOA3_E3VCB0K02IANMA
ABCA5	ABCA5	17	64798951	64797774	gt_ag	JAB2_ESJ6S1K02HNI14 JAB2_ESJ6S1K02I983D JAB4_E6138SN01A73MX JAB4_E6138SN01B6TE0 JAA2_ESJ6S1K01DXAZ7 JAA2_ESJ6S1K01DXHBT JOA3_E3VCB0K02HZ1K5 JOA3_E3VCB0K02IANMA
ABCA5	ABCA5	17	64802390	64799063	gt_ag	JAB4_E6138SN01CUY7Y JOA3_E3VCB0K02HZ1K5
ABCA5	ABCA5	17	64804926	64802450	gt_ag	JAB4_E6138SN01CUY7Y
ABCA5	ABCA5	17	64808874	64805096	gt_ag	JOB3_E3VCB0K01D525A JOB3_E3VCB0K01EJDW3
ABCA5	ABCA5	17	64812404	64810643	gt_ag	JAB1_ER85B5302IITNX JAA4_E6X9J9101BLA2O JOA2_ERTYMEZ02GZMMU JOA2_ERTYMEZ02H3XZW
ABCA5	ABCA5	17	64814460	64812547	gt_ag	JAB4_E6138SN01DY8MX JAB5_E6138SN02GCD6H JOB3_E3VCB0K01DWJGU JAA4_E6X9J9101BLA2O JOA2_ERTYMEZ02GZMMU JOA2_ERTYMEZ02H3XZW
ABCA5	ABCA5	17	64816015	64814691	gt_ag	JAB1_ER85B5302I4DEY JAB2_ESJ6S1K02H3652 JOB4_E54PARH01B8XLJ
ABCA5	ABCA5	17	64816997	64816105	gt_ag	JAB1_ER85B5302I4DEY JAB2_ESJ6S1K02H3652 JAB4_E6138SN01DI94R JOB4_E54PARH01B8XLJ
ABCA5	ABCA5	17	64820827	64817160	gt_ag	JOB2_ERTYMEZ01B0ILT JOA2_ERTYMEZ02FZDOL
ABCA5	ABCA5	17	64822049	64821033	gt_ag	JAB5_E6138SN02I8MKI JOB2_ERTYMEZ01CYWTC JOB5_E54PARH02JXD67 JOA4_E5W9ZWM01AWTV0
ABCA6	ABCA6	17	64590947	64590750	gt_ag	JAB7_E56FR8H02JLE37 JOB4_E54PARH01AYA7M
ABCA6	ABCA6	17	64591996	64591068	gt_ag	JAB7_E56FR8H02JLE37
ABCA6	ABCA6	17	64613197	64610705	gt_ag	JOB3_E3VCB0K01EIL35
ABCA6	ABCA6	17	64619918	64618677	gt_ag	JOB4_E54PARH01DRN73 JOB4_E54PARH01DVR35
ABCA6	ABCA6	17	64620957	64620010	gt_ag	JOB4_E54PARH01DRN73 JOB4_E54PARH01DVR35
ABCA7	ABCA7	19	1002586	1002940	gt_ag	JOB3_E3VCB0K01CVSVI
ABCA7	ABCA7	19	1004531	1004786	gt_ag	JAB3_E4QP0ZC01BH7C8 JAB3_E4QP0ZC01BWAE7
ABCA7	ABCA7	19	1004836	1005004	gt_ag	JAB3_E4QP0ZC01BH7C8 JAB3_E4QP0ZC01BWAE7
ABCA7	ABCA7	19	1005341	1005568	gt_ag	JOB3_E3VCB0K01BA7XU JOA3_E3VCB0K02GPZRH
ABCA7	ABCA7	19	1005878	1006095	gt_ag	JOB3_E3VCB0K01DKUH5
ABCA7	ABCA7	19	1006351	1006905	gt_ag	JAB4_E6138SN01EWKHE JOA2_ERTYMEZ02GD2NG
ABCA7	ABCA7	19	1006939	1007064	gt_ag	JOA2_ERTYMEZ02GD2NG
ABCA7	ABCA7	19	1007243	1007328	gt_ag	JOA4_E5W9ZWM01ARC8W JOA4_E5W9ZWM01EAJG7
ABCA7	ABCA7	19	1009747	1009818	gt_ag	JAB5_E6138SN02GF3QE JAA2_ESJ6S1K01DF1GP JOA3_E3VCB0K02GMLUA
ABCA7	ABCA7	19	1009940	1010021	gt_ag	JAB5_E6138SN02GF3QE JOA2_ERTYMEZ02JILML JOA3_E3VCB0K02GMLUA
ABCA7	ABCA7	19	1012888	1013170	gt_ag	JOB5_E54PARH02HGEGQ JOA3_E3VCB0K02F5HBZ
ABCA7	ABCA7	19	1013313	1014542	gt_ag	JOB5_E54PARH02HGEGQ JOA3_E3VCB0K02F5HBZ
ABCA7	ABCA7	19	1014678	1014758	gt_ag	JAB5_E6138SN02JI70T
ABCA7	ABCA7	19	1014863	1015159	gt_ag	JAB5_E6138SN02JI70T
ABCA7	ABCA7	19	1015253	1015929	gt_ag	JOB4_E54PARH01EMVRI JOA5_E5W9ZWM02IP47J
ABCA7	ABCA7	19	1016171	1016268	gt_ag	JOA3_E3VCB0K02FNEWP JOA3_E3VCB0K02I8L0C
ABCA7	ABCA7	19	991196	992223	gt_ag	JAA2_ESJ6S1K01BWQX4
ABCA7	ABCA7	19	994251	994332	gt_ag	JOB3_E3VCB0K01DENFE
ABCA7	ABCA7	19	994473	994723	gt_ag	JOB3_E3VCB0K01DENFE
ABCA7	ABCA7	19	997406	997800	gt_ag	JAB5_E6138SN02F7OPR
ABCA7	ABCA7	19	998378	998451	gt_ag	JOA2_ERTYMEZ02IG51C
ABCA8	ABCA8	17	64383349	64383137	gt_ag	JAB7_E56FR8H02GRR3U JOB3_E3VCB0K01BH926
ABCA8	ABCA8	17	64384195	64383470	gt_ag	JAB7_E56FR8H02GRR3U JOB3_E3VCB0K01CVW4L
ABCA8	ABCA8	17	64384363	64384291	gt_ag	JOB3_E3VCB0K01CVW4L
ABCA8	ABCA8	17	64385254	64384440	gt_ag	JAB5_E6138SN02FN991
ABCA8	ABCA8	17	64389598	64388948	gt_ag	JAB5_E6138SN02H1TYB JAB5_E6138SN02INN7B JAA4_E6X9J9101CNC2K JAA4_E6X9J9101CW17Y JAA5_E6X9J9102FJBUT
ABCA8	ABCA8	17	64390334	64389717	gt_ag	JAB5_E6138SN02H1TYB JAB5_E6138SN02INN7B JOB2_ERTYMEZ01B06MK JOB2_ERTYMEZ01BY04T JOB3_E3VCB0K01CIUCR JAA5_E6X9J9102FJBUT
ABCA8	ABCA8	17	64391526	64390456	gt_ag	JOB3_E3VCB0K01CIUCR JOB4_E54PARH01BPZO1
ABCA8	ABCA8	17	64392066	64391619	gt_ag	JOB4_E54PARH01BPZO1
ABCA8	ABCA8	17	64392931	64392133	gt_ag	JOB4_E54PARH01BPZO1
ABCA8	ABCA8	17	64394752	64393052	gt_ag	JAB5_E6138SN02F37I0 JAB5_E6138SN02HGGPD
ABCA8	ABCA8	17	64395071	64394867	gt_ag	JAB3_E4QP0ZC01CTGGK JAB3_E4QP0ZC01EM2TK JAB5_E6138SN02F37I0 JAB5_E6138SN02HGGPD JOB2_ERTYMEZ01CF449 JOB2_ERTYMEZ01CXJI0
ABCA8	ABCA8	17	64402615	64402047	gt_ag	JAB5_E6138SN02HHBEJ JAB6_E56FR8H01BRS6T
ABCA8	ABCA8	17	64410448	64402750	gt_ag	JAB4_E6138SN01DJMKK JOB3_E3VCB0K01E0PPO
ABCA8	ABCA8	17	64411036	64410616	gt_ag	JAB4_E6138SN01A6PT5 JAB6_E56FR8H01D0DS4 JOB3_E3VCB0K01E0PPO
ABCA8	ABCA8	17	64413779	64411236	gt_ag	JAB2_ESJ6S1K02H9BG2 JAB3_E4QP0ZC01BF61C JAB4_E6138SN01EHIZU
ABCA8	ABCA8	17	64415475	64413900	gt_ag	JAB2_ESJ6S1K02H9BG2 JAB3_E4QP0ZC01BF61C JAB5_E6138SN02I0P2Y JAB5_E6138SN02I168X JAB7_E56FR8H02FUKRP JOB2_ERTYMEZ01E4M7D
ABCA8	ABCA8	17	64425096	64415616	gt_ag	JAB5_E6138SN02I0P2Y JAB5_E6138SN02I168X JAB7_E56FR8H02FUKRP
ABCA8	ABCA8	17	64425782	64425188	gt_ag	JAB5_E6138SN02I168X JOB3_E3VCB0K01DL0RO
ABCA8	ABCA8	17	64429117	64427213	gt_ag	JAB1_ER85B5302F1Q8L JOB1_ERDI6OO01AGPLG JOB3_E3VCB0K01CP2JO JOB5_E54PARH02I2JVL JOB5_E54PARH02IDR6Y
ABCA8	ABCA8	17	64429977	64429229	gt_ag	JAB1_ER85B5302F1Q8L JOB1_ERDI6OO01AGPLG
ABCA8	ABCA8	17	64432436	64430037	gt_ag	JOB1_ERDI6OO01AGPLG
ABCA8	ABCA8	17	64435651	64432606	gt_ag	JAB4_E6138SN01D3UW6 JAB5_E6138SN02G5ILN
ABCA8	ABCA8	17	64437296	64436971	gt_ag	JAB7_E56FR8H02JOD1C JOB1_ERDI6OO01AZW22 JOB5_E54PARH02GZDOB JAA5_E6X9J9102GLCFP
ABCA8	ABCA8	17	64440023	64437439	gt_ag	JAB5_E6138SN02F2D2W JAB7_E56FR8H02G08RU JAB7_E56FR8H02GGR5K JAB7_E56FR8H02GOAB8 JAB7_E56FR8H02JOD1C JAA5_E6X9J9102GLCFP
ABCA8	ABCA8	17	64448493	64444852	gt_ag	JAB4_E6138SN01APLVI JAB5_E6138SN02IBCG9 JAB6_E56FR8H01DM31V
ABCA9	ABCA9	17	64496762	64494061	gt_ag	JAB5_E6138SN02IFMU5
ABCA9	ABCA9	17	64500751	64500003	gt_ag	JAB2_ESJ6S1K02I7H8P
ABCA9	ABCA9	17	64515494	64503751	gt_ag	JAB2_ESJ6S1K02I7H8P JAB5_E6138SN02FJAJN
ABCA9	ABCA9	17	64515797	64515609	gt_ag	JAB5_E6138SN02FJAJN
ABCA9	ABCA9	17	64523988	64519820	gt_ag	JAB2_ESJ6S1K02FNN08 JAB2_ESJ6S1K02HFI0S JAB2_ESJ6S1K02IIWS9 JAB2_ESJ6S1K02ILQ5B JAB2_ESJ6S1K02ILXGT JAB2_ESJ6S1K02IWDJ0 JAB2_ESJ6S1K02JLQ8R
ABCA9	ABCA9	17	64529477	64528323	gt_ag	JAB5_E6138SN02HAT7O JOB5_E54PARH02JZJOK
ABCA9	ABCA9	17	64531949	64529598	gt_ag	JAB5_E6138SN02HAT7O
ABCA9	ABCA9	17	64534112	64532090	gt_ag	JAB7_E56FR8H02HTDCO
ABCA9	ABCA9	17	64543395	64543168	gt_ag	JAB7_E56FR8H02GY4H2
ABCA9	ABCA9	17	64551224	64543538	gt_ag	JAB7_E56FR8H02GY4H2
ABCA9	ABCA9	17	64552232	64551452	gt_ag	JAB2_ESJ6S1K02IVGLX
ABCA9	ABCA9	17	64552907	64552337	gt_ag	JAB2_ESJ6S1K02IVGLX
ABCB1	ABCB1	7	86973148	86971702	gt_ag	JAB4_E6138SN01EWJN1 JAB7_E56FR8H02GA0WL JOB5_E54PARH02HGMQR
ABCB1	ABCB1	7	86982482	86976734	gt_ag	JAB5_E6138SN02FZ0AC JAB5_E6138SN02H7JA6 JOB3_E3VCB0K01AVAPD JOB3_E3VCB0K01DDWDU
ABCB1	ABCB1	7	86986577	86983918	gt_ag	JOB5_E54PARH02HE9TF
ABCB1	ABCB1	7	86988027	86986719	gt_ag	JOB3_E3VCB0K01CH66F
ABCB1	ABCB1	7	86998545	86988129	gt_ag	JOB3_E3VCB0K01CH66F
ABCB1	ABCB1	7	87003709	86998750	gt_ag	JAB5_E6138SN02F6312 JAB5_E6138SN02JQADY
ABCB1	ABCB1	7	87006519	87003794	gt_ag	JAB5_E6138SN02F6312 JAB5_E6138SN02JQADY
ABCB1	ABCB1	7	87008608	87006598	gt_ag	JAB5_E6138SN02G1ODS JAB5_E6138SN02JQADY JAB6_E56FR8H01BFTBA
ABCB1	ABCB1	7	87011380	87008717	gt_ag	JAB5_E6138SN02G1ODS JAB6_E56FR8H01BFTBA
ABCB1	ABCB1	7	87012074	87011528	gt_ag	JAB4_E6138SN01BQMMV JAB4_E6138SN01CCL18 JAB4_E6138SN01D7CHP
ABCB1	ABCB1	7	87013114	87012252	gt_ag	JAB4_E6138SN01CCL18 JAB4_E6138SN01D7CHP JAB4_E6138SN01DSVJ2 JOB5_E54PARH02GU2HU JAA2_ESJ6S1K01CU9NK
ABCB1	ABCB1	7	87016599	87013277	gt_ag	JAB6_E56FR8H01DKTMH JOB5_E54PARH02GU2HU JAA2_ESJ6S1K01CU9NK
ABCB1	ABCB1	7	87017422	87017307	gt_ag	JAB5_E6138SN02FLVNI JAB7_E56FR8H02F39Z1
ABCB1	ABCB1	7	87017719	87017549	gt_ag	JAB4_E6138SN01EULQJ JAB5_E6138SN02FLVNI JOB1_ERDI6OO01AWSLC JAA5_E6X9J9102JUINA
ABCB1	ABCB1	7	87017976	87017831	gt_ag	JAB1_ER85B5302H6B7A JAB4_E6138SN01EULQJ JOB1_ERDI6OO01AWSLC
ABCB1	ABCB1	7	87021012	87018091	gt_ag	JAB1_ER85B5302H6B7A JAB4_E6138SN01EULQJ JAB5_E6138SN02F4MKD
ABCB1	ABCB1	7	87028514	87021185	gt_ag	JAB5_E6138SN02F4MKD
ABCB1	ABCB1	7	87033321	87028640	gt_ag	JOB5_E54PARH02HQM6S JAA4_E6X9J9101BF1FX
ABCB1	ABCB1	7	87034036	87033494	gt_ag	JAB7_E56FR8H02GDNL6
ABCB1	ABCB1	7	87037423	87034229	gt_ag	JAA4_E6X9J9101EVUTP
ABCB1	ABCB1	7	87052763	87037476	gt_ag	JAA4_E6X9J9101EVUTP
ABCB1	ABCB1	7	87063017	87052933	gt_ag	JOA3_E3VCB0K02HDGQ8
ABCB1	ABCB1	7	87067368	87063067	gt_ag	JOA3_E3VCB0K02HDGQ8
ABCB10	ABCB10	1	227721210	227720781	gt_ag	JAB5_E6138SN02ID11F JOB5_E54PARH02IXMC8 JAA4_E6X9J9101ESKE6 JOA3_E3VCB0K02F6JMT JOA3_E3VCB0K02FSGB3 JOA3_E3VCB0K02G4ZUJ JOA5_E5W9ZWM02G4EVA
ABCB10	ABCB10	1	227723961	227721246	gt_ag	JAB5_E6138SN02ID11F JOB5_E54PARH02IXMC8 JOA3_E3VCB0K02F6JMT JOA3_E3VCB0K02G4ZUJ
ABCB10	ABCB10	1	227728305	227724006	gt_ag	JAB5_E6138SN02ID11F JOB5_E54PARH02IXMC8 JOA3_E3VCB0K02F6JMT JOA3_E3VCB0K02FSGB3 JOA3_E3VCB0K02G4ZUJ
ABCB10	ABCB10	1	227729598	227728487	gt_ag	JAB5_E6138SN02GF20J JAA5_E6X9J9102HLKXF
ABCB10	ABCB10	1	227732568	227729679	gt_ag	JAB5_E6138SN02GF20J JAB5_E6138SN02I6D9Q JAA5_E6X9J9102H30DB JAA5_E6X9J9102HLKXF
ABCB10	ABCB10	1	227734005	227732779	gt_ag	JAB4_E6138SN01DP86T JAB5_E6138SN02G53PH JOA2_ERTYMEZ02GYXOR
ABCB10	ABCB10	1	227741825	227734102	gt_ag	JOA2_ERTYMEZ02GYXOR
ABCB10	ABCB10	1	227742975	227741962	gt_ag	JOA4_E5W9ZWM01CF67D JOA5_E5W9ZWM02F5COR
ABCB10	ABCB10	1	227744606	227743123	gt_ag	JOA1_ERDI6OO02HO81R
ABCB10	ABCB10	1	227751603	227750072	gt_ag	JAB5_E6138SN02IC34K
ABCB10	ABCB10	1	227760505	227751805	gt_ag	JAA5_E6X9J9102FPI2H JOA3_E3VCB0K02FYINA JOA3_E3VCB0K02IBT70 JOA3_E3VCB0K02JU00V
ABCB4	ABCB4	7	86880868	86879286	gt_ag	JAA1_ER85B5301DE6ZL
ABCB4	ABCB4	7	86907450	86907090	gt_ag	JAA4_E6X9J9101CWNQ9
ABCB4	ABCB4	7	86918874	86917345	gt_ag	JAA5_E6X9J9102ID09Q
ABCB4	ABCB4	7	86920195	86919047	gt_ag	JOA5_E5W9ZWM02IMD2O
ABCB5	ABCB5	7	20653797	20654115	gt_ag	JAA5_E6X9J9102HYXPU
ABCB5	ABCB5	7	20656296	20657567	gt_ag	JAA4_E6X9J9101B1OV7 JAA5_E6X9J9102F6Y3U JAA5_E6X9J9102JMNIE
ABCB6	ABCB6	2	219783195	219783013	gt_ag	JOB3_E3VCB0K01C5FJJ JOB3_E3VCB0K01CGKXW JOB3_E3VCB0K01DYMI6 JOB4_E54PARH01A4QBI JAA4_E6X9J9101D2G9H JAA5_E6X9J9102GAPPD JOA4_E5W9ZWM01C0P8Q JOA4_E5W9ZWM01DAYPE JOA4_E5W9ZWM01DGAYK JOA5_E5W9ZWM02FRH4Z JOA5_E5W9ZWM02JUWSH
ABCB6	ABCB6	2	219783346	219783265	gt_ag	JOB3_E3VCB0K01ATSDD JOB3_E3VCB0K01CXGFC JOB3_E3VCB0K01DYMI6 JOB4_E54PARH01A4QBI JAA3_E4QP0ZC02GQNA2 JAA4_E6X9J9101CT1VL JOA3_E3VCB0K02G3UML JOA3_E3VCB0K02IOYMR JOA4_E5W9ZWM01C0P8Q JOA4_E5W9ZWM01DGAYK JOA5_E5W9ZWM02FRH4Z JOA5_E5W9ZWM02JUWSH
ABCB6	ABCB6	2	219783676	219783442	gt_ag	JOB3_E3VCB0K01ATSDD JOB3_E3VCB0K01CXGFC JOB3_E3VCB0K01DYMI6 JOB4_E54PARH01BDDAQ JAA3_E4QP0ZC02GQNA2 JAA4_E6X9J9101CT1VL JOA3_E3VCB0K02G3UML JOA4_E5W9ZWM01DGAYK
ABCB6	ABCB6	2	219783899	219783790	gt_ag	JOB4_E54PARH01BDDAQ JOA5_E5W9ZWM02F41BF
ABCB6	ABCB6	2	219785352	219784075	gt_ag	JAA5_E6X9J9102FOYEW
ABCB6	ABCB6	2	219785973	219785458	gt_ag	JAA4_E6X9J9101CCG6L JAA5_E6X9J9102FLQKA JAA5_E6X9J9102FOYEW
ABCB6	ABCB6	2	219786206	219786032	gt_ag	JAA4_E6X9J9101CCG6L JAA5_E6X9J9102FLQKA JAA5_E6X9J9102FOYEW JAA5_E6X9J9102FSMRS
ABCB6	ABCB6	2	219786555	219786469	gt_ag	JOA3_E3VCB0K02J39OA JOA4_E5W9ZWM01A2WR1 JOA4_E5W9ZWM01BNN7K
ABCB6	ABCB6	2	219786791	219786633	gt_ag	JOA3_E3VCB0K02J39OA JOA4_E5W9ZWM01A2WR1 JOA4_E5W9ZWM01BNN7K
ABCB6	ABCB6	2	219787086	219786918	gt_ag	JOB5_E54PARH02J4WQZ JAA5_E6X9J9102G6DBB
ABCB6	ABCB6	2	219787354	219787153	gt_ag	JOB5_E54PARH02J4WQZ
ABCB6	ABCB6	2	219787926	219787465	gt_ag	JAB7_E56FR8H02JQICC JOB5_E54PARH02J4WQZ
ABCB6	ABCB6	2	219788962	219788049	gt_ag	JAB7_E56FR8H02JQICC JAA4_E6X9J9101CE9H6 JOA1_ERDI6OO02I1ITW JOA2_ERTYMEZ02IH15Q JOA3_E3VCB0K02G8JDY JOA4_E5W9ZWM01DF2JV
ABCB6	ABCB6	2	219789329	219789147	gt_ag	JAB4_E6138SN01EU41O JAB5_E6138SN02F4P2W JOA2_ERTYMEZ02F4E0P JOA4_E5W9ZWM01A33YJ JOA4_E5W9ZWM01DF2JV
ABCB6	ABCB6	2	219789617	219789432	gt_ag	JAB4_E6138SN01EU41O JAB5_E6138SN02F4P2W JAB5_E6138SN02FMNNF JOA2_ERTYMEZ02F4E0P
ABCB7	ABCB7	X	74196782	74190146	gt_ag	JOB1_ERDI6OO01CFEK6 JAA1_ER85B5301BUU9W JAA2_ESJ6S1K01EUU66 JAA5_E6X9J9102HNNGC JOA2_ERTYMEZ02IRB9G JOA3_E3VCB0K02GXD1C JOA4_E5W9ZWM01CMUND JOA4_E5W9ZWM01DBXHY JOA5_E5W9ZWM02F5SD8 JOA5_E5W9ZWM02HARD5
ABCB7	ABCB7	X	74198887	74196891	gt_ag	JAA5_E6X9J9102HNNGC JOA2_ERTYMEZ02IRB9G JOA2_ERTYMEZ02IYU4V JOA3_E3VCB0K02GXD1C JOA4_E5W9ZWM01EOSW0
ABCB7	ABCB7	X	74201629	74198992	gt_ag	JOB5_E54PARH02G1FKU JAA1_ER85B5301COGEX JAA4_E6X9J9101AQTWS JAA5_E6X9J9102HNNGC JAA5_E6X9J9102ITXW2 JOA2_ERTYMEZ02IRB9G JOA2_ERTYMEZ02IYU4V JOA3_E3VCB0K02I6NMU JOA4_E5W9ZWM01EOSW0 JOA5_E5W9ZWM02GVAYJ
ABCB7	ABCB7	X	74205566	74201802	gt_ag	JAB4_E6138SN01D9SJ9 JAB4_E6138SN01EE6AL JAB5_E6138SN02FN8H0 JAB5_E6138SN02HZ5YT JAA1_ER85B5301COGEX JAA4_E6X9J9101AQTWS JAA5_E6X9J9102ITXW2 JOA1_ERDI6OO02G9OBF JOA1_ERDI6OO02IIGM8 JOA2_ERTYMEZ02GD5VI JOA4_E5W9ZWM01DJDQ2 JOA5_E5W9ZWM02F14PL
ABCB7	ABCB7	X	74205850	74205697	gt_ag	JAB4_E6138SN01D9SJ9 JAB4_E6138SN01EE6AL JAB5_E6138SN02HZ5YT JOA5_E5W9ZWM02F14PL
ABCB7	ABCB7	X	74206924	74206015	gt_ag	JAA5_E6X9J9102IL0FD JAA5_E6X9J9102JLFTI
ABCB7	ABCB7	X	74208068	74207083	gt_ag	JAB1_ER85B5302HTEKV JAB1_ER85B5302I2MFC JAA4_E6X9J9101CSGA7 JAA4_E6X9J9101EO6U8 JAA5_E6X9J9102FRJSO JAA5_E6X9J9102IL0FD JAA5_E6X9J9102J5V7Y JAA5_E6X9J9102JLFTI JOA4_E5W9ZWM01CJKPD
ABCB7	ABCB7	X	74210248	74208244	gt_ag	JOB2_ERTYMEZ01CTV1U JOB3_E3VCB0K01BD7Y4 JOB3_E3VCB0K01BEEAQ JAA4_E6X9J9101AXUCX JAA4_E6X9J9101EISVL JAA4_E6X9J9101EIY67 JAA4_E6X9J9101EO6U8 JAA5_E6X9J9102FJ19A JAA5_E6X9J9102J5V7Y JOA4_E5W9ZWM01A93HT JOA4_E5W9ZWM01EBW98
ABCB7	ABCB7	X	74210427	74210337	gt_ag	JOB2_ERTYMEZ01B6645 JOB2_ERTYMEZ01CTV1U JOB3_E3VCB0K01BD7Y4 JOB3_E3VCB0K01BEEAQ JAA4_E6X9J9101AXUCX JAA4_E6X9J9101BXB51 JAA4_E6X9J9101D25JT JAA4_E6X9J9101EISVL JAA4_E6X9J9101EIY67 JAA4_E6X9J9101EYS8Y JAA5_E6X9J9102FJ19A JAA5_E6X9J9102IVASC JOA4_E5W9ZWM01A93HT JOA4_E5W9ZWM01CM36J JOA4_E5W9ZWM01CV02O
ABCB7	ABCB7	X	74211921	74210517	gt_ag	JOB2_ERTYMEZ01B6645 JOB2_ERTYMEZ01CTV1U JAA3_E4QP0ZC02FTTTK JAA4_E6X9J9101AXUCX JAA4_E6X9J9101BXB51 JAA4_E6X9J9101D25JT JAA4_E6X9J9101EISVL JAA4_E6X9J9101EIY67 JAA4_E6X9J9101EYS8Y JAA5_E6X9J9102FJ19A JAA5_E6X9J9102IVASC JOA4_E5W9ZWM01CM36J
ABCB7	ABCB7	X	74213081	74212191	gt_ag	JOB3_E3VCB0K01DR4JH JAA4_E6X9J9101CBPCZ JAA5_E6X9J9102FX3LA JOA1_ERDI6OO02IHWYU JOA3_E3VCB0K02F6EX8
ABCB7	ABCB7	X	74235501	74213215	gt_ag	JOB3_E3VCB0K01DR4JH JAA2_ESJ6S1K01BIFBG JAA2_ESJ6S1K01CEPTQ JAA2_ESJ6S1K01CS8QK JAA5_E6X9J9102HCV16 JOA3_E3VCB0K02GEA8U
ABCB7	ABCB7	X	74249445	74235622	gt_ag	JAB3_E4QP0ZC01E6E8P JAA1_ER85B5301B1FBJ JAA2_ESJ6S1K01BIFBG JAA2_ESJ6S1K01CEPTQ JAA2_ESJ6S1K01CS8QK JAA5_E6X9J9102HCV16 JOA3_E3VCB0K02GEA8U
ABCB7	ABCB7	X	74251313	74249533	gt_ag	JAB3_E4QP0ZC01E6E8P JOB1_ERDI6OO01CS663 JAA1_ER85B5301B1FBJ
ABCB7	ABCB7	X	74292664	74251395	gt_ag	JOB1_ERDI6OO01CS663 JOB5_E54PARH02IXX49 JAA5_E6X9J9102GDU11
ABCB8	ABCB8	7	150356631	150361624	gt_ag	JAB2_ESJ6S1K02IEREZ JAB5_E6138SN02GDR2I
ABCB8	ABCB8	7	150361938	150362292	gt_ag	JOB2_ERTYMEZ01DHT7H JAA4_E6X9J9101B8T6Q JOA3_E3VCB0K02IXNXH
ABCB8	ABCB8	7	150362449	150362524	gt_ag	JAA4_E6X9J9101B8T6Q JOA3_E3VCB0K02HOW2W
ABCB8	ABCB8	7	150362620	150362743	gt_ag	JOA3_E3VCB0K02HOW2W
ABCB8	ABCB8	7	150362850	150363600	gt_ag	JOB3_E3VCB0K01DZT5O JOB3_E3VCB0K01E1RQ6 JAA1_ER85B5301AXMEO JOA3_E3VCB0K02JVO7O
ABCB8	ABCB8	7	150363763	150363901	gt_ag	JOB3_E3VCB0K01BWCFY
ABCB8	ABCB8	7	150363988	150364092	gt_ag	JOB3_E3VCB0K01BWCFY JOA3_E3VCB0K02HP4VM
ABCB8	ABCB8	7	150364191	150364563	gt_ag	JOB3_E3VCB0K01BWCFY JAA4_E6X9J9101AKDA1 JOA3_E3VCB0K02HP4VM JOA3_E3VCB0K02HR43B
ABCB8	ABCB8	7	150364670	150368287	gt_ag	JAA4_E6X9J9101AKDA1 JOA3_E3VCB0K02HR43B JOA4_E5W9ZWM01AUP6W
ABCB8	ABCB8	7	150368322	150368517	gt_ag	JAA4_E6X9J9101AKDA1 JOA3_E3VCB0K02HR43B JOA4_E5W9ZWM01AUP6W
ABCB8	ABCB8	7	150368655	150368847	gt_ag	JOB4_E54PARH01A9UMA JOB5_E54PARH02FW07V JOA4_E5W9ZWM01AUP6W
ABCB8	ABCB8	7	150368943	150369118	gt_ag	JOB5_E54PARH02FW07V JOA3_E3VCB0K02JRN2C JOA4_E5W9ZWM01CGR84
ABCB8	ABCB8	7	150369253	150369980	gt_ag	JOA3_E3VCB0K02JRN2C JOA4_E5W9ZWM01CGR84
ABCB8	ABCB8	7	150370129	150371990	gt_ag	JAA4_E6X9J9101DNFZI
ABCB8	ABCB8	7	150372242	150373228	gt_ag	JOB3_E3VCB0K01CLMFQ JOB4_E54PARH01BHNVP JOB5_E54PARH02F67HX JOA2_ERTYMEZ02JVJNH JOA3_E3VCB0K02GDBLO
ABCB9	ABCB9	12	121982691	121980672	gt_ag	JAB4_E6138SN01CZIK9 JOA4_E5W9ZWM01EXWPS
ABCB9	ABCB9	12	121990610	121985932	gt_ag	JAA3_E4QP0ZC02IVFZH
ABCB9	ABCB9	12	121991306	121990785	gt_ag	JOB5_E54PARH02IM07H JAA3_E4QP0ZC02IVFZH
ABCB9	ABCB9	12	121994890	121991496	gt_ag	JOB3_E3VCB0K01B1JFN JOB3_E3VCB0K01CUDRC
ABCB9	ABCB9	12	121996524	121995020	gt_ag	JOB3_E3VCB0K01B1JFN JOB3_E3VCB0K01CUDRC JOB5_E54PARH02HA22A
ABCB9	ABCB9	12	121999123	121996723	gt_ag	JOB5_E54PARH02FLGKP JOA3_E3VCB0K02JXALU
ABCC1	ABCC1	16	16015987	16017853	gt_ag	JAA1_ER85B5301D75Q9 JAA1_ER85B5301DUQX1 JAA1_ER85B5301DV8M1 JAA1_ER85B5301DWEYN
ABCC1	ABCC1	16	16017980	16034466	gt_ag	JAA1_ER85B5301D75Q9 JAA1_ER85B5301DUQX1 JAA1_ER85B5301DV8M1 JAA1_ER85B5301DWEYN
ABCC1	ABCC1	16	16046039	16047193	gt_ag	JOA4_E5W9ZWM01BT8FN JOA4_E5W9ZWM01EH5DW
ABCC1	ABCC1	16	16049662	16054081	gt_ag	JOA5_E5W9ZWM02GIPTB
ABCC1	ABCC1	16	16054175	16057449	gt_ag	JAA5_E6X9J9102JNR2W JOA5_E5W9ZWM02GIPTB
ABCC1	ABCC1	16	16069661	16072999	gt_ag	JOB2_ERTYMEZ01D6LSB
ABCC1	ABCC1	16	16073088	16077683	gt_ag	JOB2_ERTYMEZ01D6LSB
ABCC1	ABCC1	16	16084901	16088181	gt_ag	JOA4_E5W9ZWM01DAKIE JOA5_E5W9ZWM02F51NS
ABCC1	ABCC1	16	16088350	16091762	gt_ag	JOA1_ERDI6OO02GDDSE JOA1_ERDI6OO02IJT4F
ABCC1	ABCC1	16	16091947	16103984	gt_ag	JOB2_ERTYMEZ01C9C7X JOA4_E5W9ZWM01EOK2C
ABCC1	ABCC1	16	16104076	16108095	gt_ag	JOB3_E3VCB0K01ECX18 JOA3_E3VCB0K02I3UOZ
ABCC1	ABCC1	16	16108232	16112732	gt_ag	JAA4_E6X9J9101D4LGU
ABCC1	ABCC1	16	16112941	16116123	gt_ag	JOA2_ERTYMEZ02IAD0I
ABCC1	ABCC1	16	16116435	16123332	gt_ag	JOA4_E5W9ZWM01CWTJC JOA5_E5W9ZWM02IQP5H
ABCC1	ABCC1	16	16127270	16133146	gt_ag	JOA4_E5W9ZWM01D61E9
ABCC1	ABCC1	16	16133294	16135707	gt_ag	JOA4_E5W9ZWM01D61E9
ABCC1	ABCC1	16	16138003	16142530	gt_ag	JAA2_ESJ6S1K01APOIB
ABCC1	ABCC1	16	16139917	16142530	gt_ag	JAA2_ESJ6S1K01A5D8M JAA2_ESJ6S1K01BUD2K JOA4_E5W9ZWM01A04KR JOA4_E5W9ZWM01BID1E JOA4_E5W9ZWM01CI34F JOA4_E5W9ZWM01CM3WN JOA4_E5W9ZWM01DI15O JOA5_E5W9ZWM02GGTWV JOA5_E5W9ZWM02I0G3X
ABCC10	ABCC10	6	43509077	43510336	gt_ag	JOA2_ERTYMEZ02FZKI3
ABCC10	ABCC10	6	43514512	43517577	gt_ag	JOB4_E54PARH01B09OG JOB4_E54PARH01EQNBW JOA5_E5W9ZWM02JCGW5
ABCC10	ABCC10	6	43517677	43518685	gt_ag	JOB4_E54PARH01B09OG JOA2_ERTYMEZ02G5VSA JOA5_E5W9ZWM02JCGW5
ABCC10	ABCC10	6	43520070	43520503	gt_ag	JOB5_E54PARH02GQV1X JOB5_E54PARH02IDPPF
ABCC10	ABCC10	6	43520655	43520840	gt_ag	JOB3_E3VCB0K01DWVHQ
ABCC10	ABCC10	6	43521031	43521314	gt_ag	JOB5_E54PARH02G4W4L JAA5_E6X9J9102F13RQ JOA3_E3VCB0K02ITASK
ABCC10	ABCC10	6	43521659	43521992	gt_ag	JOB5_E54PARH02HUTCG
ABCC10	ABCC10	6	43522163	43522963	gt_ag	JOB4_E54PARH01BAUDD JOA3_E3VCB0K02I789P JOA4_E5W9ZWM01DF4Y0
ABCC10	ABCC10	6	43523125	43523399	gt_ag	JOB1_ERDI6OO01D3PVP JOA3_E3VCB0K02I789P JOA4_E5W9ZWM01DF4Y0 JOA4_E5W9ZWM01DXTDW
ABCC10	ABCC10	6	43523654	43524596	gt_ag	JOA4_E5W9ZWM01DD8IA
ABCC10	ABCC10	6	43524743	43524822	gt_ag	JOA4_E5W9ZWM01DD8IA
ABCC10	ABCC10	6	43524921	43525137	gt_ag	JOB3_E3VCB0K01EGLY2
ABCC10	ABCC10	6	43525251	43525644	gt_ag	JOB3_E3VCB0K01EGLY2
ABCC12	ABCC12	16	46675320	46675214	gt_ag	JAB6_E56FR8H01A4XJQ
ABCC12	ABCC12	16	46677004	46675486	gt_ag	JAB6_E56FR8H01A4XJQ
ABCC2	ABCC2	10	101542107	101543297	gt_ag	JOA3_E3VCB0K02F12HR JOA4_E5W9ZWM01CNT9G
ABCC2	ABCC2	10	101543433	101543638	gt_ag	JAA5_E6X9J9102JMTK0 JOA1_ERDI6OO02F4VF7 JOA1_ERDI6OO02JW2AA JOA3_E3VCB0K02GULO6 JOA5_E5W9ZWM02HVI0I
ABCC2	ABCC2	10	101543747	101544159	gt_ag	JAA5_E6X9J9102JMTK0 JOA1_ERDI6OO02F4VF7 JOA1_ERDI6OO02JW2AA JOA3_E3VCB0K02GULO6 JOA5_E5W9ZWM02HVI0I
ABCC2	ABCC2	10	101544216	101546843	gt_ag	JAA5_E6X9J9102JMTK0 JOA1_ERDI6OO02JW2AA JOA3_E3VCB0K02GULO6 JOA5_E5W9ZWM02HVI0I
ABCC2	ABCC2	10	101550311	101553765	gt_ag	JAA2_ESJ6S1K01EFXVV
ABCC2	ABCC2	10	101554021	101555128	gt_ag	JAA2_ESJ6S1K01BH52W
ABCC2	ABCC2	10	101555195	101557130	gt_ag	JAA5_E6X9J9102HHH30 JAA5_E6X9J9102I5D39
ABCC2	ABCC2	10	101557269	101557829	gt_ag	JAA4_E6X9J9101EOM2M JAA5_E6X9J9102HHH30 JAA5_E6X9J9102I5D39
ABCC2	ABCC2	10	101557977	101559880	gt_ag	JAA4_E6X9J9101EOM2M
ABCC2	ABCC2	10	101559966	101561282	gt_ag	JAA4_E6X9J9101BLUVP
ABCC2	ABCC2	10	101567232	101568536	gt_ag	JAA5_E6X9J9102ICNC4
ABCC2	ABCC2	10	101568705	101568835	gt_ag	JAB4_E6138SN01DA5VV JAB4_E6138SN01EYQBV JAA1_ER85B5301BJLVN
ABCC2	ABCC2	10	101569017	101580053	gt_ag	JAA2_ESJ6S1K01EVHEH JAA3_E4QP0ZC02I0SSR JAA5_E6X9J9102F5WC6 JOA4_E5W9ZWM01E0AAQ
ABCC2	ABCC2	10	101580181	101580462	gt_ag	JAA2_ESJ6S1K01DN341 JAA3_E4QP0ZC02I0SSR JAA3_E4QP0ZC02IZVMH JAA3_E4QP0ZC02JFE2O JAA4_E6X9J9101BKWV5 JAA4_E6X9J9101CJ2PN JAA5_E6X9J9102F5WC6 JAA5_E6X9J9102HG9CO JOA5_E5W9ZWM02GBIV0
ABCC2	ABCC2	10	101580599	101581357	gt_ag	JOB2_ERTYMEZ01BS23R JAA1_ER85B5301BJ5ON JAA2_ESJ6S1K01DN341 JAA2_ESJ6S1K01E0AXI JAA4_E6X9J9101CJ2PN JAA4_E6X9J9101ETANX JAA5_E6X9J9102I7PFW JOA3_E3VCB0K02HB5QT
ABCC2	ABCC2	10	101581578	101581723	gt_ag	JAA1_ER85B5301BSPKQ JAA5_E6X9J9102GIW9L JOA1_ERDI6OO02IZBBK JOA2_ERTYMEZ02GNVAE JOA3_E3VCB0K02GF60F JOA4_E5W9ZWM01A2ASP
ABCC2	ABCC2	10	101581879	101584126	gt_ag	JAA1_ER85B5301A632Y JAA1_ER85B5301AKXWX JAA1_ER85B5301BZDRX JAA2_ESJ6S1K01B8NUB JAA3_E4QP0ZC02F5BAK JAA4_E6X9J9101CLM9I JAA5_E6X9J9102GIW9L JAA5_E6X9J9102HLUC0 JAA5_E6X9J9102JI03Y JOA1_ERDI6OO02IZBBK JOA3_E3VCB0K02GF60F JOA4_E5W9ZWM01A2CYE JOA5_E5W9ZWM02GL4OY
ABCC2	ABCC2	10	101584283	101585837	gt_ag	JAA5_E6X9J9102HLUC0 JAA5_E6X9J9102JI03Y JOA3_E3VCB0K02H8YLV JOA3_E3VCB0K02I0R24 JOA4_E5W9ZWM01D8YNZ
ABCC2	ABCC2	10	101586038	101591713	gt_ag	JAA1_ER85B5301BFSZI JOA3_E3VCB0K02JQB7E JOA3_E3VCB0K02JQIIW JOA4_E5W9ZWM01D4NQ6 JOA4_E5W9ZWM01DERN2 JOA4_E5W9ZWM01EK8O4 JOA5_E5W9ZWM02H6WZJ
ABCC2	ABCC2	10	101591841	101593545	gt_ag	JAA1_ER85B5301BFSZI JAA4_E6X9J9101ATOYY JAA4_E6X9J9101ATYGA JAA5_E6X9J9102G5ZVM JOA3_E3VCB0K02JQB7E JOA3_E3VCB0K02JQIIW JOA4_E5W9ZWM01D4NQ6 JOA4_E5W9ZWM01DERN2 JOA4_E5W9ZWM01EK8O4 JOA5_E5W9ZWM02H6WZJ
ABCC2	ABCC2	10	101593648	101594068	gt_ag	JAA5_E6X9J9102G5ZVM JOA3_E3VCB0K02GDKK4 JOA3_E3VCB0K02JU2GT
ABCC2	ABCC2	10	101594213	101595370	gt_ag	JOA3_E3VCB0K02JU2GT
ABCC2	ABCC2	10	101595530	101596707	gt_ag	JOA2_ERTYMEZ02H96K7 JOA3_E3VCB0K02GTLHZ JOA4_E5W9ZWM01BJGFP
ABCC2	ABCC2	10	101596875	101600348	gt_ag	JAA3_E4QP0ZC02IL5ZD JOA2_ERTYMEZ02H96K7 JOA2_ERTYMEZ02J42W1 JOA2_ERTYMEZ02J488J JOA4_E5W9ZWM01BJGFP
ABCC2	ABCC2	10	101600544	101601248	gt_ag	JAA4_E6X9J9101B1LEF JOA4_E5W9ZWM01AJFXD JOA4_E5W9ZWM01AXJ3S
ABCC3	ABCC3	17	46088369	46089061	gt_ag	JAA5_E6X9J9102JG6KI
ABCC3	ABCC3	17	46089188	46089405	gt_ag	JAA5_E6X9J9102JG6KI JOA3_E3VCB0K02HDABN
ABCC3	ABCC3	17	46089544	46090441	gt_ag	JAA5_E6X9J9102ITL72 JOA3_E3VCB0K02HDABN
ABCC3	ABCC3	17	46090568	46090794	gt_ag	JAA2_ESJ6S1K01E112O JAA5_E6X9J9102ITL72 JOA3_E3VCB0K02IJAXD
ABCC3	ABCC3	17	46090857	46091596	gt_ag	JAA2_ESJ6S1K01E112O JOA3_E3VCB0K02IJAXD
ABCC3	ABCC3	17	46110580	46112157	gt_ag	JAA2_ESJ6S1K01AXUJ2
ABCC3	ABCC3	17	46112260	46115969	gt_ag	JAA2_ESJ6S1K01AXUJ2
ABCC3	ABCC3	17	46116117	46116308	gt_ag	JAA4_E6X9J9101DU63Q JOA4_E5W9ZWM01BI2D4
ABCC3	ABCC3	17	46120091	46123451	gt_ag	JAA4_E6X9J9101BR2YR
ABCC4	ABCC4	13	94484859	94471938	gt_ag	JAA4_E6X9J9101B02QK JAA4_E6X9J9101B0816 JOA1_ERDI6OO02GC36H JOA4_E5W9ZWM01EDASI
ABCC4	ABCC4	13	94493936	94484995	gt_ag	JAA4_E6X9J9101B02QK JAA4_E6X9J9101B0816
ABCC4	ABCC4	13	94503349	94494694	gt_ag	JOA4_E5W9ZWM01DFWLX
ABCC4	ABCC4	13	94521916	94513115	gt_ag	JAA5_E6X9J9102FF5WI JAA5_E6X9J9102FGB70
ABCC4	ABCC4	13	94524468	94523560	gt_ag	JOA2_ERTYMEZ02JHJKH
ABCC4	ABCC4	13	94525686	94524580	gt_ag	JAA4_E6X9J9101BH6KM JOA1_ERDI6OO02IQ0LZ JOA2_ERTYMEZ02JHJKH
ABCC4	ABCC4	13	94533394	94525807	gt_ag	JAA4_E6X9J9101BH6KM JAA4_E6X9J9101CS8PK JOA1_ERDI6OO02IQ0LZ JOA2_ERTYMEZ02JOL0K
ABCC4	ABCC4	13	94566176	94533546	gt_ag	JAA5_E6X9J9102F6C8F JAA5_E6X9J9102F53Q3 JAA5_E6X9J9102H2HJI JOA1_ERDI6OO02FZVAI JOA1_ERDI6OO02I9J4K JOA2_ERTYMEZ02JOL0K
ABCC4	ABCC4	13	94611443	94566257	gt_ag	JOB5_E54PARH02GTCKS JAA5_E6X9J9102F6C8F JAA5_E6X9J9102F53Q3 JAA5_E6X9J9102H2HJI JOA1_ERDI6OO02FZVAI JOA1_ERDI6OO02I9J4K
ABCC4	ABCC4	13	94613376	94611591	gt_ag	JOB5_E54PARH02GTCKS JAA4_E6X9J9101AXNID JAA5_E6X9J9102GKTFA JAA5_E6X9J9102I55VJ
ABCC4	ABCC4	13	94613864	94613472	gt_ag	JAA4_E6X9J9101AXNID JAA5_E6X9J9102GKTFA JAA5_E6X9J9102I55VJ
ABCC4	ABCC4	13	94616412	94614774	gt_ag	JOA1_ERDI6OO02IIS14
ABCC4	ABCC4	13	94627961	94620884	gt_ag	JOA2_ERTYMEZ02G7BUA JOA2_ERTYMEZ02IL47G
ABCC4	ABCC4	13	94628251	94628049	gt_ag	JOA2_ERTYMEZ02G7BUA JOA2_ERTYMEZ02IL47G
ABCC4	ABCC4	13	94656786	94645193	gt_ag	JOA1_ERDI6OO02IHAVN
ABCC4	ABCC4	13	94659688	94658181	gt_ag	JAA5_E6X9J9102G8RLP JAA5_E6X9J9102H98J0
ABCC5	ABCC5	3	185126036	185121884	gt_ag	JAB2_ESJ6S1K02JPADK JAB2_ESJ6S1K02JUYOD JAB2_ESJ6S1K02JYPTO JOB4_E54PARH01CWEPK JOB5_E54PARH02G8C8D JAA2_ESJ6S1K01DZ9ON JAA4_E6X9J9101ENJAD JAA5_E6X9J9102GTAJ0
ABCC5	ABCC5	3	185127811	185126202	gt_ag	JAB1_ER85B5302FTKSS JAB1_ER85B5302H7UDE JOB3_E3VCB0K01CEV9X JOB4_E54PARH01CWEPK
ABCC5	ABCC5	3	185129228	185127926	gt_ag	JAB1_ER85B5302FTKSS JAB1_ER85B5302H7UDE JAB4_E6138SN01EFQPT
ABCC5	ABCC5	3	185138382	185129308	gt_ag	JAB4_E6138SN01EFQPT JOB5_E54PARH02IK6MS
ABCC5	ABCC5	3	185143208	185138543	gt_ag	JAB4_E6138SN01AZ4C5 JAB4_E6138SN01DUR0B JAB4_E6138SN01EXIUJ JAB5_E6138SN02G1SLA JAB5_E6138SN02IP165 JOB5_E54PARH02IK6MS JOB5_E54PARH02JA56H
ABCC5	ABCC5	3	185146331	185143399	gt_ag	JAB5_E6138SN02G1SLA JOB4_E54PARH01AMFJL JOB5_E54PARH02JA56H
ABCC5	ABCC5	3	185147805	185146422	gt_ag	JOB4_E54PARH01AMFJL JOB5_E54PARH02G79RV JOB5_E54PARH02IHYMX
ABCC5	ABCC5	3	185150234	185147993	gt_ag	JAB1_ER85B5302IKIL5 JOA2_ERTYMEZ02IGERE
ABCC5	ABCC5	3	185150453	185150364	gt_ag	JAA5_E6X9J9102INBJQ JOA2_ERTYMEZ02IGERE
ABCC5	ABCC5	3	185151922	185150608	gt_ag	JAA5_E6X9J9102INBJQ
ABCC5	ABCC5	3	185152338	185152053	gt_ag	JAB5_E6138SN02JBW2W JAB7_E56FR8H02I4P6B JOB4_E54PARH01CY8D0 JAA4_E6X9J9101DO513
ABCC5	ABCC5	3	185153567	185152486	gt_ag	JAB5_E6138SN02JBW2W JAB7_E56FR8H02I4P6B JOB4_E54PARH01CY8D0 JOA5_E5W9ZWM02HCZMR
ABCC5	ABCC5	3	185160214	185153753	gt_ag	JOB3_E3VCB0K01C4XGO JOB5_E54PARH02HGKNA JAA5_E6X9J9102IT2DW JAA5_E6X9J9102ITV2E
ABCC5	ABCC5	3	185161992	185160318	gt_ag	JOB3_E3VCB0K01C4XGO JOB5_E54PARH02HGKNA JAA5_E6X9J9102IT2DW JAA5_E6X9J9102ITV2E
ABCC5	ABCC5	3	185163866	185162137	gt_ag	JAB4_E6138SN01BFYN6 JAB5_E6138SN02JNJVW
ABCC5	ABCC5	3	185165666	185164071	gt_ag	JOB1_ERDI6OO01BUEE6 JOA3_E3VCB0K02GAHKP
ABCC5	ABCC5	3	185165858	185165740	gc_ag	JOB1_ERDI6OO01BUEE6 JOA3_E3VCB0K02GAHKP
ABCC5	ABCC5	3	185172044	185168249	gt_ag	JAB4_E6138SN01C9CWV
ABCC5	ABCC5	3	185177998	185172402	gt_ag	JOB3_E3VCB0K01B8G2V JOB4_E54PARH01CDSV6 JOA3_E3VCB0K02F7ACZ JOA4_E5W9ZWM01EKD5G
ABCC5	ABCC5	3	185182208	185179134	gt_ag	JOB3_E3VCB0K01CWKVI
ABCC5	ABCC5	3	185182932	185182357	gt_ag	JOB5_E54PARH02F0UNJ
ABCC5	ABCC5	3	185183255	185183107	gt_ag	JOB5_E54PARH02F0UNJ
ABCC5	ABCC5	3	185189707	185189210	gt_ag	JAB2_ESJ6S1K02IQ2V4
ABCC5	ABCC5	3	185218311	185214930	gt_ag	JAB4_E6138SN01EC44M JAB6_E56FR8H01EO5N6
ABCC6	ABCC6	16	16155985	16152131	gt_ag	JOA3_E3VCB0K02IE7O5
ABCC6	ABCC6	16	16190188	16188570	gt_ag	JOA4_E5W9ZWM01EJFXQ
ABCC6	ABCC6	16	16223006	16221306	gt_ag	JAA5_E6X9J9102G4LB9
ABCC6	ABCC6	16	16224756	16223190	gt_ag	JAA5_E6X9J9102G4LB9
ABCC6P1	ABCC6P1	16	18490135	18491699	gt_ag	JAA5_E6X9J9102G4LB9
ABCC6P1	ABCC6P1	16	18491884	18493583	gt_ag	JAA5_E6X9J9102G4LB9 JOA3_E3VCB0K02JGCFS
ABCC6P1	ABCC6P1	16	18493710	18493848	gt_ag	JAA5_E6X9J9102IMREQ JOA3_E3VCB0K02JGCFS
ABCC6P1	ABCC6P1	16	18501291	18504628	gt_ag	JOA2_ERTYMEZ02F0WPG JOA3_E3VCB0K02FVEO4
ABCC6P1	ABCC6P1	16	18504761	18509926	gt_ag	JAA2_ESJ6S1K01A0TY1 JOA2_ERTYMEZ02F0WPG JOA3_E3VCB0K02FVEO4
ABCC8	ABCC8	11	17371819	17371252	gt_ag	JOB3_E3VCB0K01C836S JOB5_E54PARH02HXKQ9
ABCC8	ABCC8	11	17372388	17371883	gt_ag	JOB3_E3VCB0K01C836S
ABCC8	ABCC8	11	17373732	17373399	gt_ag	JOB5_E54PARH02I34MO
ABCC8	ABCC8	11	17380783	17376565	gt_ag	JAB4_E6138SN01DDFZZ
ABCC8	ABCC8	11	17382634	17380877	gt_ag	JAB4_E6138SN01DDFZZ
ABCC8	ABCC8	11	17385476	17385253	gt_ag	JOB5_E54PARH02IJDXG
ABCC8	ABCC8	11	17386514	17385577	gt_ag	JOB5_E54PARH02IJDXG
ABCC8	ABCC8	11	17390788	17388777	gt_ag	JAB4_E6138SN01DRJ20 JOB3_E3VCB0K01B8WO6 JOB5_E54PARH02F4KF7
ABCC8	ABCC8	11	17391516	17390870	gt_ag	JAB4_E6138SN01DRJ20 JOB3_E3VCB0K01B8WO6 JOB5_E54PARH02F4KF7
ABCC8	ABCC8	11	17392634	17391602	gt_ag	JOB3_E3VCB0K01B8WO6 JOB5_E54PARH02F4KF7
ABCC8	ABCC8	11	17393426	17392734	gt_ag	JAB3_E4QP0ZC01AP0R8 JOB3_E3VCB0K01DWUJW
ABCC8	ABCC8	11	17395052	17393463	gt_ag	JAB3_E4QP0ZC01AP0R8 JOB3_E3VCB0K01DWUJW
ABCC8	ABCC8	11	17405171	17395086	gt_ag	JAB3_E4QP0ZC01AP0R8 JOB3_E3VCB0K01DWUJW
ABCC8	ABCC8	11	17405989	17405278	gt_ag	JAB5_E6138SN02HYED1 JOB3_E3VCB0K01BLXLX JOB3_E3VCB0K01DWUJW
ABCC8	ABCC8	11	17406411	17406066	gt_ag	JAB5_E6138SN02HYED1 JAB5_E6138SN02JV3OD JOB3_E3VCB0K01BLXLX
ABCC8	ABCC8	11	17406687	17406529	gt_ag	JAB5_E6138SN02JV3OD JOB2_ERTYMEZ01A5GTJ
ABCC8	ABCC8	11	17421300	17421006	gt_ag	JAB4_E6138SN01ANZUE
ABCC8	ABCC8	11	17426638	17421436	gt_ag	JAB1_ER85B5302ICC2K JAB4_E6138SN01ANZUE
ABCC8	ABCC8	11	17431241	17426795	gt_ag	JAB1_ER85B5302ICC2K JOB3_E3VCB0K01DZ6CY
ABCC8	ABCC8	11	17438610	17431407	gt_ag	JOB3_E3VCB0K01DZ6CY
ABCC8	ABCC8	11	17453008	17448346	gt_ag	JOB2_ERTYMEZ01BCRPK
ABCC8	ABCC8	11	17454751	17453151	gt_ag	JAB5_E6138SN02GMO7V JAB5_E6138SN02I1LRT
ABCC9	ABCC9	12	21850198	21845383	gt_ag	JAB4_E6138SN01D727N JAA5_E6X9J9102IC22L
ABCC9	ABCC9	12	21851546	21850262	gt_ag	JAA5_E6X9J9102IC22L
ABCC9	ABCC9	12	21856249	21854157	gt_ag	JOB2_ERTYMEZ01DGM67
ABCC9	ABCC9	12	21858844	21856359	gt_ag	JOB2_ERTYMEZ01DGM67
ABCC9	ABCC9	12	21861387	21860095	gt_ag	JAB7_E56FR8H02FQJKH
ABCC9	ABCC9	12	21862350	21861509	gt_ag	JAB7_E56FR8H02FQJKH
ABCC9	ABCC9	12	21889803	21889117	gt_ag	JOB2_ERTYMEZ01ECRDZ
ABCC9	ABCC9	12	21892350	21890034	gt_ag	JOB1_ERDI6OO01BV7HX
ABCC9	ABCC9	12	21896297	21892448	gt_ag	JOB1_ERDI6OO01BV7HX
ABCC9	ABCC9	12	21959868	21957268	gt_ag	JAB1_ER85B5302F4R3T
ABCD1	ABCD1	X	152654903	152654992	gt_ag	JOA4_E5W9ZWM01D3W1I
ABCD1	ABCD1	X	152658886	152659221	gt_ag	JOA1_ERDI6OO02GI5HL JOA3_E3VCB0K02I7605
ABCD1	ABCD1	X	152659368	152661634	gt_ag	JAB3_E4QP0ZC01EW2TR JAA4_E6X9J9101DD2K9 JOA1_ERDI6OO02GI5HL JOA5_E5W9ZWM02JL8QI
ABCD1	ABCD1	X	152661720	152661868	gt_ag	JAB3_E4QP0ZC01EW2TR JAA4_E6X9J9101AT7SG JAA4_E6X9J9101DBU8Q JAA4_E6X9J9101DD2K9 JOA5_E5W9ZWM02HW07B JOA5_E5W9ZWM02JL8QI
ABCD1	ABCD1	X	152661995	152662136	gt_ag	JAB3_E4QP0ZC01EW2TR JAA4_E6X9J9101AT7SG JAA4_E6X9J9101DBU8Q JOA5_E5W9ZWM02HW07B
ABCD2	ABCD2	12	38280639	38266367	gt_ag	JAB4_E6138SN01BPLTC
ABCD2	ABCD2	12	38287667	38285000	gt_ag	JAB2_ESJ6S1K02JNTNT
ABCD2	ABCD2	12	38298745	38297238	gt_ag	JAB4_E6138SN01CPZ4C
ABCD3	ABCD3	1	94656733	94696750	gt_ag	JAB5_E6138SN02IFDDM
ABCD3	ABCD3	1	94696788	94702918	gt_ag	JAB5_E6138SN02IFDDM
ABCD3	ABCD3	1	94703018	94706062	gt_ag	JAB5_E6138SN02FU4WK JOB2_ERTYMEZ01EN683
ABCD3	ABCD3	1	94706152	94711909	gt_ag	JAB4_E6138SN01DCY06 JAB5_E6138SN02FU4WK JAB7_E56FR8H02GO57G JAA1_ER85B5301B0QAN JAA1_ER85B5301DH3DT JAA4_E6X9J9101AISOD JAA4_E6X9J9101EWOUA JAA4_E6X9J9101EWU5S JOA3_E3VCB0K02I2DDC
ABCD3	ABCD3	1	94711980	94713286	gt_ag	JAB4_E6138SN01DCY06 JAB7_E56FR8H02GO57G JAB7_E56FR8H02GZ5HL JAA1_ER85B5301B0QAN JAA1_ER85B5301DH3DT JAA4_E6X9J9101AISOD JAA4_E6X9J9101D67E4 JAA4_E6X9J9101EWOUA JAA4_E6X9J9101EWU5S JOA3_E3VCB0K02I2DDC
ABCD3	ABCD3	1	94713385	94713757	gt_ag	JAB7_E56FR8H02GZ5HL JAA1_ER85B5301B0QAN JAA1_ER85B5301DH3DT JAA4_E6X9J9101D67E4 JAA4_E6X9J9101EWOUA JAA4_E6X9J9101EWU5S JOA3_E3VCB0K02I2DDC
ABCD3	ABCD3	1	94713882	94716402	gt_ag	JAA5_E6X9J9102GFF64 JAA5_E6X9J9102HB9FP JAA5_E6X9J9102JMYGT JOA4_E5W9ZWM01E0XTT
ABCD3	ABCD3	1	94716460	94718607	gt_ag	JAA5_E6X9J9102GFF64 JAA5_E6X9J9102HB9FP JAA5_E6X9J9102JMYGT JOA4_E5W9ZWM01E0XTT
ABCD3	ABCD3	1	94718751	94721313	gt_ag	JAB1_ER85B5302JAAWX JAB4_E6138SN01BOTT6 JAB5_E6138SN02GD5R5 JAB5_E6138SN02HYJPV JAA3_E4QP0ZC02GL0XM
ABCD3	ABCD3	1	94721384	94725685	gt_ag	JAB1_ER85B5302JAAWX JAB4_E6138SN01BOTT6 JAB5_E6138SN02GD5R5 JAB5_E6138SN02HYJPV JOB5_E54PARH02JJ4K5 JAA3_E4QP0ZC02GL0XM JAA5_E6X9J9102F1CRY JAA5_E6X9J9102F1I3K JOA5_E5W9ZWM02HW488
ABCD3	ABCD3	1	94725756	94725837	gt_ag	JAB1_ER85B5302JAAWX JOB5_E54PARH02JJ4K5 JAA5_E6X9J9102F1CRY JAA5_E6X9J9102F1I3K JAA5_E6X9J9102HG1GJ JOA5_E5W9ZWM02HW488
ABCD3	ABCD3	1	94725936	94726035	gt_ag	JAB1_ER85B5302JAAWX JOB5_E54PARH02GBTQ6 JOB5_E54PARH02IZV6Z JAA4_E6X9J9101DKUSR JAA5_E6X9J9102F1CRY JAA5_E6X9J9102F1I3K JAA5_E6X9J9102GHPJZ JAA5_E6X9J9102HG1GJ JOA4_E5W9ZWM01B1RWF JOA4_E5W9ZWM01BHN5H JOA5_E5W9ZWM02GENPZ JOA5_E5W9ZWM02HW488
ABCD3	ABCD3	1	94726128	94727868	gt_ag	JAB6_E56FR8H01CRDB4 JOB5_E54PARH02GBTQ6 JOB5_E54PARH02IZV6Z JAA4_E6X9J9101BBH5X JAA4_E6X9J9101BINAH JAA4_E6X9J9101DKUSR JAA5_E6X9J9102GHPJZ JAA5_E6X9J9102HG1GJ JAA5_E6X9J9102HV85E JOA4_E5W9ZWM01BHN5H JOA5_E5W9ZWM02GENPZ
ABCD3	ABCD3	1	94727961	94728046	gt_ag	JAB1_ER85B5302IZZDV JAB1_ER85B5302JOC0D JAB5_E6138SN02HFO94 JAB6_E56FR8H01CRDB4 JOB3_E3VCB0K01C1D44 JAA4_E6X9J9101ALXC7 JAA4_E6X9J9101BBH5X JAA4_E6X9J9101BINAH JAA5_E6X9J9102HV85E JOA1_ERDI6OO02GFATO
ABCD3	ABCD3	1	94728120	94729327	gt_ag	JAB1_ER85B5302IZZDV JAB1_ER85B5302JOC0D JAB5_E6138SN02HFO94 JAB6_E56FR8H01CRDB4 JOB3_E3VCB0K01C1D44 JAA4_E6X9J9101ALXC7 JAA4_E6X9J9101BBH5X JAA4_E6X9J9101BINAH JAA5_E6X9J9102F34CU JAA5_E6X9J9102HV85E JOA1_ERDI6OO02GFATO
ABCD3	ABCD3	1	94729392	94736745	gt_ag	JAB1_ER85B5302HAV0O JAB1_ER85B5302IZZDV JAB5_E6138SN02GLGTI JAB5_E6138SN02HFO94 JOB1_ERDI6OO01APSNA JOB3_E3VCB0K01C1D44 JAA4_E6X9J9101ALXC7 JAA4_E6X9J9101BBH5X JAA5_E6X9J9102F34CU JAA5_E6X9J9102IX2JN JOA1_ERDI6OO02GFATO
ABCD3	ABCD3	1	94736824	94736926	gt_ag	JAB1_ER85B5302HAV0O JAB1_ER85B5302J0TNW JAB2_ESJ6S1K02F7NLB JAB3_E4QP0ZC01EBORC JAB4_E6138SN01COPC4 JAB4_E6138SN01CRH32 JAB5_E6138SN02GLGTI JAB5_E6138SN02HFO94 JOB1_ERDI6OO01APSNA JAA4_E6X9J9101BU47C JAA4_E6X9J9101CRC46 JAA4_E6X9J9101EU9B0 JAA5_E6X9J9102F34CU JAA5_E6X9J9102IX2JN
ABCD3	ABCD3	1	94736993	94737088	gt_ag	JAB1_ER85B5302HAV0O JAB1_ER85B5302J0TNW JAB2_ESJ6S1K02F7NLB JAB2_ESJ6S1K02GT4QS JAB3_E4QP0ZC01EBORC JAB4_E6138SN01COPC4 JAB4_E6138SN01CRH32 JAB5_E6138SN02GLGTI JAB7_E56FR8H02H77BL JOB1_ERDI6OO01APSNA JAA4_E6X9J9101BU47C JAA4_E6X9J9101CRC46 JAA4_E6X9J9101EU9B0 JAA5_E6X9J9102F34CU JAA5_E6X9J9102IX2JN
ABCD3	ABCD3	1	94737179	94737638	gt_ag	JAB1_ER85B5302J0TNW JAB2_ESJ6S1K02F7NLB JAB2_ESJ6S1K02GT4QS JAB3_E4QP0ZC01EBORC JAB4_E6138SN01C33CS JAB4_E6138SN01COPC4 JAB4_E6138SN01CRH32 JAB4_E6138SN01D6EX4 JAB7_E56FR8H02H77BL JOB1_ERDI6OO01APSNA JAA4_E6X9J9101BOAT1 JAA4_E6X9J9101BU47C JAA4_E6X9J9101CRC46 JAA4_E6X9J9101EU9B0 JOA4_E5W9ZWM01BQJYP JOA4_E5W9ZWM01EC81H JOA4_E5W9ZWM01ENLEP
ABCD3	ABCD3	1	94737759	94744681	gt_ag	JAB4_E6138SN01BOU93 JAB4_E6138SN01C33CS JAB4_E6138SN01D6EX4 JAB5_E6138SN02FMVP6 JAB5_E6138SN02HFR4B JAB7_E56FR8H02HPB00 JAA3_E4QP0ZC02G8LXY JAA3_E4QP0ZC02H87V0 JAA4_E6X9J9101BOAT1 JOA4_E5W9ZWM01BQJYP JOA4_E5W9ZWM01EC81H JOA4_E5W9ZWM01ENLEP
ABCD3	ABCD3	1	94744787	94753289	gt_ag	JAB4_E6138SN01BOU93 JAB5_E6138SN02FMVP6 JAB5_E6138SN02HFR4B JAB5_E6138SN02HG57K JAB7_E56FR8H02HPB00 JOB2_ERTYMEZ01B4O19 JAA3_E4QP0ZC02G8LXY JAA3_E4QP0ZC02H87V0 JAA3_E4QP0ZC02HRK4A JAA4_E6X9J9101BB1B8 JAA5_E6X9J9102F17XC JAA5_E6X9J9102G5CPA
ABCD3	ABCD3	1	94753347	94755195	gt_ag	JAB3_E4QP0ZC01DDKKC JAB4_E6138SN01BOU93 JAB5_E6138SN02HFR4B JAB5_E6138SN02HG57K JOB2_ERTYMEZ01B4O19 JAA3_E4QP0ZC02G8LXY JAA3_E4QP0ZC02H87V0 JAA3_E4QP0ZC02HRK4A JAA4_E6X9J9101BB1B8 JAA5_E6X9J9102F17XC JAA5_E6X9J9102G5CPA JOA3_E3VCB0K02IKGGQ
ABCD4	ABCD4	14	73823156	73822986	gt_ag	JAB4_E6138SN01A6SJ7 JAB5_E6138SN02JE6QI JAA1_ER85B5301CDCR5 JAA2_ESJ6S1K01A452E JAA2_ESJ6S1K01CKPL2 JOA2_ERTYMEZ02H42LK
ABCD4	ABCD4	14	73824265	73823273	gt_ag	JAB2_ESJ6S1K02I8JWL JAB3_E4QP0ZC01CL4FP JAB4_E6138SN01A6SJ7 JAB5_E6138SN02JE6QI JOB3_E3VCB0K01DCZ4Y JOB4_E54PARH01B4XO7 JAA1_ER85B5301A10TH JAA2_ESJ6S1K01A452E JAA2_ESJ6S1K01CKPL2
ABCD4	ABCD4	14	73824662	73824343	gt_ag	JAB2_ESJ6S1K02I8JWL JAB3_E4QP0ZC01CL4FP JOB3_E3VCB0K01DCZ4Y JOB4_E54PARH01B4XO7 JAA1_ER85B5301A10TH
ABCD4	ABCD4	14	73825171	73824716	gt_ag	JOB3_E3VCB0K01DCZ4Y JAA1_ER85B5301A10TH
ABCD4	ABCD4	14	73825938	73825222	gt_ag	JOB3_E3VCB0K01DCZ4Y
ABCD4	ABCD4	14	73826482	73825976	gt_ag	JOB3_E3VCB0K01DCZ4Y
ABCD4	ABCD4	14	73826746	73826575	gt_ag	JAB2_ESJ6S1K02JK4BE JOB2_ERTYMEZ01DBFCC JOB2_ERTYMEZ01ELSG8 JAA2_ESJ6S1K01ASM4Q
ABCD4	ABCD4	14	73828742	73826956	gt_ag	JOA3_E3VCB0K02JOQEU JOA4_E5W9ZWM01CVIWH
ABCD4	ABCD4	14	73829006	73828833	gt_ag	JAB7_E56FR8H02FYMMF JOA3_E3VCB0K02JOQEU
ABCD4	ABCD4	14	73829203	73829099	gt_ag	JAB6_E56FR8H01DHG6S JOA4_E5W9ZWM01BCGCG
ABCD4	ABCD4	14	73832309	73831655	gt_ag	JAB5_E6138SN02JRX8P JOB2_ERTYMEZ01B9R24
ABCD4	ABCD4	14	73834385	73832906	gt_ag	JAB2_ESJ6S1K02JQSCQ
ABCD4	ABCD4	14	73836605	73836132	gt_ag	JOA5_E5W9ZWM02HL7ME
ABCD4	ABCD4	14	73839330	73836725	gt_ag	JOA5_E5W9ZWM02HL7ME
ABCE1	ABCE1	4	146239022	146244987	gt_ag	JAB3_E4QP0ZC01CFT97 JAB4_E6138SN01BKMYP JAB4_E6138SN01EJ6C0 JAA2_ESJ6S1K01A41VX JAA2_ESJ6S1K01AZVNU JAA2_ESJ6S1K01BREGW JAA2_ESJ6S1K01CLP3V JAA4_E6X9J9101AD55Y JAA4_E6X9J9101B7UTS JAA4_E6X9J9101C5IP8 JAA4_E6X9J9101CEJJT JAA4_E6X9J9101CYRQS JOA3_E3VCB0K02HCBYN
ABCE1	ABCE1	4	146239022	146244990	gt_ag	JAA2_ESJ6S1K01EOVDN
ABCE1	ABCE1	4	146245118	146246206	gt_ag	JAB3_E4QP0ZC01CFT97 JAB4_E6138SN01BKMYP JAB4_E6138SN01EJ6C0 JAA1_ER85B5301D2ZC5 JAA2_ESJ6S1K01A41VX JAA2_ESJ6S1K01AZVNU JAA2_ESJ6S1K01BREGW JAA2_ESJ6S1K01CLP3V JAA2_ESJ6S1K01EOVDN JAA4_E6X9J9101AD55Y JAA4_E6X9J9101CEJJT JAA4_E6X9J9101D9ZIZ JOA3_E3VCB0K02HCBYN
ABCE1	ABCE1	4	146246293	146248616	gt_ag	JAB4_E6138SN01BKMYP JAB4_E6138SN01EJ6C0 JAB6_E56FR8H01ES6KY JAB7_E56FR8H02GPO88 JAA1_ER85B5301D2ZC5 JAA2_ESJ6S1K01BLJ6I JAA2_ESJ6S1K01EOVDN JAA4_E6X9J9101C47YW JAA4_E6X9J9101D9ZIZ JOA3_E3VCB0K02G7AMA JOA3_E3VCB0K02HDJDG
ABCE1	ABCE1	4	146248715	146249733	gt_ag	JAB2_ESJ6S1K02F22QW JAB6_E56FR8H01ES6KY JAB7_E56FR8H02GPO88 JAA1_ER85B5301D2ZC5 JAA2_ESJ6S1K01BLJ6I JAA4_E6X9J9101C47YW JAA4_E6X9J9101D9ZIZ JOA3_E3VCB0K02G7AMA JOA3_E3VCB0K02HDJDG JOA3_E3VCB0K02IQGE7 JOA4_E5W9ZWM01DVVQW
ABCE1	ABCE1	4	146249852	146250704	gt_ag	JAB1_ER85B5302HNUMO JAB2_ESJ6S1K02F22QW JAB3_E4QP0ZC01E37AY JAB4_E6138SN01CP4U3 JAB4_E6138SN01EMNSK JAB5_E6138SN02F9PRV JAB5_E6138SN02F15PI JAB6_E56FR8H01ES6KY JAB7_E56FR8H02GPO88 JAB7_E56FR8H02JQUN4 JOB4_E54PARH01C9KWZ JAA1_ER85B5301D2G8B JAA1_ER85B5301D6DOG JAA2_ESJ6S1K01BLJ6I JAA3_E4QP0ZC02JBXNF JAA4_E6X9J9101C47YW JOA3_E3VCB0K02IQGE7 JOA4_E5W9ZWM01DVVQW
ABCE1	ABCE1	4	146250843	146250976	gt_ag	JAB3_E4QP0ZC01E37AY JAB4_E6138SN01CP4U3 JAB4_E6138SN01EMNSK JAB5_E6138SN02F9PRV JAB5_E6138SN02F15PI JAB7_E56FR8H02JQUN4 JOB4_E54PARH01C9KWZ JAA1_ER85B5301D2G8B JAA1_ER85B5301D6DOG JAA3_E4QP0ZC02JBXNF JAA4_E6X9J9101BCS0U JAA5_E6X9J9102GPFLT JOA3_E3VCB0K02IQGE7 JOA4_E5W9ZWM01DV7AK
ABCE1	ABCE1	4	146251047	146251569	gt_ag	JAB3_E4QP0ZC01E37AY JAB4_E6138SN01CP4U3 JAB4_E6138SN01EMNSK JAA1_ER85B5301D2G8B JAA4_E6X9J9101BCS0U JAA4_E6X9J9101BCUF5 JAA4_E6X9J9101BINUR JAA5_E6X9J9102GPFLT JAA5_E6X9J9102IZFQB JAA5_E6X9J9102JZAZ6 JOA3_E3VCB0K02F2BKA JOA4_E5W9ZWM01BNZTP JOA4_E5W9ZWM01DV7AK
ABCE1	ABCE1	4	146251667	146252840	gt_ag	JOB5_E54PARH02IYZ3U JAA4_E6X9J9101BCUF5 JAA4_E6X9J9101BINUR JAA4_E6X9J9101D7HO0 JAA5_E6X9J9102GPFLT JAA5_E6X9J9102IZFQB JAA5_E6X9J9102JZAZ6 JOA3_E3VCB0K02F2BKA JOA3_E3VCB0K02GS290 JOA3_E3VCB0K02JFXTO JOA4_E5W9ZWM01B6R02 JOA4_E5W9ZWM01BNZTP JOA4_E5W9ZWM01DRF7J JOA4_E5W9ZWM01DV7AK
ABCE1	ABCE1	4	146252931	146257894	gt_ag	JOB5_E54PARH02IYZ3U JAA4_E6X9J9101A8529 JAA4_E6X9J9101BCUF5 JAA4_E6X9J9101BINUR JAA4_E6X9J9101D7HO0 JAA4_E6X9J9101ERDZ5 JAA5_E6X9J9102FOIJT JAA5_E6X9J9102FOOVB JAA5_E6X9J9102IZFQB JOA3_E3VCB0K02F2BKA JOA3_E3VCB0K02GS290 JOA3_E3VCB0K02JFXTO JOA4_E5W9ZWM01B6R02 JOA4_E5W9ZWM01BNZTP JOA4_E5W9ZWM01DRF7J JOA5_E5W9ZWM02GTMVX
ABCE1	ABCE1	4	146258017	146260533	gt_ag	JAB4_E6138SN01ASE92 JAB7_E56FR8H02I4Q2V JAA1_ER85B5301C62AM JAA1_ER85B5301CWROM JAA1_ER85B5301ERKX4 JAA4_E6X9J9101A8529 JAA4_E6X9J9101AUC9L JAA4_E6X9J9101DY0M2 JAA4_E6X9J9101DY94E JAA4_E6X9J9101ERDZ5 JAA5_E6X9J9102GR6YB JAA5_E6X9J9102JEK87 JAA5_E6X9J9102JUQEO JOA2_ERTYMEZ02F6PUB JOA3_E3VCB0K02GS290 JOA3_E3VCB0K02JFXTO JOA4_E5W9ZWM01BN985 JOA4_E5W9ZWM01DRF7J JOA5_E5W9ZWM02IN9NH
ABCE1	ABCE1	4	146260756	146261775	gt_ag	JAB1_ER85B5302F7ETP JAB1_ER85B5302GU02D JAB2_ESJ6S1K02HQJPZ JAB3_E4QP0ZC01EP911 JAB3_E4QP0ZC01EQ4SU JAB4_E6138SN01B19JM JAB4_E6138SN01BRCDH JAB5_E6138SN02HLH0G JAB5_E6138SN02JHNWL JAA1_ER85B5301CJZR2 JAA2_ESJ6S1K01BLX7Z JAA2_ESJ6S1K01CUVP2 JAA3_E4QP0ZC02G52ZG JAA3_E4QP0ZC02JCAOH JAA4_E6X9J9101BMTD8 JAA4_E6X9J9101EF3TI JAA5_E6X9J9102GZRX4 JAA5_E6X9J9102HPRIJ JAA5_E6X9J9102I31QK JAA5_E6X9J9102I31QN…
ABCE1	ABCE1	4	146261836	146261934	gt_ag	JAB1_ER85B5302F7ETP JAB1_ER85B5302GU02D JAB2_ESJ6S1K02HQJPZ JAB3_E4QP0ZC01EP911 JAB3_E4QP0ZC01EQ4SU JAB4_E6138SN01B19JM JAB4_E6138SN01BD9EP JAB4_E6138SN01BRCDH JAB4_E6138SN01CJEQT JAB5_E6138SN02HLH0G JAB5_E6138SN02IUO0N JAB5_E6138SN02JHNWL JAB7_E56FR8H02IEAG5 JAA1_ER85B5301CJZR2 JAA2_ESJ6S1K01BLX7Z JAA2_ESJ6S1K01CUVP2 JAA3_E4QP0ZC02G52ZG JAA3_E4QP0ZC02JCAOH JAA4_E6X9J9101AM6RS JAA4_E6X9J9101AM69R…
ABCE1	ABCE1	4	146261994	146263622	gt_ag	JAB1_ER85B5302F7ETP JAB1_ER85B5302GU02D JAB2_ESJ6S1K02HQJPZ JAB4_E6138SN01B19JM JAB4_E6138SN01BD9EP JAB4_E6138SN01BRCDH JAB4_E6138SN01CJEQT JAB5_E6138SN02GCST8 JAB5_E6138SN02HLH0G JAB5_E6138SN02IUO0N JAB5_E6138SN02JHNWL JAB6_E56FR8H01DZ6CK JAB7_E56FR8H02H1FFM JAB7_E56FR8H02HZ5OW JAB7_E56FR8H02IEAG5 JAA1_ER85B5301CJZR2 JAA2_ESJ6S1K01BLX7Z JAA2_ESJ6S1K01CUVP2 JAA3_E4QP0ZC02G52ZG JAA3_E4QP0ZC02JCAOH…
ABCE1	ABCE1	4	146263734	146263816	gt_ag	JAB2_ESJ6S1K02HQJPZ JAB3_E4QP0ZC01EV86X JAB4_E6138SN01B19JM JAB4_E6138SN01BD9EP JAB4_E6138SN01BRCDH JAB4_E6138SN01CJEQT JAB5_E6138SN02GCST8 JAB5_E6138SN02HLH0G JAB5_E6138SN02HY4QZ JAB5_E6138SN02IUO0N JAB5_E6138SN02JHNWL JAB6_E56FR8H01DZ6CK JAB7_E56FR8H02H1FFM JAB7_E56FR8H02HZ5OW JAB7_E56FR8H02IEAG5 JOB4_E54PARH01D038M JAA1_ER85B5301B941X JAA2_ESJ6S1K01AS1ZC JAA2_ESJ6S1K01AS8AY JAA2_ESJ6S1K01BLX7Z…
ABCE1	ABCE1	4	146263960	146264079	gt_ag	JAB1_ER85B5302GLA68 JAB3_E4QP0ZC01DE0A1 JAB3_E4QP0ZC01EV86X JAB4_E6138SN01E0IRQ JAB5_E6138SN02HY4QZ JAB6_E56FR8H01A5T2A JAB6_E56FR8H01D3D1F JOB2_ERTYMEZ01A0JRF JOB3_E3VCB0K01DF6H7 JAA1_ER85B5301B79U7 JAA1_ER85B5301B941X JAA1_ER85B5301DCPQ3 JAA1_ER85B5301DMR13 JAA2_ESJ6S1K01BVS8G JAA2_ESJ6S1K01DHAEF JAA3_E4QP0ZC02IUU2J JAA4_E6X9J9101ALR2S JAA4_E6X9J9101CP59A JAA4_E6X9J9101DMW1P JAA5_E6X9J9102F0GXL…
ABCE1	ABCE1	4	146264203	146265591	gt_ag	JAB1_ER85B5302GLA68 JAB2_ESJ6S1K02JG6ZU JAB3_E4QP0ZC01D16IP JAB3_E4QP0ZC01DE0A1 JAB4_E6138SN01C864B JAB5_E6138SN02G7MDM JAB6_E56FR8H01A5T2A JOB2_ERTYMEZ01A0JRF JAA1_ER85B5301B79U7 JAA1_ER85B5301BX8X8 JAA1_ER85B5301BZO6B JAA1_ER85B5301C24P0 JAA1_ER85B5301D68S7 JAA1_ER85B5301DCPQ3 JAA1_ER85B5301DF928 JAA2_ESJ6S1K01EFD5A JAA3_E4QP0ZC02F8IQJ JAA3_E4QP0ZC02JO8L1 JAA4_E6X9J9101CLCQZ JAA5_E6X9J9102GVUMR…
ABCE1	ABCE1	4	146265704	146268127	gt_ag	JAB2_ESJ6S1K02JG6ZU JAB3_E4QP0ZC01D16IP JAB4_E6138SN01C864B JAB5_E6138SN02G7MDM JOB5_E54PARH02INV8L JAA1_ER85B5301BX8X8 JAA1_ER85B5301BZO6B JAA1_ER85B5301C24P0 JAA1_ER85B5301D68S7 JAA1_ER85B5301DF928 JAA2_ESJ6S1K01EFD5A JAA3_E4QP0ZC02F8IQJ JAA3_E4QP0ZC02IH8LC JAA3_E4QP0ZC02JO8L1 JAA3_E4QP0ZC02JOF6U JAA4_E6X9J9101BVOE8 JAA4_E6X9J9101CTAV9 JAA5_E6X9J9102GVUMR JAA5_E6X9J9102HI978 JAA5_E6X9J9102HPD1E…
ABCF1	ABCF1	6	30647317	30653164	gt_ag	JAB4_E6138SN01ATJT2 JAB4_E6138SN01DK3EG JAB5_E6138SN02GFBKV JAB5_E6138SN02HI91O JAB5_E6138SN02JIT1C JOB5_E54PARH02G82KT JAA1_ER85B5301ESGAA JAA3_E4QP0ZC02HJIEB JAA4_E6X9J9101B5E5Q JAA5_E6X9J9102G8L4Z JAA5_E6X9J9102IGODY JOA2_ERTYMEZ02G5RL8 JOA2_ERTYMEZ02ICKNJ JOA3_E3VCB0K02JS2Z3
ABCF1	ABCF1	6	30653212	30653573	gt_ag	JAB4_E6138SN01ATJT2 JAB4_E6138SN01DK3EG JAB5_E6138SN02GFBKV JAB5_E6138SN02HI91O JAB5_E6138SN02JIT1C JAA1_ER85B5301ESGAA JAA3_E4QP0ZC02HJIEB JAA4_E6X9J9101B5E5Q JAA5_E6X9J9102G8L4Z JAA5_E6X9J9102IGODY JOA3_E3VCB0K02JS2Z3
ABCF1	ABCF1	6	30653670	30653831	gt_ag	JAB5_E6138SN02GFBKV JAB5_E6138SN02JIT1C JAB5_E6138SN02JNMBE JAA1_ER85B5301ESGAA JAA5_E6X9J9102J0S09 JOA2_ERTYMEZ02G5RL8
ABCF1	ABCF1	6	30653959	30654103	gt_ag	JAB2_ESJ6S1K02FWP7U JAB4_E6138SN01A4JI7 JAB4_E6138SN01D0RVS JAB5_E6138SN02JNMBE JOB1_ERDI6OO01D4TDK JOB4_E54PARH01C5B4G JAA1_ER85B5301CXJNL JAA1_ER85B5301DOJ55 JAA2_ESJ6S1K01BLX3S JAA2_ESJ6S1K01BYKRX JAA3_E4QP0ZC02HXQ5V JAA4_E6X9J9101ECFE9 JAA5_E6X9J9102J0S09 JOA3_E3VCB0K02HONTL JOA4_E5W9ZWM01CFCGT JOA4_E5W9ZWM01D7CVF JOA4_E5W9ZWM01ENZYU
ABCF1	ABCF1	6	30654142	30654225	gt_ag	JAB3_E4QP0ZC01C4H8Y JAB4_E6138SN01A4JI7 JAB4_E6138SN01D0RVS JOB1_ERDI6OO01D4TDK JOB4_E54PARH01C5B4G JAA1_ER85B5301CXJNL JAA1_ER85B5301DOJ55 JAA2_ESJ6S1K01BYKRX JAA3_E4QP0ZC02HXQ5V JAA4_E6X9J9101ECFE9 JAA5_E6X9J9102J0S09 JOA3_E3VCB0K02HONTL JOA4_E5W9ZWM01CFCGT JOA4_E5W9ZWM01D7CVF JOA4_E5W9ZWM01ENZYU JOA5_E5W9ZWM02HFF92
ABCF1	ABCF1	6	30654334	30655686	gt_ag	JAB3_E4QP0ZC01C4H8Y JAB4_E6138SN01D0RVS JAB7_E56FR8H02JP5QG JOB1_ERDI6OO01D4TDK JAA1_ER85B5301BAFV5 JAA1_ER85B5301CXJNL JAA2_ESJ6S1K01A3KD5 JAA2_ESJ6S1K01BQSEM JAA2_ESJ6S1K01BYKRX JAA2_ESJ6S1K01C5EDT JAA2_ESJ6S1K01CQY8W JAA2_ESJ6S1K01DB1L2 JAA2_ESJ6S1K01DP1O9 JAA2_ESJ6S1K01EL6UR JAA3_E4QP0ZC02HXQ5V JAA4_E6X9J9101DQ3X3 JAA4_E6X9J9101ECFE9 JAA4_E6X9J9101EK8UR JAA5_E6X9J9102GQRH5 JAA5_E6X9J9102HX9ZP…
ABCF1	ABCF1	6	30655762	30656161	gt_ag	JAB3_E4QP0ZC01C4H8Y JAB7_E56FR8H02HJOLQ JAB7_E56FR8H02JP5QG JAA1_ER85B5301BAFV5 JAA1_ER85B5301BNQ0Z JAA2_ESJ6S1K01A3KD5 JAA2_ESJ6S1K01BQSEM JAA2_ESJ6S1K01BYKRX JAA2_ESJ6S1K01C5EDT JAA2_ESJ6S1K01CQY8W JAA2_ESJ6S1K01DB1L2 JAA2_ESJ6S1K01DP1O9 JAA2_ESJ6S1K01EL6UR JAA2_ESJ6S1K01EQQPT JAA4_E6X9J9101DAGE3 JAA4_E6X9J9101DQ3X3 JAA4_E6X9J9101EK8UR JAA5_E6X9J9102GQRH5 JAA5_E6X9J9102HX9ZP JAA5_E6X9J9102JI2FO…
ABCF1	ABCF1	6	30656276	30658149	gt_ag	JAB7_E56FR8H02HJOLQ JAA1_ER85B5301BNQ0Z JAA2_ESJ6S1K01A3KD5 JAA2_ESJ6S1K01BKG4F JAA2_ESJ6S1K01BQSEM JAA2_ESJ6S1K01C5EDT JAA2_ESJ6S1K01CQY8W JAA2_ESJ6S1K01DB1L2 JAA2_ESJ6S1K01DP1O9 JAA2_ESJ6S1K01EL6UR JAA2_ESJ6S1K01EQQPT JAA4_E6X9J9101DAGE3 JAA4_E6X9J9101DQ3X3 JAA4_E6X9J9101ENJWI JAA5_E6X9J9102GQRH5 JAA5_E6X9J9102HX9ZP JAA5_E6X9J9102JI2FO JOA1_ERDI6OO02F4IBQ JOA3_E3VCB0K02IDN8M JOA4_E5W9ZWM01AWFZ6…
ABCF1	ABCF1	6	30658264	30658821	gt_ag	JAB7_E56FR8H02GNHQL JAB7_E56FR8H02HJOLQ JAA1_ER85B5301BNQ0Z JAA2_ESJ6S1K01BKG4F JAA2_ESJ6S1K01C9A7D JAA4_E6X9J9101BP469 JAA4_E6X9J9101D6DUK JAA4_E6X9J9101DAGE3 JAA4_E6X9J9101EH29Q JAA4_E6X9J9101ENJWI JOA1_ERDI6OO02F4IBQ JOA4_E5W9ZWM01AWFZ6 JOA4_E5W9ZWM01EJ3RK JOA5_E5W9ZWM02F2ZTG
ABCF1	ABCF1	6	30658945	30659363	gt_ag	JAB6_E56FR8H01CTIYO JAB7_E56FR8H02GNHQL JAA1_ER85B5301CNJLR JAA2_ESJ6S1K01C9A7D JAA4_E6X9J9101BP469 JAA4_E6X9J9101D6DUK JAA4_E6X9J9101EH29Q
ABCF1	ABCF1	6	30659465	30659560	gt_ag	JAA1_ER85B5301BGTFH JAA1_ER85B5301CNJLR JAA5_E6X9J9102GNGUD JAA5_E6X9J9102IPOHI JOA4_E5W9ZWM01B946W
ABCF1	ABCF1	6	30659647	30659947	gt_ag	JAA1_ER85B5301AZA18 JAA2_ESJ6S1K01EAKHJ JAA4_E6X9J9101AYUIS JAA5_E6X9J9102F3QC1 JOA4_E5W9ZWM01BG9DG
ABCF1	ABCF1	6	30660088	30660173	gt_ag	JAB4_E6138SN01CTCTE JAA4_E6X9J9101DDXSB JOA1_ERDI6OO02IWWJG JOA2_ERTYMEZ02GU8SQ JOA3_E3VCB0K02FWT8E JOA4_E5W9ZWM01BG9DG
ABCF1	ABCF1	6	30660323	30661015	gt_ag	JAA4_E6X9J9101A1LK4 JAA4_E6X9J9101DDXSB JAA4_E6X9J9101DYL6V JAA5_E6X9J9102JXN4O JOA2_ERTYMEZ02H8IIZ JOA2_ERTYMEZ02HTB5Y JOA2_ERTYMEZ02IBA0H JOA2_ERTYMEZ02IBW3B JOA3_E3VCB0K02JEJ9T JOA5_E5W9ZWM02IM93P
ABCF1	ABCF1	6	30661100	30661313	gt_ag	JAA4_E6X9J9101A1LK4 JAA4_E6X9J9101DYL6V JAA5_E6X9J9102JXN4O JOA4_E5W9ZWM01CGLZO JOA4_E5W9ZWM01D367Y JOA5_E5W9ZWM02HFOXU
ABCF1	ABCF1	6	30661439	30661634	gt_ag	JOB5_E54PARH02ITD53 JAA1_ER85B5301D4FSC JAA4_E6X9J9101B03LL JAA5_E6X9J9102J0K70 JAA5_E6X9J9102J0RJM JOA3_E3VCB0K02FUHCX JOA3_E3VCB0K02G5RDF JOA3_E3VCB0K02IZK16 JOA4_E5W9ZWM01D367Y JOA5_E5W9ZWM02HFOXU
ABCF1	ABCF1	6	30661748	30661889	gt_ag	JOB5_E54PARH02ITD53 JAA1_ER85B5301D4FSC JAA4_E6X9J9101B03LL JAA5_E6X9J9102H04XT JAA5_E6X9J9102J0K70 JAA5_E6X9J9102J0RJM JOA2_ERTYMEZ02GG027 JOA3_E3VCB0K02G5RDF JOA3_E3VCB0K02HR71P JOA3_E3VCB0K02JCP9Y
ABCF1	ABCF1	6	30662062	30662229	gt_ag	JAB2_ESJ6S1K02GKWZJ JAB5_E6138SN02GZRUN JAA2_ESJ6S1K01CQBTP JAA5_E6X9J9102H04XT JOA2_ERTYMEZ02GG027 JOA3_E3VCB0K02HK41V JOA3_E3VCB0K02HR71P JOA3_E3VCB0K02JCP9Y JOA4_E5W9ZWM01CZ30I JOA4_E5W9ZWM01ER7RZ JOA5_E5W9ZWM02JIITN
ABCF1	ABCF1	6	30662305	30662396	gt_ag	JAB2_ESJ6S1K02GKWZJ JAB3_E4QP0ZC01CAHSG JAB5_E6138SN02GZRUN JAB5_E6138SN02I4V7S JAA2_ESJ6S1K01BPX6W JOA2_ERTYMEZ02H8FUG JOA2_ERTYMEZ02JY7SA JOA3_E3VCB0K02HK41V JOA4_E5W9ZWM01ER7RZ JOA5_E5W9ZWM02JIITN
ABCF1	ABCF1	6	30662468	30665443	gt_ag	JAB2_ESJ6S1K02GKWZJ JAB3_E4QP0ZC01CAHSG JAB5_E6138SN02GZRUN JAB5_E6138SN02I4V7S JAA2_ESJ6S1K01BPX6W JAA5_E6X9J9102G1FOT JAA5_E6X9J9102I3F1M JOA2_ERTYMEZ02H8FUG JOA2_ERTYMEZ02JY7SA JOA3_E3VCB0K02HK41V JOA4_E5W9ZWM01ER7RZ JOA5_E5W9ZWM02JIITN
ABCF1	ABCF1	6	30665477	30665561	gt_ag	JAB3_E4QP0ZC01CAHSG JAB5_E6138SN02GZRUN JAB5_E6138SN02I4V7S JAA2_ESJ6S1K01BPX6W JAA5_E6X9J9102G1FOT JAA5_E6X9J9102I3F1M JOA2_ERTYMEZ02H8FUG JOA2_ERTYMEZ02JY7SA JOA3_E3VCB0K02HK41V JOA3_E3VCB0K02JKHCK JOA4_E5W9ZWM01ER7RZ JOA5_E5W9ZWM02JIITN
ABCF1	ABCF1	6	30665731	30665904	gt_ag	JAB1_ER85B5302FXTZY JOB5_E54PARH02H3182 JAA1_ER85B5301A1DI6 JAA1_ER85B5301A33Z0 JAA1_ER85B5301BI0N1 JAA1_ER85B5301CHNRY JAA1_ER85B5301D5074 JAA1_ER85B5301DBLLD JAA1_ER85B5301EBBMP JAA3_E4QP0ZC02JDQTE JAA4_E6X9J9101CM2ES JOA2_ERTYMEZ02FXAVP JOA3_E3VCB0K02JKHCK
ABCF1	ABCF1	6	30665970	30666061	gt_ag	JAB4_E6138SN01B7LIT JOB5_E54PARH02H3182 JAA3_E4QP0ZC02JDQTE JAA4_E6X9J9101CM2ES JOA2_ERTYMEZ02FXAVP
ABCF1	ABCF1	6	30666135	30666290	gt_ag	JAB3_E4QP0ZC01BB428 JAB3_E4QP0ZC01C4EM4 JAB3_E4QP0ZC01C4XXF JAB3_E4QP0ZC01DXHVJ JAB3_E4QP0ZC01EF9ZY JAB4_E6138SN01B7LIT JAB5_E6138SN02I1ISK JOB5_E54PARH02H3182 JAA3_E4QP0ZC02FP64U JAA3_E4QP0ZC02GR1DF JAA3_E4QP0ZC02GYI56 JAA3_E4QP0ZC02HZ8DN JAA3_E4QP0ZC02I4NI8 JAA3_E4QP0ZC02I9JI3 JAA4_E6X9J9101AS4O3 JAA4_E6X9J9101CM2ES JAA5_E6X9J9102IDMVG JOA3_E3VCB0K02H34QJ
ABCF2	ABCF2	7	150542897	150542211	gt_ag	JOB5_E54PARH02HX6IY JOB5_E54PARH02JAU1D JAA1_ER85B5301BCB36 JAA1_ER85B5301ESI6R JAA4_E6X9J9101BEGBS JOA1_ERDI6OO02GP4B5 JOA3_E3VCB0K02F8MIP JOA3_E3VCB0K02JU3R4
ABCF2	ABCF2	7	150543622	150543102	gt_ag	JAA1_ER85B5301D5PFQ JAA3_E4QP0ZC02ID79Y JAA4_E6X9J9101C76NT JAA4_E6X9J9101DFAHF JAA4_E6X9J9101EA5HB JAA4_E6X9J9101EG2P0 JAA4_E6X9J9101EGWEE JAA5_E6X9J9102IR48H JOA2_ERTYMEZ02F4V5X JOA2_ERTYMEZ02HGEXQ JOA3_E3VCB0K02HISY0 JOA3_E3VCB0K02HKTQW JOA4_E5W9ZWM01CSE7D JOA4_E5W9ZWM01EAI24
ABCF2	ABCF2	7	150543985	150543752	gt_ag	JAB7_E56FR8H02HKHY2 JAA3_E4QP0ZC02ID79Y JAA4_E6X9J9101C76NT JAA4_E6X9J9101DFAHF JAA4_E6X9J9101EA5HB JAA4_E6X9J9101EG2P0 JAA4_E6X9J9101EGWEE JAA5_E6X9J9102IR48H JOA2_ERTYMEZ02F4V5X JOA3_E3VCB0K02JQF1K JOA4_E5W9ZWM01A9FKK JOA4_E5W9ZWM01CSE7D JOA4_E5W9ZWM01EAI24
ABCF2	ABCF2	7	150546099	150544049	gt_ag	JAB5_E6138SN02G8LSX JAA4_E6X9J9101CNKUM JOA2_ERTYMEZ02F2GMW JOA3_E3VCB0K02JQF1K JOA4_E5W9ZWM01A9FKK JOA5_E5W9ZWM02GD8HS
ABCF2	ABCF2	7	150546579	150546211	gt_ag	JAB4_E6138SN01D666A JAB5_E6138SN02G8LSX JAB5_E6138SN02JRUHJ JOB4_E54PARH01BMRG8 JAA2_ESJ6S1K01DXAU4 JAA3_E4QP0ZC02HQR7E JAA4_E6X9J9101CNKUM JOA2_ERTYMEZ02F2GMW JOA2_ERTYMEZ02G5RV9 JOA5_E5W9ZWM02GD8HS
ABCF2	ABCF2	7	150546772	150546670	gt_ag	JAB4_E6138SN01B8KOB JAB4_E6138SN01D666A JAB5_E6138SN02G8LSX JAB5_E6138SN02GDYRF JAB5_E6138SN02JRUHJ JOB4_E54PARH01BMRG8 JOB4_E54PARH01D3ZVR JAA2_ESJ6S1K01DXAU4 JAA3_E4QP0ZC02HQR7E JOA2_ERTYMEZ02G5RV9
ABCF2	ABCF2	7	150547082	150546893	gt_ag	JAB4_E6138SN01B8KOB JAB5_E6138SN02IA1BY JAA5_E6X9J9102F38RF JOA2_ERTYMEZ02I5MP8 JOA2_ERTYMEZ02IERGB JOA3_E3VCB0K02H01U4 JOA3_E3VCB0K02HIGH1 JOA4_E5W9ZWM01CNBYU
ABCF2	ABCF2	7	150549596	150547179	gt_ag	JAB5_E6138SN02F9OIX JAB5_E6138SN02IA1BY JAA5_E6X9J9102F38RF JOA2_ERTYMEZ02HG69F JOA2_ERTYMEZ02I5MP8 JOA2_ERTYMEZ02IERGB JOA3_E3VCB0K02GRJV9 JOA3_E3VCB0K02H01U4 JOA3_E3VCB0K02HIGH1 JOA4_E5W9ZWM01CNBYU
ABCF2	ABCF2	7	150550539	150549700	gt_ag	JAB4_E6138SN01A7M2I JAB5_E6138SN02F9OIX JAB5_E6138SN02IA1BY JOB2_ERTYMEZ01B6F3J JOB3_E3VCB0K01E4KE9 JAA2_ESJ6S1K01CP7TI JOA3_E3VCB0K02GJCLG JOA3_E3VCB0K02GRJV9
ABCF2	ABCF2	7	150551696	150550636	gt_ag	JAB4_E6138SN01A7M2I JOB2_ERTYMEZ01B6F3J JOB3_E3VCB0K01E4KE9 JAA2_ESJ6S1K01CP7TI JAA4_E6X9J9101DH4CJ JOA3_E3VCB0K02GJCLG JOA5_E5W9ZWM02FP8BS
ABCF2	ABCF2	7	150551950	150551869	gt_ag	JAB1_ER85B5302FPEZ7 JAB3_E4QP0ZC01D0F1C JAB6_E56FR8H01B2U4I JAA3_E4QP0ZC02IFUFZ JAA4_E6X9J9101DH4CJ JAA5_E6X9J9102FZ7Z2 JOA3_E3VCB0K02JV83T JOA5_E5W9ZWM02I2CMS
ABCF2	ABCF2	7	150552794	150552134	gt_ag	JAB3_E4QP0ZC01D0F1C JAB4_E6138SN01D2W24 JAA1_ER85B5301B7JLD JAA3_E4QP0ZC02GZZMA JOA3_E3VCB0K02H86E7 JOA5_E5W9ZWM02FWN2T
ABCF2	ABCF2	7	150554323	150553008	gt_ag	JAB4_E6138SN01AQP2Q JAB4_E6138SN01B8ULV JAB4_E6138SN01B80XD JAB5_E6138SN02FJJIT JAA2_ESJ6S1K01CICZL JOA1_ERDI6OO02HLJHJ JOA2_ERTYMEZ02FMT1M JOA2_ERTYMEZ02IC23W JOA2_ERTYMEZ02JGJLB JOA3_E3VCB0K02FWM0U JOA3_E3VCB0K02IQU4Q JOA3_E3VCB0K02JV4LE JOA4_E5W9ZWM01EI2R5
ABCF2	ABCF2	7	150555181	150554520	gt_ag	JAB4_E6138SN01AR0DY JAB5_E6138SN02FJJIT JOA3_E3VCB0K02FWM0U JOA3_E3VCB0K02I1VJ8 JOA4_E5W9ZWM01AI9QX JOA4_E5W9ZWM01EI2R5 JOA5_E5W9ZWM02I0SFL JOA5_E5W9ZWM02IYI87
ABCF3	ABCF3	3	185386763	185386988	gt_ag	JAB5_E6138SN02F8F1V JAB5_E6138SN02JAXWW JOB5_E54PARH02HH2YU JAA4_E6X9J9101CQ9V1 JAA5_E6X9J9102JCQW1 JOA3_E3VCB0K02G0262 JOA3_E3VCB0K02HPWJU
ABCF3	ABCF3	3	185387137	185387277	gt_ag	JAB1_ER85B5302FMRCX JAB5_E6138SN02F8F1V JAB5_E6138SN02JAXWW JOB4_E54PARH01DCA6Z JOB5_E54PARH02HH2YU JOB5_E54PARH02JBH50 JAA4_E6X9J9101ARWW3 JAA4_E6X9J9101CQ9V1 JAA5_E6X9J9102IWE8P JAA5_E6X9J9102JCQW1 JOA3_E3VCB0K02G0262 JOA3_E3VCB0K02HPWJU
ABCF3	ABCF3	3	185387358	185387878	gt_ag	JAB4_E6138SN01BWIE4 JAA4_E6X9J9101ARWW3 JAA5_E6X9J9102IWE8P
ABCF3	ABCF3	3	185387926	185388145	gt_ag	JAB4_E6138SN01BWIE4 JAB4_E6138SN01CFRVT JAB4_E6138SN01DAD2P JAB7_E56FR8H02F6IKO JAA5_E6X9J9102IWE8P
ABCF3	ABCF3	3	185388244	185388342	gt_ag	JAB4_E6138SN01BWIE4 JAB4_E6138SN01CFRVT JAB4_E6138SN01DAD2P JAB7_E56FR8H02F6IKO JOB2_ERTYMEZ01BL1JG JAA1_ER85B5301C4RHO JAA4_E6X9J9101BOWA7 JAA4_E6X9J9101CB33H JOA3_E3VCB0K02IJ75F
ABCF3	ABCF3	3	185388466	185388622	gt_ag	JAB3_E4QP0ZC01BL2VP JAB4_E6138SN01D83Y6 JAB4_E6138SN01EBZB3 JAB5_E6138SN02IS85W JAB5_E6138SN02IYOBU JOB1_ERDI6OO01A5I5R JOB3_E3VCB0K01D0UHP JAA4_E6X9J9101BOWA7 JAA4_E6X9J9101CB33H JAA4_E6X9J9101DLYMJ JAA4_E6X9J9101EJKBC JAA5_E6X9J9102FMF70 JAA5_E6X9J9102HGM7C JOA2_ERTYMEZ02GSQKX
ABCF3	ABCF3	3	185389324	185389410	gt_ag	JAB5_E6138SN02GDAXX JOB3_E3VCB0K01CV347
ABCF3	ABCF3	3	185389471	185389569	gt_ag	JAB5_E6138SN02GDAXX JOB3_E3VCB0K01CV347
ABCF3	ABCF3	3	185389627	185389736	gt_ag	JAB5_E6138SN02GDAXX JOB2_ERTYMEZ01EZHZ6 JOB3_E3VCB0K01BPST5 JOB3_E3VCB0K01CV347 JOB3_E3VCB0K01EGGNU JOB4_E54PARH01CJO1S JAA4_E6X9J9101CXMTO
ABCF3	ABCF3	3	185389760	185389869	gt_ag	JAB5_E6138SN02GDAXX JOB2_ERTYMEZ01EZHZ6 JOB3_E3VCB0K01BPST5 JOB3_E3VCB0K01CV347 JOB3_E3VCB0K01EGGNU JOB4_E54PARH01CJO1S JAA4_E6X9J9101CXMTO
ABCF3	ABCF3	3	185389926	185390038	gt_ag	JOB2_ERTYMEZ01EZHZ6 JOB3_E3VCB0K01BPST5 JOB3_E3VCB0K01EGGNU JOB4_E54PARH01CJO1S JAA4_E6X9J9101CXMTO JOA2_ERTYMEZ02GUOGK
ABCF3	ABCF3	3	185390240	185390336	gt_ag	JOB3_E3VCB0K01C2EFI JOA1_ERDI6OO02F1ZMP JOA1_ERDI6OO02F71G2
ABCF3	ABCF3	3	185390414	185391480	gt_ag	JAB5_E6138SN02GAGIM JAB5_E6138SN02GVDGJ JOB3_E3VCB0K01C2EFI JOA1_ERDI6OO02F1ZMP JOA5_E5W9ZWM02HO3RD
ABCF3	ABCF3	3	185391526	185391604	gt_ag	JAB5_E6138SN02GAGIM JAB5_E6138SN02GVDGJ JAB6_E56FR8H01BCZV6 JAA3_E4QP0ZC02H3OJT JAA5_E6X9J9102FOF1Z JOA1_ERDI6OO02F1ZMP JOA5_E5W9ZWM02HO3RD
ABCF3	ABCF3	3	185391738	185393082	gt_ag	JAB5_E6138SN02GAGIM JAB5_E6138SN02GVDGJ JAB5_E6138SN02IJHED JAB6_E56FR8H01BCZV6 JOB5_E54PARH02IKU7O JAA3_E4QP0ZC02H3OJT JAA3_E4QP0ZC02JUQQA JAA5_E6X9J9102FOF1Z JAA5_E6X9J9102FYVFF JOA3_E3VCB0K02GRYWH JOA4_E5W9ZWM01D729A
ABCF3	ABCF3	3	185393172	185393286	gt_ag	JAB5_E6138SN02IJHED JOB5_E54PARH02IKU7O JAA3_E4QP0ZC02JUQQA JAA5_E6X9J9102FYVFF JOA3_E3VCB0K02GRYWH
ABCF3	ABCF3	3	185393379	185393583	gt_ag	JAB7_E56FR8H02F9LPB JOB5_E54PARH02IORZT JAA3_E4QP0ZC02JUQQA JOA3_E3VCB0K02F2VRS JOA4_E5W9ZWM01CUEV6
ABCF3	ABCF3	3	185393717	185393846	gt_ag	JAB4_E6138SN01CWPX1 JAB5_E6138SN02IOYZ3 JAB7_E56FR8H02F9LPB JOB5_E54PARH02IORZT JOA2_ERTYMEZ02H0U85 JOA3_E3VCB0K02F2VRS
ABCF3	ABCF3	3	185393935	185394021	gt_ag	JAB4_E6138SN01CWPX1 JAB5_E6138SN02G2TZA JAB5_E6138SN02IOYZ3 JOB4_E54PARH01A4ZN3 JOA2_ERTYMEZ02H0U85 JOA3_E3VCB0K02JXZVA JOA5_E5W9ZWM02HDDS0
ABCG1	ABCG1	21	42512484	42518849	gt_ag	JOB3_E3VCB0K01EKJBN
ABCG1	ABCG1	21	42564367	42566481	gt_ag	JAB5_E6138SN02J6IPV
ABCG1	ABCG1	21	42566615	42570073	gt_ag	JAB5_E6138SN02J6IPV
ABCG1	ABCG1	21	42575599	42577738	gt_ag	JOB3_E3VCB0K01EAUYE JOB4_E54PARH01EKXXT JOB5_E54PARH02GWV3Y
ABCG1	ABCG1	21	42577863	42579058	gt_ag	JOB3_E3VCB0K01EAUYE JAA2_ESJ6S1K01EVKT6
ABCG1	ABCG1	21	42579174	42581067	gt_ag	JOB2_ERTYMEZ01C665N JOB5_E54PARH02H1CF9
ABCG1	ABCG1	21	42581253	42581389	gt_ag	JOB5_E54PARH02H1CF9
ABCG1	ABCG1	21	42583398	42584270	gt_ag	JOB4_E54PARH01AZOUS
ABCG1	ABCG1	21	42584372	42584676	gt_ag	JOB4_E54PARH01CASZV JOA5_E5W9ZWM02IEDGY
ABCG1	ABCG1	21	42584836	42587720	gt_ag	JOB4_E54PARH01CASZV JOA5_E5W9ZWM02IEDGY
ABCG2	ABCG2	4	89234752	89232558	gt_ag	JAB1_ER85B5302HM9YC JAB4_E6138SN01AOT6W JAB5_E6138SN02GEDAQ JAB5_E6138SN02I60LR JOB2_ERTYMEZ01AIXHY JOB4_E54PARH01BKHEX JOB5_E54PARH02FTTSB JAA5_E6X9J9102HD7RC JAA5_E6X9J9102I0UO6 JAA5_E6X9J9102IVX01
ABCG2	ABCG2	4	89235695	89234836	gt_ag	JAB1_ER85B5302HM9YC JAB4_E6138SN01AOT6W JAB5_E6138SN02GEDAQ JAB5_E6138SN02I60LR JAB7_E56FR8H02G6W6Q JAB7_E56FR8H02JH18M JOB2_ERTYMEZ01AIXHY JOB4_E54PARH01BKHEX JAA1_ER85B5301BB8WF JAA5_E6X9J9102HD7RC JAA5_E6X9J9102I0UO6 JAA5_E6X9J9102IVX01
ABCG2	ABCG2	4	89237628	89235786	gt_ag	JAB3_E4QP0ZC01B3TJ2 JAB5_E6138SN02GEDAQ JAB5_E6138SN02IFBOV JAB7_E56FR8H02G6W6Q JAB7_E56FR8H02JH18M JOB1_ERDI6OO01BTAZ0 JOB2_ERTYMEZ01AIXHY JAA1_ER85B5301BB8WF JOA2_ERTYMEZ02ISLGY
ABCG2	ABCG2	4	89239499	89237784	gt_ag	JAB3_E4QP0ZC01B3TJ2 JAB5_E6138SN02IFBOV JOB1_ERDI6OO01BTAZ0 JOB3_E3VCB0K01BZB47
ABCG2	ABCG2	4	89241405	89239625	gt_ag	JAB3_E4QP0ZC01B4KQU
ABCG2	ABCG2	4	89247359	89241496	gt_ag	JAB3_E4QP0ZC01B4KQU
ABCG2	ABCG2	4	89258284	89255235	gt_ag	JOB4_E54PARH01C9G1G JAA3_E4QP0ZC02J0MAF JOA3_E3VCB0K02INX11 JOA3_E3VCB0K02JLR9Z
ABCG2	ABCG2	4	89261810	89258437	gt_ag	JOB3_E3VCB0K01EKDBZ JOB4_E54PARH01C9G1G JOA3_E3VCB0K02J0UJ3
ABCG2	ABCG2	4	89271236	89261969	gt_ag	JOB4_E54PARH01BMXKH JOA3_E3VCB0K02F49YV
ABCG2	ABCG2	4	89271978	89271390	gt_ag	JOB3_E3VCB0K01EZY9E JOA3_E3VCB0K02F49YV
ABCG2	ABCG2	4	89272751	89272094	gt_ag	JOB3_E3VCB0K01EZY9E JAA5_E6X9J9102GHRZB
ABCG2	ABCG2	4	89279968	89272812	gt_ag	JAB6_E56FR8H01EAQFW JAA5_E6X9J9102GHRZB
ABCG2	ABCG2	4	89298561	89280191	gt_ag	JAB5_E6138SN02HURCL
ABCG4	ABCG4	11	118525284	118525873	gt_ag	JAB7_E56FR8H02G549B JOB2_ERTYMEZ01D4P8S
ABCG4	ABCG4	11	118526124	118529945	gt_ag	JOB3_E3VCB0K01CCLGG JOB3_E3VCB0K01D9Y3Z JOB3_E3VCB0K01E1A56
ABCG4	ABCG4	11	118530064	118530179	gt_ag	JAB6_E56FR8H01DJLV5 JAB7_E56FR8H02JWIA3 JOB1_ERDI6OO01CTQW2 JOB3_E3VCB0K01E1A56
ABCG4	ABCG4	11	118530313	118530444	gt_ag	JAB6_E56FR8H01DJLV5
ABCG4	ABCG4	11	118534253	118534476	gt_ag	JAB4_E6138SN01CEUYI JAB4_E6138SN01EY5OI JAB5_E6138SN02H8TCR
ABCG4	ABCG4	11	118534646	118534748	gt_ag	JOB3_E3VCB0K01DII85
ABCG4	ABCG4	11	118536306	118536457	gt_ag	JAB2_ESJ6S1K02HJ0JH
ABCG5	ABCG5	2	43895119	43893953	gt_ag	JAA5_E6X9J9102JKTR2
ABCG5	ABCG5	2	43900557	43895233	gt_ag	JAA5_E6X9J9102JKTR2
ABHD10	ABHD10	3	113180741	113183320	gt_ag	JAB5_E6138SN02HK3OV JAB5_E6138SN02JS9S6 JOB3_E3VCB0K01D13BR JAA2_ESJ6S1K01DSD2K JOA3_E3VCB0K02JD58E
ABHD10	ABHD10	3	113183505	113187800	gt_ag	JAB4_E6138SN01B6DB1 JAB4_E6138SN01CLOAC JAB4_E6138SN01EIR7H JAB5_E6138SN02I1D7J JOA2_ERTYMEZ02GKDJZ JOA4_E5W9ZWM01ARLB1
ABHD10	ABHD10	3	113187913	113188450	gt_ag	JAB4_E6138SN01B6DB1 JAB4_E6138SN01CLOAC JAB5_E6138SN02FPV92 JAB5_E6138SN02I1D7J JAA2_ESJ6S1K01ERDEG JAA4_E6X9J9101DCFC0 JAA5_E6X9J9102I3J1K JOA4_E5W9ZWM01ARLB1
ABHD10	ABHD10	3	113188589	113192913	gt_ag	JAB1_ER85B5302FRYNH JAB1_ER85B5302JM671 JAB2_ESJ6S1K02JMHAB JAB2_ESJ6S1K02JMNLT JAB3_E4QP0ZC01EXG92 JAB5_E6138SN02FPV92 JAB7_E56FR8H02HL2FR JAA2_ESJ6S1K01ERDEG JAA4_E6X9J9101DCFC0 JAA5_E6X9J9102FP5Q6 JAA5_E6X9J9102I3J1K JOA2_ERTYMEZ02HDE8S JOA2_ERTYMEZ02HG0J0 JOA2_ERTYMEZ02HGU5E
ABHD11	ABHD11	7	72789194	72788958	gt_ag	JOA2_ERTYMEZ02I0ZNE
ABHD11	ABHD11	7	72789486	72789377	gt_ag	JOA2_ERTYMEZ02I0ZNE
ABHD11	ABHD11	7	72790593	72790002	gt_ag	JAA4_E6X9J9101B37Y1 JOA3_E3VCB0K02GT1J0 JOA5_E5W9ZWM02IUY37
ABHD11	ABHD11	7	72790911	72790730	gt_ag	JOA5_E5W9ZWM02IUY37
ABHD12	ABHD12	20	25230854	25223667	gt_ag	JOA1_ERDI6OO02HPTHE
ABHD12	ABHD12	20	25230854	25229521	gt_ag	JOB3_E3VCB0K01A6G5S JOB4_E54PARH01EFGDR JAA5_E6X9J9102FPDMU JOA1_ERDI6OO02GN2FQ JOA3_E3VCB0K02IDR4W JOA5_E5W9ZWM02F01GG
ABHD12	ABHD12	20	25232185	25230983	gt_ag	JAB4_E6138SN01B6TQK JAB5_E6138SN02F5YHI JAB5_E6138SN02G16EW JOB3_E3VCB0K01A6G5S JOB4_E54PARH01EFGDR JAA4_E6X9J9101ER0U9 JAA5_E6X9J9102FPDMU JOA1_ERDI6OO02GN2FQ JOA3_E3VCB0K02IDR4W JOA4_E5W9ZWM01DJNY9 JOA5_E5W9ZWM02FS7TU
ABHD12	ABHD12	20	25235468	25232265	gt_ag	JAB4_E6138SN01B6TQK JAB5_E6138SN02F5YHI JAA3_E4QP0ZC02H9KN6 JAA4_E6X9J9101A0JKT JAA4_E6X9J9101ER0U9 JOA4_E5W9ZWM01DJNY9
ABHD12	ABHD12	20	25236601	25235552	gc_ag	JOB2_ERTYMEZ01BKM8M JOB3_E3VCB0K01CACGD JOB3_E3VCB0K01EEBNP JOB5_E54PARH02HJZJF JOB5_E54PARH02JQU8I JAA3_E4QP0ZC02H9KN6 JAA4_E6X9J9101A0JKT JAA4_E6X9J9101ER0U9
ABHD12	ABHD12	20	25237092	25236682	gt_ag	JAB1_ER85B5302GLGZ6 JAB1_ER85B5302GPTAC JAB1_ER85B5302H53U5 JAB4_E6138SN01ECB0Y JAB5_E6138SN02F7LII JOB2_ERTYMEZ01BKM8M JOB3_E3VCB0K01BSJVC JOB3_E3VCB0K01CACGD JOB3_E3VCB0K01DMGY4 JOB3_E3VCB0K01EEBNP JOB3_E3VCB0K01EISGL JOB5_E54PARH02HJZJF JOB5_E54PARH02JQU8I JAA1_ER85B5301BU4QQ JAA2_ESJ6S1K01EK07M JAA3_E4QP0ZC02H9KN6 JOA3_E3VCB0K02G7XBJ JOA3_E3VCB0K02HSCUX JOA3_E3VCB0K02JEEE3 JOA5_E5W9ZWM02GA1OM
ABHD12	ABHD12	20	25238081	25237131	gt_ag	JAB1_ER85B5302GLGZ6 JAB1_ER85B5302GPTAC JAB1_ER85B5302H53U5 JAB4_E6138SN01ECB0Y JAB5_E6138SN02F7LII JOB3_E3VCB0K01BSJVC JOB3_E3VCB0K01CACGD JOB3_E3VCB0K01DMGY4 JOB3_E3VCB0K01EEBNP JOB3_E3VCB0K01EISGL JOB5_E54PARH02HJZJF JOB5_E54PARH02JQU8I JAA1_ER85B5301BU4QQ JAA2_ESJ6S1K01EK07M JAA3_E4QP0ZC02H9KN6 JOA3_E3VCB0K02G7XBJ JOA3_E3VCB0K02HSCUX JOA3_E3VCB0K02JEEE3 JOA5_E5W9ZWM02GA1OM
ABHD12	ABHD12	20	25243560	25238212	gt_ag	JAB2_ESJ6S1K02JSB7Y JAB3_E4QP0ZC01AN90M JAB4_E6138SN01AI0T2 JAB4_E6138SN01AZKX4 JAB4_E6138SN01ECB0Y JAB5_E6138SN02F7LII JAB7_E56FR8H02JVP8V JOB2_ERTYMEZ01C3UQ8 JOB3_E3VCB0K01DMGY4 JOB3_E3VCB0K01EISGL JOB4_E54PARH01CSFEI JAA1_ER85B5301BU4QQ JAA2_ESJ6S1K01EK07M JOA3_E3VCB0K02G7XBJ JOA3_E3VCB0K02JEEE3
ABHD12	ABHD12	20	25245683	25243607	gt_ag	JAB2_ESJ6S1K02JSB7Y JAB3_E4QP0ZC01AN90M JAB4_E6138SN01AI0T2 JAB4_E6138SN01AZKX4 JOB2_ERTYMEZ01C3UQ8 JOB3_E3VCB0K01DMGY4 JOB4_E54PARH01CSFEI JOB5_E54PARH02HLG2O JAA4_E6X9J9101E1HW5 JOA2_ERTYMEZ02G5R9L JOA3_E3VCB0K02JEEE3 JOA4_E5W9ZWM01BYMWU
ABHD12	ABHD12	20	25248834	25245715	gt_ag	JAB2_ESJ6S1K02JSB7Y JAB3_E4QP0ZC01AN90M JAB4_E6138SN01AI0T2 JAB4_E6138SN01AZKX4 JAB7_E56FR8H02JVP8V JOB2_ERTYMEZ01C3UQ8 JOB4_E54PARH01CSFEI JOB5_E54PARH02HLG2O JAA4_E6X9J9101D5QF0 JAA4_E6X9J9101E1HW5 JAA5_E6X9J9102GLDAR JAA5_E6X9J9102HAIIQ JOA4_E5W9ZWM01BYMWU
ABHD12	ABHD12	20	25251960	25248955	gt_ag	JAB2_ESJ6S1K02JI7Y8 JAB5_E6138SN02F2HLX JAB5_E6138SN02GGEJ4 JAB5_E6138SN02JH0G7 JAB6_E56FR8H01C5X54 JOB3_E3VCB0K01EZ6QF JOB4_E54PARH01BK1UW JOB5_E54PARH02HLG2O JAA4_E6X9J9101D5QF0 JAA5_E6X9J9102GLDAR JAA5_E6X9J9102HAIIQ JOA3_E3VCB0K02GSO07 JOA3_E3VCB0K02GZFJK JOA4_E5W9ZWM01BYMWU
ABHD12	ABHD12	20	25267862	25252067	gt_ag	JAB2_ESJ6S1K02JI7Y8 JAB6_E56FR8H01BMCMW JAB6_E56FR8H01EOPZ6 JAB7_E56FR8H02FNKSK JOB3_E3VCB0K01EZ6QF JAA4_E6X9J9101D5QF0 JAA5_E6X9J9102GLDAR JAA5_E6X9J9102HAIIQ JAA5_E6X9J9102HZDFC JOA2_ERTYMEZ02G5R9L JOA2_ERTYMEZ02GYLAV JOA3_E3VCB0K02GSO07 JOA3_E3VCB0K02GZFJK JOA4_E5W9ZWM01BARMO
ABHD12	ABHD12	20	25319148	25267988	gt_ag	JOB1_ERDI6OO01AOGE2 JOB1_ERDI6OO01DK34K JOB5_E54PARH02HMBEC JAA4_E6X9J9101DRIZQ JAA5_E6X9J9102HZDFC
ABHD13	ABHD13	13	107669009	107679547	gt_ag	JAB4_E6138SN01EBEJA JAB5_E6138SN02FPGBJ
ABHD14A	ABHD14A	3	51984261	51986926	gt_ag	JOB5_E54PARH02HY0RG JOB5_E54PARH02IIY3C
ABHD14A	ABHD14A	3	51987139	51987314	gt_ag	JAB4_E6138SN01A89XD JOB3_E3VCB0K01C03YD JAA5_E6X9J9102H0RYK
ABHD14A	ABHD14A	3	51987431	51989448	gt_ag	JAA4_E6X9J9101DAKCN
ABHD14A	ABHD14A	3	51989685	51989891	gt_ag	JAB7_E56FR8H02HQN2Z JOB1_ERDI6OO01BOST3 JOB3_E3VCB0K01AO7CI JOB3_E3VCB0K01B6ARP JOB3_E3VCB0K01BSHDJ JOB3_E3VCB0K01D7HKU JOB3_E3VCB0K01EO6GL JOB4_E54PARH01DXHNV JOB5_E54PARH02GQD00 JOB5_E54PARH02GVQM3 JOA3_E3VCB0K02FWXUE
ABHD14B	ABHD14B	3	51978998	51978662	gt_ag	JOB4_E54PARH01DRKP0 JAA1_ER85B5301CQZF9 JAA2_ESJ6S1K01B2R2D JAA2_ESJ6S1K01BN9HQ JAA2_ESJ6S1K01BN9HT JAA2_ESJ6S1K01BROT7 JAA2_ESJ6S1K01BT2VF JAA2_ESJ6S1K01CWAHY JAA2_ESJ6S1K01DKVAK JAA2_ESJ6S1K01EFIBY
ABHD2	ABHD2	15	87432799	87457959	gt_ag	JAB3_E4QP0ZC01CC1PH
ABHD2	ABHD2	15	87458060	87460556	gt_ag	JAB3_E4QP0ZC01CC1PH JOB2_ERTYMEZ01AY7LY
ABHD2	ABHD2	15	87460757	87495911	gt_ag	JAB4_E6138SN01B76NH JAB4_E6138SN01DP6JH JAB4_E6138SN01EN87G JAB5_E6138SN02G5A03 JAB5_E6138SN02GRG2F JAB5_E6138SN02ICM5K JOB5_E54PARH02FRRJK JAA4_E6X9J9101BDGRI JAA4_E6X9J9101CYAJX JOA2_ERTYMEZ02IPX5G JOA4_E5W9ZWM01CFIR6
ABHD2	ABHD2	15	87496088	87499601	gt_ag	JAB1_ER85B5302IBVZH JAB5_E6138SN02JOI7H JOB2_ERTYMEZ01D93ZV
ABHD2	ABHD2	15	87520231	87529658	gt_ag	JAB5_E6138SN02IFT7I JOB2_ERTYMEZ01A3PS3 JOB5_E54PARH02IGY13 JAA1_ER85B5301DI74X
ABHD2	ABHD2	15	87529752	87532427	gt_ag	JAB5_E6138SN02IFT7I JAB6_E56FR8H01AQKWC JOB2_ERTYMEZ01A3PS3 JOB5_E54PARH02IGY13 JAA4_E6X9J9101CDX3J
ABHD2	ABHD2	15	87532539	87535314	gt_ag	JAB6_E56FR8H01AQKWC JAA4_E6X9J9101CDX3J JAA5_E6X9J9102GDFLC
ABHD2	ABHD2	15	87535385	87537469	gt_ag	JAA4_E6X9J9101CDX3J JAA5_E6X9J9102GDFLC
ABHD2	ABHD2	15	87537555	87539461	gt_ag	JAB2_ESJ6S1K02FR4KP JAB2_ESJ6S1K02GRCDJ
ABHD3	ABHD3	18	17490819	17485723	gt_ag	JAB5_E6138SN02HLMAS JAB5_E6138SN02JM6XB JAA4_E6X9J9101APVP9 JAA4_E6X9J9101B7KN7 JAA4_E6X9J9101BVDTU JAA5_E6X9J9102G5OXI JOA1_ERDI6OO02HG89X JOA3_E3VCB0K02IDXN9 JOA4_E5W9ZWM01DJM06
ABHD3	ABHD3	18	17491062	17490986	gt_ag	JAB5_E6138SN02HLMAS JAB6_E56FR8H01DFM59 JAA1_ER85B5301E2BUE JAA2_ESJ6S1K01BSJU2 JAA2_ESJ6S1K01EN2UM JAA4_E6X9J9101B7KN7 JAA4_E6X9J9101B495J JAA4_E6X9J9101BVDTU JAA5_E6X9J9102GRHO1 JOA1_ERDI6OO02HG89X JOA4_E5W9ZWM01C0DHC JOA5_E5W9ZWM02F2C0T JOA5_E5W9ZWM02H0AUQ
ABHD3	ABHD3	18	17493128	17491112	gt_ag	JAB6_E56FR8H01DFM59 JAA1_ER85B5301E2BUE JAA2_ESJ6S1K01BSJU2 JAA2_ESJ6S1K01EN2UM JAA4_E6X9J9101B495J JAA5_E6X9J9102GRHO1 JOA4_E5W9ZWM01C0DHC JOA5_E5W9ZWM02H0AUQ JOA5_E5W9ZWM02H55EQ
ABHD3	ABHD3	18	17498076	17493303	gt_ag	JAA2_ESJ6S1K01DNLAT JAA2_ESJ6S1K01DTCJC JOA3_E3VCB0K02HWHRQ JOA4_E5W9ZWM01DBBGU
ABHD3	ABHD3	18	17517878	17498190	gt_ag	JAA1_ER85B5301A4B41 JAA4_E6X9J9101EE14V JOA3_E3VCB0K02HWHRQ
ABHD3	ABHD3	18	17536274	17517925	gt_ag	JAB7_E56FR8H02G16A2 JAA1_ER85B5301A4B41 JAA5_E6X9J9102I7LHR JOA3_E3VCB0K02G0ZE1
ABHD3	ABHD3	18	17537542	17536458	gt_ag	JAB6_E56FR8H01CXQQX JAB6_E56FR8H01D6L3B JAB7_E56FR8H02G16A2 JOB4_E54PARH01EOCMT JAA2_ESJ6S1K01CKOSY JAA5_E6X9J9102IRXR2 JAA5_E6X9J9102ITUCT JOA3_E3VCB0K02G0ZE1
ABHD3	ABHD3	18	17538462	17537707	gt_ag	JAA4_E6X9J9101EI169 JAA5_E6X9J9102ITUCT
ABHD4	ABHD4	14	22140501	22142134	gt_ag	JOB4_E54PARH01AZZS2
ABHD4	ABHD4	14	22142508	22142669	gt_ag	JOA3_E3VCB0K02IELXT
ABHD4	ABHD4	14	22142825	22145167	gt_ag	JOA3_E3VCB0K02GRVAM JOA3_E3VCB0K02IELXT
ABHD4	ABHD4	14	22145280	22148469	gt_ag	JOA3_E3VCB0K02IDU0V
ABHD4	ABHD4	14	22148657	22149604	gt_ag	JAB4_E6138SN01AYWWD JOB2_ERTYMEZ01A90AM JOB2_ERTYMEZ01D6A44 JAA5_E6X9J9102ITL08 JOA1_ERDI6OO02I845O JOA3_E3VCB0K02I05CA JOA4_E5W9ZWM01B584O
ABHD5	ABHD5	3	43707536	43715771	gt_ag	JAB4_E6138SN01B9JND JAB5_E6138SN02GWPI6 JAA4_E6X9J9101A165H JAA4_E6X9J9101C2B8O
ABHD5	ABHD5	3	43715858	43718710	gt_ag	JAB4_E6138SN01B9JND JAB5_E6138SN02GWPI6 JAA2_ESJ6S1K01CO7X6 JAA4_E6X9J9101A165H JAA4_E6X9J9101C2B8O JAA4_E6X9J9101C5T1M
ABHD5	ABHD5	3	43719084	43728204	gt_ag	JOB3_E3VCB0K01CKIVN JAA3_E4QP0ZC02JMNFD JAA5_E6X9J9102HORD3 JAA5_E6X9J9102I0C1I JOA3_E3VCB0K02HFFWU
ABHD5	ABHD5	3	43728360	43731442	gt_ag	JOB3_E3VCB0K01CKIVN
ABHD5	ABHD5	3	43734354	43734938	gt_ag	JAB5_E6138SN02FT7N2 JOB3_E3VCB0K01A4O3G JOA3_E3VCB0K02GG3DH JOA3_E3VCB0K02IBQ0B
ABHD6	ABHD6	3	58198684	58217328	gt_ag	JOA5_E5W9ZWM02IEAE8
ABHD6	ABHD6	3	58228113	58230087	gt_ag	JAB3_E4QP0ZC01ES7TL JAB4_E6138SN01A7MCC JOB3_E3VCB0K01ASVB1 JOB3_E3VCB0K01BI8SZ
ABHD6	ABHD6	3	58230202	58231698	gt_ag	JAB3_E4QP0ZC01ES7TL JAB4_E6138SN01A7MCC JOB3_E3VCB0K01ASVB1 JOB3_E3VCB0K01BI8SZ JAA1_ER85B5301DPWB3 JOA3_E3VCB0K02IYE5K
ABHD6	ABHD6	3	58231832	58235424	gt_ag	JAA1_ER85B5301DPWB3
ABHD6	ABHD6	3	58235583	58245851	gt_ag	JAB5_E6138SN02GG20O JOB3_E3VCB0K01BG7B9
ABHD6	ABHD6	3	58245907	58246119	gt_ag	JAB2_ESJ6S1K02HMG6J JAB5_E6138SN02GG20O JOB3_E3VCB0K01BG7B9
ABHD6	ABHD6	3	58246221	58254355	gt_ag	JAB2_ESJ6S1K02HMG6J JOB3_E3VCB0K01BG7B9 JOB5_E54PARH02JV2RT JOA5_E5W9ZWM02FJM32
ABHD7	ABHD7	1	92268456	92270649	gt_ag	JOB3_E3VCB0K01CQVWA JOB5_E54PARH02FN6XF JOB5_E54PARH02GJAN0
ABHD7	ABHD7	1	92270736	92280967	gt_ag	JAB5_E6138SN02GXGOE JOB3_E3VCB0K01CQVWA JOB5_E54PARH02FN6XF
ABHD7	ABHD7	1	92281126	92283676	gt_ag	JAB2_ESJ6S1K02I80V2 JAB2_ESJ6S1K02I867K JAB4_E6138SN01BA4PL JAB5_E6138SN02GXGOE JOB3_E3VCB0K01DEI8P JOA3_E3VCB0K02FYWGZ
ABHD7	ABHD7	1	92283806	92288461	gt_ag	JAB2_ESJ6S1K02I80V2 JAB2_ESJ6S1K02I867K JAB4_E6138SN01BA4PL JAB6_E56FR8H01BUK2Q JOB3_E3VCB0K01DEI8P JOB3_E3VCB0K01DXT1Z JAA4_E6X9J9101ALT7O JAA4_E6X9J9101C0GGC JAA5_E6X9J9102G86XH JOA3_E3VCB0K02FYWGZ
ABHD7	ABHD7	1	92288566	92290654	gt_ag	JAB4_E6138SN01DRPVI JAB6_E56FR8H01BUK2Q JOB3_E3VCB0K01DXT1Z JOB5_E54PARH02IWXHC JAA4_E6X9J9101ALT7O JAA4_E6X9J9101C0GGC JAA5_E6X9J9102G86XH
ABHD7	ABHD7	1	92290804	92301199	gt_ag	JAB4_E6138SN01DRPVI JAB5_E6138SN02I2GKJ JOB5_E54PARH02IWXHC
ABHD8	ABHD8	19	17266096	17264641	gt_ag	JAB4_E6138SN01A28WY JAB4_E6138SN01BUIDF JOB3_E3VCB0K01BXSUE JOB5_E54PARH02FPV4T JOB5_E54PARH02H9ABS JOB5_E54PARH02JB8DG JOA2_ERTYMEZ02IEUU2
ABHD8	ABHD8	19	17266483	17266314	gt_ag	JOB2_ERTYMEZ01BNABU JOB2_ERTYMEZ01DVEZE JOB4_E54PARH01BX5DF JOB5_E54PARH02I4YIG JOB5_E54PARH02JEN3M JOA1_ERDI6OO02JIHO1 JOA4_E5W9ZWM01BD6JG JOA5_E5W9ZWM02HCHL9 JOA5_E5W9ZWM02HOXZC JOA5_E5W9ZWM02HPK4G
ABHD8	ABHD8	19	17272664	17266655	gt_ag	JOB1_ERDI6OO01E8B1F JOB4_E54PARH01BH4TF JOB5_E54PARH02I4YIG JOA4_E5W9ZWM01BD6JG
ABHD8	ABHD8	19	17275050	17273434	gt_ag	JAB4_E6138SN01APE9R JOB3_E3VCB0K01BKW4V JOB4_E54PARH01E1KK8
ABI1	ABI1	10	27080532	27077681	gt_ag	JAB4_E6138SN01ATZ1W JAB4_E6138SN01CXJMM JAB5_E6138SN02IX5GW JAB6_E56FR8H01C5MDI JAB7_E56FR8H02G21YC JAB7_E56FR8H02JT3VC JAB7_E56FR8H02JT96Y JOB3_E3VCB0K01DB1TC JOB5_E54PARH02JDBKO JAA4_E6X9J9101DVMM9 JAA5_E6X9J9102GUQ2P JAA5_E6X9J9102H7AJT JAA5_E6X9J9102IIIR1 JAA5_E6X9J9102JW4A1
ABI1	ABI1	10	27084589	27080719	gt_ag	JAB4_E6138SN01CCCS2 JAB4_E6138SN01DDTPV JAB5_E6138SN02JGYGN
ABI1	ABI1	10	27087996	27080719	gt_ag	JAB4_E6138SN01DL2S2 JAB4_E6138SN01ECPI7 JAB6_E56FR8H01DYJCK
ABI1	ABI1	10	27087996	27084677	gt_ag	JAB4_E6138SN01CCCS2 JAB4_E6138SN01DDTPV JAB5_E6138SN02I81ED JAA4_E6X9J9101D0A8P
ABI1	ABI1	10	27092814	27088174	gt_ag	JAB5_E6138SN02I81ED
ABI1	ABI1	10	27094152	27088174	gt_ag	JAB6_E56FR8H01DYJCK JOB2_ERTYMEZ01A92B9 JOB3_E3VCB0K01AS4RD JAA3_E4QP0ZC02FQ9SY JAA4_E6X9J9101BGD0S JAA4_E6X9J9101D0A8P JOA2_ERTYMEZ02JLHE4
ABI1	ABI1	10	27097786	27094254	gt_ag	JAB3_E4QP0ZC01DARGD JAB4_E6138SN01D331N JAB6_E56FR8H01CS2FM JOB3_E3VCB0K01AS4RD JOB3_E3VCB0K01B1PS7 JOB3_E3VCB0K01CIJFU JOB3_E3VCB0K01DZSK4 JAA1_ER85B5301DBJGT JAA3_E4QP0ZC02FQ9SY JAA5_E6X9J9102GSQOD JOA2_ERTYMEZ02JLHE4 JOA3_E3VCB0K02G3LWH JOA3_E3VCB0K02HOWB2
ABI1	ABI1	10	27099179	27097928	gt_ag	JAB3_E4QP0ZC01DARGD JAB4_E6138SN01D331N JAB5_E6138SN02I741J JAB6_E56FR8H01CS2FM JAB6_E56FR8H01DWPI5 JOB1_ERDI6OO01AZJXF JOB3_E3VCB0K01CIJFU JOB4_E54PARH01AUCR2 JAA1_ER85B5301ANA9I JAA1_ER85B5301EJT3B JAA2_ESJ6S1K01DF907 JAA4_E6X9J9101D3HSA JAA4_E6X9J9101DVW1M JAA5_E6X9J9102GSQOD JAA5_E6X9J9102GUBDJ JOA3_E3VCB0K02G3LWH JOA3_E3VCB0K02HOWB2
ABI1	ABI1	10	27100009	27099281	gt_ag	JAB2_ESJ6S1K02JS072 JAB5_E6138SN02GY3F6 JAB5_E6138SN02I741J JAB6_E56FR8H01CS2FM JAB6_E56FR8H01DWPI5 JOB1_ERDI6OO01AZJXF JOB3_E3VCB0K01DHWJR JAA5_E6X9J9102HXDNY
ABI1	ABI1	10	27105999	27099281	gt_ag	JAA1_ER85B5301ANA9I JAA1_ER85B5301EJT3B JAA4_E6X9J9101BGD0S JAA4_E6X9J9101D3HSA JAA4_E6X9J9101DVW1M JAA5_E6X9J9102GSQOD JAA5_E6X9J9102GUBDJ
ABI1	ABI1	10	27105999	27100025	gt_ag	JAB2_ESJ6S1K02JS072 JAB5_E6138SN02GY3F6 JAB5_E6138SN02I741J JAB6_E56FR8H01DWPI5 JOB1_ERDI6OO01AZJXF JOB3_E3VCB0K01DHWJR JAA5_E6X9J9102HXDNY
ABI1	ABI1	10	27152072	27106177	gt_ag	JAB4_E6138SN01DWLTT JAB5_E6138SN02FWIAI JAB5_E6138SN02I7HPN JAB6_E56FR8H01BD5DE JAB7_E56FR8H02IQFW1 JAB7_E56FR8H02JYUVP JOB2_ERTYMEZ01DOIUQ JOB3_E3VCB0K01E1OOV JAA1_ER85B5301EEQF2 JAA4_E6X9J9101AZ550 JAA4_E6X9J9101C7ZXP JAA4_E6X9J9101CW8ZO JAA4_E6X9J9101EY7NZ JAA5_E6X9J9102G5RZC JAA5_E6X9J9102I4PVJ JOA4_E5W9ZWM01C0BOS
ABI1	ABI1	10	27189681	27152241	gt_ag	JAB5_E6138SN02H8Y8F JAB5_E6138SN02ISYKT JAB7_E56FR8H02IQFW1 JOB3_E3VCB0K01AXP1B JOB4_E54PARH01A33IH JOB4_E54PARH01EUX72 JAA4_E6X9J9101C7ZXP JAA5_E6X9J9102HGHVU JAA5_E6X9J9102IZ55Q JOA4_E5W9ZWM01BP0VB JOA5_E5W9ZWM02G400B
ABI2	ABI2	2	203901600	203939844	gt_ag	JAB3_E4QP0ZC01DID0F JAB7_E56FR8H02I36JI JOB5_E54PARH02IFZ5H JAA4_E6X9J9101A7T11 JOA2_ERTYMEZ02JZBZM JOA3_E3VCB0K02FSURD
ABI2	ABI2	2	203940013	203953175	gt_ag	JAB2_ESJ6S1K02I9183 JAB3_E4QP0ZC01AV3KN JAB5_E6138SN02ICLLV JAB6_E56FR8H01D7TPL JAB6_E56FR8H01DLYIU JAB7_E56FR8H02I36JI JOB2_ERTYMEZ01BAZPD JOB2_ERTYMEZ01CQ9PP JAA4_E6X9J9101A7T11 JAA5_E6X9J9102IN6YY JOA2_ERTYMEZ02HMVFF JOA2_ERTYMEZ02IDO47 JOA4_E5W9ZWM01BA3Z6 JOA5_E5W9ZWM02IIRS9
ABI2	ABI2	2	203953353	203964013	gt_ag	JAB2_ESJ6S1K02I9183 JAB5_E6138SN02GSFKW JAA1_ER85B5301CFGVL JAA2_ESJ6S1K01EDVP2 JAA4_E6X9J9101DHVNW JAA4_E6X9J9101EKN9S JAA5_E6X9J9102FUFEA JAA5_E6X9J9102IXVHP JAA5_E6X9J9102J4IMK JAA5_E6X9J9102JG3F7 JOA4_E5W9ZWM01BA3Z6 JOA5_E5W9ZWM02IIRS9
ABI2	ABI2	2	203964112	203967667	gt_ag	JAB4_E6138SN01CW5KE JAB7_E56FR8H02G4BU2 JOB4_E54PARH01E0600 JAA1_ER85B5301CFGVL JAA1_ER85B5301DJ93O JAA4_E6X9J9101DHVNW JAA4_E6X9J9101EKN9S JAA5_E6X9J9102FUFEA JAA5_E6X9J9102IXVHP JAA5_E6X9J9102JG3F7 JOA3_E3VCB0K02GU5PL
ABI2	ABI2	2	203967815	203968623	gt_ag	JOB3_E3VCB0K01DXLY5 JAA1_ER85B5301DJ93O JAA5_E6X9J9102HOGYH JOA3_E3VCB0K02GU5PL
ABI2	ABI2	2	203968749	203975543	gt_ag	JAB7_E56FR8H02F8HD3 JOB3_E3VCB0K01DXLY5 JAA5_E6X9J9102HOGYH
ABI2	ABI2	2	203975703	203984252	gt_ag	JAB1_ER85B5302INCBL JOB4_E54PARH01DKMGM JOB4_E54PARH01DTVR7 JAA5_E6X9J9102GLQAB JOA4_E5W9ZWM01A8OEQ
ABI2	ABI2	2	203984340	203989875	gt_ag	JAB1_ER85B5302INCBL JOB4_E54PARH01DKMGM JOB4_E54PARH01DTVR7 JAA5_E6X9J9102GLQAB JOA3_E3VCB0K02IYGG5 JOA4_E5W9ZWM01A8OEQ
ABI2	ABI2	2	203990050	204000144	gt_ag	JAB2_ESJ6S1K02H18E9 JAB5_E6138SN02FT3T5 JAB7_E56FR8H02GWQV4 JAB7_E56FR8H02I4D94 JOB2_ERTYMEZ01DPN9K JAA1_ER85B5301AQLCA JAA5_E6X9J9102G9RDS JOA3_E3VCB0K02GGRPF JOA3_E3VCB0K02IYGG5 JOA3_E3VCB0K02JJYFB JOA4_E5W9ZWM01D88UZ
ABI3BP	ABI3BP	3	101953085	101952145	gt_ag	JAA1_ER85B5301DNKBG
ABI3BP	ABI3BP	3	101954320	101953209	gt_ag	JAA1_ER85B5301DNKBG
ABI3BP	ABI3BP	3	101972276	101967484	gt_ag	JOB4_E54PARH01DU2NS JOB5_E54PARH02IM3HL
ABI3BP	ABI3BP	3	101979817	101976870	gt_ag	JOA3_E3VCB0K02GMGO7
ABI3BP	ABI3BP	3	102009694	102006401	gt_ag	JAA2_ESJ6S1K01C6EHM
ABL1	ABL1	9	132719446	132720008	gt_ag	JAB7_E56FR8H02HFFEU JAA5_E6X9J9102J1537 JOA5_E5W9ZWM02I7I5G
ABL1	ABL1	9	132720305	132727970	gt_ag	JAA4_E6X9J9101DAOPI JAA5_E6X9J9102FTI8O
ABL1	ABL1	9	132728244	132737336	gt_ag	JOB3_E3VCB0K01ATNBH JOB3_E3VCB0K01EKQ99
ABL1	ABL1	9	132737422	132738067	gt_ag	JOB3_E3VCB0K01ATNBH JOB3_E3VCB0K01EKQ99 JAA2_ESJ6S1K01DYAGD
ABL1	ABL1	9	132738246	132740075	gt_ag	JAB6_E56FR8H01CUD2I JOB2_ERTYMEZ01EPRIQ JOB4_E54PARH01B41AY JAA2_ESJ6S1K01DYAGD
ABL1	ABL1	9	132740261	132743622	gt_ag	JAA5_E6X9J9102I14DG
ABL1	ABL1	9	132743776	132745275	gt_ag	JOB5_E54PARH02HDO2H JAA4_E6X9J9101CAGNG JAA5_E6X9J9102I14DG JOA3_E3VCB0K02F8PWI
ABL1	ABL1	9	132745366	132745707	gt_ag	JOB2_ERTYMEZ01CS0N9 JAA4_E6X9J9101CAGNG JOA3_E3VCB0K02F8PWI JOA5_E5W9ZWM02HKI34
ABL1	ABL1	9	132745873	132749176	gt_ag	JAB5_E6138SN02JDC0Z JOA4_E5W9ZWM01BS6H3 JOA5_E5W9ZWM02HKI34
ABL2	ABL2	1	177346039	177345200	gt_ag	JAB3_E4QP0ZC01BMF77 JOB2_ERTYMEZ01CJRVT
ABL2	ABL2	1	177348066	177346214	gt_ag	JOB1_ERDI6OO01DLA3V JOB2_ERTYMEZ01CJRVT
ABL2	ABL2	1	177350635	177348157	gt_ag	JOB1_ERDI6OO01DLA3V
ABL2	ABL2	1	177355947	177354523	gt_ag	JOB1_ERDI6OO01B9CX9
ABL2	ABL2	1	177357352	177356033	gt_ag	JAB2_ESJ6S1K02HPO7V JAB2_ESJ6S1K02J3U4R JOB1_ERDI6OO01B9CX9 JOA4_E5W9ZWM01A4LLT
ABLIM1	ABLIM1	10	116187592	116186123	gt_ag	JAB3_E4QP0ZC01AIEWB JAB3_E4QP0ZC01D0BK2 JAB4_E6138SN01AT5E3 JAB4_E6138SN01D64CI JAB4_E6138SN01DITFO JAB4_E6138SN01DM8IR JAB5_E6138SN02GKCOZ JAB5_E6138SN02GQ7ED JAB7_E56FR8H02INW1Q JOB3_E3VCB0K01BMUHA JOB3_E3VCB0K01CMIC3 JOB3_E3VCB0K01DSOV8 JOB3_E3VCB0K01EWJSL JOB4_E54PARH01D3MBY JOA1_ERDI6OO02GTGWW JOA2_ERTYMEZ02HOZ5L
ABLIM1	ABLIM1	10	116188924	116187674	gc_ag	JAB4_E6138SN01D64CI JAB4_E6138SN01DITFO JAB4_E6138SN01DM8IR JAB5_E6138SN02GQ7ED JOB2_ERTYMEZ01DCZY6 JOB2_ERTYMEZ01EGNZ9 JOB3_E3VCB0K01BMUHA JOB3_E3VCB0K01CMIC3 JOB3_E3VCB0K01DSOV8 JOB3_E3VCB0K01EWJSL JOB4_E54PARH01D3MBY JOA1_ERDI6OO02GTGWW JOA2_ERTYMEZ02HOZ5L
ABLIM1	ABLIM1	10	116189830	116189000	gt_ag	JOB2_ERTYMEZ01BR0F0
ABLIM1	ABLIM1	10	116191470	116190827	gt_ag	JAB5_E6138SN02G58ON JAB5_E6138SN02GV6QW JAB6_E56FR8H01BGSDB JAB7_E56FR8H02F6DIM JOB2_ERTYMEZ01BR0F0 JOB2_ERTYMEZ01DCZY6 JOB2_ERTYMEZ01EGNZ9 JOB3_E3VCB0K01CQ4UX JOB5_E54PARH02H55FD JOB5_E54PARH02JX1DK
ABLIM1	ABLIM1	10	116193777	116191536	gt_ag	JAB1_ER85B5302IADR4 JAB4_E6138SN01D77P4 JAB5_E6138SN02F6YQY JAB5_E6138SN02F8J75 JAB5_E6138SN02G58ON JAB5_E6138SN02GV6QW JAB6_E56FR8H01BGSDB JAB7_E56FR8H02F6DIM JOB2_ERTYMEZ01BR0F0 JOB3_E3VCB0K01CQ4UX JOB5_E54PARH02H55FD JOB5_E54PARH02JX1DK
ABLIM1	ABLIM1	10	116195060	116193884	gt_ag	JAB1_ER85B5302IADR4 JAB4_E6138SN01BHK5H JAB4_E6138SN01D4YQY JAB4_E6138SN01D77P4 JAB5_E6138SN02F6YQY JAB5_E6138SN02F8J75 JOB2_ERTYMEZ01DCMDV JOB3_E3VCB0K01CQ4UX JOB5_E54PARH02G0WSW
ABLIM1	ABLIM1	10	116197628	116195153	gt_ag	JAB4_E6138SN01DKUZE JOB2_ERTYMEZ01DCMDV
ABLIM1	ABLIM1	10	116201372	116197770	gt_ag	JAB4_E6138SN01DKUZE
ABLIM1	ABLIM1	10	116203127	116201421	gt_ag	JAB1_ER85B5302JSILR JAB4_E6138SN01DKUZE JAB6_E56FR8H01DWUKP JOB3_E3VCB0K01BPK5I
ABLIM1	ABLIM1	10	116215446	116201421	gt_ag	JOB2_ERTYMEZ01AY316 JOB2_ERTYMEZ01DDMI4
ABLIM1	ABLIM1	10	116215446	116203233	gt_ag	JOB3_E3VCB0K01AZU3D
ABLIM1	ABLIM1	10	116217929	116215577	gt_ag	JAB1_ER85B5302FVTUM JAB1_ER85B5302GF56M JAB1_ER85B5302I1O90 JAB1_ER85B5302I9PQC JAB1_ER85B5302JAOYY JAB1_ER85B5302JIMO5 JAB2_ESJ6S1K02HHKAO JAB2_ESJ6S1K02IK4QZ JAB2_ESJ6S1K02JXBKX JAB4_E6138SN01BG6S9 JAB4_E6138SN01D8MVC JAB5_E6138SN02IHNAF JAB7_E56FR8H02IGOTE JOB2_ERTYMEZ01AY316 JOB2_ERTYMEZ01DDMI4 JOB3_E3VCB0K01A7GL3 JOB3_E3VCB0K01AZU3D JAA3_E4QP0ZC02GM4S3
ABLIM1	ABLIM1	10	116222725	116217966	gt_ag	JAB1_ER85B5302FVTUM JAB1_ER85B5302GF56M JAB1_ER85B5302I1O90 JAB1_ER85B5302I9PQC JAB1_ER85B5302JAOYY JAB1_ER85B5302JIMO5 JAB2_ESJ6S1K02HHKAO JAB2_ESJ6S1K02IK4QZ JAB2_ESJ6S1K02JXBKX JAB4_E6138SN01BG6S9 JAB4_E6138SN01D8MVC JAB5_E6138SN02IHNAF JAB7_E56FR8H02IGOTE JOB2_ERTYMEZ01AY316 JOB2_ERTYMEZ01DDMI4 JOB2_ERTYMEZ01DP4VZ JOB3_E3VCB0K01A7GL3 JOB4_E54PARH01BECHX JAA3_E4QP0ZC02GM4S3 JOA2_ERTYMEZ02ITXZ5
ABLIM1	ABLIM1	10	116223627	116222882	gt_ag	JOB2_ERTYMEZ01AX03N JOB2_ERTYMEZ01DP4VZ JOB3_E3VCB0K01EQFX3 JOB4_E54PARH01BECHX JAA1_ER85B5301DAGYC JAA3_E4QP0ZC02GM4S3 JOA2_ERTYMEZ02ITXZ5
ABLIM1	ABLIM1	10	116237706	116223706	gt_ag	JOB2_ERTYMEZ01AX03N JOB3_E3VCB0K01C7499 JOB3_E3VCB0K01EQFX3 JAA1_ER85B5301DAGYC
ABLIM1	ABLIM1	10	116241539	116237766	gt_ag	JAB1_ER85B5302IJ8KN JAB2_ESJ6S1K02JQ2J4 JAB5_E6138SN02HD24E JAB5_E6138SN02HO66V JOB3_E3VCB0K01C7499
ABLIM1	ABLIM1	10	116276408	116241628	gt_ag	JAB1_ER85B5302IJ8KN JAB2_ESJ6S1K02JQ2J4
ABLIM1	ABLIM1	10	116294753	116241628	gt_ag	JAB5_E6138SN02HD24E JAB5_E6138SN02HO66V
ABLIM1	ABLIM1	10	116297398	116294848	gt_ag	JAB4_E6138SN01DCOGI JAB5_E6138SN02HD24E JAB5_E6138SN02HO66V
ABLIM1	ABLIM1	10	116321045	116297526	gt_ag	JAB4_E6138SN01DCOGI JOB1_ERDI6OO01BYSLQ JOB3_E3VCB0K01CFPZK
ABLIM1	ABLIM1	10	116325164	116321156	gt_ag	JAB4_E6138SN01C9WJE JAB5_E6138SN02FF59K JOB3_E3VCB0K01CFPZK
ABLIM1	ABLIM1	10	116351575	116325349	gt_ag	JAB5_E6138SN02HD5PX
ABLIM2	ABLIM2	4	8035890	8019731	gt_ag	JOB2_ERTYMEZ01CXR5R
ABLIM2	ABLIM2	4	8061676	8060828	gt_ag	JAB4_E6138SN01DOV89 JAB4_E6138SN01EPQOG JAB5_E6138SN02JT7EZ
ABLIM2	ABLIM2	4	8088775	8082404	gt_ag	JOB4_E54PARH01BD87F JOB5_E54PARH02G2FAO
ABLIM2	ABLIM2	4	8097790	8088923	gt_ag	JOB4_E54PARH01ARV3G JOB4_E54PARH01BD87F JOB5_E54PARH02G2FAO JOB5_E54PARH02ITEPA
ABLIM2	ABLIM2	4	8113593	8106874	gt_ag	JOB3_E3VCB0K01BWEX9
ABLIM2	ABLIM2	4	8130254	8113682	gt_ag	JOB3_E3VCB0K01C6CQ3
ABLIM2	ABLIM2	4	8133302	8130349	gt_ag	JOB3_E3VCB0K01C6CQ3
ABLIM2	ABLIM2	4	8140795	8133430	gt_ag	JAB5_E6138SN02IU7PN
ABLIM3	ABLIM3	5	148501411	148501764	gt_ag	JOA3_E3VCB0K02I1076
ABLIM3	ABLIM3	5	148543346	148557974	gt_ag	JAA1_ER85B5301D6DVW
ABLIM3	ABLIM3	5	148558159	148560071	gt_ag	JOA2_ERTYMEZ02IYPNS JOA5_E5W9ZWM02H2X14
ABLIM3	ABLIM3	5	148560185	148566763	gt_ag	JOA2_ERTYMEZ02IYPNS JOA5_E5W9ZWM02H2X14
ABLIM3	ABLIM3	5	148576803	148590404	gt_ag	JAB5_E6138SN02HCKQL
ABLIM3	ABLIM3	5	148590464	148592984	gt_ag	JAB5_E6138SN02HCKQL JOB4_E54PARH01B8Y21
ABLIM3	ABLIM3	5	148593057	148597203	gt_ag	JAB5_E6138SN02HCKQL JOB4_E54PARH01B8Y21
ABLIM3	ABLIM3	5	148597360	148599003	gt_ag	JOB2_ERTYMEZ01DNP4A JOB4_E54PARH01B8Y21
ABLIM3	ABLIM3	5	148599034	148599514	gt_ag	JOB2_ERTYMEZ01DNP4A
ABLIM3	ABLIM3	5	148599645	148600431	gt_ag	JAB3_E4QP0ZC01AKCJR JOB3_E3VCB0K01B12HO
ABLIM3	ABLIM3	5	148600531	148602246	gt_ag	JOB2_ERTYMEZ01BGWZD JOB3_E3VCB0K01B12HO
ABLIM3	ABLIM3	5	148602295	148604636	gt_ag	JOB2_ERTYMEZ01BGWZD JOB3_E3VCB0K01B12HO
ABLIM3	ABLIM3	5	148604772	148606237	gt_ag	JOB2_ERTYMEZ01BEAQS JOB2_ERTYMEZ01BGWZD
ABLIM3	ABLIM3	5	148606303	148607537	gt_ag	JOB2_ERTYMEZ01BEAQS JOA3_E3VCB0K02FT9A6
ABLIM3	ABLIM3	5	148609601	148610202	gt_ag	JOA3_E3VCB0K02FYM6Z JOA3_E3VCB0K02HIS69
ABLIM3	ABLIM3	5	148610262	148611114	gt_ag	JOA3_E3VCB0K02FYM6Z JOA3_E3VCB0K02HIS69
ABLIM3	ABLIM3	5	148612594	148618046	gt_ag	JOB4_E54PARH01APESQ JOA3_E3VCB0K02FYM6Z JOA3_E3VCB0K02HIS69
ABR	ABR	17	857154	856160	gt_ag	JAB2_ESJ6S1K02I4VE0 JAB4_E6138SN01DDL0B JAB5_E6138SN02IKUHA JAB6_E56FR8H01A3CHD JAB7_E56FR8H02F6R0T JAB7_E56FR8H02J3R6L JAB7_E56FR8H02JWQQQ JOB1_ERDI6OO01C0A4K JOB2_ERTYMEZ01BW3BN JOB2_ERTYMEZ01C47UY JOB2_ERTYMEZ01DVJ1H JOB2_ERTYMEZ01DZ10F JOB3_E3VCB0K01AQQPE JOB4_E54PARH01D9JYU JOB5_E54PARH02JHDPI JAA2_ESJ6S1K01BHHVV JAA5_E6X9J9102JHMPT JOA2_ERTYMEZ02F7GL0 JOA3_E3VCB0K02FXT2Z JOA3_E3VCB0K02JDMD7…
ABR	ABR	17	859668	857303	gt_ag	JAB2_ESJ6S1K02HOWOC JAB2_ESJ6S1K02IGOMX JAB2_ESJ6S1K02IX2MJ JAB4_E6138SN01DDL0B JAB5_E6138SN02G2GHN JAB5_E6138SN02IT8NS JAB6_E56FR8H01A3CHD JAB6_E56FR8H01AGC48 JOB1_ERDI6OO01C0A4K JOB1_ERDI6OO01E0PZL JOB2_ERTYMEZ01AP94J JOB2_ERTYMEZ01BH4W8 JOB2_ERTYMEZ01BW3BN JOB2_ERTYMEZ01C47UY JOB3_E3VCB0K01AQQPE JOB3_E3VCB0K01D7GN7 JOB4_E54PARH01CLAH1 JOB4_E54PARH01D9JYU JOB5_E54PARH02F0HY3 JOB5_E54PARH02IIZKA…
ABR	ABR	17	860718	859775	gt_ag	JAB2_ESJ6S1K02HOWOC JAB2_ESJ6S1K02HZ2BL JAB2_ESJ6S1K02IGOMX JAB2_ESJ6S1K02IX2MJ JAB5_E6138SN02JAQ03 JAB6_E56FR8H01AGC48 JAB6_E56FR8H01DOMZY JOB1_ERDI6OO01E0PZL JOB2_ERTYMEZ01BH4W8 JOB2_ERTYMEZ01EFL3Y JOB3_E3VCB0K01D7GN7 JOB4_E54PARH01CLAH1 JOB5_E54PARH02IIZKA
ABR	ABR	17	861835	860854	gt_ag	JAB4_E6138SN01C6T7Q JAB5_E6138SN02JAQ03 JAB5_E6138SN02JUHDB JAB6_E56FR8H01DOMZY JOB2_ERTYMEZ01EFL3Y JOB4_E54PARH01CFKXR JAA1_ER85B5301DFH8P JAA1_ER85B5301DFOJ7 JAA1_ER85B5301DFR4O
ABR	ABR	17	862677	861976	gt_ag	JAB3_E4QP0ZC01EH492 JAB4_E6138SN01C6T7Q JAB5_E6138SN02GDPNU JAB5_E6138SN02HKDS2 JAB5_E6138SN02JUHDB JOB4_E54PARH01EVPR6 JOB4_E54PARH01EVV3O JAA1_ER85B5301DFH8P JAA1_ER85B5301DFOJ7
ABR	ABR	17	863094	862788	gt_ag	JAB2_ESJ6S1K02IC3UU JAB3_E4QP0ZC01EH492 JAB4_E6138SN01AJWNB JAB4_E6138SN01EBBQH JAB5_E6138SN02F0DF4 JAB5_E6138SN02GDPNU JAB5_E6138SN02HKDS2 JAB6_E56FR8H01DHXYC JAB6_E56FR8H01DHXYF JOB4_E54PARH01EVPR6
ABR	ABR	17	900039	863155	gt_ag	JAB2_ESJ6S1K02GU6PJ JAB2_ESJ6S1K02IC3UU JAB2_ESJ6S1K02JHRE8 JAB4_E6138SN01AJWNB JAB4_E6138SN01EBBQH JAB5_E6138SN02F0DF4 JAB5_E6138SN02GDPNU JAB6_E56FR8H01DHXYC JAB6_E56FR8H01DHXYF
ABR	ABR	17	900526	900172	gt_ag	JAB2_ESJ6S1K02GU6PJ JAB2_ESJ6S1K02IC3UU JAB2_ESJ6S1K02JHRE8 JAB4_E6138SN01AJWNB JAB4_E6138SN01EBBQH JAB5_E6138SN02F0DF4 JOB4_E54PARH01CEBTH JOB4_E54PARH01EWRIZ JAA5_E6X9J9102GFBKN JOA2_ERTYMEZ02GI1P8
ABR	ABR	17	906024	900625	gt_ag	JAB3_E4QP0ZC01EV0ID JAB5_E6138SN02FVKMY JAB5_E6138SN02FYA4Y JAB5_E6138SN02IQFML JOB4_E54PARH01CEBTH JOB4_E54PARH01EWRIZ JOB5_E54PARH02G7TBI JAA5_E6X9J9102GFBKN JOA2_ERTYMEZ02GI1P8
ABR	ABR	17	906987	906100	gt_ag	JAB3_E4QP0ZC01EV0ID JAB4_E6138SN01DMGOH JAB5_E6138SN02FVKMY JAB5_E6138SN02FYA4Y JAB5_E6138SN02IQFML JAB5_E6138SN02JQ0A7 JAB6_E56FR8H01E1SZM JOB4_E54PARH01A6400 JOB5_E54PARH02G7TBI
ABR	ABR	17	907959	907093	gt_ag	JAB4_E6138SN01CJOU4 JAB4_E6138SN01DGHIS JAB4_E6138SN01DMGOH JAB5_E6138SN02FVKMY JAB5_E6138SN02FYA4Y JAB5_E6138SN02IQFML JAB6_E56FR8H01E1SZM JOB4_E54PARH01B1CAS JOB5_E54PARH02G7TBI
ABR	ABR	17	908734	908036	gt_ag	JAB4_E6138SN01CJOU4 JAB4_E6138SN01DGHIS JAB6_E56FR8H01BMOL2 JAB6_E56FR8H01E1SZM JOB4_E54PARH01B1CAS
ABR	ABR	17	917066	908858	gt_ag	JAB3_E4QP0ZC01ETDCS JAB4_E6138SN01CQUCS JAB6_E56FR8H01BMOL2 JOB5_E54PARH02HXZV7
ABR	ABR	17	919958	917233	gt_ag	JAB4_E6138SN01D5MH4 JOB2_ERTYMEZ01D24CJ JOB2_ERTYMEZ01E6K7G JOB3_E3VCB0K01C52S1 JOA5_E5W9ZWM02JN1JJ
ABR	ABR	17	922603	920081	gt_ag	JAB4_E6138SN01D5MH4 JOB2_ERTYMEZ01D24CJ JOB2_ERTYMEZ01E6K7G JOB3_E3VCB0K01C52S1 JOA2_ERTYMEZ02JCJSA
ABR	ABR	17	923614	922745	gt_ag	JAB6_E56FR8H01CSOKW JOB3_E3VCB0K01B6NAE
ABR	ABR	17	929319	923668	gt_ag	JAB6_E56FR8H01CSOKW JOB3_E3VCB0K01B6NAE JOA2_ERTYMEZ02FVA59
ABR	ABR	17	933509	929381	gt_ag	JAB4_E6138SN01D4MJC JAB6_E56FR8H01CSOKW JOB3_E3VCB0K01B6NAE JOA2_ERTYMEZ02FVA59
ABR	ABR	17	941654	933618	gt_ag	JAB4_E6138SN01D4MJC JAB5_E6138SN02H1IBS JOB3_E3VCB0K01EHL5P JOA2_ERTYMEZ02FVA59
ABR	ABR	17	950626	941841	gt_ag	JOB3_E3VCB0K01CG5AR JOB4_E54PARH01A53ZR JOB5_E54PARH02HMVRQ JOA1_ERDI6OO02I5RZE JOA5_E5W9ZWM02HZJEZ
ABR	ABR	17	958923	950726	gt_ag	JOA1_ERDI6OO02I5RZE
ABR	ABR	17	975267	950726	gt_ag	JOB1_ERDI6OO01DHWI0 JOB1_ERDI6OO01EM9NQ JOB3_E3VCB0K01CG5AR JOB5_E54PARH02HMVRQ
ABT1	ABT1	6	26705431	26706120	gt_ag	JAB3_E4QP0ZC01A29FA JAB3_E4QP0ZC01DU2I2 JAB4_E6138SN01D83YO JAA3_E4QP0ZC02H0VZ8 JAA3_E4QP0ZC02IAD3O JAA3_E4QP0ZC02JT6Z2 JAA4_E6X9J9101DL12Z JAA5_E6X9J9102GMBXJ JAA5_E6X9J9102I7ZUD JAA5_E6X9J9102JJA96 JOA5_E5W9ZWM02FXI3X
ABT1	ABT1	6	26706318	26706471	gt_ag	JAA2_ESJ6S1K01CJVCK JAA4_E6X9J9101DL12Z JAA5_E6X9J9102GMBXJ JAA5_E6X9J9102JJA96 JOA3_E3VCB0K02H1BJJ JOA5_E5W9ZWM02GEQP1
ABTB1	ABTB1	3	128874615	128875877	gt_ag	JAB3_E4QP0ZC01D2VCJ
ABTB1	ABTB1	3	128874615	128875923	gt_ag	JAB4_E6138SN01ATGQK JAB5_E6138SN02GZXIF JOB2_ERTYMEZ01E203F JOB3_E3VCB0K01BJ74D JOB4_E54PARH01CJM3S
ABTB1	ABTB1	3	128875952	128876077	gt_ag	JAB3_E4QP0ZC01D2VCJ JOB3_E3VCB0K01EQ9PX JOB4_E54PARH01CJM3S
ABTB1	ABTB1	3	128875987	128876077	gt_ag	JAB4_E6138SN01ATGQK JAB5_E6138SN02GZXIF JOB2_ERTYMEZ01E203F JOB3_E3VCB0K01BJ74D
ABTB1	ABTB1	3	128876134	128877502	gt_ag	JAB5_E6138SN02GZXIF JOB2_ERTYMEZ01E203F JOB3_E3VCB0K01BJ74D JOB3_E3VCB0K01EQ9PX JOB4_E54PARH01CERE8 JOB4_E54PARH01CJM3S JOB5_E54PARH02FQUTV
ABTB1	ABTB1	3	128877648	128877804	gt_ag	JAB1_ER85B5302I5H7E JAB5_E6138SN02FN5V4 JAB5_E6138SN02GZDUO JAB5_E6138SN02IQJSA JOB3_E3VCB0K01EGUVD JOB4_E54PARH01CERE8 JOB5_E54PARH02FQUTV
ABTB1	ABTB1	3	128877965	128878068	gt_ag	JAB5_E6138SN02FN5V4 JAB5_E6138SN02GZDUO JOB3_E3VCB0K01EGUVD
ABTB1	ABTB1	3	128878115	128878499	gt_ag	JAB5_E6138SN02FN5V4 JOB3_E3VCB0K01EGUVD JOB5_E54PARH02IR0PK
ABTB1	ABTB1	3	128878617	128878700	gt_ag	JAB1_ER85B5302FXLQW JAB1_ER85B5302FXU79 JAB4_E6138SN01B1EWW JAB4_E6138SN01B9MFN JOB4_E54PARH01BYDQH JOB4_E54PARH01E1JE7 JOB5_E54PARH02IR0PK JOA4_E5W9ZWM01AU810
ABTB1	ABTB1	3	128878820	128878997	gt_ag	JAB2_ESJ6S1K02HJJ5P JAB4_E6138SN01B9MFN JOB2_ERTYMEZ01CCK6U JOB3_E3VCB0K01C39N7 JOB3_E3VCB0K01D2SSA JOB4_E54PARH01E1JE7
ABTB1	ABTB1	3	128879097	128879208	gt_ag	JAB2_ESJ6S1K02HJJ5P JOB3_E3VCB0K01A1B5U JOB3_E3VCB0K01B2MM6 JOB3_E3VCB0K01C39N7 JOB3_E3VCB0K01D2SSA JOB3_E3VCB0K01DQO4A JOB5_E54PARH02IVUXU
ABTB1	ABTB1	3	128879377	128881517	gt_ag	JAB5_E6138SN02FVRGD
ABTB1	ABTB1	3	128881719	128881801	gt_ag	JAB4_E6138SN01CN8H0 JAB5_E6138SN02HIAB7 JOB3_E3VCB0K01A5EX6 JOB3_E3VCB0K01DVDEK JOB5_E54PARH02GSJRE JOB5_E54PARH02HUD1W JAA5_E6X9J9102G0TZ3
ABTB2	ABTB2	11	34132387	34130708	gt_ag	JOB3_E3VCB0K01CSBF8
ABTB2	ABTB2	11	34132823	34132502	gt_ag	JOB3_E3VCB0K01CSBF8
ABTB2	ABTB2	11	34140698	34139205	gt_ag	JOA5_E5W9ZWM02FQLY1
ABTB2	ABTB2	11	34175447	34151431	gt_ag	JOB4_E54PARH01C4LN7 JOA4_E5W9ZWM01AYBGU
ACAA1	ACAA1	3	38142059	38139618	gt_ag	JOB4_E54PARH01BFKEG JOB4_E54PARH01C7K2A JOB4_E54PARH01DX134 JOB5_E54PARH02FYDT2 JOB5_E54PARH02GAHFI JAA4_E6X9J9101BO2AS JAA4_E6X9J9101EUZ0B JOA3_E3VCB0K02GFY6V JOA3_E3VCB0K02GHQ1F JOA5_E5W9ZWM02I1HLD
ACAA1	ACAA1	3	38142320	38142206	gt_ag	JOB4_E54PARH01BFKEG JOB4_E54PARH01DX8OO JAA4_E6X9J9101DSOZ2 JAA5_E6X9J9102I1WEU JOA4_E5W9ZWM01ENX01
ACAA1	ACAA1	3	38142656	38142377	gt_ag	JOB4_E54PARH01DX8OO JAA4_E6X9J9101DSOZ2 JAA5_E6X9J9102I1WEU JAA5_E6X9J9102ICZAP JOA4_E5W9ZWM01D9YD8 JOA4_E5W9ZWM01ENX01 JOA5_E5W9ZWM02F2RO5
ACAA1	ACAA1	3	38143004	38142837	gt_ag	JAA2_ESJ6S1K01BXZQQ JAA4_E6X9J9101BSTFJ
ACAA1	ACAA1	3	38144280	38143196	gt_ag	JAB4_E6138SN01D6I0K JAB4_E6138SN01D6SHW JAB4_E6138SN01EH2AO JAB4_E6138SN01EPRSX JAB7_E56FR8H02JA8PL JOB5_E54PARH02HMWJA JAA4_E6X9J9101AXDOD JOA4_E5W9ZWM01BI2ZJ JOA4_E5W9ZWM01BYAJO
ACAA1	ACAA1	3	38145784	38144362	gt_ag	JAB4_E6138SN01AZ390 JAB4_E6138SN01BG0VY JAB4_E6138SN01D6I0K JAB4_E6138SN01D6SHW JAB4_E6138SN01EH2AO JAA4_E6X9J9101AXDOD JAA5_E6X9J9102HWPMJ JOA4_E5W9ZWM01BYAJO
ACAA1	ACAA1	3	38148090	38145884	gt_ag	JAB4_E6138SN01AZ390 JAB4_E6138SN01BG0VY JAB4_E6138SN01D6SHW JAA4_E6X9J9101AXDOD JAA5_E6X9J9102HWPMJ JOA3_E3VCB0K02HE831
ACAA1	ACAA1	3	38148420	38148134	gt_ag	JAB4_E6138SN01AZ390 JAB4_E6138SN01BG0VY JAA5_E6X9J9102HWPMJ JOA3_E3VCB0K02FQLV8 JOA3_E3VCB0K02HE831
ACAA1	ACAA1	3	38150446	38148501	gt_ag	JOB3_E3VCB0K01D2NQH JOA1_ERDI6OO02HJALU JOA3_E3VCB0K02FQLV8 JOA3_E3VCB0K02G872L JOA3_E3VCB0K02HE831
ACAA1	ACAA1	3	38153086	38150505	gt_ag	JOB3_E3VCB0K01D2NQH JOA1_ERDI6OO02HJALU JOA3_E3VCB0K02FQLV8 JOA3_E3VCB0K02G872L JOA3_E3VCB0K02HE831 JOA5_E5W9ZWM02FVS7N
ACAA1	ACAA1	3	38153359	38153181	gt_ag	JOB3_E3VCB0K01D2NQH JAA4_E6X9J9101DJ3ME JOA1_ERDI6OO02HJALU JOA3_E3VCB0K02G872L JOA5_E5W9ZWM02FVS7N
ACAA2	ACAA2	18	45565564	45564300	gt_ag	JAB3_E4QP0ZC01CX7CS JAB5_E6138SN02HBQV1 JAA3_E4QP0ZC02H4T7P JAA4_E6X9J9101EM2FF JAA5_E6X9J9102GCMM7 JAA5_E6X9J9102GCSYT JOA1_ERDI6OO02HWU77 JOA3_E3VCB0K02HA9C4 JOA3_E3VCB0K02JYFQV JOA4_E5W9ZWM01ATSJK
ACAA2	ACAA2	18	45567658	45565720	gt_ag	JAB4_E6138SN01ELN2I JOB2_ERTYMEZ01DR4V3 JAA5_E6X9J9102IHNM6 JOA2_ERTYMEZ02F39U7 JOA2_ERTYMEZ02HKC3E JOA3_E3VCB0K02FT5JA JOA4_E5W9ZWM01D3CFZ JOA5_E5W9ZWM02H4B5N
ACAA2	ACAA2	18	45571837	45567730	gt_ag	JAB4_E6138SN01ELN2I JOB2_ERTYMEZ01DR4V3 JAA5_E6X9J9102IHNM6 JOA2_ERTYMEZ02F39U7 JOA2_ERTYMEZ02HKC3E JOA3_E3VCB0K02FT5JA JOA4_E5W9ZWM01D3CFZ JOA4_E5W9ZWM01EKM40 JOA5_E5W9ZWM02H4B5N
ACAA2	ACAA2	18	45572519	45571968	gt_ag	JAB5_E6138SN02GH01G JAB5_E6138SN02ISX0M JAB7_E56FR8H02HWQFM JOB3_E3VCB0K01BIK0W JAA4_E6X9J9101CIODN JAA4_E6X9J9101EVJNQ JAA5_E6X9J9102H6URV JAA5_E6X9J9102IHNM6 JOA2_ERTYMEZ02HKC3E JOA4_E5W9ZWM01DNQQJ JOA4_E5W9ZWM01EBVKU JOA4_E5W9ZWM01EKM40 JOA5_E5W9ZWM02FO673 JOA5_E5W9ZWM02FV7TF
ACAA2	ACAA2	18	45574647	45572696	gt_ag	JAB5_E6138SN02HSQSX JAB7_E56FR8H02GM1SN JAA1_ER85B5301A4C22 JAA1_ER85B5301DD9Y5 JAA5_E6X9J9102FYBI8 JAA5_E6X9J9102GF36A JAA5_E6X9J9102H6URV JAA5_E6X9J9102INZ22 JAA5_E6X9J9102IU5OF JAA5_E6X9J9102IZSQH JAA5_E6X9J9102JEEVT JAA5_E6X9J9102JJOWI JOA1_ERDI6OO02IS9TZ JOA2_ERTYMEZ02H0H8J JOA3_E3VCB0K02HA5Y2 JOA5_E5W9ZWM02FV7TF JOA5_E5W9ZWM02GE7BC JOA5_E5W9ZWM02IW73Z
ACAA2	ACAA2	18	45576132	45574796	gt_ag	JOB3_E3VCB0K01DVPXI JOB4_E54PARH01CLJ2N JAA4_E6X9J9101BCYL1 JAA5_E6X9J9102FYBI8 JAA5_E6X9J9102GF36A JAA5_E6X9J9102INZ22 JAA5_E6X9J9102IU5OF JAA5_E6X9J9102IZSQH JAA5_E6X9J9102JEEVT JAA5_E6X9J9102JJOWI JOA2_ERTYMEZ02H0H8J JOA3_E3VCB0K02JL5TJ JOA4_E5W9ZWM01C3S8I
ACAA2	ACAA2	18	45577833	45576250	gt_ag	JOB3_E3VCB0K01DVPXI JAA1_ER85B5301BHPO7 JAA1_ER85B5301BY7W5 JAA3_E4QP0ZC02HU853 JAA4_E6X9J9101BCYL1 JAA5_E6X9J9102IDL4Z JOA1_ERDI6OO02GTU97
ACAA2	ACAA2	18	45583054	45577963	gt_ag	JAB1_ER85B5302FVSUJ JAB2_ESJ6S1K02JXHCE JAB4_E6138SN01ATGK1 JAA1_ER85B5301BHPO7 JAA1_ER85B5301BY7W5 JAA4_E6X9J9101BL426 JAA5_E6X9J9102I1J1D JAA5_E6X9J9102IDL4Z JAA5_E6X9J9102IJE6S JOA4_E5W9ZWM01EEEWF JOA5_E5W9ZWM02GXTQH
ACAA2	ACAA2	18	45593836	45583222	gt_ag	JAA4_E6X9J9101CEMDD JOA4_E5W9ZWM01EEEWF JOA5_E5W9ZWM02GXTQH
ACACA	ACACA	17	32519985	32518488	gt_ag	JOB4_E54PARH01EDJQC JAA4_E6X9J9101DYNW7 JOA2_ERTYMEZ02GLAO1 JOA3_E3VCB0K02H0B0C JOA4_E5W9ZWM01ASZR4 JOA4_E5W9ZWM01B7QK6
ACACA	ACACA	17	32528043	32520123	gt_ag	JAB5_E6138SN02GSQZA JAB6_E56FR8H01APRVZ JOB3_E3VCB0K01B71K1 JOA2_ERTYMEZ02GLAO1 JOA3_E3VCB0K02H0B0C
ACACA	ACACA	17	32528877	32528215	gt_ag	JAB5_E6138SN02GSQZA JAB5_E6138SN02INWPC JAB5_E6138SN02JB5PP JAB6_E56FR8H01APRVZ JAB6_E56FR8H01EZACH JAB7_E56FR8H02J01TC JAB7_E56FR8H02J074U JOB3_E3VCB0K01B71K1 JAA4_E6X9J9101ANODI JAA4_E6X9J9101BP4V3 JOA3_E3VCB0K02HUOXC
ACACA	ACACA	17	32542578	32529033	gt_ag	JOB4_E54PARH01AMHT8 JOA3_E3VCB0K02HUOXC
ACACA	ACACA	17	32544135	32542692	gt_ag	JAB7_E56FR8H02IZRU1 JAB7_E56FR8H02JQBZM JOB3_E3VCB0K01CO6GB JOB3_E3VCB0K01DQZL5 JOB4_E54PARH01AMHT8
ACACA	ACACA	17	32553565	32552526	gt_ag	JAB5_E6138SN02HIBUG JOB3_E3VCB0K01C6NZK JOB3_E3VCB0K01EL6NY JAA2_ESJ6S1K01CV88R
ACACA	ACACA	17	32556731	32553663	gt_ag	JAB5_E6138SN02HIBUG JOB3_E3VCB0K01C6NZK JOB3_E3VCB0K01EL6NY JAA2_ESJ6S1K01CV88R JOA2_ERTYMEZ02IWMV9 JOA4_E5W9ZWM01CX44X
ACACA	ACACA	17	32560403	32556829	gt_ag	JOA2_ERTYMEZ02GOHBN JOA2_ERTYMEZ02IWMV9 JOA4_E5W9ZWM01CX44X
ACACA	ACACA	17	32561113	32560525	gt_ag	JAB1_ER85B5302G1TGD JOB2_ERTYMEZ01CARYJ JOB3_E3VCB0K01CO92S JOB5_E54PARH02JEAMO JAA2_ESJ6S1K01DXJZL JOA2_ERTYMEZ02GOHBN
ACACA	ACACA	17	32580900	32561258	gt_ag	JAB1_ER85B5302FYJYW JOB3_E3VCB0K01CO92S JOB3_E3VCB0K01DPW2U JAA2_ESJ6S1K01DXJZL
ACACA	ACACA	17	32582338	32581012	gt_ag	JAB1_ER85B5302FYJYW JOB3_E3VCB0K01DPW2U
ACACA	ACACA	17	32619329	32612411	gt_ag	JAB2_ESJ6S1K02HURHD JOA2_ERTYMEZ02F8T55
ACACA	ACACA	17	32623143	32622330	gt_ag	JAB6_E56FR8H01A3A3N JOB2_ERTYMEZ01DJ0YZ
ACACA	ACACA	17	32624427	32623360	gt_ag	JOA3_E3VCB0K02GD88G JOA3_E3VCB0K02I3SSQ JOA3_E3VCB0K02JF8OD JOA3_E3VCB0K02JL5R6
ACACA	ACACA	17	32631194	32624470	gt_ag	JAA2_ESJ6S1K01APNNH JAA2_ESJ6S1K01BC0GV JAA2_ESJ6S1K01CWXN7 JOA3_E3VCB0K02GD88G JOA3_E3VCB0K02I3SSQ JOA3_E3VCB0K02JF8OD JOA3_E3VCB0K02JL5R6
ACACA	ACACA	17	32631482	32631240	gt_ag	JAA2_ESJ6S1K01APNNH JAA2_ESJ6S1K01BC0GV JAA2_ESJ6S1K01CWXN7 JOA3_E3VCB0K02GD88G JOA3_E3VCB0K02I3SSQ
ACACA	ACACA	17	32636791	32631540	gt_ag	JAA2_ESJ6S1K01APNNH JAA2_ESJ6S1K01BC0GV JAA2_ESJ6S1K01CWXN7 JAA4_E6X9J9101AJGY1 JOA3_E3VCB0K02F9ZQP JOA3_E3VCB0K02GD88G JOA3_E3VCB0K02I3SSQ
ACACA	ACACA	17	32637809	32636900	gt_ag	JAB3_E4QP0ZC01D4C8D JAB5_E6138SN02F7RCB JAB6_E56FR8H01BPM4Y JOB2_ERTYMEZ01DYFTM JAA2_ESJ6S1K01APNNH JAA2_ESJ6S1K01BC0GV JAA2_ESJ6S1K01CWXN7 JAA2_ESJ6S1K01DP5ZX JAA2_ESJ6S1K01DSXT8 JOA3_E3VCB0K02F9ZQP
ACACA	ACACA	17	32638683	32637907	gt_ag	JAB3_E4QP0ZC01D4C8D JAB5_E6138SN02F7RCB JOB3_E3VCB0K01D6HZW JAA2_ESJ6S1K01DP5ZX JAA2_ESJ6S1K01DSXT8
ACACA	ACACA	17	32654545	32652877	gt_ag	JOB2_ERTYMEZ01D2E6B
ACACA	ACACA	17	32656025	32654636	gt_ag	JAB3_E4QP0ZC01DREQH JOB2_ERTYMEZ01D2E6B JOA1_ERDI6OO02JZ6Y0
ACACA	ACACA	17	32657372	32656140	gt_ag	JAB3_E4QP0ZC01DREQH
ACACA	ACACA	17	32671504	32666128	gt_ag	JAB4_E6138SN01B38FT
ACACA	ACACA	17	32672981	32671594	gt_ag	JAB4_E6138SN01B38FT JOA4_E5W9ZWM01AO4ZD
ACACA	ACACA	17	32674399	32673083	gt_ag	JOA4_E5W9ZWM01AO4ZD
ACACA	ACACA	17	32675616	32674589	gt_ag	JAB4_E6138SN01EG6VG JAA2_ESJ6S1K01B2QZ2 JAA2_ESJ6S1K01B2XBO
ACACA	ACACA	17	32676108	32675764	gt_ag	JAB4_E6138SN01A8OUE JAB7_E56FR8H02GWH95 JOB1_ERDI6OO01ARX1J
ACACA	ACACA	17	32677854	32676244	gt_ag	JAB4_E6138SN01A8OUE JAB7_E56FR8H02GWH95 JOB1_ERDI6OO01ARX1J JOA2_ERTYMEZ02HOCRH
ACACA	ACACA	17	32679629	32679194	gt_ag	JOB1_ERDI6OO01EE3KN JOA2_ERTYMEZ02GIOXQ
ACACA	ACACA	17	32683043	32679712	gt_ag	JOB1_ERDI6OO01EE3KN JOA2_ERTYMEZ02GIOXQ
ACACA	ACACA	17	32683924	32683148	gt_ag	JAB4_E6138SN01BDLSF JAA1_ER85B5301EH4HD
ACACA	ACACA	17	32688737	32684076	gt_ag	JAA4_E6X9J9101EBDZQ JAA5_E6X9J9102HEW5T
ACACA	ACACA	17	32689246	32688902	gt_ag	JAB4_E6138SN01BGQ26
ACACA	ACACA	17	32705196	32701866	gt_ag	JAB5_E6138SN02I7IX1
ACACA	ACACA	17	32706956	32705304	gt_ag	JAB5_E6138SN02I7IX1 JAA1_ER85B5301B23BW
ACACA	ACACA	17	32708038	32707056	gt_ag	JAB2_ESJ6S1K02IOYHD JAA1_ER85B5301B23BW
ACACA	ACACA	17	32708901	32708121	gt_ag	JAB2_ESJ6S1K02IOYHD JAB5_E6138SN02FXJVZ
ACACA	ACACA	17	32714280	32709012	gt_ag	JAB4_E6138SN01B2DR2 JAB5_E6138SN02FXJVZ JAA2_ESJ6S1K01BZVWR JAA2_ESJ6S1K01EEZOL
ACACA	ACACA	17	32715851	32714420	gt_ag	JAA2_ESJ6S1K01BZVWR JAA2_ESJ6S1K01EEZOL
ACACA	ACACA	17	32761225	32715985	gt_ag	JOB2_ERTYMEZ01C7X5D JOB2_ERTYMEZ01CAEGY
ACACA	ACACA	17	32770876	32761479	gt_ag	JAA1_ER85B5301D7QLZ
ACACB	ACACB	12	108089182	108090083	gt_ag	JAA1_ER85B5301CEUE5
ACACB	ACACB	12	108102276	108107766	gt_ag	JOB1_ERDI6OO01DP69S
ACACB	ACACB	12	108123890	108128897	gt_ag	JOB2_ERTYMEZ01EIDXP
ACACB	ACACB	12	108135125	108138805	gt_ag	JAB6_E56FR8H01A9UM5 JAB6_E56FR8H01AVA02
ACACB	ACACB	12	108138895	108138983	gc_ag	JAB6_E56FR8H01A9UM5 JAB6_E56FR8H01AVA02 JAB6_E56FR8H01EC9K7 JAB7_E56FR8H02G2D4E
ACACB	ACACB	12	108145101	108146002	gt_ag	JOA3_E3VCB0K02F9ARN
ACACB	ACACB	12	108146093	108149558	gt_ag	JOA3_E3VCB0K02F9ARN
ACACB	ACACB	12	108149678	108154856	gt_ag	JOA3_E3VCB0K02F9ARN
ACACB	ACACB	12	108162174	108163265	gt_ag	JAA2_ESJ6S1K01A387X
ACACB	ACACB	12	108178425	108180455	gt_ag	JAA2_ESJ6S1K01AW9AR JAA2_ESJ6S1K01CTBES
ACACB	ACACB	12	108181297	108182667	gt_ag	JOA3_E3VCB0K02GUXFR
ACACB	ACACB	12	108182846	108184544	gt_ag	JOA3_E3VCB0K02GUXFR
ACACB	ACACB	12	108187714	108188423	gt_ag	JOA4_E5W9ZWM01C0H19
ACAD10	ACAD10	12	110615084	110624348	gt_ag	JAA4_E6X9J9101EOEGV JAA5_E6X9J9102HMZQN
ACAD10	ACAD10	12	110624498	110627924	gt_ag	JAB5_E6138SN02F4JRP JAA4_E6X9J9101EOEGV JAA4_E6X9J9101ESGBK JAA5_E6X9J9102GFUBH JAA5_E6X9J9102HMZQN
ACAD10	ACAD10	12	110634845	110638007	gt_ag	JOA3_E3VCB0K02JMMGE
ACAD10	ACAD10	12	110643927	110650148	gt_ag	JAA4_E6X9J9101BZHTR
ACAD10	ACAD10	12	110656256	110659017	gt_ag	JAA5_E6X9J9102FU0C6
ACAD10	ACAD10	12	110659192	110666829	gt_ag	JAA2_ESJ6S1K01DW1AP
ACAD10	ACAD10	12	110667231	110668330	gt_ag	JOA2_ERTYMEZ02GQFE8
ACAD10	ACAD10	12	110669573	110670503	gt_ag	JOA3_E3VCB0K02FQYUL
ACAD10	ACAD10	12	110670663	110671359	gt_ag	JOA1_ERDI6OO02HPCXH JOA3_E3VCB0K02FQYUL
ACAD11	ACAD11	3	133761366	133760620	gt_ag	JOB3_E3VCB0K01ER86J JAA3_E4QP0ZC02HCQC7 JAA3_E4QP0ZC02HCTIW JOA1_ERDI6OO02GGTT7
ACAD11	ACAD11	3	133762634	133761477	gt_ag	JOB2_ERTYMEZ01AXZ1C JOB3_E3VCB0K01ER86J JAA5_E6X9J9102ILQXU JOA4_E5W9ZWM01DVXG4
ACAD11	ACAD11	3	133777305	133762752	gt_ag	JOB2_ERTYMEZ01AXZ1C JAA4_E6X9J9101CK5GA
ACAD11	ACAD11	3	133778477	133777461	gt_ag	JAA4_E6X9J9101ANOJI JAA4_E6X9J9101DNMPN JOA3_E3VCB0K02HXA41
ACAD11	ACAD11	3	133780329	133778550	gt_ag	JAA2_ESJ6S1K01APM2N JAA2_ESJ6S1K01ELV1P JAA4_E6X9J9101EZEOM JAA5_E6X9J9102H8ISZ
ACAD11	ACAD11	3	133804762	133781093	gt_ag	JAB4_E6138SN01B8A72 JAA4_E6X9J9101EELRZ JOA2_ERTYMEZ02GLPAM
ACAD11	ACAD11	3	133806631	133804862	gt_ag	JAB2_ESJ6S1K02I6B0F JAB4_E6138SN01B8A72 JAA4_E6X9J9101EELRZ JOA2_ERTYMEZ02GLPAM JOA4_E5W9ZWM01BC0OJ
ACAD11	ACAD11	3	133820167	133806740	gt_ag	JAB2_ESJ6S1K02I6B0F JAB6_E56FR8H01A230H JAA4_E6X9J9101CD19J JOA4_E5W9ZWM01BC0OJ
ACAD11	ACAD11	3	133821001	133820307	gt_ag	JAB4_E6138SN01EAPJ6 JAB5_E6138SN02H4GMV JAB6_E56FR8H01A230H JAA2_ESJ6S1K01ANHDP JAA4_E6X9J9101CD19J JAA4_E6X9J9101EO1MK
ACAD11	ACAD11	3	133828224	133821080	gt_ag	JAB4_E6138SN01EAPJ6 JAB5_E6138SN02H4GMV JAA2_ESJ6S1K01ANHDP JAA4_E6X9J9101CD19J JAA4_E6X9J9101EO1MK
ACAD11	ACAD11	3	133829873	133828352	gt_ag	JAA2_ESJ6S1K01ANHDP JAA4_E6X9J9101EO1MK
ACAD11	ACAD11	3	133832874	133832093	gt_ag	JAA1_ER85B5301BLW4F JAA4_E6X9J9101DV87R JAA5_E6X9J9102H13CQ JAA5_E6X9J9102HCU1C JAA5_E6X9J9102HK0RI
ACAD11	ACAD11	3	133841025	133833014	gt_ag	JAA4_E6X9J9101DBJHT JAA4_E6X9J9101DV87R JAA5_E6X9J9102H13CQ JAA5_E6X9J9102HCU1C JAA5_E6X9J9102HK0RI
ACAD11	ACAD11	3	133843505	133841191	gt_ag	JOB4_E54PARH01C8GHG JAA1_ER85B5301D2JSA JAA1_ER85B5301D932C JAA1_ER85B5301DKJXD JOA4_E5W9ZWM01CBAE3
ACAD11	ACAD11	3	133844210	133843668	gt_ag	JOB4_E54PARH01C8GHG
ACAD11	ACAD11	3	133861136	133846431	gt_ag	JOA2_ERTYMEZ02GYQST
ACAD8	ACAD8	11	133628814	133631651	gt_ag	JAB4_E6138SN01CES7M JOA3_E3VCB0K02IRA7D
ACAD8	ACAD8	11	133631753	133632191	gt_ag	JAB5_E6138SN02H7XC0 JAB5_E6138SN02J18BR JOA3_E3VCB0K02IRA7D
ACAD8	ACAD8	11	133633729	133634111	gt_ag	JAA5_E6X9J9102JN2G2 JOA4_E5W9ZWM01CQYH7 JOA5_E5W9ZWM02FLLD8
ACAD8	ACAD8	11	133634189	133634711	gt_ag	JOB2_ERTYMEZ01D60YZ JOB2_ERTYMEZ01E23V8 JOA4_E5W9ZWM01CQYH7 JOA5_E5W9ZWM02FLLD8
ACAD8	ACAD8	11	133634850	133636147	gt_ag	JOB2_ERTYMEZ01D60YZ JOB2_ERTYMEZ01E23V8 JOA4_E5W9ZWM01ED122 JOA4_E5W9ZWM01ELAD0
ACAD8	ACAD8	11	133636284	133636378	gt_ag	JOB1_ERDI6OO01ATEC1 JOB1_ERDI6OO01CJH3O JOB1_ERDI6OO01DGW53 JOB1_ERDI6OO01DHURP JOB3_E3VCB0K01CS013 JOB3_E3VCB0K01CSUQL JOA4_E5W9ZWM01ED122 JOA4_E5W9ZWM01ELAD0
ACAD8	ACAD8	11	133636995	133637623	gt_ag	JOB2_ERTYMEZ01AJGDG JOB5_E54PARH02HE1XW JOA3_E3VCB0K02IF6ZE
ACAD8	ACAD8	11	133637727	133640011	gt_ag	JAB3_E4QP0ZC01E2BO5 JOB5_E54PARH02F39AP JOB5_E54PARH02G0B9K JOB5_E54PARH02HE1XW JOA3_E3VCB0K02FV1SF JOA5_E5W9ZWM02H7TLQ JOA5_E5W9ZWM02IG69X
ACAD9	ACAD9	3	130081375	130086185	gt_ag	JAB4_E6138SN01CNM0S JAB4_E6138SN01CQM8M JOB1_ERDI6OO01DSJAD
ACAD9	ACAD9	3	130095190	130096842	gt_ag	JOB4_E54PARH01B9WMI JOA3_E3VCB0K02GHK5D JOA4_E5W9ZWM01DW10A
ACAD9	ACAD9	3	130096950	130097968	gt_ag	JAB3_E4QP0ZC01BZRV1 JOB3_E3VCB0K01E00OB JOB4_E54PARH01B9WMI JAA4_E6X9J9101ASKQ0 JOA3_E3VCB0K02FNOEJ JOA3_E3VCB0K02GHK5D JOA4_E5W9ZWM01DFW81 JOA4_E5W9ZWM01DW10A
ACAD9	ACAD9	3	130098070	130099164	gt_ag	JAB3_E4QP0ZC01BZRV1 JOB3_E3VCB0K01E00OB JAA4_E6X9J9101ASKQ0 JOA3_E3VCB0K02FNOEJ JOA4_E5W9ZWM01AV388 JOA4_E5W9ZWM01DFW81
ACAD9	ACAD9	3	130099244	130100819	gt_ag	JAB3_E4QP0ZC01BZRV1 JAA4_E6X9J9101ASKQ0 JOA3_E3VCB0K02FNOEJ JOA4_E5W9ZWM01AV388
ACAD9	ACAD9	3	130100995	130102808	gt_ag	JAB5_E6138SN02JH9VC JAB7_E56FR8H02H61TF JAB7_E56FR8H02IQYHR JAA5_E6X9J9102F3O31
ACAD9	ACAD9	3	130102883	130104085	gt_ag	JAB7_E56FR8H02H61TF JAB7_E56FR8H02IQYHR JOA3_E3VCB0K02ISGRC
ACAD9	ACAD9	3	130104162	130105594	gt_ag	JAB7_E56FR8H02IQYHR JOA3_E3VCB0K02ISGRC
ACAD9	ACAD9	3	130105666	130105918	gt_ag	JAA5_E6X9J9102HUAW8 JAA5_E6X9J9102JFLNF JOA3_E3VCB0K02ISGRC JOA4_E5W9ZWM01CUENJ JOA5_E5W9ZWM02HW38O
ACAD9	ACAD9	3	130106039	130107653	gt_ag	JAA5_E6X9J9102HUAW8 JAA5_E6X9J9102JFLNF JOA4_E5W9ZWM01CUENJ
ACAD9	ACAD9	3	130107783	130109717	gt_ag	JAB4_E6138SN01BIM29 JOB3_E3VCB0K01DHF02 JOB4_E54PARH01C69IZ JAA4_E6X9J9101EI9KX
ACAD9	ACAD9	3	130109798	130110505	gt_ag	JAB4_E6138SN01BIM29 JOB2_ERTYMEZ01D5W99 JOB3_E3VCB0K01DHF02 JOB3_E3VCB0K01DVD72 JOB4_E54PARH01C69IZ JAA4_E6X9J9101EI9KX
ACAD9	ACAD9	3	130110633	130110876	gt_ag	JAB5_E6138SN02GL3G5 JOB2_ERTYMEZ01D5W99 JOB3_E3VCB0K01DVD72
ACAD9	ACAD9	3	130110955	130111553	gt_ag	JAA2_ESJ6S1K01A4E7D
ACAD9	ACAD9	3	130111683	130112273	gt_ag	JOA4_E5W9ZWM01BAI35 JOA5_E5W9ZWM02IFG19
ACAD9	ACAD9	3	130112347	130114039	gt_ag	JAB4_E6138SN01DZA2B JAA2_ESJ6S1K01AH3N8 JOA4_E5W9ZWM01BAI35
ACADL	ACADL	2	210765772	210762024	gt_ag	JOB5_E54PARH02FPDDD
ACADL	ACADL	2	210783164	210778766	gt_ag	JAB4_E6138SN01EZENL JOB5_E54PARH02HORKH
ACADL	ACADL	2	210789315	210783232	gt_ag	JAB4_E6138SN01EZENL JOB5_E54PARH02HORKH
ACADM	ACADM	1	75963091	75966673	gt_ag	JAB4_E6138SN01DH486 JOB3_E3VCB0K01BG9SJ JOB3_E3VCB0K01BHF31 JAA4_E6X9J9101A1EMU JOA3_E3VCB0K02JCN6B JOA4_E5W9ZWM01CF51D JOA4_E5W9ZWM01E2WV9
ACADM	ACADM	1	75966762	75970916	gt_ag	JAB4_E6138SN01DH486 JOB3_E3VCB0K01BG9SJ JOB3_E3VCB0K01BHF31 JAA4_E6X9J9101A1EMU JAA5_E6X9J9102F4F8W JOA3_E3VCB0K02JCN6B JOA4_E5W9ZWM01CF51D JOA4_E5W9ZWM01E2WV9
ACADM	ACADM	1	75971015	75971125	gt_ag	JAB2_ESJ6S1K02FRJG0 JAB4_E6138SN01D2ZF2 JAB4_E6138SN01D6TIB JAB5_E6138SN02HQJAH JAB7_E56FR8H02FYVMG JOB3_E3VCB0K01BG9SJ JOB3_E3VCB0K01BHF31 JAA1_ER85B5301CJUQT JAA4_E6X9J9101A1EMU JAA4_E6X9J9101A8MTE JAA4_E6X9J9101EFGUY JAA4_E6X9J9101EFQLG JAA5_E6X9J9102F4F8W JOA3_E3VCB0K02F4MF5 JOA3_E3VCB0K02F4SRR JOA3_E3VCB0K02HELPO
ACADM	ACADM	1	75971196	75971800	gt_ag	JAB2_ESJ6S1K02FRJG0 JAB4_E6138SN01CR5Z6 JAB4_E6138SN01D2ZF2 JAB4_E6138SN01D6TIB JAB5_E6138SN02H1BPH JAB5_E6138SN02HQJAH JAB7_E56FR8H02FYVMG JAA1_ER85B5301CJUQT JAA4_E6X9J9101EFGUY JAA5_E6X9J9102F4F8W JAA5_E6X9J9102F6I3R JOA3_E3VCB0K02F4MF5 JOA3_E3VCB0K02F4SRR JOA3_E3VCB0K02HELPO JOA4_E5W9ZWM01CAHST
ACADM	ACADM	1	75971902	75973063	gt_ag	JAB1_ER85B5302JNZN3 JAB2_ESJ6S1K02HRGX7 JAB2_ESJ6S1K02JNNB7 JAB4_E6138SN01CR5Z6 JAB4_E6138SN01D2ZF2 JAB5_E6138SN02FUZ4L JAB5_E6138SN02GSFOH JAB5_E6138SN02H1BPH JAB5_E6138SN02HJ60V JAB7_E56FR8H02FYVMG JAA1_ER85B5301CJUQT JAA2_ESJ6S1K01AI9LC JAA4_E6X9J9101BXCN5 JAA4_E6X9J9101CQQ54 JAA5_E6X9J9102F6I3R JAA5_E6X9J9102HO3MH JOA3_E3VCB0K02F4MF5 JOA3_E3VCB0K02F4SRR JOA3_E3VCB0K02GOEO5 JOA3_E3VCB0K02HELPO…
ACADM	ACADM	1	75973145	75978252	gt_ag	JAB1_ER85B5302JNZN3 JAB2_ESJ6S1K02HRGX7 JAB2_ESJ6S1K02JNNB7 JAB4_E6138SN01CR5Z6 JAB5_E6138SN02FUZ4L JAB5_E6138SN02GSFOH JAB5_E6138SN02H1BPH JAB5_E6138SN02HJ60V JAB6_E56FR8H01EDT4L JOB5_E54PARH02FV84X JAA2_ESJ6S1K01AI9LC JAA4_E6X9J9101BXCN5 JAA4_E6X9J9101CQQ54 JAA4_E6X9J9101D4E0C JAA4_E6X9J9101EQ7TW JAA5_E6X9J9102F6I3R JAA5_E6X9J9102HO3MH JAA5_E6X9J9102IIERU JAA5_E6X9J9102J2AVT JOA3_E3VCB0K02GOEO5…
ACADM	ACADM	1	75978384	75984078	gt_ag	JAB1_ER85B5302IQYMO JAB4_E6138SN01BY2BP JAB5_E6138SN02FUZ4L JAB5_E6138SN02FWCNL JAB5_E6138SN02FZDTG JAB5_E6138SN02I0SCN JAB6_E56FR8H01BP3IG JAB6_E56FR8H01BV3ND JAB7_E56FR8H02I1FPU JOB3_E3VCB0K01DG250 JOB5_E54PARH02FV84X JAA2_ESJ6S1K01AI9LC JAA2_ESJ6S1K01AIDL4 JAA4_E6X9J9101D4E0C JAA4_E6X9J9101DYCOR JAA4_E6X9J9101EQ7TW JAA5_E6X9J9102IIERU JAA5_E6X9J9102J2AVT JOA1_ERDI6OO02GXATX JOA5_E5W9ZWM02HPCWH
ACADM	ACADM	1	75984188	75987691	gt_ag	JAB1_ER85B5302IQYMO JAB4_E6138SN01AKYKQ JAB4_E6138SN01BY2BP JAB5_E6138SN02FWCNL JAB5_E6138SN02FZDTG JAB5_E6138SN02I0SCN JAB6_E56FR8H01BP3IG JAB6_E56FR8H01BV3ND JAB7_E56FR8H02GYWQI JAB7_E56FR8H02HPIVX JOB3_E3VCB0K01DG250 JAA2_ESJ6S1K01AIDL4 JAA2_ESJ6S1K01BDRLO JAA2_ESJ6S1K01EAQV3 JAA4_E6X9J9101DYCOR JAA4_E6X9J9101EP6HW JAA5_E6X9J9102H7BTR JOA1_ERDI6OO02GXATX JOA2_ERTYMEZ02GYUVC JOA3_E3VCB0K02GLAJU…
ACADM	ACADM	1	75987833	75988723	gt_ag	JAB2_ESJ6S1K02HDR5S JAB3_E4QP0ZC01CTPCO JAB5_E6138SN02FSIHW JAB5_E6138SN02G91RO JAB7_E56FR8H02F9HL9 JAB7_E56FR8H02GCND6 JAB7_E56FR8H02GIW4B JAB7_E56FR8H02IB0V6 JAB7_E56FR8H02IXWF8 JOB2_ERTYMEZ01AVYFJ JOB3_E3VCB0K01A7WU0 JAA1_ER85B5301EKRKV JAA2_ESJ6S1K01EAQV3 JAA3_E4QP0ZC02H7G80 JAA4_E6X9J9101EP6HW JAA5_E6X9J9102G9HZ6 JAA5_E6X9J9102G41NB JAA5_E6X9J9102IDWHW JOA1_ERDI6OO02FLOPQ JOA2_ERTYMEZ02GYUVC…
ACADM	ACADM	1	75988820	75999394	gt_ag	JAB1_ER85B5302I4T0J JAB2_ESJ6S1K02HDR5S JAB3_E4QP0ZC01CTPCO JAB5_E6138SN02FSIHW JAB5_E6138SN02G91RO JAB6_E56FR8H01C9PPT JAB7_E56FR8H02F9HL9 JAB7_E56FR8H02IB0V6 JAB7_E56FR8H02IXWF8 JOB2_ERTYMEZ01AVYFJ JOB3_E3VCB0K01A7WU0 JAA1_ER85B5301EKRKV JAA3_E4QP0ZC02H7G80 JAA4_E6X9J9101BA11I JAA4_E6X9J9101DNE39 JAA4_E6X9J9101EP6HW JAA5_E6X9J9102F0J2D JAA5_E6X9J9102G9HZ6 JAA5_E6X9J9102G41NB JAA5_E6X9J9102GOOO0…
ACADM	ACADM	1	75999644	76000964	gt_ag	JAB1_ER85B5302IKDK6 JAB1_ER85B5302JRZGT JAB4_E6138SN01AUWOO JAB4_E6138SN01DP2HI JAB4_E6138SN01DZXGW JAB4_E6138SN01EAEDD JAB4_E6138SN01EG9KO JAB6_E56FR8H01C3IQ3 JOB3_E3VCB0K01EC20E JAA1_ER85B5301DNN1U JAA1_ER85B5301EUX82 JAA2_ESJ6S1K01DGCMB JAA3_E4QP0ZC02G9Y7F JAA4_E6X9J9101A6A02 JAA4_E6X9J9101A88YD JAA4_E6X9J9101CH6WH JAA4_E6X9J9101DF9SP JAA5_E6X9J9102HGCHR JAA5_E6X9J9102HZ853 JAA5_E6X9J9102I23UE…
ACADS	ACADS	12	119648118	119649211	gt_ag	JAA2_ESJ6S1K01DU09S
ACADS	ACADS	12	119659654	119660022	gt_ag	JOA3_E3VCB0K02JQUSF
ACADS	ACADS	12	119660637	119660718	gt_ag	JAA4_E6X9J9101DKXHO
ACADS	ACADS	12	119660857	119661005	gt_ag	JOB5_E54PARH02HMVD2
ACADSB	ACADSB	10	124758578	124783861	gt_ag	JAA4_E6X9J9101CGPO2
ACADSB	ACADSB	10	124787354	124789971	gt_ag	JAB4_E6138SN01DDTQG JAB5_E6138SN02GFMVV JAB5_E6138SN02HPQ1V JOB4_E54PARH01DP1G0 JAA2_ESJ6S1K01A41HB JAA2_ESJ6S1K01EBOGZ JAA5_E6X9J9102HACGC
ACADSB	ACADSB	10	124790179	124790714	gt_ag	JAA4_E6X9J9101BLLE4 JAA4_E6X9J9101EKYQY JAA5_E6X9J9102IR8PQ JOA3_E3VCB0K02H55XC
ACADSB	ACADSB	10	124790886	124792551	gt_ag	JAA4_E6X9J9101BLLE4 JAA4_E6X9J9101EKYQY JAA5_E6X9J9102IR8PQ JOA3_E3VCB0K02F2K0L JOA5_E5W9ZWM02GHQ5R
ACADSB	ACADSB	10	124792678	124793898	gt_ag	JOA4_E5W9ZWM01DCZ2R JOA5_E5W9ZWM02GHQ5R JOA5_E5W9ZWM02HCA7S
ACADSB	ACADSB	10	124793992	124796714	gt_ag	JAB4_E6138SN01ATDA2 JOA5_E5W9ZWM02HCA7S
ACADSB	ACADSB	10	124796805	124800554	gt_ag	JAB4_E6138SN01ATDA2
ACADSB	ACADSB	10	124800693	124802566	gt_ag	JAA4_E6X9J9101D5QPQ
ACADSB	ACADSB	10	124802667	124803200	gt_ag	JAB4_E6138SN01DUZNY JAB7_E56FR8H02JLMI5 JAA4_E6X9J9101D5QPQ
ACADVL	ACADVL	17	7064090	7064164	gt_ag	JAB4_E6138SN01CQI5G JAB4_E6138SN01CTQ35 JOB3_E3VCB0K01C8ZZM JOB3_E3VCB0K01CQTD2 JAA2_ESJ6S1K01EOWWV JAA5_E6X9J9102G5TV5 JOA3_E3VCB0K02FLWRT JOA3_E3VCB0K02GEASP JOA3_E3VCB0K02GHA5M JOA3_E3VCB0K02HK74L JOA3_E3VCB0K02IJNRC JOA3_E3VCB0K02IKVN7 JOA5_E5W9ZWM02H6C83
ACADVL	ACADVL	17	7064241	7064506	gt_ag	JAB4_E6138SN01CTQ35 JAB5_E6138SN02GX7T6 JOB3_E3VCB0K01C8ZZM JOB3_E3VCB0K01CQTD2 JOB5_E54PARH02F1IM8 JAA3_E4QP0ZC02G56DA JOA3_E3VCB0K02FLWRT JOA3_E3VCB0K02GEASP JOA3_E3VCB0K02GHA5M JOA3_E3VCB0K02HK74L JOA3_E3VCB0K02IJNRC JOA3_E3VCB0K02IKVN7
ACADVL	ACADVL	17	7064573	7064646	gt_ag	JAB4_E6138SN01CTQ35 JAB5_E6138SN02GX7T6 JOB3_E3VCB0K01C8ZZM JOB3_E3VCB0K01CQTD2 JOB5_E54PARH02F1IM8 JOB5_E54PARH02GL657 JAA3_E4QP0ZC02G56DA JAA4_E6X9J9101DV6G8 JOA3_E3VCB0K02GEASP JOA3_E3VCB0K02GHA5M JOA3_E3VCB0K02I515Z JOA3_E3VCB0K02IJNRC
ACADVL	ACADVL	17	7064720	7064808	gt_ag	JAB2_ESJ6S1K02JD23H JAB4_E6138SN01CTQ35 JAB5_E6138SN02F0RN5 JOB3_E3VCB0K01AT019 JOB5_E54PARH02F1IM8 JOB5_E54PARH02GL657 JAA3_E4QP0ZC02G56DA JAA4_E6X9J9101DV6G8 JAA5_E6X9J9102F3EAA JOA3_E3VCB0K02GHA5M JOA3_E3VCB0K02I515Z
ACADVL	ACADVL	17	7064874	7064966	gt_ag	JAB2_ESJ6S1K02JD23H JAB5_E6138SN02F0RN5 JOB5_E54PARH02GL657 JOB5_E54PARH02IY770 JAA4_E6X9J9101DV6G8 JAA5_E6X9J9102JU31K JOA2_ERTYMEZ02JFUA8 JOA3_E3VCB0K02HN5BU JOA3_E3VCB0K02I515Z JOA3_E3VCB0K02IOKQ0
ACADVL	ACADVL	17	7065102	7065580	gt_ag	JAB1_ER85B5302I3K3D JAB2_ESJ6S1K02JD23H JAB5_E6138SN02F0RN5 JOB3_E3VCB0K01DSQAP JOB3_E3VCB0K01EAF6M JOB5_E54PARH02FVNLJ JOB5_E54PARH02IY770 JAA4_E6X9J9101AHF91 JAA4_E6X9J9101BDREO JAA4_E6X9J9101DTMGW JAA5_E6X9J9102JU31K JOA1_ERDI6OO02H7OC8 JOA2_ERTYMEZ02GMAPY JOA2_ERTYMEZ02JFUA8 JOA3_E3VCB0K02HL62V JOA3_E3VCB0K02HN5BU JOA3_E3VCB0K02I0LCI JOA3_E3VCB0K02IOKQ0 JOA5_E5W9ZWM02F3M3O
ACADVL	ACADVL	17	7065726	7065994	gt_ag	JAB1_ER85B5302I3K3D JAB4_E6138SN01DOV35 JAB7_E56FR8H02IZF6V JOB3_E3VCB0K01B6V97 JOB3_E3VCB0K01EAF6M JOB4_E54PARH01B4WY8 JOB5_E54PARH02FVNLJ JAA1_ER85B5301EGGPL JAA2_ESJ6S1K01AMY7P JAA4_E6X9J9101DP870 JAA4_E6X9J9101DPU7D JAA4_E6X9J9101DQWIN JAA4_E6X9J9101DTMGW JAA4_E6X9J9101DUZHV JAA5_E6X9J9102G4B5P JAA5_E6X9J9102IFJPS JAA5_E6X9J9102JDAPK JOA1_ERDI6OO02H7OC8 JOA2_ERTYMEZ02GMAPY JOA3_E3VCB0K02I0LCI…
ACADVL	ACADVL	17	7066125	7066219	gc_ag	JAB4_E6138SN01DOV35 JOB3_E3VCB0K01A3WBK JOB3_E3VCB0K01A7BDW JOB4_E54PARH01B4WY8 JAA1_ER85B5301E26RN JAA4_E6X9J9101CCGG4 JAA4_E6X9J9101DPU7D JAA4_E6X9J9101DQWIN JAA4_E6X9J9101DUZHV JAA5_E6X9J9102G4B5P JAA5_E6X9J9102IFJPS JAA5_E6X9J9102JDAPK JOA2_ERTYMEZ02JSZ8H JOA4_E5W9ZWM01CUVKR JOA5_E5W9ZWM02FRUV1 JOA5_E5W9ZWM02HC5N2
ACADVL	ACADVL	17	7066346	7066709	gt_ag	JAB5_E6138SN02G4AJI JAB5_E6138SN02HC2EI JAB5_E6138SN02JLVU1 JOB2_ERTYMEZ01E4TNV JOB5_E54PARH02GL115 JOB5_E54PARH02GWHOI JAA2_ESJ6S1K01AWYAZ JAA3_E4QP0ZC02F7WT2 JAA4_E6X9J9101CCGG4 JAA5_E6X9J9102F0VGR JOA2_ERTYMEZ02F132Y JOA2_ERTYMEZ02FVW5S JOA3_E3VCB0K02F2JWC JOA3_E3VCB0K02F91OY JOA3_E3VCB0K02GLKM3 JOA3_E3VCB0K02JIKO2 JOA5_E5W9ZWM02F9UHW JOA5_E5W9ZWM02FRUV1 JOA5_E5W9ZWM02G6GJC JOA5_E5W9ZWM02GC831
ACADVL	ACADVL	17	7066909	7067175	gt_ag	JAB4_E6138SN01C1GWJ JAB4_E6138SN01DTRZM JAB5_E6138SN02FRBQT JAB5_E6138SN02G4AJI JAB5_E6138SN02H922H JAB5_E6138SN02HKZX0 JAB5_E6138SN02IGK8Y JAB7_E56FR8H02I8NOQ JAA3_E4QP0ZC02J0YIL JAA4_E6X9J9101DOBPF JAA5_E6X9J9102JPPEO JOA1_ERDI6OO02HW740 JOA2_ERTYMEZ02FVW5S JOA2_ERTYMEZ02IYFLQ JOA2_ERTYMEZ02JRQTX JOA3_E3VCB0K02F2JWC JOA4_E5W9ZWM01EFQ0Y JOA5_E5W9ZWM02GC831 JOA5_E5W9ZWM02GJX24
ACADVL	ACADVL	17	7067281	7067686	gt_ag	JAB2_ESJ6S1K02IL03D JAB3_E4QP0ZC01B4BVX JAB4_E6138SN01AKS2Q JAB4_E6138SN01BE01H JAB4_E6138SN01C1GWJ JAB4_E6138SN01C2O02 JAB4_E6138SN01CV2NY JAB4_E6138SN01DTRZM JAB5_E6138SN02FRBQT JAB5_E6138SN02H922H JAB5_E6138SN02HKZX0 JAB5_E6138SN02IGK8Y JAB5_E6138SN02JM7CB JAB7_E56FR8H02JFJ58 JOB5_E54PARH02GQL6D JAA2_ESJ6S1K01BZSIP JAA3_E4QP0ZC02HWLIP JAA3_E4QP0ZC02JDU3C JAA4_E6X9J9101A5RWY JAA4_E6X9J9101AOSI0…
ACADVL	ACADVL	17	7067774	7067855	gt_ag	JAB2_ESJ6S1K02GKT2A JAB2_ESJ6S1K02IL03D JAB3_E4QP0ZC01B4BVX JAB4_E6138SN01AKS2Q JAB4_E6138SN01BE01H JAB4_E6138SN01C2O02 JAB4_E6138SN01CV2NY JAB4_E6138SN01DTRZM JAB5_E6138SN02H922H JAB5_E6138SN02I1Z0E JAB5_E6138SN02JM7CB JAB7_E56FR8H02JFJ58 JOB1_ERDI6OO01EA1OC JOB2_ERTYMEZ01DH449 JOB3_E3VCB0K01E10V8 JOB5_E54PARH02GQL6D JAA1_ER85B5301EE08Z JAA2_ESJ6S1K01BZSIP JAA3_E4QP0ZC02HWLIP JAA3_E4QP0ZC02JDU3C…
ACADVL	ACADVL	17	7067919	7068010	gt_ag	JAB3_E4QP0ZC01B4BVX JAB4_E6138SN01BVOPU JAB4_E6138SN01DCZI8 JOB1_ERDI6OO01EA1OC JOB3_E3VCB0K01E10V8 JAA1_ER85B5301EE08Z JAA2_ESJ6S1K01BZSIP JAA3_E4QP0ZC02HC1CS JAA3_E4QP0ZC02HWLIP JAA3_E4QP0ZC02JDU3C JAA4_E6X9J9101A5RWY JAA4_E6X9J9101A58AN JAA4_E6X9J9101ASELE JAA4_E6X9J9101BOLP0 JAA4_E6X9J9101DA7PR JAA4_E6X9J9101DXDEG JAA4_E6X9J9101EEGJ6 JAA4_E6X9J9101EM1KV JAA4_E6X9J9101ETS54 JAA5_E6X9J9102FFRM5…
ACADVL	ACADVL	17	7068113	7068188	gt_ag	JAB3_E4QP0ZC01CFJOL JAB3_E4QP0ZC01D535M JAB4_E6138SN01BVOPU JAB4_E6138SN01DCZI8 JAB4_E6138SN01EL6JZ JAB6_E56FR8H01B850Q JAB6_E56FR8H01BC1DD JAB7_E56FR8H02G7I3V JOB1_ERDI6OO01EA1OC JOB3_E3VCB0K01E10V8 JOB5_E54PARH02JIDOE JAA3_E4QP0ZC02HC1CS JAA4_E6X9J9101A58AN JAA4_E6X9J9101ASELE JAA4_E6X9J9101BOLP0 JAA4_E6X9J9101DA7PR JAA4_E6X9J9101EEGJ6 JAA5_E6X9J9102H0HYU JAA5_E6X9J9102HV5U2 JAA5_E6X9J9102ICTQ1…
ACADVL	ACADVL	17	7068287	7068363	gt_ag	JAB3_E4QP0ZC01CFJOL JAB3_E4QP0ZC01D535M JAB4_E6138SN01DCZI8 JAB4_E6138SN01EL6JZ JAB5_E6138SN02F4JUH JAB6_E56FR8H01B850Q JAB6_E56FR8H01BC1DD JAB7_E56FR8H02G7I3V JAB7_E56FR8H02GNMX6 JOB3_E3VCB0K01D1RJD JOB4_E54PARH01D8YRU JOB5_E54PARH02JIDOE JAA3_E4QP0ZC02HC1CS JAA4_E6X9J9101A58AN JAA4_E6X9J9101ASELE JAA4_E6X9J9101CPFYI JAA4_E6X9J9101EAMPY JAA5_E6X9J9102H0HYU JAA5_E6X9J9102HV5U2 JAA5_E6X9J9102IXCQX…
ACADVL	ACADVL	17	7068437	7068522	gt_ag	JAB3_E4QP0ZC01CFJOL JAB5_E6138SN02F4JUH JAB5_E6138SN02H0V0S JAB7_E56FR8H02G7I3V JAB7_E56FR8H02GNMX6 JOB3_E3VCB0K01BJ46Q JOB3_E3VCB0K01CX3SF JOB3_E3VCB0K01D1RJD JOB3_E3VCB0K01E09ZK JOB4_E54PARH01D8YRU JOB5_E54PARH02FK1VP JAA4_E6X9J9101BNGB6 JAA4_E6X9J9101CPFYI JAA4_E6X9J9101EAMPY JAA5_E6X9J9102IXCQX JOA2_ERTYMEZ02GXNG5 JOA3_E3VCB0K02GAMVT JOA3_E3VCB0K02H1LHZ JOA3_E3VCB0K02IXWAH JOA4_E5W9ZWM01B8YV3…
ACADVL	ACADVL	17	7068596	7068684	gt_ag	JAB5_E6138SN02F4JUH JAB5_E6138SN02H0V0S JOB3_E3VCB0K01CUBVD JOB3_E3VCB0K01CX3SF JOB3_E3VCB0K01D1RJD JOB3_E3VCB0K01DNIO5 JOB5_E54PARH02FOY03 JAA2_ESJ6S1K01EJBVE JAA4_E6X9J9101BNGB6 JAA4_E6X9J9101CPFYI JAA4_E6X9J9101EAMPY JAA5_E6X9J9102IXCQX JAA5_E6X9J9102JNFCB JOA2_ERTYMEZ02GXNG5 JOA3_E3VCB0K02JO24X JOA4_E5W9ZWM01B8YV3 JOA4_E5W9ZWM01ECAUU JOA4_E5W9ZWM01EFG1H JOA5_E5W9ZWM02FKA3X JOA5_E5W9ZWM02JDYRC
ACADVL	ACADVL	17	7068758	7068851	gt_ag	JAB5_E6138SN02H0V0S JOB3_E3VCB0K01CUBVD JOB3_E3VCB0K01CX3SF JOB3_E3VCB0K01DNIO5 JOB3_E3VCB0K01E09ZK JOB5_E54PARH02FOY03 JOB5_E54PARH02GVIOT JAA2_ESJ6S1K01A054R JAA2_ESJ6S1K01EJBVE JAA4_E6X9J9101BNGB6 JAA5_E6X9J9102J4N4G JAA5_E6X9J9102JNFCB JOA2_ERTYMEZ02GXNG5 JOA3_E3VCB0K02F96RQ JOA3_E3VCB0K02GXMKU JOA3_E3VCB0K02GYVUW JOA3_E3VCB0K02ISIOC JOA3_E3VCB0K02JO24X JOA4_E5W9ZWM01ASX53 JOA4_E5W9ZWM01B0W1R…
ACADVL	ACADVL	17	7068928	7068999	gt_ag	JAB7_E56FR8H02H6ULL JOB3_E3VCB0K01CUBVD JOB3_E3VCB0K01DNIO5 JOB4_E54PARH01CVBNH JOB5_E54PARH02FOY03 JAA2_ESJ6S1K01A054R JAA2_ESJ6S1K01EJBVE JAA5_E6X9J9102F9XP5 JAA5_E6X9J9102J4N4G JAA5_E6X9J9102JNFCB JOA3_E3VCB0K02F96RQ JOA3_E3VCB0K02GXMKU JOA3_E3VCB0K02GYVUW JOA3_E3VCB0K02H2ELV JOA3_E3VCB0K02HC4AB JOA3_E3VCB0K02ISIOC JOA3_E3VCB0K02JO24X JOA4_E5W9ZWM01B0W1R JOA4_E5W9ZWM01D38JR JOA4_E5W9ZWM01DXIC0…
ACAT1	ACAT1	11	107497616	107507843	gt_ag	JAB4_E6138SN01DP2PY JAB5_E6138SN02I7MQR JOB2_ERTYMEZ01CIORU JOB4_E54PARH01AI074 JAA2_ESJ6S1K01E1RXG JAA3_E4QP0ZC02IGB2B JAA4_E6X9J9101A2MCQ JAA4_E6X9J9101B2YCX JAA4_E6X9J9101BHYZI JAA5_E6X9J9102F9BK6 JOA3_E3VCB0K02I0YDJ JOA3_E3VCB0K02IY2AD JOA4_E5W9ZWM01DC2AP JOA4_E5W9ZWM01ED6QH
ACAT1	ACAT1	11	107507892	107509756	gt_ag	JAB4_E6138SN01B0P7D JAB4_E6138SN01DP2PY JAB5_E6138SN02I7MQR JAB7_E56FR8H02FU3B9 JOB2_ERTYMEZ01CIORU JAA2_ESJ6S1K01E1RXG JAA3_E4QP0ZC02IGB2B JAA4_E6X9J9101A2MCQ JAA4_E6X9J9101B2YCX JAA4_E6X9J9101BHYZI JAA5_E6X9J9102F9BK6 JOA3_E3VCB0K02I0YDJ JOA3_E3VCB0K02IY2AD JOA4_E5W9ZWM01DC2AP JOA4_E5W9ZWM01ED6QH
ACAT1	ACAT1	11	107509875	107510157	gt_ag	JAB4_E6138SN01B0P7D JAB7_E56FR8H02FU3B9 JOB2_ERTYMEZ01A81EY JOB4_E54PARH01EWZS9 JAA2_ESJ6S1K01E1RXG JAA3_E4QP0ZC02FTM54 JAA3_E4QP0ZC02FY9X6 JAA3_E4QP0ZC02FZGYJ JAA4_E6X9J9101A2MCQ JAA4_E6X9J9101BHYZI JAA4_E6X9J9101EE362 JOA3_E3VCB0K02IY2AD
ACAT1	ACAT1	11	107510254	107511078	gt_ag	JAB4_E6138SN01AY7GF JAB4_E6138SN01C5A7C JAB4_E6138SN01C6DWY JAB5_E6138SN02JR6RS JAB7_E56FR8H02IR9PS JOB3_E3VCB0K01DV6ZB JOB4_E54PARH01EWZS9 JAA1_ER85B5301AQO3E JAA3_E4QP0ZC02FTM54 JAA3_E4QP0ZC02FY9X6 JAA3_E4QP0ZC02FZGYJ JAA4_E6X9J9101BEDSD JAA4_E6X9J9101BEGP5 JAA4_E6X9J9101DFVP4 JAA4_E6X9J9101EE362 JAA5_E6X9J9102GN8H1 JAA5_E6X9J9102IKDQI JOA3_E3VCB0K02F52W9 JOA3_E3VCB0K02IHN2Y
ACAT1	ACAT1	11	107511180	107514834	gt_ag	JAB4_E6138SN01AY7GF JAB4_E6138SN01C5A7C JAB4_E6138SN01C6DWY JAB5_E6138SN02I1T8C JAB5_E6138SN02JR6RS JAB7_E56FR8H02IR9PS JOB3_E3VCB0K01DV6ZB JAA1_ER85B5301AQO3E JAA1_ER85B5301E3LQ3 JAA3_E4QP0ZC02FTM54 JAA3_E4QP0ZC02FZGYJ JAA3_E4QP0ZC02G2M60 JAA4_E6X9J9101BEDSD JAA4_E6X9J9101BEGP5 JAA4_E6X9J9101C0FSK JAA4_E6X9J9101DFVP4 JAA4_E6X9J9101EP71H JAA4_E6X9J9101EPHE0 JAA5_E6X9J9102GN8H1 JAA5_E6X9J9102IKDQI…
ACAT1	ACAT1	11	107514979	107516001	gt_ag	JAB3_E4QP0ZC01E11OM JAB4_E6138SN01CNIC7 JAB4_E6138SN01EJEJE JAB4_E6138SN01EUAMP JAB5_E6138SN02HLVRO JAB5_E6138SN02HTV90 JAB5_E6138SN02I1T8C JAB6_E56FR8H01AUPLW JAB6_E56FR8H01EG34A JAB7_E56FR8H02GNNHJ JOB4_E54PARH01DXJYF JOB4_E54PARH01EJ00O JOB5_E54PARH02JHEO0 JAA2_ESJ6S1K01B0Y7K JAA3_E4QP0ZC02G2M60 JAA3_E4QP0ZC02IOFW9 JAA4_E6X9J9101AGXCT JAA4_E6X9J9101AM8PQ JAA4_E6X9J9101D5013 JAA4_E6X9J9101DSB2V…
ACAT1	ACAT1	11	107516153	107517541	gt_ag	JAB3_E4QP0ZC01CG06H JAB3_E4QP0ZC01E11OM JAB4_E6138SN01A1HUC JAB4_E6138SN01CNIC7 JAB4_E6138SN01DS6SH JAB4_E6138SN01EJEJE JAB4_E6138SN01EUAMP JAB5_E6138SN02GUYTD JAB5_E6138SN02HLVRO JAB5_E6138SN02HTV90 JAB6_E56FR8H01DQ8NV JAB7_E56FR8H02GNNHJ JOB3_E3VCB0K01BYXJ7 JOB4_E54PARH01DXJYF JOB5_E54PARH02JHEO0 JAA3_E4QP0ZC02GOFTT JAA3_E4QP0ZC02I0GOG JAA3_E4QP0ZC02IOFW9 JAA4_E6X9J9101AGXCT JAA4_E6X9J9101BLU72…
ACAT1	ACAT1	11	107517638	107518373	gt_ag	JAB3_E4QP0ZC01CG06H JAB4_E6138SN01A1HUC JAB4_E6138SN01DS6SH JAB4_E6138SN01E0A5A JAB5_E6138SN02GUYTD JAB6_E56FR8H01CHB47 JAB6_E56FR8H01DQ8NV JAB7_E56FR8H02JUCFP JOB3_E3VCB0K01BGZXZ JOB3_E3VCB0K01BYXJ7 JAA2_ESJ6S1K01B4OB9 JAA3_E4QP0ZC02GOFTT JAA3_E4QP0ZC02GXEAP JAA3_E4QP0ZC02H9VSX JAA3_E4QP0ZC02I0GOG JAA4_E6X9J9101BLU72 JAA4_E6X9J9101BXQWU JAA4_E6X9J9101C06X1 JAA4_E6X9J9101CT1YZ JAA4_E6X9J9101EUTEK…
ACAT1	ACAT1	11	107518488	107519919	gt_ag	JAB4_E6138SN01E0A5A JAB6_E56FR8H01CHB47 JAB7_E56FR8H02JUCFP JOB3_E3VCB0K01BGZXZ JOB3_E3VCB0K01CMGOM JAA1_ER85B5301DLU7U JAA2_ESJ6S1K01B4OB9 JAA2_ESJ6S1K01D1OCY JAA3_E4QP0ZC02GXEAP JAA3_E4QP0ZC02H9VSX JAA4_E6X9J9101B2IL2 JAA4_E6X9J9101B8LIK JAA4_E6X9J9101BXIAV JAA4_E6X9J9101C7X1X JAA4_E6X9J9101CHLQW JAA4_E6X9J9101CKX73 JAA4_E6X9J9101EE2EJ JAA5_E6X9J9102FG3DE JAA5_E6X9J9102GHK51 JAA5_E6X9J9102GO54I…
ACAT1	ACAT1	11	107519985	107522138	gt_ag	JOB3_E3VCB0K01CMGOM JOB3_E3VCB0K01DCKMF JOB5_E54PARH02HBYSK JAA1_ER85B5301DLU7U JAA2_ESJ6S1K01D1OCY JAA3_E4QP0ZC02H9VSX JAA4_E6X9J9101B2IL2 JAA4_E6X9J9101B8LIK JAA4_E6X9J9101BXIAV JAA4_E6X9J9101C7X1X JAA4_E6X9J9101CHLQW JAA4_E6X9J9101CKX73 JAA4_E6X9J9101EE2EJ JAA5_E6X9J9102F3QK3 JAA5_E6X9J9102FG3DE JAA5_E6X9J9102GHK51 JAA5_E6X9J9102GO54I JAA5_E6X9J9102HH2XS JAA5_E6X9J9102I05AT JAA5_E6X9J9102IBRW4…
ACAT1	ACAT1	11	107522297	107523206	gt_ag	JAB3_E4QP0ZC01BLA93 JAB4_E6138SN01AKPQE JAB4_E6138SN01ASYUM JOB3_E3VCB0K01BATTR JOB3_E3VCB0K01D1D87 JOB3_E3VCB0K01DCKMF JOB3_E3VCB0K01DGVXE JOB5_E54PARH02HBYSK JOB5_E54PARH02HTDQL JAA1_ER85B5301A41LA JAA2_ESJ6S1K01DMP73 JAA3_E4QP0ZC02G2ZZY JAA4_E6X9J9101B2IL2 JAA4_E6X9J9101BOSYT JAA4_E6X9J9101BV9TE JAA4_E6X9J9101EEDGI JAA5_E6X9J9102F3QK3 JAA5_E6X9J9102FQNJ8 JAA5_E6X9J9102GKNWS JAA5_E6X9J9102GV0YX…
ACAT2	ACAT2	6	160103165	160103940	gt_ag	JAB4_E6138SN01DJKL1 JAB5_E6138SN02JM7CS JOB2_ERTYMEZ01ELMPM JAA3_E4QP0ZC02JD006 JAA4_E6X9J9101BXBK7 JAA5_E6X9J9102I5SFP JOA1_ERDI6OO02IX603 JOA2_ERTYMEZ02GO0KA JOA4_E5W9ZWM01E1KZY
ACAT2	ACAT2	6	160104076	160108026	gt_ag	JAA3_E4QP0ZC02JD006 JAA4_E6X9J9101BAE2V JAA4_E6X9J9101BOWJ6 JAA4_E6X9J9101BXBK7 JAA5_E6X9J9102I5SFP JOA1_ERDI6OO02IX603 JOA2_ERTYMEZ02GO0KA JOA3_E3VCB0K02FU4WZ
ACAT2	ACAT2	6	160108209	160109532	gt_ag	JAB6_E56FR8H01A39AW JAB7_E56FR8H02G6LVN JOB3_E3VCB0K01CUE6K JOB4_E54PARH01DN6KU JOB4_E54PARH01DNZ9C JOB5_E54PARH02HOFG7 JAA1_ER85B5301AVEYA JAA2_ESJ6S1K01A6FGP JAA5_E6X9J9102IAV8H JAA5_E6X9J9102IRFG0 JOA2_ERTYMEZ02F64CH JOA3_E3VCB0K02GC9VR JOA3_E3VCB0K02HFEHL JOA3_E3VCB0K02IXJIG
ACAT2	ACAT2	6	160109651	160116191	gt_ag	JAB4_E6138SN01BODOQ JAB4_E6138SN01ECDWX JAB5_E6138SN02IEUXV JAB6_E56FR8H01A39AW JOB3_E3VCB0K01C0X4Q JOB4_E54PARH01DN6KU JOB4_E54PARH01DNZ9C JOB5_E54PARH02HOFG7 JAA2_ESJ6S1K01E140A JAA4_E6X9J9101AP71K JAA4_E6X9J9101B9GO1 JAA4_E6X9J9101CJ76N JAA5_E6X9J9102H0AHD JAA5_E6X9J9102IVF2Q JOA1_ERDI6OO02GJTWR JOA1_ERDI6OO02GJVPL JOA2_ERTYMEZ02F64CH JOA2_ERTYMEZ02IKX8D JOA2_ERTYMEZ02ITVHX JOA2_ERTYMEZ02J0Z5B…
ACAT2	ACAT2	6	160116336	160117171	gt_ag	JAB3_E4QP0ZC01A8HK3 JAB3_E4QP0ZC01CWMZX JAB4_E6138SN01BODOQ JAB4_E6138SN01ECDWX JAB5_E6138SN02HDKYT JAB5_E6138SN02IEUXV JAB5_E6138SN02JNW8X JOB3_E3VCB0K01C0X4Q JAA2_ESJ6S1K01E140A JAA3_E4QP0ZC02FTRVD JAA4_E6X9J9101AP71K JAA4_E6X9J9101B9GO1 JAA4_E6X9J9101BFT3H JAA4_E6X9J9101BG7H0 JAA4_E6X9J9101C3CZU JAA4_E6X9J9101CHUBG JAA4_E6X9J9101CJ76N JAA4_E6X9J9101DX5DY JAA5_E6X9J9102F472U JAA5_E6X9J9102H0AHD…
ACAT2	ACAT2	6	160117295	160118323	gt_ag	JAB3_E4QP0ZC01A8HK3 JAB3_E4QP0ZC01CWMZX JAB5_E6138SN02HDKYT JAB5_E6138SN02JNW8X JAB6_E56FR8H01AW5HD JAB6_E56FR8H01CER3E JAA3_E4QP0ZC02FTRVD JAA4_E6X9J9101BG7H0 JAA4_E6X9J9101C3CZU JAA4_E6X9J9101CHUBG JAA4_E6X9J9101DX5DY JAA5_E6X9J9102F472U JAA5_E6X9J9102J38M6 JAA5_E6X9J9102JPQ5A JOA3_E3VCB0K02FUXK2 JOA3_E3VCB0K02GJ5YI JOA3_E3VCB0K02GR75S JOA3_E3VCB0K02JU9AQ JOA4_E5W9ZWM01CID1W JOA4_E5W9ZWM01DMKIS…
ACAT2	ACAT2	6	160118479	160119191	gt_ag	JAB2_ESJ6S1K02FZ6QL JAB2_ESJ6S1K02HFVBW JAB2_ESJ6S1K02IL727 JAB2_ESJ6S1K02J2V4P JAB5_E6138SN02FTWZ1 JAB6_E56FR8H01CER3E JAB7_E56FR8H02HVWQ1 JOB1_ERDI6OO01A5JL4 JOB3_E3VCB0K01DJ3ZX JOB5_E54PARH02HCP3M JAA4_E6X9J9101BGY2Z JAA4_E6X9J9101BPMYC JAA4_E6X9J9101EHWD2 JAA5_E6X9J9102GF5DM JAA5_E6X9J9102H4PT8 JOA3_E3VCB0K02GJ5YI JOA3_E3VCB0K02GTT9Y JOA3_E3VCB0K02IZF5B JOA4_E5W9ZWM01ATZEG JOA4_E5W9ZWM01DMKIS…
ACAT2	ACAT2	6	160119303	160119680	gt_ag	JAB2_ESJ6S1K02FZ6QL JAB5_E6138SN02FTWZ1 JOB1_ERDI6OO01A5JL4 JOB3_E3VCB0K01DJ3ZX JAA2_ESJ6S1K01ARWDJ JAA2_ESJ6S1K01DVJ5S JAA4_E6X9J9101BPMYC JAA4_E6X9J9101EHWD2 JAA5_E6X9J9102GF5DM JAA5_E6X9J9102H4PT8 JOA3_E3VCB0K02FV74T JOA3_E3VCB0K02GTT9Y JOA3_E3VCB0K02H5YTV JOA3_E3VCB0K02IZF5B JOA4_E5W9ZWM01ATZEG JOA4_E5W9ZWM01BRIDL JOA4_E5W9ZWM01DP1KW JOA5_E5W9ZWM02GC0WC
ACBD3	ACBD3	1	224406658	224401146	gt_ag	JAB5_E6138SN02GWEQS JAB6_E56FR8H01B9T7B JAA4_E6X9J9101BUKR9 JAA5_E6X9J9102GBIF3 JOA2_ERTYMEZ02H0W6C
ACBD3	ACBD3	1	224408970	224406944	gt_ag	JAB5_E6138SN02GMOYC JAB5_E6138SN02IVMB0 JOB4_E54PARH01EKTY9 JAA3_E4QP0ZC02HZC5T JAA3_E4QP0ZC02JI7P5 JAA4_E6X9J9101DOH2R JAA5_E6X9J9102IUUQL
ACBD3	ACBD3	1	224413507	224409158	gt_ag	JAB5_E6138SN02GMOYC JOB5_E54PARH02H47VH JAA2_ESJ6S1K01CWC3S JAA3_E4QP0ZC02HZC5T JOA3_E3VCB0K02H4RVF JOA4_E5W9ZWM01EWITO
ACBD3	ACBD3	1	224415854	224413683	gt_ag	JAB5_E6138SN02I7AXZ JAB6_E56FR8H01CDMY7 JOB5_E54PARH02H47VH JOB5_E54PARH02HBS0K JAA3_E4QP0ZC02GUAHE JAA4_E6X9J9101EYN8O JAA5_E6X9J9102JGNLO
ACBD3	ACBD3	1	224419112	224416014	gt_ag	JAB7_E56FR8H02HV4ID JOB4_E54PARH01CMYB5 JAA4_E6X9J9101EU690 JAA5_E6X9J9102HQ500 JOA3_E3VCB0K02G4T3X JOA3_E3VCB0K02JP2LQ
ACBD3	ACBD3	1	224420182	224419254	gt_ag	JAB3_E4QP0ZC01AKEMM JAB3_E4QP0ZC01BVLOM JAB7_E56FR8H02HV4ID JOB4_E54PARH01CMYB5 JAA4_E6X9J9101EU690 JOA3_E3VCB0K02G4T3X JOA3_E3VCB0K02HNN76 JOA3_E3VCB0K02ILP4D JOA3_E3VCB0K02JP2LQ
ACBD3	ACBD3	1	224440713	224420325	gt_ag	JAB3_E4QP0ZC01AKEMM JAA4_E6X9J9101CP4K7 JAA5_E6X9J9102JUV8E
ACBD4	ACBD4	17	40570724	40570805	gt_ag	JAA1_ER85B5301CN8X7
ACBD4	ACBD4	17	40572054	40576592	gt_ag	JOB4_E54PARH01EB7N0
ACBD5	ACBD5	10	27533374	27526378	gt_ag	JAB5_E6138SN02FGTAH JAB6_E56FR8H01AGXN1 JAB6_E56FR8H01EWRY9 JOB3_E3VCB0K01EGS0C JOB4_E54PARH01DYXIM JOA3_E3VCB0K02IH9HK
ACBD5	ACBD5	10	27534132	27533485	gt_ag	JAB5_E6138SN02HRWTR JAB6_E56FR8H01EKBT9 JOB1_ERDI6OO01EEDOW JOB2_ERTYMEZ01CBU0U JOB3_E3VCB0K01EGS0C JOB4_E54PARH01EW8O7 JAA5_E6X9J9102FW33H JAA5_E6X9J9102GL86O JAA5_E6X9J9102HKU0C
ACBD5	ACBD5	10	27537180	27534184	gt_ag	JAB4_E6138SN01BRLWT JAB5_E6138SN02HRWTR JAB6_E56FR8H01EKBT9 JOB1_ERDI6OO01EEDOW JOB2_ERTYMEZ01CBU0U JOB2_ERTYMEZ01EIQSR JOB3_E3VCB0K01EGS0C JOB4_E54PARH01EW8O7 JAA5_E6X9J9102FW33H JAA5_E6X9J9102GL86O JAA5_E6X9J9102HKU0C
ACBD5	ACBD5	10	27539748	27537381	gt_ag	JAB2_ESJ6S1K02HP5BI JAB4_E6138SN01AJHWJ JAB4_E6138SN01CCGG5 JAB4_E6138SN01DJF4N JAB5_E6138SN02HYUR3 JOB3_E3VCB0K01CJ0HT
ACBD5	ACBD5	10	27544469	27540017	gt_ag	JAB2_ESJ6S1K02IF54G JAB5_E6138SN02FP820 JAB5_E6138SN02I9SBK JAB5_E6138SN02I91SX JAB5_E6138SN02IAMTD JAB5_E6138SN02JC3OW JAB6_E56FR8H01D1GUI JOB3_E3VCB0K01A429W JAA4_E6X9J9101BM5NQ JAA4_E6X9J9101BMZB8 JAA5_E6X9J9102IFOSE JOA2_ERTYMEZ02GUN24 JOA3_E3VCB0K02GHHK9 JOA3_E3VCB0K02JFGET
ACBD5	ACBD5	10	27546914	27544577	gt_ag	JAB1_ER85B5302HM7ZW JAB1_ER85B5302IWZ8R JAB2_ESJ6S1K02IF54G JAB4_E6138SN01C9RY1 JAB4_E6138SN01DVM78 JAB5_E6138SN02FP820 JAB5_E6138SN02IAMTD JAB6_E56FR8H01D1GUI JOB3_E3VCB0K01A429W JAA4_E6X9J9101A7YW9 JAA4_E6X9J9101BM5NQ JAA4_E6X9J9101BMZB8 JAA5_E6X9J9102IFOSE JOA1_ERDI6OO02G2QYI JOA1_ERDI6OO02I1LYH JOA2_ERTYMEZ02GUN24 JOA3_E3VCB0K02HH7YJ JOA3_E3VCB0K02JFGET
ACBD5	ACBD5	10	27548657	27547119	gt_ag	JAB3_E4QP0ZC01EUS6C JAB4_E6138SN01BAJRE JAB4_E6138SN01DJCI5 JAB5_E6138SN02F83IY JAB5_E6138SN02GACTC JAB6_E56FR8H01B7A4Z JAB7_E56FR8H02J5J9Q JOB2_ERTYMEZ01EN0O2 JOA3_E3VCB0K02HCQQ1
ACBD5	ACBD5	10	27552272	27548793	gt_ag	JAB1_ER85B5302J5XLP JAB3_E4QP0ZC01EUS6C JAB4_E6138SN01BAJRE JAB5_E6138SN02F83IY JAA2_ESJ6S1K01D01DM
ACBD5	ACBD5	10	27560682	27552388	gt_ag	JAB1_ER85B5302J5XLP JAB5_E6138SN02FGVFB JAB5_E6138SN02ID1GC JAA2_ESJ6S1K01D01DM
ACBD5	ACBD5	10	27564026	27560756	gt_ag	JAB1_ER85B5302J5XLP JAB4_E6138SN01BSA87 JAB5_E6138SN02FGVFB JAB5_E6138SN02ID1GC JAA2_ESJ6S1K01D01DM
ACBD5	ACBD5	10	27569253	27564148	gt_ag	JAB4_E6138SN01BSA87 JAB5_E6138SN02GQGMY JAA1_ER85B5301COJMC JAA3_E4QP0ZC02IRC21
ACBD5	ACBD5	10	27569608	27569420	gt_ag	JAB5_E6138SN02GATZY
ACBD5	ACBD5	10	27570993	27569420	gt_ag	JAB5_E6138SN02GQGMY
ACBD6	ACBD6	1	178550449	178524276	gt_ag	JAA5_E6X9J9102JI6F6 JAA5_E6X9J9102JUL82 JOA3_E3VCB0K02H9LZM JOA4_E5W9ZWM01BQPBJ JOA4_E5W9ZWM01EKF6D JOA4_E5W9ZWM01EQR97
ACBD6	ACBD6	1	178633273	178550481	gt_ag	JAA5_E6X9J9102I5NGT JAA5_E6X9J9102JI6F6 JAA5_E6X9J9102JUL82 JOA4_E5W9ZWM01BQPBJ JOA4_E5W9ZWM01EKF6D JOA4_E5W9ZWM01EQR97
ACBD6	ACBD6	1	178649123	178633364	gt_ag	JAA4_E6X9J9101AI2MB JAA5_E6X9J9102I5NGT JAA5_E6X9J9102JUL82 JOA3_E3VCB0K02JM9GX JOA4_E5W9ZWM01B3PD1 JOA4_E5W9ZWM01EKF6D JOA4_E5W9ZWM01EQR97
ACBD6	ACBD6	1	178665937	178649230	gt_ag	JAB3_E4QP0ZC01DOZIU JAB7_E56FR8H02IGXL7 JOB4_E54PARH01BUVR5 JAA4_E6X9J9101AI2MB JAA4_E6X9J9101CFAHD JAA5_E6X9J9102I5NGT JAA5_E6X9J9102IK5GN JOA3_E3VCB0K02JM9GX JOA4_E5W9ZWM01B3PD1
ACBD6	ACBD6	1	178728026	178666021	gt_ag	JAB3_E4QP0ZC01DOZIU JAB5_E6138SN02GYAO6 JAB5_E6138SN02H9VL3 JOB4_E54PARH01BUVR5 JAA4_E6X9J9101AI2MB JAA4_E6X9J9101CFAHD JAA5_E6X9J9102H6R8B JAA5_E6X9J9102IK5GN
ACBD6	ACBD6	1	178731218	178728124	gt_ag	JAB3_E4QP0ZC01DOZIU JAB5_E6138SN02GYAO6 JAB5_E6138SN02H9VL3 JOB3_E3VCB0K01CFY4O JAA3_E4QP0ZC02GEV85 JAA5_E6X9J9102GIY4P JAA5_E6X9J9102H6R8B
ACBD6	ACBD6	1	178737802	178731284	gt_ag	JAB4_E6138SN01EBXMY JAB5_E6138SN02GYAO6 JAB5_E6138SN02H9VL3 JOB3_E3VCB0K01CFY4O JAA3_E4QP0ZC02GEV85 JAA5_E6X9J9102GIY4P JAA5_E6X9J9102H6R8B
ACBD7	ACBD7	10	15160695	15160609	gt_ag	JAB2_ESJ6S1K02FX3BZ JAB4_E6138SN01AM37E JAB4_E6138SN01B8GUE JAB5_E6138SN02HSFGI JAA5_E6X9J9102G2P57 JAA5_E6X9J9102G4NNI JOA3_E3VCB0K02IJM6I
ACBD7	ACBD7	10	15160927	15160759	gt_ag	JAB2_ESJ6S1K02FX3BZ JAB4_E6138SN01AM37E JAB4_E6138SN01AS79S JAB4_E6138SN01B8GUE JAB5_E6138SN02H6W65 JAB5_E6138SN02HBA2D JAB6_E56FR8H01AOAN9 JAA5_E6X9J9102G2P57 JAA5_E6X9J9102G4NNI JOA3_E3VCB0K02IJM6I
ACBD7	ACBD7	10	15170721	15161046	gt_ag	JAB4_E6138SN01AS79S JAB5_E6138SN02H6W65 JAB5_E6138SN02HBA2D JAB6_E56FR8H01AOAN9
ACCN1	ACCN1	17	28367101	28365198	gt_ag	JOB3_E3VCB0K01B6LQ3
ACCN1	ACCN1	17	28368735	28367171	gt_ag	JAB1_ER85B5302JB11K JOB3_E3VCB0K01B6LQ3
ACCN1	ACCN1	17	28372349	28368816	gt_ag	JAB1_ER85B5302JB11K
ACCN1	ACCN1	17	28377056	28375146	gt_ag	JAB4_E6138SN01DO403
ACCN1	ACCN1	17	28379372	28377114	gt_ag	JAB4_E6138SN01DO403 JOB5_E54PARH02IYZH6
ACCN1	ACCN1	17	28439993	28379524	gt_ag	JOB5_E54PARH02IYZH6
ACCN2	ACCN2	12	48740005	48757262	gt_ag	JAB2_ESJ6S1K02JIYLA JOB2_ERTYMEZ01B9UFI
ACCN2	ACCN2	12	48757414	48758049	gt_ag	JAB2_ESJ6S1K02JIYLA JAB5_E6138SN02GEMOJ JOB2_ERTYMEZ01B9UFI JOB3_E3VCB0K01EP04Z JOA3_E3VCB0K02HJVY8
ACCN2	ACCN2	12	48758178	48758470	gt_ag	JAB4_E6138SN01EQMCI JAB5_E6138SN02GEMOJ JOB3_E3VCB0K01EP04Z JOA3_E3VCB0K02HJVY8 JOA4_E5W9ZWM01EPHYX
ACCN2	ACCN2	12	48758628	48758973	gt_ag	JOB3_E3VCB0K01A2VBK JOB3_E3VCB0K01DFO9O JOB3_E3VCB0K01EEDLT JOB3_E3VCB0K01EIXQF JOB4_E54PARH01A5UKL
ACCN2	ACCN2	12	48759031	48759951	gt_ag	JOB3_E3VCB0K01A2VBK JOB3_E3VCB0K01DFO9O JOB3_E3VCB0K01EEDLT JOB3_E3VCB0K01EIXQF JOB4_E54PARH01A5UKL JAA5_E6X9J9102GIS3O
ACCN2	ACCN2	12	48760106	48760547	gt_ag	JAB7_E56FR8H02JEA6W JOB3_E3VCB0K01A2DJS JOB4_E54PARH01CNJWA JAA5_E6X9J9102GIS3O
ACCN2	ACCN2	12	48760640	48761151	gt_ag	JAB2_ESJ6S1K02F16SE JOB3_E3VCB0K01A2DJS JOB4_E54PARH01CNJWA
ACCN2	ACCN2	12	48761232	48761309	gt_ag	JAB2_ESJ6S1K02F16SE JOB3_E3VCB0K01A2DJS JOB4_E54PARH01CNJWA JOA4_E5W9ZWM01AS6JW JOA4_E5W9ZWM01DHMJ6
ACCN2	ACCN2	12	48761415	48761594	gt_ag	JOA4_E5W9ZWM01AS6JW JOA4_E5W9ZWM01DHMJ6
ACCN3	ACCN3	7	150377440	150378125	gt_ag	JOA5_E5W9ZWM02I78JH
ACCN3	ACCN3	7	150378629	150378777	gt_ag	JAB4_E6138SN01DJEVL
ACCN3	ACCN3	7	150378974	150379058	gt_ag	JOB3_E3VCB0K01ENW7F
ACCN3	ACCN3	7	150379340	150379829	gt_ag	JOB5_E54PARH02GKN31 JOA5_E5W9ZWM02HHNVY
ACCN3	ACCN3	7	150379922	150380002	gt_ag	JOB1_ERDI6OO01DULOO JOA5_E5W9ZWM02HHNVY
ACCN3	ACCN3	7	150380083	150380185	gt_ag	JOB1_ERDI6OO01DULOO JOB2_ERTYMEZ01EHO98
ACCN3	ACCN3	7	150380258	150380435	gt_ag	JOB1_ERDI6OO01DULOO JOB2_ERTYMEZ01EHO98 JOB3_E3VCB0K01EHKNF JOB3_E3VCB0K01EXZ9I
ACCN3	ACCN3	7	150380495	150380573	gt_ag	JOA2_ERTYMEZ02JCX68
ACCN3	ACCN3	7	150380495	150380593	gt_ag	JOB2_ERTYMEZ01EHO98 JOB3_E3VCB0K01EHKNF JOB3_E3VCB0K01EXZ9I
ACCN4	ACCN4	2	220088273	220104723	gt_ag	JOA4_E5W9ZWM01B4ZBC
ACCN4	ACCN4	2	220105444	220105848	gt_ag	JAB1_ER85B5302HPKRE JAB1_ER85B5302I3MQJ
ACCN4	ACCN4	2	220105906	220108136	gt_ag	JAB1_ER85B5302I3MQJ
ACCN4	ACCN4	2	220108291	220110031	gt_ag	JOB3_E3VCB0K01CKWH5
ACCN4	ACCN4	2	220110124	220110207	gt_ag	JOB3_E3VCB0K01CKWH5
ACD	ACD	16	66249389	66249258	gt_ag	JAB1_ER85B5302IWFNX JOB3_E3VCB0K01CW1BS JAA4_E6X9J9101A873U JOA2_ERTYMEZ02GIWIB JOA5_E5W9ZWM02FU23L
ACD	ACD	16	66249958	66249767	gt_ag	JAB2_ESJ6S1K02IKQ3L JOA3_E3VCB0K02HE3FO
ACD	ACD	16	66250123	66250046	gt_ag	JOB3_E3VCB0K01A5Y3E JOB5_E54PARH02H9ZUV JOA3_E3VCB0K02JEBAD
ACD	ACD	16	66250331	66250221	gt_ag	JOB3_E3VCB0K01A5Y3E JOB5_E54PARH02GKRST JOB5_E54PARH02H9ZUV JAA4_E6X9J9101AO57T JOA3_E3VCB0K02JDAOI JOA3_E3VCB0K02JEBAD JOA5_E5W9ZWM02FWFJR
ACD	ACD	16	66250632	66250484	gt_ag	JAA4_E6X9J9101EXRC6 JOA3_E3VCB0K02JDAOI
ACD	ACD	16	66250778	66250668	gt_ag	JAB5_E6138SN02GWWP2 JAA4_E6X9J9101EXRC6 JOA3_E3VCB0K02JDAOI
ACD	ACD	16	66250940	66250824	gt_ag	JAB4_E6138SN01DBZDK JAB5_E6138SN02GWWP2 JAA4_E6X9J9101EXRC6
ACD	ACD	16	66251105	66251018	gt_ag	JAB4_E6138SN01DBZDK JAB5_E6138SN02GWWP2
ACD	ACD	16	66251306	66251200	gt_ag	JAB5_E6138SN02FXD3P JOB3_E3VCB0K01AZLYJ JOB3_E3VCB0K01CBY3Q
ACD	ACD	16	66251525	66251450	gt_ag	JAB5_E6138SN02FXD3P JAB5_E6138SN02JSK5N JAB7_E56FR8H02HR9NK JOB3_E3VCB0K01AZLYJ JOB3_E3VCB0K01CBY3Q
ACE	ACE	17	58911006	58911429	gt_ag	JOA4_E5W9ZWM01CCF26
ACE	ACE	17	58917809	58918078	gt_ag	JOB3_E3VCB0K01BT942
ACE	ACE	17	58918167	58919740	gt_ag	JOB3_E3VCB0K01BT942
ACE	ACE	17	58920226	58922046	gt_ag	JOA4_E5W9ZWM01BULTJ
ACE	ACE	17	58924753	58925014	gt_ag	JOA5_E5W9ZWM02HCWNI
ACE2	ACE2	X	15492067	15490058	gt_ag	JAA2_ESJ6S1K01BU7DY JAA2_ESJ6S1K01DKNJ4
ACHE	ACHE	7	100326725	100325893	gt_ag	JAB4_E6138SN01EEIGL JAB5_E6138SN02FGJ04 JAB5_E6138SN02HUX3B JOB5_E54PARH02GXDLC JOB5_E54PARH02HWB9U
ACHE	ACHE	7	100327890	100326896	gt_ag	JAB4_E6138SN01EEIGL JAB5_E6138SN02FGJ04 JAB5_E6138SN02HTLKE JAB5_E6138SN02HUX3B JAB7_E56FR8H02GNSQD
ACHE	ACHE	7	100328721	100328376	gt_ag	JAB2_ESJ6S1K02GYMOX JAB3_E4QP0ZC01BQ0LO JOB4_E54PARH01EIX8Q
ACIN1	ACIN1	14	22600132	22598524	gt_ag	JAB4_E6138SN01D8JWN JAB4_E6138SN01DV24R JAB5_E6138SN02IZKT4 JAB5_E6138SN02JD4ZP JOB3_E3VCB0K01BCNPG JOB3_E3VCB0K01CKVKT JOB4_E54PARH01CCKWK JOB4_E54PARH01E0A1L JOB5_E54PARH02FOZUD JOB5_E54PARH02IAH8G JAA4_E6X9J9101BKQE8 JAA4_E6X9J9101CAER9 JAA5_E6X9J9102FQ8LO JAA5_E6X9J9102JMERC JAA5_E6X9J9102JXDHX JOA1_ERDI6OO02JRV4P JOA4_E5W9ZWM01BDCEP JOA4_E5W9ZWM01D8H6R JOA4_E5W9ZWM01DAFKF JOA4_E5W9ZWM01DD822…
ACIN1	ACIN1	14	22600346	22600234	gt_ag	JAB4_E6138SN01BE8XQ JAB4_E6138SN01C0V3L JAB4_E6138SN01EQ6CP JAB5_E6138SN02FJPJU JAB5_E6138SN02IZKT4 JAB5_E6138SN02JXQ5A JOB3_E3VCB0K01BCNPG JAA4_E6X9J9101BFLSQ JAA4_E6X9J9101BKQE8 JAA4_E6X9J9101D1KPT JAA5_E6X9J9102FT9HA JAA5_E6X9J9102GU8K8 JAA5_E6X9J9102JO2RB JAA5_E6X9J9102JO2RE JOA1_ERDI6OO02JRV4P JOA3_E3VCB0K02G0MP8 JOA4_E5W9ZWM01BDCEP JOA4_E5W9ZWM01BKVW4 JOA4_E5W9ZWM01D1WB4 JOA4_E5W9ZWM01D8H6R…
ACIN1	ACIN1	14	22601216	22600672	gt_ag	JAB4_E6138SN01DL7P0 JAB5_E6138SN02F0ZBI JAA2_ESJ6S1K01E3WF1 JAA4_E6X9J9101AYLBY JAA4_E6X9J9101CKW30 JOA4_E5W9ZWM01A45QS JOA4_E5W9ZWM01BIQZY
ACIN1	ACIN1	14	22601464	22601325	gt_ag	JAB4_E6138SN01CZD0E JAB4_E6138SN01DL7P0 JAB5_E6138SN02F0ZBI JAB7_E56FR8H02GHGNT JAA2_ESJ6S1K01E3WF1 JAA2_ESJ6S1K01ELI2Q JAA4_E6X9J9101BFE39 JAA4_E6X9J9101CKW30 JAA4_E6X9J9101DP7AO JAA5_E6X9J9102JQ770 JOA3_E3VCB0K02G77DG JOA3_E3VCB0K02JSP8O JOA4_E5W9ZWM01A45QS JOA5_E5W9ZWM02GPMOV
ACIN1	ACIN1	14	22601977	22601573	gt_ag	JAB4_E6138SN01CZD0E JAB5_E6138SN02FXALI JAB5_E6138SN02GWEUG JAB7_E56FR8H02GHGNT JOB2_ERTYMEZ01BT481 JAA2_ESJ6S1K01BH551 JAA2_ESJ6S1K01CJ44X JAA4_E6X9J9101BFE39 JAA4_E6X9J9101BISKA JAA4_E6X9J9101DP7AO JAA5_E6X9J9102JMZJU JAA5_E6X9J9102JQ770 JOA3_E3VCB0K02FV70U JOA3_E3VCB0K02G77DG JOA3_E3VCB0K02HLIQ1 JOA3_E3VCB0K02IZ27O JOA3_E3VCB0K02JSP8O JOA5_E5W9ZWM02GPMOV JOA5_E5W9ZWM02HF8DI
ACIN1	ACIN1	14	22602484	22602124	gt_ag	JAB1_ER85B5302HXMZI JAB3_E4QP0ZC01CZMJY JAB3_E4QP0ZC01CZV1A JAB4_E6138SN01A9OFW JAB5_E6138SN02GWEUG JOB2_ERTYMEZ01BT481 JOB3_E3VCB0K01CIMUO JOB5_E54PARH02H0SNZ JAA2_ESJ6S1K01BH551 JAA2_ESJ6S1K01CJ44X JAA3_E4QP0ZC02H3K4Z JAA4_E6X9J9101BISKA JAA4_E6X9J9101BX58K JAA4_E6X9J9101CMBG3 JAA4_E6X9J9101ERJFC JAA5_E6X9J9102F68K5 JAA5_E6X9J9102JMZJU JOA3_E3VCB0K02FV70U JOA3_E3VCB0K02G4TN8 JOA3_E3VCB0K02HLIQ1…
ACIN1	ACIN1	14	22603153	22602627	gt_ag	JAB3_E4QP0ZC01BWASG JAB3_E4QP0ZC01CZMJY JAB3_E4QP0ZC01CZV1A JAB4_E6138SN01A5OY5 JAB4_E6138SN01A9OFW JAB5_E6138SN02GF39E JOB2_ERTYMEZ01C1YOO JAA2_ESJ6S1K01C65MR JAA3_E4QP0ZC02H3K4Z JAA4_E6X9J9101BX58K JAA4_E6X9J9101CMBG3 JAA5_E6X9J9102F68K5 JAA5_E6X9J9102ILZEE JOA3_E3VCB0K02H98SP JOA4_E5W9ZWM01AGO6I JOA4_E5W9ZWM01BW7K4 JOA4_E5W9ZWM01C44RB JOA4_E5W9ZWM01DK7D3
ACIN1	ACIN1	14	22603403	22603307	gt_ag	JAB3_E4QP0ZC01BWASG JAB4_E6138SN01A9TS9 JAB5_E6138SN02IY43V JAB5_E6138SN02JRVZ9 JAB7_E56FR8H02HXCA3 JAB7_E56FR8H02JEJQZ JOB3_E3VCB0K01C6ID2 JOB4_E54PARH01CUATK JAA2_ESJ6S1K01BDG9O JAA5_E6X9J9102I61JN JAA5_E6X9J9102ILZEE JAA5_E6X9J9102IO9XE JOA4_E5W9ZWM01C44RB JOA5_E5W9ZWM02FOR03 JOA5_E5W9ZWM02GS4BL
ACIN1	ACIN1	14	22605014	22603538	gt_ag	JAB4_E6138SN01BU8Q3 JAB5_E6138SN02IHMK5 JAB5_E6138SN02JRVZ9 JAB7_E56FR8H02JEJQZ JOB3_E3VCB0K01C6ID2 JOB4_E54PARH01CM7GK JAA5_E6X9J9102I61JN JOA1_ERDI6OO02H8D23 JOA1_ERDI6OO02HD8OZ JOA4_E5W9ZWM01B8XPD JOA4_E5W9ZWM01DWSBT JOA5_E5W9ZWM02GS4BL
ACIN1	ACIN1	14	22608524	22605058	gt_ag	JOB3_E3VCB0K01C6ID2 JOB4_E54PARH01CUATK JOA3_E3VCB0K02G9ZW3 JOA4_E5W9ZWM01B8XPD
ACIN1	ACIN1	14	22617199	22608667	gt_ag	JAB6_E56FR8H01BWHYH JAA5_E6X9J9102GLGP1 JAA5_E6X9J9102IFBGQ JOA1_ERDI6OO02FNTD3 JOA2_ERTYMEZ02GO9W9
ACIN1	ACIN1	14	22617868	22617316	gt_ag	JAB5_E6138SN02HJZXQ JAA4_E6X9J9101CNLQO JAA5_E6X9J9102GLGP1 JAA5_E6X9J9102IFBGQ JOA1_ERDI6OO02FNTD3 JOA2_ERTYMEZ02GO9W9 JOA2_ERTYMEZ02GPJEK
ACIN1	ACIN1	14	22618595	22618088	gt_ag	JAB7_E56FR8H02JKNR3 JOB3_E3VCB0K01C49T6 JAA2_ESJ6S1K01EZVLX JOA4_E5W9ZWM01A7EBG
ACIN1	ACIN1	14	22620796	22619859	gt_ag	JAB2_ESJ6S1K02FTL0G JAB2_ESJ6S1K02GXHSN JAB2_ESJ6S1K02IL2L6 JOB3_E3VCB0K01ETZ9R JOB5_E54PARH02HL77I JAA2_ESJ6S1K01DPDDE JAA4_E6X9J9101CD2MP JAA5_E6X9J9102JBLVQ JOA3_E3VCB0K02JPRM5 JOA5_E5W9ZWM02GE22G
ACIN1	ACIN1	14	22629030	22620886	gt_ag	JAB2_ESJ6S1K02GXHSN JAB3_E4QP0ZC01BC5LD JOB2_ERTYMEZ01BUQ37
ACIN1	ACIN1	14	22629570	22629151	gt_ag	JAB3_E4QP0ZC01BC5LD JAB6_E56FR8H01EIKMS JOB1_ERDI6OO01CG2FK JOB2_ERTYMEZ01BUQ37
ACIN1	ACIN1	14	22632527	22629683	gt_ag	JAB5_E6138SN02GIRP3 JAB5_E6138SN02JCD0C JAB6_E56FR8H01EIKMS JAB7_E56FR8H02I0CIX JOB1_ERDI6OO01CG2FK
ACIN1	ACIN1	14	22634023	22632594	gt_ag	JAB5_E6138SN02GIRP3 JAB5_E6138SN02JCD0C JAB7_E56FR8H02I0CIX
ACLY	ACLY	17	37278487	37277684	gt_ag	JAB4_E6138SN01CD863 JAB4_E6138SN01EGQKO JAB5_E6138SN02GGW2Y JOB1_ERDI6OO01EKAVF JOB3_E3VCB0K01DMK5O JOB4_E54PARH01EB9ZF JAA1_ER85B5301E8CGO JAA2_ESJ6S1K01DM2K8 JAA4_E6X9J9101A6IQE JAA4_E6X9J9101AXFUJ JAA4_E6X9J9101BHVJ5 JAA4_E6X9J9101BQELT JAA4_E6X9J9101DTMQZ JAA5_E6X9J9102J2GEJ JOA3_E3VCB0K02F41EC JOA3_E3VCB0K02HB2S9 JOA4_E5W9ZWM01AKT9L JOA4_E5W9ZWM01BFNY3 JOA4_E5W9ZWM01D06DO JOA4_E5W9ZWM01DQ44E…
ACLY	ACLY	17	37278821	37278565	gt_ag	JAB1_ER85B5302FSN6J JAB4_E6138SN01BFXZ8 JAB4_E6138SN01EGQKO JAB5_E6138SN02GGW2Y JOB1_ERDI6OO01EKAVF JAA1_ER85B5301E8CGO JAA4_E6X9J9101A6IQE JAA4_E6X9J9101AXFUJ JAA4_E6X9J9101BHVJ5 JAA4_E6X9J9101BQELT JAA4_E6X9J9101DTMQZ JOA3_E3VCB0K02F41EC JOA3_E3VCB0K02HB2S9 JOA3_E3VCB0K02IKMH8 JOA4_E5W9ZWM01BA7AG JOA4_E5W9ZWM01BFNY3 JOA4_E5W9ZWM01D06DO JOA4_E5W9ZWM01ES5C9
ACLY	ACLY	17	37279252	37278905	gt_ag	JAB1_ER85B5302FSN6J JAB4_E6138SN01BFXZ8 JAB4_E6138SN01EGQKO JAB5_E6138SN02GGW2Y JAB7_E56FR8H02HPDVE JAA2_ESJ6S1K01BPTP0 JOA3_E3VCB0K02F41EC JOA3_E3VCB0K02GLEVM JOA3_E3VCB0K02HPD0L JOA3_E3VCB0K02IKMH8 JOA3_E3VCB0K02IZ165 JOA4_E5W9ZWM01B9GSK JOA4_E5W9ZWM01BA7AG JOA4_E5W9ZWM01D06DO JOA4_E5W9ZWM01ES5C9
ACLY	ACLY	17	37281467	37279367	gt_ag	JAB4_E6138SN01BMIOD JAB5_E6138SN02F7GRR JAB6_E56FR8H01AZA4P JAB6_E56FR8H01D17J9 JAB7_E56FR8H02HPDVE JAB7_E56FR8H02I7SLC JOB4_E54PARH01EXWTX JAA1_ER85B5301DFWM3 JAA2_ESJ6S1K01BPTP0 JOA1_ERDI6OO02FVKCX JOA3_E3VCB0K02GLEVM JOA3_E3VCB0K02HPD0L JOA3_E3VCB0K02IZ165 JOA4_E5W9ZWM01BA7AG
ACLY	ACLY	17	37281810	37281612	gt_ag	JAB2_ESJ6S1K02H746X JAB3_E4QP0ZC01EGEG2 JAB4_E6138SN01BMIOD JAB5_E6138SN02F7GRR JAB6_E56FR8H01D7JKO JAB7_E56FR8H02I7SLC JOB3_E3VCB0K01AVU6V JOB3_E3VCB0K01EMXG4 JAA1_ER85B5301DFWM3 JAA3_E4QP0ZC02HY11C JAA4_E6X9J9101AIONI JAA4_E6X9J9101DL7US JAA4_E6X9J9101EVZ24 JAA5_E6X9J9102GMADH JOA3_E3VCB0K02FN84O JOA3_E3VCB0K02IYEKH JOA4_E5W9ZWM01DV6J7
ACLY	ACLY	17	37283589	37281962	gt_ag	JAB3_E4QP0ZC01EGEG2 JAB6_E56FR8H01ASOTG JAB6_E56FR8H01D7JKO JAB7_E56FR8H02G5AAD JAB7_E56FR8H02IL633 JOB3_E3VCB0K01B30D9 JAA4_E6X9J9101C2J3D JAA5_E6X9J9102GMADH JOA3_E3VCB0K02FN84O JOA4_E5W9ZWM01CVPWV
ACLY	ACLY	17	37287881	37283745	gt_ag	JAB4_E6138SN01APN21 JOB2_ERTYMEZ01B7E6J JOB2_ERTYMEZ01DP6BO JOA1_ERDI6OO02JTY3R JOA3_E3VCB0K02G49VW JOA3_E3VCB0K02G282Q JOA3_E3VCB0K02GIUE9 JOA3_E3VCB0K02GJVC3 JOA3_E3VCB0K02H6KC7 JOA4_E5W9ZWM01AYBJ3 JOA4_E5W9ZWM01BG4Z2 JOA4_E5W9ZWM01CVPWV JOA5_E5W9ZWM02GYQJ2
ACLY	ACLY	17	37288575	37287976	gt_ag	JAB4_E6138SN01APN21 JOB2_ERTYMEZ01B7E6J JOB2_ERTYMEZ01DP6BO JAA5_E6X9J9102GIJUW JOA1_ERDI6OO02JTY3R JOA3_E3VCB0K02FUEE7 JOA3_E3VCB0K02G49VW JOA3_E3VCB0K02G282Q JOA3_E3VCB0K02GJVC3 JOA3_E3VCB0K02H6KC7 JOA4_E5W9ZWM01AYBJ3 JOA4_E5W9ZWM01EDOIO JOA5_E5W9ZWM02GYQJ2
ACLY	ACLY	17	37292900	37288704	gt_ag	JAB4_E6138SN01BW3YT JAB5_E6138SN02HQZMN JOB5_E54PARH02GCGID JAA5_E6X9J9102GIJUW JOA2_ERTYMEZ02GMLW7 JOA3_E3VCB0K02FUEE7 JOA3_E3VCB0K02IFU3S JOA3_E3VCB0K02JWNMF JOA5_E5W9ZWM02FQTD4
ACLY	ACLY	17	37293971	37293012	gt_ag	JAB4_E6138SN01BW3YT JAB5_E6138SN02HQZMN JOB3_E3VCB0K01BR2UH JOB5_E54PARH02GCGID JAA4_E6X9J9101EB2I4 JOA1_ERDI6OO02F8MAA JOA1_ERDI6OO02JW5KQ JOA3_E3VCB0K02IFU3S JOA3_E3VCB0K02JWNMF JOA5_E5W9ZWM02FQTD4
ACLY	ACLY	17	37295890	37294054	gt_ag	JOB3_E3VCB0K01BR2UH JOB3_E3VCB0K01EVROE JAA4_E6X9J9101EB2I4 JOA1_ERDI6OO02F8MAA JOA1_ERDI6OO02JW5KQ JOA3_E3VCB0K02IFU3S
ACLY	ACLY	17	37297377	37296088	gt_ag	JAB4_E6138SN01EWSY6 JAA4_E6X9J9101DWABP JOA1_ERDI6OO02HC15Q JOA3_E3VCB0K02G49T8
ACLY	ACLY	17	37302057	37297483	gt_ag	JAA1_ER85B5301DBF96 JOA1_ERDI6OO02HC15Q JOA3_E3VCB0K02G49T8 JOA3_E3VCB0K02II9LD JOA5_E5W9ZWM02HO3XI JOA5_E5W9ZWM02HO980
ACLY	ACLY	17	37302811	37302227	gt_ag	JAA4_E6X9J9101D3EVG JOA1_ERDI6OO02HKIA6 JOA3_E3VCB0K02G7Q0P JOA3_E3VCB0K02GEON2 JOA3_E3VCB0K02HGZN7 JOA3_E3VCB0K02HQRN2 JOA5_E5W9ZWM02G99O8 JOA5_E5W9ZWM02HO3XI JOA5_E5W9ZWM02HO980
ACLY	ACLY	17	37306398	37302954	gt_ag	JOB4_E54PARH01C9LVD JAA4_E6X9J9101D3EVG JAA5_E6X9J9102F6AE3 JOA1_ERDI6OO02HKIA6 JOA2_ERTYMEZ02GF0FJ JOA2_ERTYMEZ02GF6Q5 JOA2_ERTYMEZ02JHPXH JOA3_E3VCB0K02HY8KP JOA4_E5W9ZWM01B1IOJ JOA4_E5W9ZWM01DGT3P
ACLY	ACLY	17	37307527	37302954	gt_ag	JAA2_ESJ6S1K01EKCC7 JAA2_ESJ6S1K01EM9AT JAA2_ESJ6S1K01ENFMB JOA3_E3VCB0K02JSPZ9 JOA5_E5W9ZWM02G99O8
ACLY	ACLY	17	37307527	37306429	gt_ag	JOB4_E54PARH01C9LVD JAA5_E6X9J9102F6AE3 JOA1_ERDI6OO02HKIA6 JOA2_ERTYMEZ02GF0FJ JOA2_ERTYMEZ02GF6Q5 JOA2_ERTYMEZ02JHPXH JOA3_E3VCB0K02HY8KP JOA4_E5W9ZWM01B1IOJ JOA4_E5W9ZWM01DGT3P
ACLY	ACLY	17	37308409	37307619	gt_ag	JAB5_E6138SN02GSGUZ JOB3_E3VCB0K01A15ML JOB3_E3VCB0K01BFCYE JOB3_E3VCB0K01EX3DL JOB4_E54PARH01C9LVD JAA2_ESJ6S1K01EKCC7 JAA2_ESJ6S1K01EM9AT JAA2_ESJ6S1K01ENFMB JAA5_E6X9J9102F6AE3 JOA2_ERTYMEZ02GF0FJ JOA2_ERTYMEZ02GF6Q5 JOA2_ERTYMEZ02JHPXH JOA3_E3VCB0K02HY8KP JOA3_E3VCB0K02JSPZ9 JOA4_E5W9ZWM01B1IOJ
ACLY	ACLY	17	37311474	37308565	gt_ag	JAB5_E6138SN02G1AMS JAB6_E56FR8H01CYE6A JOB3_E3VCB0K01A15ML JOB3_E3VCB0K01BFCYE JOB3_E3VCB0K01EX3DL JAA4_E6X9J9101EJZI6 JOA3_E3VCB0K02G59H8 JOA3_E3VCB0K02JPNHP JOA5_E5W9ZWM02GBE83
ACLY	ACLY	17	37314507	37311593	gt_ag	JAB4_E6138SN01D7G0H JAB5_E6138SN02G1AMS JAB6_E56FR8H01CYE6A JAA2_ESJ6S1K01COJ6Q JAA4_E6X9J9101EJZI6 JAA5_E6X9J9102F8CLE JAA5_E6X9J9102FWO9Z JOA3_E3VCB0K02G59H8 JOA3_E3VCB0K02H58L4 JOA3_E3VCB0K02JPNHP JOA4_E5W9ZWM01AS43H JOA4_E5W9ZWM01B966E JOA5_E5W9ZWM02GBE83
ACLY	ACLY	17	37315300	37314570	gt_ag	JAB4_E6138SN01D7G0H JAB5_E6138SN02G1AMS JAA1_ER85B5301A64GB JAA1_ER85B5301DX9F8 JAA2_ESJ6S1K01COJ6Q JAA5_E6X9J9102F8CLE JAA5_E6X9J9102FWO9Z JOA3_E3VCB0K02H58L4 JOA4_E5W9ZWM01AS43H JOA4_E5W9ZWM01B966E
ACLY	ACLY	17	37316306	37315438	gt_ag	JOB2_ERTYMEZ01AK603 JOB2_ERTYMEZ01CTH3I JOB2_ERTYMEZ01EALJD JOB3_E3VCB0K01D60W4 JOB5_E54PARH02IJ22S JAA1_ER85B5301A64GB JOA2_ERTYMEZ02I63P6 JOA3_E3VCB0K02H9R2S JOA4_E5W9ZWM01B966E
ACLY	ACLY	17	37317220	37316426	gt_ag	JOB2_ERTYMEZ01A952B JOB2_ERTYMEZ01AK603 JOB2_ERTYMEZ01BYRR4 JOB2_ERTYMEZ01CTH3I JOB2_ERTYMEZ01EALJD JOB3_E3VCB0K01D60W4 JOA1_ERDI6OO02G21S1 JOA1_ERDI6OO02GPGCE JOA2_ERTYMEZ02I63P6 JOA3_E3VCB0K02FYK41 JOA3_E3VCB0K02H9R2S JOA3_E3VCB0K02J25ID
ACLY	ACLY	17	37318767	37317352	gt_ag	JOB2_ERTYMEZ01AK603 JOB2_ERTYMEZ01BY09G JOB2_ERTYMEZ01BYRR4 JOB2_ERTYMEZ01CTH3I JOA1_ERDI6OO02G21S1 JOA1_ERDI6OO02GSV5W JOA3_E3VCB0K02FYK41 JOA3_E3VCB0K02J25ID JOA5_E5W9ZWM02IQHV6
ACLY	ACLY	17	37319288	37318848	gt_ag	JAB4_E6138SN01EQ8Y6 JOA1_ERDI6OO02GSV5W JOA1_ERDI6OO02IC2JL JOA5_E5W9ZWM02IQHV6
ACLY	ACLY	17	37320000	37319480	gt_ag	JAB2_ESJ6S1K02GN40B JAB4_E6138SN01EQ8Y6 JOA5_E5W9ZWM02GNVMU JOA5_E5W9ZWM02GY4JW
ACLY	ACLY	17	37322198	37320064	gt_ag	JAB2_ESJ6S1K02FK23H JAB2_ESJ6S1K02GN40B JAB4_E6138SN01CPVCN JAB7_E56FR8H02JGPY6 JAA1_ER85B5301A3V7E JOA5_E5W9ZWM02GNVMU JOA5_E5W9ZWM02GY4JW
ACLY	ACLY	17	37323493	37322322	gt_ag	JAB4_E6138SN01CPVCN JAB7_E56FR8H02JGPY6 JOB5_E54PARH02JH2NY JAA1_ER85B5301A3V7E JOA1_ERDI6OO02IL486 JOA3_E3VCB0K02IRSZX JOA4_E5W9ZWM01A8SD9
ACLY	ACLY	17	37328658	37323676	gt_ag	JAB4_E6138SN01BWB2T JOB5_E54PARH02JH2NY JAA2_ESJ6S1K01A1NNU JOA1_ERDI6OO02IL486 JOA3_E3VCB0K02IRSZX
ACN9	ACN9	7	96585146	96648259	gc_ag	JAB5_E6138SN02I63HK JOB5_E54PARH02J4Z48 JAA5_E6X9J9102GUASK JOA3_E3VCB0K02F9O94 JOA3_E3VCB0K02HBIVS JOA3_E3VCB0K02JG8GZ JOA4_E5W9ZWM01CMNP9 JOA5_E5W9ZWM02GOHVO
ACO1	ACO1	9	32374734	32395482	gt_ag	JAB5_E6138SN02JAHGM JAA5_E6X9J9102I9YRF JOA3_E3VCB0K02HXWC4 JOA3_E3VCB0K02ID7K9 JOA4_E5W9ZWM01CM019
ACO1	ACO1	9	32395602	32397258	gt_ag	JAB5_E6138SN02JAHGM JAA5_E6X9J9102I9YRF JOA3_E3VCB0K02F14NO JOA3_E3VCB0K02HXWC4 JOA3_E3VCB0K02ID7K9 JOA4_E5W9ZWM01CM019
ACO1	ACO1	9	32397428	32398511	gt_ag	JAB4_E6138SN01AXLVW JAB4_E6138SN01DYZ4E JAB5_E6138SN02JNARB JAB6_E56FR8H01EENMR JAA1_ER85B5301ATMUQ JAA4_E6X9J9101A1AG3 JAA4_E6X9J9101CXR8T JOA4_E5W9ZWM01AL228
ACO1	ACO1	9	32398650	32408125	gt_ag	JAB1_ER85B5302G3GUV JAB4_E6138SN01DYZ4E JAB6_E56FR8H01EENMR JOB5_E54PARH02HHFIW JAA1_ER85B5301ATMUQ JAA4_E6X9J9101A1AG3 JAA4_E6X9J9101CXR8T JAA4_E6X9J9101EHPF7 JAA5_E6X9J9102IE967 JOA4_E5W9ZWM01AL228
ACO1	ACO1	9	32408196	32408325	gt_ag	JOB5_E54PARH02HHFIW JAA2_ESJ6S1K01AIJNM JAA5_E6X9J9102IE967
ACO1	ACO1	9	32408510	32409035	gt_ag	JOB3_E3VCB0K01BI68Y JOB4_E54PARH01A0USP JAA2_ESJ6S1K01AIJNM JAA5_E6X9J9102ICEA5 JOA4_E5W9ZWM01ANT1J
ACO1	ACO1	9	32409176	32410853	gt_ag	JAB1_ER85B5302FTWMS JAA2_ESJ6S1K01AW8CU JAA5_E6X9J9102GB31W JOA2_ERTYMEZ02HJO05 JOA3_E3VCB0K02GZNMY JOA4_E5W9ZWM01BUQZ1
ACO1	ACO1	9	32411026	32413316	gt_ag	JAA2_ESJ6S1K01AKBQV JAA2_ESJ6S1K01AW8CU JAA4_E6X9J9101ASXF8 JAA4_E6X9J9101DOYIE JAA4_E6X9J9101ER4X9 JAA5_E6X9J9102IZBO3 JOA2_ERTYMEZ02HJO05
ACO1	ACO1	9	32413418	32414546	gt_ag	JOB2_ERTYMEZ01BVQUQ JAA2_ESJ6S1K01AKBQV JAA4_E6X9J9101ASXF8 JAA4_E6X9J9101DOYIE JAA4_E6X9J9101ER4X9 JAA5_E6X9J9102GG8KL JAA5_E6X9J9102IZBO3
ACO1	ACO1	9	32414664	32415835	gt_ag	JAB4_E6138SN01A75SG JOB2_ERTYMEZ01BVQUQ JAA5_E6X9J9102GG8KL JAA5_E6X9J9102H9J8T
ACO1	ACO1	9	32415996	32417298	gt_ag	JAB4_E6138SN01A75SG JOB2_ERTYMEZ01A9J8A JAA4_E6X9J9101A7UZ7 JAA4_E6X9J9101CELYV JOA1_ERDI6OO02FWB7Z JOA3_E3VCB0K02I94OV
ACO1	ACO1	9	32417435	32419416	gt_ag	JAB4_E6138SN01CBS63 JAB5_E6138SN02GYRFP JAB5_E6138SN02HU6Q5 JAB5_E6138SN02IIZWF JOB4_E54PARH01CJ640 JAA2_ESJ6S1K01CM3K5 JAA4_E6X9J9101A7UZ7 JAA4_E6X9J9101CELYV JOA1_ERDI6OO02FWB7Z JOA3_E3VCB0K02I94OV JOA4_E5W9ZWM01C28DT
ACO1	ACO1	9	32419502	32420415	gt_ag	JAB4_E6138SN01CBS63 JAB5_E6138SN02GYRFP JAB5_E6138SN02H9JZQ JAB5_E6138SN02HU6Q5 JAB5_E6138SN02IIZWF JOB4_E54PARH01CJ640 JAA2_ESJ6S1K01CM3K5 JAA4_E6X9J9101A7UZ7 JAA4_E6X9J9101CELYV JOA3_E3VCB0K02HJ2M4 JOA3_E3VCB0K02HY7PX JOA4_E5W9ZWM01C28DT JOA4_E5W9ZWM01EHE91 JOA5_E5W9ZWM02IY494
ACO1	ACO1	9	32420573	32421716	gt_ag	JAB6_E56FR8H01DOBPW JOB2_ERTYMEZ01DS3AE JOA1_ERDI6OO02IJPFF JOA1_ERDI6OO02JCNIW JOA1_ERDI6OO02JCTUE JOA3_E3VCB0K02HJ2M4 JOA3_E3VCB0K02HY7PX JOA4_E5W9ZWM01EHE91 JOA5_E5W9ZWM02F6XDU
ACO1	ACO1	9	32421842	32423725	gt_ag	JAB6_E56FR8H01DOBPW JOB2_ERTYMEZ01DS3AE JAA4_E6X9J9101CBYZL JAA4_E6X9J9101DEG1R JAA4_E6X9J9101DOS2D JOA1_ERDI6OO02JCNIW JOA1_ERDI6OO02JCTUE JOA3_E3VCB0K02G9XY6 JOA5_E5W9ZWM02F6XDU
ACO1	ACO1	9	32423831	32424556	gt_ag	JAB4_E6138SN01AVACS JAA2_ESJ6S1K01D307M JAA4_E6X9J9101CBYZL JAA4_E6X9J9101DEG1R JAA4_E6X9J9101DOS2D JOA3_E3VCB0K02F0MIK JOA3_E3VCB0K02G9XY6
ACO1	ACO1	9	32424700	32426247	gt_ag	JAB1_ER85B5302FWV2I JAB4_E6138SN01BQRP6 JAA2_ESJ6S1K01D307M JOA3_E3VCB0K02F0MIK JOA4_E5W9ZWM01D3D15
ACO1	ACO1	9	32426396	32430462	gt_ag	JAB5_E6138SN02GROIO JOB3_E3VCB0K01DZI6X JOA3_E3VCB0K02H99G7 JOA4_E5W9ZWM01DLMCI
ACO1	ACO1	9	32430586	32438893	gt_ag	JOB3_E3VCB0K01DPIFF JOB3_E3VCB0K01DZI6X JAA5_E6X9J9102H3N61
ACO1	ACO1	9	32439080	32439995	gt_ag	JAB5_E6138SN02GDG2I JOA3_E3VCB0K02I8BUQ JOA5_E5W9ZWM02GUG0E
ACO2	ACO2	22	40195133	40225675	gt_ag	JAB4_E6138SN01DGVEJ JAB5_E6138SN02GBMST JOB2_ERTYMEZ01BUVCE JOB5_E54PARH02JAF8F JOA1_ERDI6OO02JKO8E
ACO2	ACO2	22	40225813	40233740	gt_ag	JAB2_ESJ6S1K02G2OT4 JAB2_ESJ6S1K02H2DN9 JAB2_ESJ6S1K02H2JZV JAB3_E4QP0ZC01BKWXY JAB4_E6138SN01DGVEJ JAB5_E6138SN02F0D9L JAB5_E6138SN02GBMST JOB1_ERDI6OO01CDJGU JOB2_ERTYMEZ01BUVCE JOB2_ERTYMEZ01DE5F2 JOB5_E54PARH02JAF8F JOA1_ERDI6OO02JKO8E JOA3_E3VCB0K02IDJ3R
ACO2	ACO2	22	40234000	40237825	gt_ag	JAB4_E6138SN01BBXKX JAB4_E6138SN01ED2BW JOB5_E54PARH02GPZ1K JAA2_ESJ6S1K01A1R7S JAA2_ESJ6S1K01B3UZM JAA2_ESJ6S1K01D8MXX JAA4_E6X9J9101C50RP JOA3_E3VCB0K02H5THU JOA4_E5W9ZWM01D2HQS JOA4_E5W9ZWM01DUMNB JOA4_E5W9ZWM01EFL7N JOA5_E5W9ZWM02IMLH8
ACO2	ACO2	22	40237919	40241326	gt_ag	JAB4_E6138SN01BBXKX JAB4_E6138SN01BT5R9 JAB4_E6138SN01ED2BW JAB5_E6138SN02HORJM JOB2_ERTYMEZ01DA1EL JOB5_E54PARH02GPZ1K JOB5_E54PARH02HG5MX JAA2_ESJ6S1K01A1R7S JAA2_ESJ6S1K01B3UZM JAA2_ESJ6S1K01D8MXX JAA4_E6X9J9101C50RP JOA1_ERDI6OO02GUDRP JOA4_E5W9ZWM01D2HQS JOA4_E5W9ZWM01DUMNB JOA4_E5W9ZWM01EFL7N JOA5_E5W9ZWM02IMLH8
ACO2	ACO2	22	40241486	40241716	gt_ag	JAB4_E6138SN01BT5R9 JAB5_E6138SN02GOI7S JAB5_E6138SN02HORJM JAB5_E6138SN02JIR3Y JOB2_ERTYMEZ01AIEQT JOB2_ERTYMEZ01BN6XE JOB2_ERTYMEZ01DA1EL JOB3_E3VCB0K01BJ7H8 JOB3_E3VCB0K01BS41X JOB3_E3VCB0K01BVBN2 JOB4_E54PARH01B0TK7 JOB4_E54PARH01BK7LL JOB4_E54PARH01CV046 JOB5_E54PARH02I26NR JOA1_ERDI6OO02GUDRP JOA1_ERDI6OO02HDXRY JOA3_E3VCB0K02GE1M3 JOA3_E3VCB0K02I6W46 JOA3_E3VCB0K02IK7DK
ACO2	ACO2	22	40241868	40243476	gt_ag	JAB3_E4QP0ZC01ANXUF JAB3_E4QP0ZC01CHGFV JAB3_E4QP0ZC01CYQSZ JAB4_E6138SN01AJJSW JAB5_E6138SN02GOI7S JAB5_E6138SN02HTSTQ JAB5_E6138SN02JIR3Y JAB6_E56FR8H01A4WV8 JAB6_E56FR8H01AUPIP JOB2_ERTYMEZ01BN6XE JOB3_E3VCB0K01A5AIE JOB3_E3VCB0K01BS41X JOB3_E3VCB0K01BVBN2 JOB3_E3VCB0K01E077C JOB4_E54PARH01BK7LL JOB5_E54PARH02I26NR JOA3_E3VCB0K02I6W46 JOA3_E3VCB0K02I76F0 JOA4_E5W9ZWM01DE0Z9 JOA5_E5W9ZWM02GWT2H
ACO2	ACO2	22	40243582	40244430	gt_ag	JAB3_E4QP0ZC01ANXUF JAB3_E4QP0ZC01CHGFV JAB3_E4QP0ZC01CYQSZ JAB4_E6138SN01AJJSW JAB4_E6138SN01BWN39 JAB5_E6138SN02G9IJU JAB5_E6138SN02G571N JAB5_E6138SN02JHF87 JAB6_E56FR8H01A4WV8 JAB6_E56FR8H01AUPIP JAB6_E56FR8H01EF2XI JOB2_ERTYMEZ01B9SEO JOB3_E3VCB0K01A5AIE JOB3_E3VCB0K01A8FND JOB3_E3VCB0K01E077C JOB4_E54PARH01EF42J JOB4_E54PARH01EFYQ1 JOB5_E54PARH02JBYVT JAA3_E4QP0ZC02F8E7H JAA3_E4QP0ZC02FRG9U…
ACO2	ACO2	22	40244523	40246120	gt_ag	JAB4_E6138SN01BWN39 JAB5_E6138SN02G9IJU JAB5_E6138SN02G571N JAB5_E6138SN02JHF87 JAB6_E56FR8H01EF2XI JOB3_E3VCB0K01A8FND JOB4_E54PARH01EF42J JOB4_E54PARH01EFYQ1 JOB5_E54PARH02JBYVT JAA3_E4QP0ZC02F7T1S JAA3_E4QP0ZC02F8E7H JAA3_E4QP0ZC02FLQ18 JAA3_E4QP0ZC02FRG9U JAA3_E4QP0ZC02FYMPD JAA3_E4QP0ZC02G5O28 JAA3_E4QP0ZC02GXQEO JAA3_E4QP0ZC02H26X8 JAA3_E4QP0ZC02HQE9D JAA3_E4QP0ZC02IMCBD JAA3_E4QP0ZC02IPTK8…
ACO2	ACO2	22	40246227	40248779	gt_ag	JAB4_E6138SN01BWN39 JAB4_E6138SN01EPDDR JAB4_E6138SN01EQ9EH JAB5_E6138SN02HYGI1 JOB1_ERDI6OO01BHQIF JOB1_ERDI6OO01BVO49 JOB1_ERDI6OO01CNBO9 JOB1_ERDI6OO01D50SZ JOB1_ERDI6OO01DE75U JOB1_ERDI6OO01EKEBP JOB3_E3VCB0K01A6PQL JOB3_E3VCB0K01BKECR JOB3_E3VCB0K01DN1NW JOB4_E54PARH01DYMMO JOB5_E54PARH02H6SCF JAA3_E4QP0ZC02F7T1S JAA3_E4QP0ZC02F8E7H JAA3_E4QP0ZC02FLQ18 JAA3_E4QP0ZC02FRG9U JAA3_E4QP0ZC02FYMPD…
ACO2	ACO2	22	40248938	40249154	gt_ag	JAB3_E4QP0ZC01EY4OJ JAB4_E6138SN01C3FIV JAB4_E6138SN01DWYNU JAB4_E6138SN01EPDDR JAB4_E6138SN01EQ9EH JOB3_E3VCB0K01CJT32 JOB3_E3VCB0K01DN1NW JOB4_E54PARH01AZZN2 JOB5_E54PARH02GF10D JOA1_ERDI6OO02IKWBN JOA2_ERTYMEZ02FY19I JOA3_E3VCB0K02H3BOW JOA4_E5W9ZWM01EWLDA JOA5_E5W9ZWM02HVQA9
ACO2	ACO2	22	40249229	40249779	gt_ag	JAB3_E4QP0ZC01EY4OJ JAB4_E6138SN01C3FIV JAB4_E6138SN01DWYNU JAB5_E6138SN02J5FEM JOB3_E3VCB0K01CJT32 JOB3_E3VCB0K01ECYIZ JOB4_E54PARH01AZZN2 JOB5_E54PARH02GF10D JOB5_E54PARH02GPWBN JOA2_ERTYMEZ02JWOT1 JOA4_E5W9ZWM01EWLDA JOA5_E5W9ZWM02HVQA9
ACO2	ACO2	22	40249892	40250795	gt_ag	JAB5_E6138SN02J5FEM JOB2_ERTYMEZ01B7U0Y JOB3_E3VCB0K01CJT32 JOB3_E3VCB0K01ECYIZ JOB4_E54PARH01BC6WB JOB5_E54PARH02FOJYR JOB5_E54PARH02GPWBN JAA1_ER85B5301B9FNJ JOA2_ERTYMEZ02JWOT1 JOA3_E3VCB0K02IJGA5 JOA4_E5W9ZWM01C85MJ JOA4_E5W9ZWM01CLVLE
ACO2	ACO2	22	40250919	40251142	gt_ag	JAB4_E6138SN01DGZY5 JAB4_E6138SN01EXASX JAB5_E6138SN02H0A7N JAB5_E6138SN02HAKTF JAB5_E6138SN02J5FEM JOB2_ERTYMEZ01AJT82 JOB2_ERTYMEZ01B7U0Y JOB3_E3VCB0K01B4MPI JOB3_E3VCB0K01CI5S2 JOB3_E3VCB0K01CQCRT JOB4_E54PARH01BC6WB JOB5_E54PARH02FOJYR JAA1_ER85B5301B9FNJ JAA4_E6X9J9101D9HPP JAA5_E6X9J9102IGF23 JOA3_E3VCB0K02IJGA5 JOA4_E5W9ZWM01C85MJ JOA4_E5W9ZWM01CLVLE JOA4_E5W9ZWM01E4AM8
ACO2	ACO2	22	40251299	40252211	gt_ag	JAB4_E6138SN01AFHIJ JAB4_E6138SN01C1S82 JAB4_E6138SN01DGZY5 JAB4_E6138SN01EYODO JAB5_E6138SN02H0A7N JAB5_E6138SN02HAKTF JAB6_E56FR8H01AV8OD JOB3_E3VCB0K01CI5S2 JOB3_E3VCB0K01CQCRT JOB3_E3VCB0K01E2883 JOB4_E54PARH01CBYYA JOB4_E54PARH01E0SNZ JOB5_E54PARH02GC8BR JOB5_E54PARH02IKNOQ JOB5_E54PARH02JD0M6 JAA4_E6X9J9101D9HPP JAA5_E6X9J9102IGF23 JOA4_E5W9ZWM01AQPV2
ACO2	ACO2	22	40252404	40253237	gt_ag	JAB1_ER85B5302JX7N2 JAB4_E6138SN01AFHIJ JAB4_E6138SN01C1S82 JAB6_E56FR8H01AV8OD JOB2_ERTYMEZ01CPHRA JOB3_E3VCB0K01A5NBX JOB3_E3VCB0K01BI6I4 JOB3_E3VCB0K01DS1RG JOB3_E3VCB0K01DSYG2 JOB3_E3VCB0K01EAEIR JOB4_E54PARH01BWB42 JOB4_E54PARH01CBYYA JOB4_E54PARH01CSMZ4 JOB4_E54PARH01CZ9YR JOB5_E54PARH02FM494 JOB5_E54PARH02FSKHZ JOB5_E54PARH02GWVAE JOB5_E54PARH02IKNOQ JAA2_ESJ6S1K01BXW6U JOA3_E3VCB0K02IWZIA…
ACO2	ACO2	22	40253371	40253850	gt_ag	JAB1_ER85B5302GG8AH JAB2_ESJ6S1K02JR1YP JAB4_E6138SN01BFWS2 JAB4_E6138SN01C2DC6 JAB5_E6138SN02HKRJ0 JAB5_E6138SN02I4H2B JOB3_E3VCB0K01A75HB JOB3_E3VCB0K01B4IFA JOB3_E3VCB0K01BATIS JOB3_E3VCB0K01DBEMA JOB3_E3VCB0K01DS1RG JOB3_E3VCB0K01DSYG2 JOB3_E3VCB0K01EAEIR JOB4_E54PARH01BP0KU JOB4_E54PARH01CSMZ4 JOB5_E54PARH02GWVAE JAA5_E6X9J9102G88VD JOA2_ERTYMEZ02G5VJM JOA3_E3VCB0K02GIOQ3 JOA3_E3VCB0K02H0H6U…
ACO2	ACO2	22	40253973	40254428	gt_ag	JAB1_ER85B5302F9JXX JAB2_ESJ6S1K02JR1YP JAB4_E6138SN01B73LE JAB4_E6138SN01BFWS2 JAB5_E6138SN02HCBAB JAB5_E6138SN02I4H2B JOB3_E3VCB0K01B101I JOB3_E3VCB0K01BATIS JOB3_E3VCB0K01BXQYM JOB3_E3VCB0K01D914S JOB3_E3VCB0K01DBEMA JOB3_E3VCB0K01EMATB JOB4_E54PARH01DO2CI JOB5_E54PARH02GTNQK JAA5_E6X9J9102G88VD JOA2_ERTYMEZ02G5VJM JOA3_E3VCB0K02H0H6U JOA4_E5W9ZWM01DWAHM
ACOT1	ACOT1	14	73074336	73077949	gt_ag	JAA1_ER85B5301D77MX JOA4_E5W9ZWM01D0976
ACOT11	ACOT11	1	54830868	54832201	gt_ag	JOB3_E3VCB0K01D7INO
ACOT11	ACOT11	1	54832301	54832816	gt_ag	JOB3_E3VCB0K01D7INO
ACOT11	ACOT11	1	54835677	54837556	gt_ag	JAA2_ESJ6S1K01AKKKA
ACOT11	ACOT11	1	54842691	54843336	gt_ag	JOA3_E3VCB0K02IISK4
ACOT11	ACOT11	1	54843471	54845394	gt_ag	JOA3_E3VCB0K02IISK4
ACOT11	ACOT11	1	54845527	54846202	gt_ag	JAA2_ESJ6S1K01BLTD3
ACOT2	ACOT2	14	73106341	73109844	gt_ag	JAB4_E6138SN01DE192 JAA1_ER85B5301D77MX JAA5_E6X9J9102IBMKW JOA3_E3VCB0K02GVYKJ JOA3_E3VCB0K02H3S8T
ACOT7	ACOT7	1	6263748	6247343	gt_ag	JAB1_ER85B5302J5YY0 JOB2_ERTYMEZ01B9826 JOB2_ERTYMEZ01CKDSF JOB3_E3VCB0K01AOT5C JOB3_E3VCB0K01B99NC JOB3_E3VCB0K01BAKU9 JOB3_E3VCB0K01CATWF JOB3_E3VCB0K01CFD57 JOB3_E3VCB0K01D7EH1 JOB3_E3VCB0K01DD7KQ JOB4_E54PARH01AZEDD JOB4_E54PARH01C2L31 JOB4_E54PARH01C3LR3 JOB4_E54PARH01DBR9G JOB5_E54PARH02FP2RU JOB5_E54PARH02GJMPA JOB5_E54PARH02H4B7G JOB5_E54PARH02J22HP JOB5_E54PARH02JAA6V JOB5_E54PARH02JN3T2…
ACOT7	ACOT7	1	6277510	6263934	gt_ag	JAB6_E56FR8H01B5JNU JOB2_ERTYMEZ01B9826 JOB3_E3VCB0K01B5VB0 JOB3_E3VCB0K01BDE39 JOB3_E3VCB0K01BOEJ8 JOB3_E3VCB0K01CADH2 JOB3_E3VCB0K01CATWF JOB3_E3VCB0K01DB39S JOB3_E3VCB0K01DD7KQ JOB3_E3VCB0K01DK5G5 JOB4_E54PARH01BQD3Q JOB4_E54PARH01DX9A4 JOB5_E54PARH02J22HP JOB5_E54PARH02JAA6V JOB5_E54PARH02JB82E JOA3_E3VCB0K02FYGM6 JOA3_E3VCB0K02IEUL3
ACOT7	ACOT7	1	6301138	6277628	gt_ag	JOB3_E3VCB0K01B5VB0 JOB3_E3VCB0K01CADH2 JOB3_E3VCB0K01CQCMW JOB3_E3VCB0K01DK5G5 JOB3_E3VCB0K01ENGU5 JOB3_E3VCB0K01ENM6N JOB4_E54PARH01BQD3Q JOB4_E54PARH01CXEHZ JOB4_E54PARH01DX9A4 JOB4_E54PARH01EJGXZ JOB5_E54PARH02IUZZ9 JAA5_E6X9J9102F63RN JOA2_ERTYMEZ02HVXTF JOA2_ERTYMEZ02IM4KL JOA3_E3VCB0K02GJH2Q JOA5_E5W9ZWM02F2ALQ
ACOT7	ACOT7	1	6309945	6301226	gt_ag	JAB3_E4QP0ZC01B2G9S JAB4_E6138SN01DSVTD JAB5_E6138SN02JPDX4 JOB3_E3VCB0K01CQCMW JOB3_E3VCB0K01ENGU5 JOB3_E3VCB0K01ENM6N JOB4_E54PARH01CXEHZ JOB4_E54PARH01EJGXZ JOB5_E54PARH02IUZZ9 JOB5_E54PARH02JJ3LV JAA5_E6X9J9102F63RN JOA2_ERTYMEZ02HVXTF JOA2_ERTYMEZ02IM4KL JOA3_E3VCB0K02GJH2Q JOA4_E5W9ZWM01CILSG JOA5_E5W9ZWM02FX8TF
ACOT7	ACOT7	1	6316123	6310061	gt_ag	JAB3_E4QP0ZC01EE3UU JAB4_E6138SN01C3G1U JAB4_E6138SN01C8B06 JAB4_E6138SN01DSVTD JAB5_E6138SN02GRLM0 JAB5_E6138SN02JPDX4 JOB3_E3VCB0K01AKISI JOB3_E3VCB0K01CQCMW JOB5_E54PARH02FQW6U JOB5_E54PARH02JJ3LV JOB5_E54PARH02JPS74 JAA5_E6X9J9102F63RN JOA2_ERTYMEZ02FZG52 JOA4_E5W9ZWM01CILSG JOA5_E5W9ZWM02FX8TF
ACOT7	ACOT7	1	6322079	6316216	gt_ag	JAB3_E4QP0ZC01EE3UU JAB5_E6138SN02GOW0U JAB5_E6138SN02GRLM0 JAB5_E6138SN02JURH4 JOB3_E3VCB0K01AKISI JOB5_E54PARH02FQW6U JOB5_E54PARH02JPS74 JOA2_ERTYMEZ02FZG52 JOA3_E3VCB0K02G4VUC
ACOT7	ACOT7	1	6332395	6322237	gt_ag	JAB4_E6138SN01DP79B JAB5_E6138SN02GOW0U JOB3_E3VCB0K01DQ6ZM
ACOT7	ACOT7	1	6368140	6332514	gt_ag	JAA1_ER85B5301BLCQ1
ACOT7	ACOT7	1	6375903	6332514	gt_ag	JOB5_E54PARH02G14FT JOB5_E54PARH02IOEH5 JOA5_E5W9ZWM02HPJ7Z
ACOT8	ACOT8	20	43905572	43904003	gt_ag	JAB7_E56FR8H02GUD56 JOB5_E54PARH02IEQN8 JOA4_E5W9ZWM01AVZ2X JOA4_E5W9ZWM01CT397
ACOT8	ACOT8	20	43906308	43905768	gt_ag	JAB6_E56FR8H01BE92H JOB3_E3VCB0K01DOZ64 JOA4_E5W9ZWM01BS7UL
ACOT8	ACOT8	20	43910495	43906467	gt_ag	JAB1_ER85B5302F3YW4 JAB2_ESJ6S1K02ILMUG JAB4_E6138SN01BJ43X JAB5_E6138SN02IBQSF
ACOT8	ACOT8	20	43917204	43910722	gt_ag	JAB4_E6138SN01CCVPO JOB4_E54PARH01CD0XF JAA1_ER85B5301D993J JOA3_E3VCB0K02IFB2A JOA4_E5W9ZWM01CTFG1
ACOT8	ACOT8	20	43919233	43917339	gt_ag	JAB5_E6138SN02GC1I1 JAB5_E6138SN02GC7UN JOB3_E3VCB0K01AGV3A JOB3_E3VCB0K01BGO8O JAA1_ER85B5301D993J JAA2_ESJ6S1K01AJ4V9 JOA3_E3VCB0K02G61QF
ACOT9	ACOT9	X	23632731	23632021	gt_ag	JAB1_ER85B5302HYYEY JAB2_ESJ6S1K02GS8IE JOB4_E54PARH01D54FK JOB4_E54PARH01EZZ2B JAA4_E6X9J9101ENIRV JAA4_E6X9J9101ENIRY JAA5_E6X9J9102JEH5J JOA2_ERTYMEZ02GUR1Y JOA3_E3VCB0K02FUE57
ACOT9	ACOT9	X	23633030	23632883	gt_ag	JAB2_ESJ6S1K02GS8IE JAB2_ESJ6S1K02H6O01 JAB2_ESJ6S1K02HJYTL JOB4_E54PARH01EZZ2B JAA1_ER85B5301EAZ9Z JOA1_ERDI6OO02FI2B0
ACOT9	ACOT9	X	23633546	23633119	gt_ag	JAB2_ESJ6S1K02H6O01 JAB2_ESJ6S1K02HJYTL JAA1_ER85B5301EAZ9Z JAA5_E6X9J9102JC03O JOA3_E3VCB0K02IZGID JOA4_E5W9ZWM01BHP97 JOA4_E5W9ZWM01BO1SF JOA4_E5W9ZWM01ENF9U
ACOT9	ACOT9	X	23633805	23633633	gt_ag	JAA1_ER85B5301EAZ9Z JAA5_E6X9J9102H1MAM JAA5_E6X9J9102JC03O JOA3_E3VCB0K02IZGID JOA4_E5W9ZWM01BHP97 JOA4_E5W9ZWM01BO1SF JOA4_E5W9ZWM01ENF9U
ACOT9	ACOT9	X	23634665	23633897	gt_ag	JAA5_E6X9J9102H1MAM JAA5_E6X9J9102JC03O JOA1_ERDI6OO02G718S JOA3_E3VCB0K02FSM0I JOA3_E3VCB0K02IZGID JOA4_E5W9ZWM01BHP97 JOA4_E5W9ZWM01BO1SF JOA4_E5W9ZWM01ENF9U
ACOT9	ACOT9	X	23635914	23634778	gt_ag	JAA5_E6X9J9102HY4K8 JOA1_ERDI6OO02G718S JOA3_E3VCB0K02FSM0I JOA4_E5W9ZWM01C1UST
ACOT9	ACOT9	X	23641172	23635983	gt_ag	JOB4_E54PARH01C46FH JAA3_E4QP0ZC02JKW1I JAA5_E6X9J9102HY4K8 JOA1_ERDI6OO02G718S JOA2_ERTYMEZ02JBJMI JOA4_E5W9ZWM01C1UST
ACOT9	ACOT9	X	23649918	23641247	gt_ag	JOB4_E54PARH01C46FH JAA3_E4QP0ZC02JKW1I JAA5_E6X9J9102HY4K8 JOA2_ERTYMEZ02JBJMI
ACOT9	ACOT9	X	23650707	23650023	gt_ag	JOB4_E54PARH01C46FH JAA5_E6X9J9102ICPZ7 JOA2_ERTYMEZ02JBJMI JOA3_E3VCB0K02IWHB5 JOA4_E5W9ZWM01CYI5T JOA4_E5W9ZWM01ELWP7
ACOT9	ACOT9	X	23658564	23650792	gt_ag	JAB3_E4QP0ZC01B9I0A JAA2_ESJ6S1K01BYOAZ JAA4_E6X9J9101EETRT JAA5_E6X9J9102ICPZ7 JOA3_E3VCB0K02IWHB5 JOA4_E5W9ZWM01CYI5T JOA4_E5W9ZWM01ELWP7
ACOT9	ACOT9	X	23658853	23658603	gt_ag	JAB3_E4QP0ZC01B9I0A JOB3_E3VCB0K01BXWPT JAA2_ESJ6S1K01BYOAZ JAA4_E6X9J9101EETRT JAA5_E6X9J9102ICPZ7 JOA3_E3VCB0K02IWHB5 JOA4_E5W9ZWM01CYI5T JOA4_E5W9ZWM01DOX3O JOA4_E5W9ZWM01ELWP7
ACOT9	ACOT9	X	23661209	23659025	gt_ag	JOB3_E3VCB0K01B4VKZ JOA4_E5W9ZWM01DOX3O
ACOT9	ACOT9	X	23671162	23664055	gt_ag	JOA5_E5W9ZWM02FLH5W
ACOX1	ACOX1	17	71455926	71454472	gt_ag	JAB1_ER85B5302I1QSC JAB1_ER85B5302J48JN JAB3_E4QP0ZC01AKLEY JOB2_ERTYMEZ01B2IWJ JOB3_E3VCB0K01C6TXP JOA5_E5W9ZWM02HAJUJ
ACOX1	ACOX1	17	71456892	71456134	gt_ag	JOB3_E3VCB0K01C6TXP JAA2_ESJ6S1K01BBY2C JAA5_E6X9J9102F7VSV
ACOX1	ACOX1	17	71457170	71457037	gt_ag	JAA2_ESJ6S1K01BBY2C
ACOX1	ACOX1	17	71457393	71457277	gt_ag	JOB1_ERDI6OO01B7O5B JOB1_ERDI6OO01EE1QV
ACOX1	ACOX1	17	71458449	71457574	gt_ag	JOB5_E54PARH02GRPII JOA3_E3VCB0K02IQ99Y JOA3_E3VCB0K02JDKCF
ACOX1	ACOX1	17	71459090	71458641	gt_ag	JOA3_E3VCB0K02IV9EY
ACOX1	ACOX1	17	71461126	71459254	gt_ag	JAB4_E6138SN01B2RPE JAB4_E6138SN01C96PP JAA5_E6X9J9102HHP1I
ACOX1	ACOX1	17	71463241	71461297	gt_ag	JAA4_E6X9J9101A09N5 JAA4_E6X9J9101EC96D JAA5_E6X9J9102ILKLK
ACOX1	ACOX1	17	71463503	71463358	gt_ag	JAA4_E6X9J9101A09N5 JAA4_E6X9J9101EC96D JAA5_E6X9J9102ILKLK
ACOX1	ACOX1	17	71465134	71463624	gt_ag	JOB5_E54PARH02I0CTF JAA2_ESJ6S1K01AVU60 JAA2_ESJ6S1K01BZFAK JAA4_E6X9J9101A09N5 JAA5_E6X9J9102ILKLK JOA2_ERTYMEZ02H97XF
ACOX1	ACOX1	17	71467890	71465243	gt_ag	JOB5_E54PARH02I0CTF JAA2_ESJ6S1K01AVU60 JAA2_ESJ6S1K01BVPCM JAA2_ESJ6S1K01BZFAK JAA2_ESJ6S1K01CPUVA JAA2_ESJ6S1K01E5BGU JOA2_ERTYMEZ02H97XF
ACOX1	ACOX1	17	71486209	71468052	gt_ag	JOB4_E54PARH01DKW79
ACOX1	ACOX1	17	71486209	71481462	gt_ag	JAA4_E6X9J9101DKRPI
ACOX1	ACOX1	17	71486640	71486370	gt_ag	JAA4_E6X9J9101DKRPI JOA3_E3VCB0K02HVG79
ACOX2	ACOX2	3	58477972	58469793	gt_ag	JAB5_E6138SN02IOQQ5
ACOX2	ACOX2	3	58485192	58483369	gt_ag	JAA4_E6X9J9101DQ2H5
ACOX2	ACOX2	3	58489560	58487424	gt_ag	JOB5_E54PARH02F8RB0
ACOX2	ACOX2	3	58495126	58494913	gt_ag	JAB3_E4QP0ZC01BU5O8
ACOX2	ACOX2	3	58497885	58495965	gt_ag	JAB4_E6138SN01COK68 JAB5_E6138SN02IF230
ACOX3	ACOX3	4	8423534	8419708	gt_ag	JOB3_E3VCB0K01DJPBC
ACOX3	ACOX3	4	8434118	8427780	gt_ag	JOA3_E3VCB0K02G49NI
ACOX3	ACOX3	4	8441799	8434235	gt_ag	JOA3_E3VCB0K02G49NI JOA4_E5W9ZWM01BXNDD
ACOX3	ACOX3	4	8442238	8441914	gt_ag	JOA3_E3VCB0K02FVPMQ JOA4_E5W9ZWM01BXNDD JOA4_E5W9ZWM01BZ3UQ JOA4_E5W9ZWM01DQEU8 JOA4_E5W9ZWM01EACK3
ACOX3	ACOX3	4	8444959	8442362	gt_ag	JOA3_E3VCB0K02FVPMQ JOA4_E5W9ZWM01BZ3UQ JOA4_E5W9ZWM01DQEU8 JOA4_E5W9ZWM01EACK3
ACOX3	ACOX3	4	8447246	8445081	gt_ag	JOB4_E54PARH01BBJSR JOA4_E5W9ZWM01EG877
ACOX3	ACOX3	4	8458581	8452280	gt_ag	JOB3_E3VCB0K01A5U5W
ACOX3	ACOX3	4	8462838	8458671	gt_ag	JOB2_ERTYMEZ01C6ZIV JOB3_E3VCB0K01A5U5W
ACOX3	ACOX3	4	8466918	8462983	gt_ag	JOB2_ERTYMEZ01C6ZIV
ACOX3	ACOX3	4	8468392	8467556	gt_ag	JOA2_ERTYMEZ02GSV4K
ACP1	ACP1	2	255008	261865	gt_ag	JAB2_ESJ6S1K02GZHWF JAB3_E4QP0ZC01B852H JAB3_E4QP0ZC01ERBPU JAB4_E6138SN01AVH2L JAB4_E6138SN01BKQET JAB4_E6138SN01CA6XX JAB4_E6138SN01CJSXW JAB4_E6138SN01DFL7B JAB4_E6138SN01EFDNX JOB3_E3VCB0K01EKPAX JAA2_ESJ6S1K01B0P78 JAA2_ESJ6S1K01C68KX JAA3_E4QP0ZC02F3ZWA JAA4_E6X9J9101DQGPY JAA5_E6X9J9102GCJD4 JAA5_E6X9J9102GIH0M JAA5_E6X9J9102GJMFN JAA5_E6X9J9102H1KVB JAA5_E6X9J9102HVABW JAA5_E6X9J9102HWZ2D…
ACP1	ACP1	2	261940	262036	gt_ag	JAB2_ESJ6S1K02GZHWF JAB3_E4QP0ZC01B852H JAB3_E4QP0ZC01ERBPU JAB4_E6138SN01BKQET JAB4_E6138SN01CJSXW JAB4_E6138SN01DFL7B JAB4_E6138SN01EFDNX JAB5_E6138SN02G8DW5 JAA2_ESJ6S1K01B0P78 JAA2_ESJ6S1K01C68KX JAA4_E6X9J9101A5IY3 JAA4_E6X9J9101A5PAL JAA5_E6X9J9102GCJD4 JAA5_E6X9J9102GZDN1 JAA5_E6X9J9102IQKNG JAA5_E6X9J9102JLYWA JAA5_E6X9J9102JQC98 JOA1_ERDI6OO02FYMW8 JOA1_ERDI6OO02G9C8Z JOA1_ERDI6OO02HI4IQ…
ACP1	ACP1	2	261940	262191	gt_ag	JAB4_E6138SN01AVH2L JAB4_E6138SN01CA6XX JOB3_E3VCB0K01EKPAX JAA3_E4QP0ZC02F3ZWA JAA4_E6X9J9101DQGPY JAA5_E6X9J9102GIH0M JAA5_E6X9J9102GJMFN JAA5_E6X9J9102H1KVB JAA5_E6X9J9102HVABW JAA5_E6X9J9102HWZ2D JOA4_E5W9ZWM01BGRDV
ACP1	ACP1	2	262151	265139	gt_ag	JAB4_E6138SN01A9VLZ JAB4_E6138SN01A431O JAB4_E6138SN01AOGT0 JAB4_E6138SN01BC8ZN JAB4_E6138SN01DG15F JAB4_E6138SN01DMOT0 JAB4_E6138SN01EFDNX JAB4_E6138SN01EJNQE JAB5_E6138SN02F001A JAB5_E6138SN02G8DW5 JAB5_E6138SN02H25A0 JAB6_E56FR8H01BBH3U JAB7_E56FR8H02IUVQ0 JOB3_E3VCB0K01D3AQH JAA2_ESJ6S1K01DON2X JAA2_ESJ6S1K01EZNS6 JAA3_E4QP0ZC02HJXUU JAA4_E6X9J9101A5IY3 JAA4_E6X9J9101A5PAL JAA4_E6X9J9101BMY8G…
ACP1	ACP1	2	262306	265139	gt_ag	JAB4_E6138SN01CA6XX JAB4_E6138SN01CH733 JAB5_E6138SN02IQ1J6 JOB3_E3VCB0K01EKPAX JOB3_E3VCB0K01EYTOB JOB4_E54PARH01CAW11 JAA4_E6X9J9101B5BKY JAA5_E6X9J9102GJMFN JAA5_E6X9J9102GZDN1 JAA5_E6X9J9102IJJGJ JOA4_E5W9ZWM01AOS4N
ACP1	ACP1	2	265202	266979	gt_ag	JAB4_E6138SN01A9VLZ JAB4_E6138SN01A61H6 JAB4_E6138SN01A431O JAB4_E6138SN01AOGT0 JAB4_E6138SN01BC8ZN JAB4_E6138SN01CH733 JAB4_E6138SN01DG15F JAB4_E6138SN01DMOT0 JAB4_E6138SN01EJNQE JAB5_E6138SN02F001A JAB5_E6138SN02H6HH2 JAB5_E6138SN02H25A0 JAB5_E6138SN02IQ1J6 JAB6_E56FR8H01BBH3U JAB7_E56FR8H02IUVQ0 JOB3_E3VCB0K01E0QCE JOB3_E3VCB0K01EYTOB JOB4_E54PARH01CAW11 JAA1_ER85B5301CGWG8 JAA2_ESJ6S1K01DON2X…
ACP1	ACP1	2	267086	267226	gt_ag	JAB4_E6138SN01A8T99 JAB4_E6138SN01A9VLZ JAB4_E6138SN01A61H6 JAB4_E6138SN01A431O JAB4_E6138SN01AOGT0 JAB4_E6138SN01BC8ZN JAB4_E6138SN01DG15F JAB4_E6138SN01DMOT0 JAB4_E6138SN01EJNQE JAB5_E6138SN02F001A JAB5_E6138SN02H6HH2 JAB5_E6138SN02H25A0 JAB5_E6138SN02H51RU JAB5_E6138SN02IFV0K JAB5_E6138SN02IQ1J6 JAB6_E56FR8H01A3AU8 JAB6_E56FR8H01BHEI1 JAB7_E56FR8H02FVKRW JAB7_E56FR8H02IDA6Z JAB7_E56FR8H02IUVQ0…
ACP2	ACP2	11	47220849	47218377	gt_ag	JAB5_E6138SN02I3UNG
ACP2	ACP2	11	47221144	47221026	gt_ag	JOA4_E5W9ZWM01CGYFS JOA5_E5W9ZWM02I4O04
ACP2	ACP2	11	47221365	47221252	gt_ag	JOB4_E54PARH01CRRYJ JOB4_E54PARH01DG5AP JOB4_E54PARH01DHER1 JAA5_E6X9J9102IBUA3
ACP2	ACP2	11	47222861	47221449	gt_ag	JOB4_E54PARH01CRRYJ JOB4_E54PARH01DG5AP JOB4_E54PARH01DHER1 JAA5_E6X9J9102IBUA3 JOA3_E3VCB0K02HZ87S
ACP2	ACP2	11	47223431	47222995	gt_ag	JOA3_E3VCB0K02GNNI7
ACP2	ACP2	11	47223600	47223522	gt_ag	JAA5_E6X9J9102GK25H JOA3_E3VCB0K02GNNI7
ACP2	ACP2	11	47223808	47223700	gt_ag	JAA5_E6X9J9102GK25H JOA5_E5W9ZWM02IEQKZ
ACP2	ACP2	11	47225767	47223962	gt_ag	JAA1_ER85B5301A5B2U JAA4_E6X9J9101AIFCV
ACP2	ACP2	11	47226164	47225855	gt_ag	JAB5_E6138SN02F0VUB JAA1_ER85B5301A5B2U JAA4_E6X9J9101AIFCV
ACP2	ACP2	11	47226802	47226261	gt_ag	JAB5_E6138SN02F0VUB
ACP5	ACP5	19	11548530	11548404	gt_ag	JAA1_ER85B5301B0A0K JAA5_E6X9J9102HFHWN
ACP6	ACP6	1	145586671	145585993	gt_ag	JAA2_ESJ6S1K01B2WLZ JOA3_E3VCB0K02GD4MY JOA4_E5W9ZWM01B200Q
ACP6	ACP6	1	145588569	145586838	gt_ag	JOA4_E5W9ZWM01B200Q
ACP6	ACP6	1	145590875	145588666	gt_ag	JOA2_ERTYMEZ02JI2L5 JOA4_E5W9ZWM01BB0CG
ACP6	ACP6	1	145592932	145590977	gt_ag	JOA1_ERDI6OO02HHCUF JOA1_ERDI6OO02IBLPB JOA2_ERTYMEZ02JI2L5 JOA4_E5W9ZWM01BB0CG
ACP6	ACP6	1	145593899	145593066	gt_ag	JOA1_ERDI6OO02HHCUF JOA1_ERDI6OO02IBLPB
ACP6	ACP6	1	145598385	145598266	gt_ag	JOA4_E5W9ZWM01CWRQE
ACP6	ACP6	1	145608575	145598515	gt_ag	JOA4_E5W9ZWM01CWRQE
ACPL2	ACPL2	3	142433444	142461654	gt_ag	JAA4_E6X9J9101A4W5E JAA5_E6X9J9102HSFSU
ACPL2	ACPL2	3	142480033	142480909	gt_ag	JAB5_E6138SN02HFVTR JOB2_ERTYMEZ01C2JZN JOB3_E3VCB0K01DHB5V JOB5_E54PARH02JSE76 JAA4_E6X9J9101BVCUG
ACPL2	ACPL2	3	142481037	142488845	gt_ag	JOB3_E3VCB0K01DHB5V JOB5_E54PARH02JSE76 JAA4_E6X9J9101BVCUG
ACPL2	ACPL2	3	142488986	142493799	gt_ag	JOB5_E54PARH02ID7YU JOA1_ERDI6OO02ICT85
ACRBP	ACRBP	12	6619486	6618465	gt_ag	JOB4_E54PARH01BD49D
ACSBG1	ACSBG1	15	76252989	76250927	gt_ag	JAB5_E6138SN02GHA2F JOB3_E3VCB0K01B3OF9 JOB3_E3VCB0K01B5C0A JOB3_E3VCB0K01C3PCV JOA2_ERTYMEZ02IW51N
ACSBG1	ACSBG1	15	76253781	76253237	gt_ag	JAB4_E6138SN01D8Y4C JAB4_E6138SN01ESCCB JAB5_E6138SN02I92UL JOB3_E3VCB0K01E1F8D JOB4_E54PARH01ES7JM JOB5_E54PARH02F49OC JOB5_E54PARH02J0Z5G
ACSBG1	ACSBG1	15	76258010	76253922	gt_ag	JAB5_E6138SN02ID471 JOB3_E3VCB0K01C6QDO JOB3_E3VCB0K01E1F8D
ACSBG1	ACSBG1	15	76260151	76259178	gt_ag	JAB4_E6138SN01BWAJ2 JAB5_E6138SN02GT8CO
ACSBG1	ACSBG1	15	76262101	76262013	gt_ag	JAB5_E6138SN02GPU0X
ACSBG1	ACSBG1	15	76272902	76262183	gt_ag	JAB2_ESJ6S1K02GF5C6 JAB5_E6138SN02GPU0X JOB3_E3VCB0K01E00TB
ACSBG1	ACSBG1	15	76273328	76273024	gt_ag	JAB2_ESJ6S1K02GF5C6 JOB3_E3VCB0K01E00TB
ACSBG1	ACSBG1	15	76273902	76273418	gt_ag	JOB4_E54PARH01CAPWU JOB5_E54PARH02FTBCV
ACSBG1	ACSBG1	15	76287398	76274124	gt_ag	JAB7_E56FR8H02HN55K JOB3_E3VCB0K01DO1S0 JOB3_E3VCB0K01E0U9H
ACSBG2	ACSBG2	19	6112307	6116876	gt_ag	JOB2_ERTYMEZ01A7IWA
ACSF2	ACSF2	17	45858750	45893036	gt_ag	JAA5_E6X9J9102JOZR9 JOA3_E3VCB0K02FYX4O JOA3_E3VCB0K02G4EHY JOA3_E3VCB0K02HMPX5 JOA3_E3VCB0K02JL8SN JOA3_E3VCB0K02JMKEY
ACSF2	ACSF2	17	45894663	45894779	gt_ag	JOA2_ERTYMEZ02IWH3Z
ACSF2	ACSF2	17	45895913	45896177	gt_ag	JOB3_E3VCB0K01CYUDL
ACSF2	ACSF2	17	45896270	45896577	gt_ag	JOB3_E3VCB0K01CYUDL
ACSF2	ACSF2	17	45903496	45904787	gt_ag	JAA5_E6X9J9102JTGAN
ACSF2	ACSF2	17	45904940	45906024	gt_ag	JAB3_E4QP0ZC01CVG3Z JAA5_E6X9J9102JTGAN JOA3_E3VCB0K02GFJPP JOA4_E5W9ZWM01EE1BN
ACSF2	ACSF2	17	45906167	45906253	gt_ag	JAB3_E4QP0ZC01CVG3Z JAA5_E6X9J9102GHUSP JAA5_E6X9J9102HPN3H JOA2_ERTYMEZ02ILFC9 JOA3_E3VCB0K02GFJPP JOA3_E3VCB0K02JJ8IO JOA3_E3VCB0K02JU8HD JOA4_E5W9ZWM01EE1BN
ACSF2	ACSF2	17	45906365	45906558	gt_ag	JOB5_E54PARH02IV7JM JAA5_E6X9J9102GHUSP JAA5_E6X9J9102HPN3H JOA3_E3VCB0K02JJ8IO JOA3_E3VCB0K02JU8HD JOA4_E5W9ZWM01EKUHV
ACSF2	ACSF2	17	45906628	45906861	gt_ag	JAB4_E6138SN01BD5YY JAB7_E56FR8H02I3E8J JOB5_E54PARH02IV7JM JAA5_E6X9J9102GHUSP JAA5_E6X9J9102HPN3H JOA4_E5W9ZWM01EKUHV
ACSF3	ACSF3	16	87695257	87696512	gt_ag	JAB5_E6138SN02JCYWL JOB3_E3VCB0K01D28KG
ACSF3	ACSF3	16	87696669	87706000	gt_ag	JAB5_E6138SN02JCYWL JOB5_E54PARH02FUDRN JOB5_E54PARH02GNF7G
ACSF3	ACSF3	16	87706156	87708247	gt_ag	JAB4_E6138SN01B5SZ1 JOB4_E54PARH01CM01H JOB5_E54PARH02GNF7G JOA2_ERTYMEZ02H10CV
ACSF3	ACSF3	16	87708397	87714709	gt_ag	JOB1_ERDI6OO01CYPWG JOB4_E54PARH01CM01H JOA2_ERTYMEZ02H10CV JOA4_E5W9ZWM01EAG4Z
ACSF3	ACSF3	16	87714823	87727044	gt_ag	JOB1_ERDI6OO01CYPWG JOA3_E3VCB0K02I81NG JOA3_E3VCB0K02IXTA5 JOA4_E5W9ZWM01EAG4Z
ACSF3	ACSF3	16	87727172	87739175	gt_ag	JAB2_ESJ6S1K02HD87K JAB4_E6138SN01DS39Y JAB5_E6138SN02F5J39 JOA3_E3VCB0K02I81NG JOA3_E3VCB0K02IXTA5 JOA4_E5W9ZWM01D4PD0
ACSF3	ACSF3	16	87739311	87739846	gt_ag	JAB2_ESJ6S1K02HD87K JAB4_E6138SN01DS39Y JOB3_E3VCB0K01A7M43 JOB3_E3VCB0K01BLCTJ JOB3_E3VCB0K01DCXXX JOB4_E54PARH01EOKV8 JAA1_ER85B5301CJQAM JOA4_E5W9ZWM01D4PD0
ACSF3	ACSF3	16	87739959	87747998	gt_ag	JOB1_ERDI6OO01DD9PX JAA1_ER85B5301CJQAM JAA5_E6X9J9102G8MR7 JOA5_E5W9ZWM02FXB0V JOA5_E5W9ZWM02GV1MB
ACSL1	ACSL1	4	185915782	185915414	gt_ag	JAB4_E6138SN01EMM1N JAB5_E6138SN02I5L1L JOB4_E54PARH01CXVFB JAA4_E6X9J9101D5P85
ACSL1	ACSL1	4	185915966	185915855	gt_ag	JAB4_E6138SN01A6U5M JAB4_E6138SN01EMM1N JAB7_E56FR8H02J540R JOB4_E54PARH01CXVFB JAA3_E4QP0ZC02I2KLF JAA4_E6X9J9101D5P85
ACSL1	ACSL1	4	185918504	185916069	gt_ag	JAB4_E6138SN01A6U5M JAB7_E56FR8H02J540R JAA3_E4QP0ZC02I2KLF JAA4_E6X9J9101D5P85
ACSL1	ACSL1	4	185920554	185918649	gt_ag	JAB4_E6138SN01EK27H JAB5_E6138SN02FORMF JAB5_E6138SN02HRUZE JOB3_E3VCB0K01DS86I
ACSL1	ACSL1	4	185921314	185920672	gt_ag	JOB3_E3VCB0K01AN7YT JOB3_E3VCB0K01CDEQF JAA5_E6X9J9102II7H9 JAA5_E6X9J9102IM5G8
ACSL1	ACSL1	4	185923000	185921404	gt_ag	JAB1_ER85B5302IUNG6 JAB3_E4QP0ZC01ERG47 JOB3_E3VCB0K01AN7YT JOB3_E3VCB0K01CDEQF JAA5_E6X9J9102II7H9 JAA5_E6X9J9102IM5G8
ACSL1	ACSL1	4	185924038	185923074	gt_ag	JAB1_ER85B5302IUNG6 JAB3_E4QP0ZC01ERG47 JAB6_E56FR8H01C8V94 JOB3_E3VCB0K01AN7YT JOB3_E3VCB0K01CDEQF
ACSL1	ACSL1	4	185924769	185924135	gt_ag	JAB3_E4QP0ZC01ERG47 JAB6_E56FR8H01C8V94 JOA2_ERTYMEZ02I9FD9
ACSL1	ACSL1	4	185926463	185924905	gt_ag	JOA2_ERTYMEZ02I9FD9 JOA3_E3VCB0K02FXMP2 JOA5_E5W9ZWM02GJ4KY
ACSL1	ACSL1	4	185928546	185926599	gt_ag	JAB3_E4QP0ZC01BOCG5 JAB4_E6138SN01AHAUC JAB4_E6138SN01C2LRE JOB3_E3VCB0K01APP8P JOB4_E54PARH01AMSZK JOA5_E5W9ZWM02GJ4KY
ACSL1	ACSL1	4	185931228	185928625	gt_ag	JAB3_E4QP0ZC01BOCG5 JAB4_E6138SN01AHAUC JAB4_E6138SN01C2LRE JOB3_E3VCB0K01AMLU0 JOB3_E3VCB0K01APP8P JOB3_E3VCB0K01CXGFU JOB4_E54PARH01AMSZK
ACSL1	ACSL1	4	185931810	185931303	gt_ag	JAB4_E6138SN01C2LRE JOB3_E3VCB0K01AMLU0 JOB3_E3VCB0K01APP8P JOB3_E3VCB0K01CXGFU JOA3_E3VCB0K02GEU3E JOA5_E5W9ZWM02H2I8C
ACSL1	ACSL1	4	185931990	185931863	gt_ag	JAB4_E6138SN01C2LRE JOB3_E3VCB0K01AMLU0 JOA3_E3VCB0K02GEU3E JOA5_E5W9ZWM02H2I8C
ACSL1	ACSL1	4	185934631	185932024	gt_ag	JAB4_E6138SN01C2LRE JAB5_E6138SN02F9N7R JOB2_ERTYMEZ01DN821 JOA3_E3VCB0K02GEU3E JOA5_E5W9ZWM02H2I8C
ACSL1	ACSL1	4	185935031	185934811	gt_ag	JAB5_E6138SN02F9N7R JAB5_E6138SN02GVH37 JOB2_ERTYMEZ01DN821 JOB5_E54PARH02G8HTJ JOA3_E3VCB0K02F8PE1
ACSL1	ACSL1	4	185938479	185935132	gt_ag	JAB5_E6138SN02G39GQ JAB5_E6138SN02HU0D7 JOB3_E3VCB0K01BTAZP JOB5_E54PARH02G8HTJ JAA2_ESJ6S1K01E2LOB
ACSL1	ACSL1	4	185942074	185938582	gt_ag	JAB5_E6138SN02G39GQ JAB5_E6138SN02HU0D7
ACSL1	ACSL1	4	185961467	185946880	gt_ag	JAB4_E6138SN01B4SY3
ACSL1	ACSL1	4	185984063	185961695	gt_ag	JOB1_ERDI6OO01ASZ5N JOB2_ERTYMEZ01B7Q3T JOB2_ERTYMEZ01D1U6W
ACSL3	ACSL3	2	223434221	223460791	gt_ag	JAB4_E6138SN01A9FQ4 JOB2_ERTYMEZ01C6D77 JOB3_E3VCB0K01DRZU6 JOB5_E54PARH02J4BTD JAA2_ESJ6S1K01CFM5R JAA4_E6X9J9101DST18 JAA5_E6X9J9102HALYO JOA3_E3VCB0K02GGLKO JOA4_E5W9ZWM01DG4CY
ACSL3	ACSL3	2	223460851	223473635	gt_ag	JAA4_E6X9J9101A78P2 JOA3_E3VCB0K02GGLKO
ACSL3	ACSL3	2	223460851	223481694	gt_ag	JAB4_E6138SN01A9FQ4 JOB3_E3VCB0K01DRZU6 JAA4_E6X9J9101DST18 JAA5_E6X9J9102G4ZOI JAA5_E6X9J9102HALYO JOA4_E5W9ZWM01DG4CY
ACSL3	ACSL3	2	223473743	223481694	gt_ag	JOB2_ERTYMEZ01D5AEH JAA4_E6X9J9101A78P2
ACSL3	ACSL3	2	223482113	223489280	gt_ag	JAB4_E6138SN01A8R9W JAB4_E6138SN01DH0HM JAB4_E6138SN01DSGWE JAB4_E6138SN01DSVTA JAB5_E6138SN02GZL5F JOB3_E3VCB0K01B1SJ7 JAA2_ESJ6S1K01AKOCB JAA4_E6X9J9101CVZP2 JAA5_E6X9J9102GNIVZ JOA1_ERDI6OO02JNG42 JOA3_E3VCB0K02GC9NW JOA3_E3VCB0K02JLZF8 JOA4_E5W9ZWM01BOYHC JOA4_E5W9ZWM01EIVVM
ACSL3	ACSL3	2	223489459	223491007	gt_ag	JAB4_E6138SN01CAHKV JAB5_E6138SN02GXRCQ JAB6_E56FR8H01BAY56 JOB2_ERTYMEZ01CQKKE JOB2_ERTYMEZ01DKXSV JOB4_E54PARH01CGRU0 JAA2_ESJ6S1K01A7WS8 JAA4_E6X9J9101C7BWT JAA4_E6X9J9101CU6OJ JAA4_E6X9J9101CVZP2 JAA4_E6X9J9101DEDBJ JAA4_E6X9J9101DZ3NT JAA5_E6X9J9102IMZ50 JOA3_E3VCB0K02HWY0T JOA3_E3VCB0K02JLZF8 JOA4_E5W9ZWM01C57BX
ACSL3	ACSL3	2	223491118	223492025	gt_ag	JAB4_E6138SN01CAHKV JAB6_E56FR8H01AZ4AF JAB6_E56FR8H01BAY56 JOB3_E3VCB0K01B8ZQW JOB3_E3VCB0K01C2KEZ JAA1_ER85B5301D7WKV JAA4_E6X9J9101C7BWT JAA4_E6X9J9101CU6OJ JAA4_E6X9J9101DEDBJ JOA3_E3VCB0K02F6LQA JOA3_E3VCB0K02G6CW8 JOA3_E3VCB0K02HWY0T JOA3_E3VCB0K02JEQ5Z JOA4_E5W9ZWM01BR2YJ
ACSL3	ACSL3	2	223492165	223494241	gt_ag	JAB1_ER85B5302JF2S7 JOB3_E3VCB0K01B8ZQW JOB3_E3VCB0K01C2KEZ JOB5_E54PARH02H8S82 JAA1_ER85B5301D7WKV JAA5_E6X9J9102HQMIJ JOA3_E3VCB0K02JEQ5Z JOA4_E5W9ZWM01BR2YJ
ACSL3	ACSL3	2	223494393	223495669	gt_ag	JAB1_ER85B5302JF2S7 JAB4_E6138SN01D8SM4 JAB5_E6138SN02FI9FB JAB5_E6138SN02H6G7B JOB5_E54PARH02H8S82 JOB5_E54PARH02HEVPZ JAA1_ER85B5301D1ZML JAA1_ER85B5301EEO4S JAA3_E4QP0ZC02FKB3U JAA4_E6X9J9101A8W7L JAA4_E6X9J9101B9PMJ JAA4_E6X9J9101COFLN JAA5_E6X9J9102FZH4G JAA5_E6X9J9102HQMIJ JOA1_ERDI6OO02I6PED JOA1_ERDI6OO02I811H JOA3_E3VCB0K02FR37J JOA3_E3VCB0K02GPKX0 JOA3_E3VCB0K02HCWNT JOA3_E3VCB0K02IQO8H…
ACSL3	ACSL3	2	223495794	223496039	gt_ag	JAB4_E6138SN01D8SM4 JAB5_E6138SN02FI9FB JAB5_E6138SN02H6G7B JAB7_E56FR8H02GSC1I JAB7_E56FR8H02GUWGN JAB7_E56FR8H02ITQ5Z JOB3_E3VCB0K01AQXKC JOB3_E3VCB0K01EVHLO JOB4_E54PARH01DWZY1 JOB5_E54PARH02HEVPZ JOB5_E54PARH02I95O1 JAA1_ER85B5301EEO4S JAA4_E6X9J9101B9PMJ JAA4_E6X9J9101COFLN JAA4_E6X9J9101EBO79 JAA5_E6X9J9102FZH4G JAA5_E6X9J9102GVEW2 JOA1_ERDI6OO02I6PED JOA3_E3VCB0K02FR37J JOA3_E3VCB0K02GPKX0…
ACSL3	ACSL3	2	223496112	223497417	gt_ag	JAB4_E6138SN01EKFUH JAB5_E6138SN02H6G7B JAB5_E6138SN02JIKPU JAB7_E56FR8H02GSC1I JAB7_E56FR8H02GUWGN JAB7_E56FR8H02ITQ5Z JOB3_E3VCB0K01AQXKC JOB3_E3VCB0K01EVHLO JOB4_E54PARH01DWZY1 JOB5_E54PARH02G7HF6 JOB5_E54PARH02HEVPZ JOB5_E54PARH02I95O1 JAA4_E6X9J9101EBO79 JAA5_E6X9J9102FZH4G JAA5_E6X9J9102GVEW2 JOA1_ERDI6OO02I6PED JOA2_ERTYMEZ02IU3AX JOA3_E3VCB0K02GPKX0 JOA3_E3VCB0K02H8EYJ JOA3_E3VCB0K02IOQUV…
ACSL3	ACSL3	2	223497558	223499978	gt_ag	JAB4_E6138SN01EKFUH JAB6_E56FR8H01AU3YF JAB7_E56FR8H02ITQ5Z JOB3_E3VCB0K01AQXKC JOB3_E3VCB0K01DTV37 JOB3_E3VCB0K01ELMYB JOB3_E3VCB0K01EVHLO JOB3_E3VCB0K01EVJAB JOB3_E3VCB0K01EVUBX JOB4_E54PARH01CUPQ3 JOB4_E54PARH01EYA2T JOB5_E54PARH02G7HF6 JOB5_E54PARH02I26JK JAA1_ER85B5301BT8S0 JOA2_ERTYMEZ02IU3AX JOA3_E3VCB0K02GLDAO JOA3_E3VCB0K02IBQXQ JOA3_E3VCB0K02IOQUV JOA3_E3VCB0K02J2EN8 JOA3_E3VCB0K02JKAF6…
ACSL3	ACSL3	2	223500152	223501823	gt_ag	JAB4_E6138SN01AM3H7 JAB4_E6138SN01C66QR JAB4_E6138SN01DTWP9 JAB4_E6138SN01ED5QM JAB5_E6138SN02G2N0V JAB6_E56FR8H01AU3YF JOB2_ERTYMEZ01A0Z6V JOB3_E3VCB0K01A1NBA JOB3_E3VCB0K01C81J7 JOB3_E3VCB0K01DTV37 JOB3_E3VCB0K01DVX8N JOB3_E3VCB0K01EVJAB JOB4_E54PARH01CUPQ3 JOB5_E54PARH02GKGWP JOB5_E54PARH02I9X5I JOB5_E54PARH02IIXZ4 JAA3_E4QP0ZC02FTW33 JAA3_E4QP0ZC02JHORX JAA4_E6X9J9101DRID5 JAA4_E6X9J9101DTHBJ…
ACSL3	ACSL3	2	223501899	223503582	gt_ag	JAB1_ER85B5302JYVWD JAB3_E4QP0ZC01A4JWB JAB4_E6138SN01AM3H7 JAB4_E6138SN01C66QR JAB4_E6138SN01DTWP9 JAB4_E6138SN01ED5QM JAB5_E6138SN02G2N0V JOB2_ERTYMEZ01A0Z6V JOB3_E3VCB0K01A1NBA JOB3_E3VCB0K01C81J7 JOB3_E3VCB0K01DVX8N JOB5_E54PARH02GKGWP JOB5_E54PARH02HF44I JOB5_E54PARH02HON9A JOB5_E54PARH02I9X5I JOB5_E54PARH02IIXZ4 JAA2_ESJ6S1K01C3628 JAA3_E4QP0ZC02FTW33 JAA3_E4QP0ZC02GTZ1E JAA3_E4QP0ZC02JHORX…
ACSL3	ACSL3	2	223503775	223506127	gt_ag	JAB1_ER85B5302GHTS1 JAB1_ER85B5302JYVWD JAB3_E4QP0ZC01A4JWB JAB3_E4QP0ZC01D71LP JAB3_E4QP0ZC01DIL1S JAB4_E6138SN01B7NV6 JAB4_E6138SN01C5HEN JAB4_E6138SN01EM9HH JAB4_E6138SN01ERC03 JAB4_E6138SN01ETJFK JAB5_E6138SN02G904V JAB5_E6138SN02IJZ85 JAB5_E6138SN02ISHG3 JAB5_E6138SN02IXXIT JAB5_E6138SN02JVCIB JAB6_E56FR8H01A6RKG JAB7_E56FR8H02G8RRY JOB3_E3VCB0K01EI3LZ JOB3_E3VCB0K01EWTW9 JOB4_E54PARH01CY16U…
ACSL3	ACSL3	2	223506243	223507491	gt_ag	JAB1_ER85B5302F36U8 JAB1_ER85B5302GHTS1 JAB3_E4QP0ZC01D71LP JAB3_E4QP0ZC01DIL1S JAB4_E6138SN01B7NV6 JAB4_E6138SN01C5HEN JAB4_E6138SN01DU0F6 JAB4_E6138SN01ERC03 JAB4_E6138SN01ETJFK JAB5_E6138SN02IJZ85 JAB5_E6138SN02ISHG3 JAB5_E6138SN02IXXIT JAB6_E56FR8H01A6RKG JAB7_E56FR8H02ILRN3 JOB3_E3VCB0K01B5I9H JOB3_E3VCB0K01BUQR5 JOB3_E3VCB0K01EI3LZ JOB4_E54PARH01CY16U JOB5_E54PARH02G5L0N JAA1_ER85B5301BKE6I…
ACSL3	ACSL3	2	223507650	223514458	gt_ag	JAB1_ER85B5302HC29F JAB4_E6138SN01DOOUB JAB4_E6138SN01DU0F6 JAB4_E6138SN01EBDZI JAB4_E6138SN01ED4CM JAB4_E6138SN01EGQO2 JAB4_E6138SN01EUHSD JAB6_E56FR8H01B432E JAB7_E56FR8H02ILRN3 JOB3_E3VCB0K01ES1C1 JOB5_E54PARH02JOT34 JAA1_ER85B5301BKE6I JAA1_ER85B5301BMH0S JAA1_ER85B5301CIKWH JAA1_ER85B5301DJE6N JAA3_E4QP0ZC02F0ZMJ JAA3_E4QP0ZC02FK009 JAA3_E4QP0ZC02H0EMM JAA3_E4QP0ZC02I05ZY JAA3_E4QP0ZC02J1USQ…
ACSL4	ACSL4	X	108789238	108774072	gt_ag	JAB1_ER85B5302H0K5R JAB2_ESJ6S1K02GUNJS JAB7_E56FR8H02HDJL6 JOB2_ERTYMEZ01BQG3V JOB3_E3VCB0K01EJMDU JOB4_E54PARH01CK014 JAA4_E6X9J9101CDT44 JAA5_E6X9J9102G8QKY JAA5_E6X9J9102H13BT JAA5_E6X9J9102HHJTF JOA3_E3VCB0K02HFZUG JOA3_E3VCB0K02IYSC2 JOA3_E3VCB0K02IZEGN JOA4_E5W9ZWM01A1PRV JOA4_E5W9ZWM01CZS5M JOA4_E5W9ZWM01DH3FA JOA5_E5W9ZWM02G6VGG JOA5_E5W9ZWM02H9NOD
ACSL4	ACSL4	X	108791415	108789397	gt_ag	JAB5_E6138SN02GCQ3F JOB2_ERTYMEZ01BQG3V JOB3_E3VCB0K01CW849 JAA2_ESJ6S1K01B1K90 JAA2_ESJ6S1K01DYHR3 JAA4_E6X9J9101AVRS0 JAA4_E6X9J9101B0R1C JAA4_E6X9J9101BJ0QZ JAA4_E6X9J9101CBPEC JAA4_E6X9J9101CDT44 JAA4_E6X9J9101D2RPL JAA5_E6X9J9102H13BT JAA5_E6X9J9102HHJTF JAA5_E6X9J9102HLGAC JAA5_E6X9J9102HWZ00 JOA5_E5W9ZWM02G6VGG JOA5_E5W9ZWM02H9NOD
ACSL4	ACSL4	X	108793095	108791531	gt_ag	JAB4_E6138SN01DH2OV JOB3_E3VCB0K01CW849 JAA2_ESJ6S1K01B1K90 JAA2_ESJ6S1K01DYHR3 JAA3_E4QP0ZC02F3KK5 JAA4_E6X9J9101A01KC JAA4_E6X9J9101AVRS0 JAA4_E6X9J9101B2Y1P JAA4_E6X9J9101CBPEC JAA4_E6X9J9101D2RPL JAA5_E6X9J9102H0P5R JAA5_E6X9J9102HAI4N JAA5_E6X9J9102HLGAC JAA5_E6X9J9102HWZ00
ACSL4	ACSL4	X	108795304	108793288	gt_ag	JAB4_E6138SN01A2CBC JAB4_E6138SN01BJEXL JAB4_E6138SN01C9TPI JOB3_E3VCB0K01B6SEO JOB5_E54PARH02G60ZZ JAA2_ESJ6S1K01CYWMZ JAA2_ESJ6S1K01EBZER JAA4_E6X9J9101B2Y1P JAA4_E6X9J9101ELAMR JAA5_E6X9J9102G8B6C JAA5_E6X9J9102H0P5R JAA5_E6X9J9102IHFAW JAA5_E6X9J9102ISBZL JOA3_E3VCB0K02IKHX5
ACSL4	ACSL4	X	108797985	108795380	gt_ag	JAB4_E6138SN01A2CBC JAB4_E6138SN01BJEXL JAB4_E6138SN01C9TPI JOB3_E3VCB0K01B6SEO JOB5_E54PARH02G60ZZ JAA4_E6X9J9101ELAMR JAA5_E6X9J9102G8B6C JAA5_E6X9J9102IHFAW JAA5_E6X9J9102ISBZL JOA2_ERTYMEZ02HM3K3
ACSL4	ACSL4	X	108798918	108798159	gt_ag	JAB6_E56FR8H01D7DAI JOB2_ERTYMEZ01B1ZL0 JOB5_E54PARH02IMDJM JAA2_ESJ6S1K01CYM2Q JAA2_ESJ6S1K01DPMJ2 JAA2_ESJ6S1K01EZHSV JAA4_E6X9J9101A961I JAA4_E6X9J9101AV35Y JAA4_E6X9J9101C9AB6 JAA4_E6X9J9101CTCV5 JAA5_E6X9J9102H59N3 JAA5_E6X9J9102I7JO2 JOA2_ERTYMEZ02F98M5 JOA3_E3VCB0K02H8FP5 JOA3_E3VCB0K02H8I89 JOA3_E3VCB0K02IBN7A JOA4_E5W9ZWM01DPSSK
ACSL4	ACSL4	X	108804286	108799059	gt_ag	JAB3_E4QP0ZC01D87A0 JAB4_E6138SN01A426T JAB5_E6138SN02I3Z21 JAB6_E56FR8H01D7DAI JOB2_ERTYMEZ01B1ZL0 JOB5_E54PARH02FYQIF JOB5_E54PARH02IMDJM JAA2_ESJ6S1K01DPMJ2 JAA2_ESJ6S1K01EZHSV JAA4_E6X9J9101A961I JAA4_E6X9J9101C9AB6 JAA4_E6X9J9101CTCV5 JAA5_E6X9J9102H59N3 JAA5_E6X9J9102I7JO2 JOA2_ERTYMEZ02F98M5 JOA4_E5W9ZWM01BVBUT JOA4_E5W9ZWM01DPSSK
ACSL4	ACSL4	X	108807872	108804359	gt_ag	JAB3_E4QP0ZC01D87A0 JAB4_E6138SN01A426T JOB5_E54PARH02FYQIF JAA1_ER85B5301AOBTT JAA4_E6X9J9101CTCV5 JAA5_E6X9J9102JZHGB JOA2_ERTYMEZ02F98M5 JOA3_E3VCB0K02FSBUE JOA4_E5W9ZWM01BVBUT
ACSL4	ACSL4	X	108808149	108807997	gt_ag	JOB3_E3VCB0K01EZWRP JAA1_ER85B5301AOBTT JOA1_ERDI6OO02HKDB7 JOA3_E3VCB0K02FSBUE
ACSL4	ACSL4	X	108810882	108808301	gt_ag	JAA4_E6X9J9101AUKPG JAA4_E6X9J9101AX97B JAA4_E6X9J9101BE1MS JAA4_E6X9J9101CJNDR JAA4_E6X9J9101DGHAA JOA1_ERDI6OO02HKDB7 JOA3_E3VCB0K02FRN40 JOA4_E5W9ZWM01BXJ98
ACSL4	ACSL4	X	108811150	108811022	gt_ag	JAB1_ER85B5302IDK5K JAB5_E6138SN02H2VIC JAA4_E6X9J9101AUKPG JAA4_E6X9J9101AX97B JAA4_E6X9J9101BE1MS JAA4_E6X9J9101CJNDR
ACSL4	ACSL4	X	108812603	108811261	gt_ag	JAB1_ER85B5302IDK5K JAB5_E6138SN02H2VIC JOB4_E54PARH01EMRO7
ACSL4	ACSL4	X	108813020	108812782	gt_ag	JAB4_E6138SN01CWH80 JAB5_E6138SN02IH31H JOB4_E54PARH01DTJDR JAA2_ESJ6S1K01DR0HP JAA4_E6X9J9101AT3VX JAA5_E6X9J9102F9TSC JAA5_E6X9J9102IF1I1 JAA5_E6X9J9102IWH3U JOA3_E3VCB0K02FQOWF
ACSL4	ACSL4	X	108863023	108826082	gt_ag	JAB5_E6138SN02GB227 JOB5_E54PARH02GIBHX JOA4_E5W9ZWM01AJNJH JOA5_E5W9ZWM02HDGEF
ACSL5	ACSL5	10	114126197	114144665	gt_ag	JAA1_ER85B5301B7V1W JOA3_E3VCB0K02I7SLK
ACSL5	ACSL5	10	114144851	114148648	gt_ag	JOA3_E3VCB0K02I7SLK JOA3_E3VCB0K02I7YW6
ACSL5	ACSL5	10	114154324	114154452	gt_ag	JOA3_E3VCB0K02GA6FD JOA3_E3VCB0K02GO5G5 JOA3_E3VCB0K02GPBSN JOA3_E3VCB0K02HROVC JOA3_E3VCB0K02HRW5I JOA3_E3VCB0K02HZLVU JOA3_E3VCB0K02IDOZ2 JOA3_E3VCB0K02JMS7Q JOA3_E3VCB0K02JYR8C
ACSL5	ACSL5	10	114154555	114158169	gt_ag	JAB4_E6138SN01B3SOH JAB5_E6138SN02FK1F1 JOA3_E3VCB0K02GA6FD JOA3_E3VCB0K02GO5G5 JOA3_E3VCB0K02GPBSN JOA3_E3VCB0K02HROVC JOA3_E3VCB0K02HRW5I JOA3_E3VCB0K02HZLVU JOA3_E3VCB0K02IDOZ2 JOA3_E3VCB0K02JMS7Q JOA3_E3VCB0K02JYR8C
ACSL5	ACSL5	10	114158270	114159254	gt_ag	JAB4_E6138SN01B3SOH JAB5_E6138SN02FK1F1
ACSL5	ACSL5	10	114163056	114166635	gt_ag	JAA5_E6X9J9102G5Z70
ACSL5	ACSL5	10	114166771	114167593	gt_ag	JOB5_E54PARH02JROTW JAA5_E6X9J9102G5Z70 JOA5_E5W9ZWM02F5MX0 JOA5_E5W9ZWM02GTM48
ACSL5	ACSL5	10	114167690	114171340	gt_ag	JOB5_E54PARH02JROTW JOA4_E5W9ZWM01EMULJ JOA5_E5W9ZWM02F5MX0 JOA5_E5W9ZWM02GTM48
ACSL5	ACSL5	10	114171414	114171694	gt_ag	JAA4_E6X9J9101A8DSN JOA4_E5W9ZWM01EMULJ JOA5_E5W9ZWM02F5MX0
ACSL5	ACSL5	10	114171784	114172072	gt_ag	JAB4_E6138SN01BXLP4 JAB5_E6138SN02GFDA4 JAA4_E6X9J9101A8DSN JOA4_E5W9ZWM01EMULJ
ACSL5	ACSL5	10	114172190	114175085	gt_ag	JAB4_E6138SN01BXLP4 JAB5_E6138SN02FV2U5 JAB5_E6138SN02GFDA4
ACSL5	ACSL5	10	114175230	114176005	gt_ag	JAB5_E6138SN02FV2U5 JAA2_ESJ6S1K01AHX2V JOA5_E5W9ZWM02GABPX
ACSL5	ACSL5	10	114176108	114176535	gt_ag	JOB4_E54PARH01BVWNE JAA2_ESJ6S1K01AHX2V JOA5_E5W9ZWM02FSM2G JOA5_E5W9ZWM02GABPX
ACSL5	ACSL5	10	114176608	114176965	gt_ag	JOB4_E54PARH01BVWNE JAA2_ESJ6S1K01AHX2V JOA2_ERTYMEZ02HFZ2W JOA5_E5W9ZWM02FSM2G JOA5_E5W9ZWM02GABPX
ACSL6	ACSL6	5	131323127	131317964	gt_ag	JAB1_ER85B5302JOJHR JAB1_ER85B5302JOPS9 JAB4_E6138SN01BI12C JAB4_E6138SN01CV25E JAB4_E6138SN01DLO2F JAB4_E6138SN01ELO8X JAB5_E6138SN02ICS8Q JAB5_E6138SN02JVU4K JOB3_E3VCB0K01BP29F
ACSL6	ACSL6	5	131324111	131323200	gt_ag	JAB1_ER85B5302JOJHR JAB1_ER85B5302JOPS9 JAB4_E6138SN01BG4EN JAB4_E6138SN01BI12C JAB4_E6138SN01CV25E JAB4_E6138SN01DLO2F JAB4_E6138SN01ELO8X JAB5_E6138SN02ICS8Q JAB5_E6138SN02JVU4K JOB3_E3VCB0K01BP29F
ACSL6	ACSL6	5	131326126	131324214	gt_ag	JAB1_ER85B5302JOJHR JAB1_ER85B5302JOPS9 JAB2_ESJ6S1K02I24Q3 JAB2_ESJ6S1K02INV0K JAB3_E4QP0ZC01BE6KL JAB4_E6138SN01BG4EN JAB4_E6138SN01D0044 JAB5_E6138SN02FKHFG JOB3_E3VCB0K01BP29F JOB3_E3VCB0K01D1QF7 JOB5_E54PARH02FM50Y
ACSL6	ACSL6	5	131330007	131326271	gt_ag	JAB2_ESJ6S1K02INV0K JAB4_E6138SN01D0044 JAB4_E6138SN01ED8YG JAB5_E6138SN02FKHFG JOB3_E3VCB0K01D1QF7
ACSL6	ACSL6	5	131331531	131330125	gt_ag	JAB2_ESJ6S1K02GBSC6 JAB2_ESJ6S1K02IQHLN JAB4_E6138SN01ED8YG
ACSL6	ACSL6	5	131333719	131331621	gt_ag	JAB2_ESJ6S1K02GBSC6 JAB2_ESJ6S1K02IQHLN JAB4_E6138SN01B8QAC
ACSL6	ACSL6	5	131335141	131333793	gt_ag	JAB2_ESJ6S1K02GBSC6 JAB2_ESJ6S1K02IQHLN JAB2_ESJ6S1K02IRQAY JAB4_E6138SN01B8QAC JOB2_ERTYMEZ01BVS0F JOB5_E54PARH02GD47F
ACSL6	ACSL6	5	131336315	131335238	gt_ag	JAB4_E6138SN01B8QAC JOB2_ERTYMEZ01BVS0F JOB3_E3VCB0K01AKSXH JOB5_E54PARH02GD47F
ACSL6	ACSL6	5	131336857	131336451	gt_ag	JAB6_E56FR8H01DQNCA JOB3_E3VCB0K01AKSXH
ACSL6	ACSL6	5	131338349	131336993	gt_ag	JOB5_E54PARH02I113C
ACSL6	ACSL6	5	131340239	131338428	gt_ag	JOB5_E54PARH02I113C
ACSL6	ACSL6	5	131352998	131352497	gt_ag	JOB5_E54PARH02H6D1L
ACSL6	ACSL6	5	131353691	131353101	gt_ag	JAB2_ESJ6S1K02GSNQS JOB5_E54PARH02H6D1L
ACSL6	ACSL6	5	131354444	131353757	gt_ag	JAB2_ESJ6S1K02GSNQS
ACSL6	ACSL6	5	131375096	131357844	gt_ag	JAB5_E6138SN02HE1W7 JOB2_ERTYMEZ01BR8Y2
ACSM1	ACSM1	16	20542918	20542396	gt_ag	JOB4_E54PARH01A5UZZ
ACSM2A	ACSM2A	16	20388543	20389895	gt_ag	JAA2_ESJ6S1K01CSXF3
ACSM2B	ACSM2B	16	20474091	20472744	gt_ag	JAA2_ESJ6S1K01CSXF3
ACSM3	ACSM3	16	20682949	20688806	gt_ag	JAA4_E6X9J9101B0Y39 JAA4_E6X9J9101DE4H8 JAA4_E6X9J9101DZS5G JAA5_E6X9J9102HTEWW JAA5_E6X9J9102JQ3DB JOA1_ERDI6OO02GC98D JOA3_E3VCB0K02JA6GN JOA3_E3VCB0K02JZP05 JOA5_E5W9ZWM02G51T3 JOA5_E5W9ZWM02HNYSY
ACSM3	ACSM3	16	20689077	20694661	gt_ag	JAA1_ER85B5301DBUXB JAA1_ER85B5301ERASJ JAA2_ESJ6S1K01CGBD8 JAA5_E6X9J9102FLWK5 JAA5_E6X9J9102I1EQF JOA3_E3VCB0K02F9HDJ JOA5_E5W9ZWM02IOT9A
ACSM3	ACSM3	16	20694873	20696195	gt_ag	JAA1_ER85B5301BWF1F JAA2_ESJ6S1K01A04YY JAA4_E6X9J9101AEDF5 JAA4_E6X9J9101BBB45 JAA4_E6X9J9101C4B0Y JAA4_E6X9J9101EAD1N JAA5_E6X9J9102H1E4I JAA5_E6X9J9102J2FP3 JOA1_ERDI6OO02FQNGR JOA1_ERDI6OO02GI9HB JOA2_ERTYMEZ02HKPY4 JOA4_E5W9ZWM01BCMXY JOA5_E5W9ZWM02HLX42
ACSM3	ACSM3	16	20696404	20699536	gt_ag	JAA4_E6X9J9101AEDF5 JAA5_E6X9J9102J2FP3 JOA3_E3VCB0K02HP13F JOA3_E3VCB0K02HSXNB JOA4_E5W9ZWM01BCMXY
ACSM3	ACSM3	16	20699681	20699796	gt_ag	JOA3_E3VCB0K02HP13F
ACSM3	ACSM3	16	20699954	20700530	gt_ag	JAA4_E6X9J9101A2ATB JAA4_E6X9J9101CDWOE JAA4_E6X9J9101DIE4F JAA5_E6X9J9102HJTUQ JOA1_ERDI6OO02F8DHW JOA1_ERDI6OO02JA1T3 JOA4_E5W9ZWM01B3NFM JOA4_E5W9ZWM01CNMM9 JOA4_E5W9ZWM01DKKR9 JOA4_E5W9ZWM01EW83N
ACSM3	ACSM3	16	20700611	20703806	gt_ag	JAA4_E6X9J9101A2ATB JAA4_E6X9J9101CDWOE JAA4_E6X9J9101DIE4F JAA5_E6X9J9102HJTUQ JOA1_ERDI6OO02F8DHW JOA1_ERDI6OO02JA1T3 JOA4_E5W9ZWM01CNMM9 JOA4_E5W9ZWM01EW83N
ACSM3	ACSM3	16	20703931	20704900	gt_ag	JAA1_ER85B5301A5L3K JAA4_E6X9J9101DSLG8 JAA4_E6X9J9101ENBT4 JAA5_E6X9J9102GPH4X JAA5_E6X9J9102HJTUQ JAA5_E6X9J9102JRYKC JOA1_ERDI6OO02F8DHW JOA1_ERDI6OO02JA1T3 JOA3_E3VCB0K02ILLMT JOA4_E5W9ZWM01A9B9D JOA4_E5W9ZWM01AJIK2 JOA4_E5W9ZWM01D533Q JOA4_E5W9ZWM01EW83N
ACSM3	ACSM3	16	20704982	20709409	gt_ag	JAA1_ER85B5301A5L3K JAA4_E6X9J9101CN1XT JAA4_E6X9J9101CNVMB JAA4_E6X9J9101DRK62 JAA4_E6X9J9101DSLG8 JAA4_E6X9J9101ENBT4 JAA5_E6X9J9102GPH4X JAA5_E6X9J9102JRYKC JOA4_E5W9ZWM01A9B9D JOA4_E5W9ZWM01AJIK2
ACSM3	ACSM3	16	20709512	20710824	gt_ag	JAA2_ESJ6S1K01CO81I JAA2_ESJ6S1K01DDR8P JAA2_ESJ6S1K01DLFOV JAA4_E6X9J9101CN1XT JAA4_E6X9J9101CNVMB JAA4_E6X9J9101D6KZ0 JAA4_E6X9J9101DRK62 JAA4_E6X9J9101DSLG8 JAA5_E6X9J9102GPH4X JAA5_E6X9J9102I4KRR JOA3_E3VCB0K02IHDZW JOA4_E5W9ZWM01AJIK2
ACSM3	ACSM3	16	20710953	20711058	gt_ag	JAB2_ESJ6S1K02GL0YL JAB2_ESJ6S1K02GL693 JAA2_ESJ6S1K01CO81I JAA2_ESJ6S1K01DDR8P JAA2_ESJ6S1K01DLFOV JAA4_E6X9J9101D6KZ0 JAA5_E6X9J9102F5FRK JAA5_E6X9J9102F7IOT JAA5_E6X9J9102I4KRR JOA3_E3VCB0K02G6PS7 JOA3_E3VCB0K02I0FYX JOA3_E3VCB0K02IHDZW
ACSM3	ACSM3	16	20711159	20715192	gt_ag	JAB2_ESJ6S1K02GL0YL JAB2_ESJ6S1K02GL693 JAA4_E6X9J9101BPW76 JAA4_E6X9J9101BT3UD JAA5_E6X9J9102F5FRK JAA5_E6X9J9102F7IOT JAA5_E6X9J9102I4KRR JOA3_E3VCB0K02G6PS7 JOA3_E3VCB0K02I0FYX JOA4_E5W9ZWM01ASX13 JOA4_E5W9ZWM01C8EGU
ACSM3	ACSM3	16	20715313	20715708	gt_ag	JAB2_ESJ6S1K02GL0YL JAB2_ESJ6S1K02GL693 JAA3_E4QP0ZC02FST04 JAA4_E6X9J9101BPW76 JAA4_E6X9J9101BT3UD JAA5_E6X9J9102G0A6Z JAA5_E6X9J9102GI4DU JAA5_E6X9J9102I8NJ0 JOA4_E5W9ZWM01ASX13 JOA4_E5W9ZWM01C8EGU
ACSM5	ACSM5	16	20328489	20330292	gt_ag	JOB4_E54PARH01EN0RR
ACSS1	ACSS1	20	24937905	24936578	gt_ag	JAB2_ESJ6S1K02JZGN7 JOB3_E3VCB0K01CQLX4
ACSS1	ACSS1	20	24941447	24941301	gt_ag	JOB5_E54PARH02G4FTH
ACSS1	ACSS1	20	24942171	24941576	gt_ag	JAB3_E4QP0ZC01AF6AR JAB4_E6138SN01CI8CY JOB5_E54PARH02G4FTH
ACSS1	ACSS1	20	24942596	24942299	gt_ag	JAB3_E4QP0ZC01AF6AR JOA4_E5W9ZWM01BYPTX JOA5_E5W9ZWM02IGLFD
ACSS1	ACSS1	20	24948645	24943867	gt_ag	JAB2_ESJ6S1K02FWDR4 JAB4_E6138SN01AFT2E JAB4_E6138SN01CPT9K
ACSS1	ACSS1	20	24950024	24948784	gt_ag	JOB2_ERTYMEZ01D43ZF JAA5_E6X9J9102IU9F3
ACSS1	ACSS1	20	24951575	24950173	gt_ag	JOB2_ERTYMEZ01D43ZF JOB3_E3VCB0K01A6UAG
ACSS1	ACSS1	20	24952101	24951729	gt_ag	JOB4_E54PARH01ELL0L JOB5_E54PARH02GP3UR JOA4_E5W9ZWM01EI4AR
ACSS1	ACSS1	20	24959394	24952278	gt_ag	JOB5_E54PARH02GP3UR JAA4_E6X9J9101A0UL0 JAA5_E6X9J9102I1ZIP JOA4_E5W9ZWM01EI4AR
ACSS2	ACSS2	20	32928288	32934257	gt_ag	JAB2_ESJ6S1K02FZG0L JAB2_ESJ6S1K02GC4WO JAB2_ESJ6S1K02GCKNC JAB4_E6138SN01DC7WR JOB3_E3VCB0K01BNT83 JAA4_E6X9J9101A4KWK JAA4_E6X9J9101EV9E5 JAA5_E6X9J9102IBO38
ACSS2	ACSS2	20	32934454	32964559	gt_ag	JAB4_E6138SN01A3VUT JAB5_E6138SN02GG7AK JAB5_E6138SN02H5P62 JAA4_E6X9J9101A4KWK JAA4_E6X9J9101EV9E5 JAA5_E6X9J9102IBO38 JOA3_E3VCB0K02HDMHB JOA5_E5W9ZWM02FR80K
ACSS2	ACSS2	20	32964652	32964856	gt_ag	JAB4_E6138SN01A3VUT JAB5_E6138SN02GG7AK JAB5_E6138SN02H5P62 JOA3_E3VCB0K02HDMHB
ACSS2	ACSS2	20	32964961	32965216	gt_ag	JAA2_ESJ6S1K01DNXTU JOA3_E3VCB0K02HDMHB
ACSS2	ACSS2	20	32965902	32970898	gt_ag	JOA3_E3VCB0K02IPBBK
ACSS2	ACSS2	20	32971037	32972002	gc_ag	JAB5_E6138SN02G14IV JOB3_E3VCB0K01DZKJL JAA2_ESJ6S1K01A026F JOA2_ERTYMEZ02J1TW6 JOA3_E3VCB0K02IPBBK
ACSS2	ACSS2	20	32972174	32972469	gt_ag	JOB3_E3VCB0K01DZKJL
ACSS2	ACSS2	20	32972604	32972793	gt_ag	JOA4_E5W9ZWM01BGPZB
ACSS2	ACSS2	20	32972927	32973007	gt_ag	JOB3_E3VCB0K01DDJYN JOB5_E54PARH02H7DD8 JOA4_E5W9ZWM01BGPZB
ACSS2	ACSS2	20	32973331	32974786	gt_ag	JAB5_E6138SN02HJKQY
ACSS2	ACSS2	20	32974896	32977161	gt_ag	JAB2_ESJ6S1K02IOCW6 JAB5_E6138SN02HJKQY JOB5_E54PARH02G11PQ JAA2_ESJ6S1K01CK7KY JOA3_E3VCB0K02GC4SE JOA3_E3VCB0K02GTMWR JOA4_E5W9ZWM01DXNS0
ACSS2	ACSS2	20	32977231	32977568	gt_ag	JAB1_ER85B5302H7HMC JAB1_ER85B5302JX4E5 JAB2_ESJ6S1K02IOCW6 JOB2_ERTYMEZ01BPJOL JOB2_ERTYMEZ01CBJHW JOB5_E54PARH02G11PQ JAA2_ESJ6S1K01CK7KY JOA3_E3VCB0K02GC4SE JOA3_E3VCB0K02GTMWR JOA5_E5W9ZWM02HLEV5
ACSS2	ACSS2	20	32977746	32978340	gt_ag	JAB4_E6138SN01EB0BW JOB3_E3VCB0K01DQUXV JAA2_ESJ6S1K01EE50W JAA3_E4QP0ZC02I3PKI JOA5_E5W9ZWM02HLEV5
ACSS2	ACSS2	20	32978416	32978550	gt_ag	JOB3_E3VCB0K01DQUXV JAA3_E4QP0ZC02I3PKI JOA3_E3VCB0K02G0MLS JOA3_E3VCB0K02GPR09 JOA4_E5W9ZWM01BJK7C JOA5_E5W9ZWM02GVLBW
ACSS3	ACSS3	12	79996342	80027469	gt_ag	JOB3_E3VCB0K01CBOZD JOB5_E54PARH02II8BG JOA4_E5W9ZWM01CCKH6 JOA5_E5W9ZWM02GXBYD
ACSS3	ACSS3	12	80027615	80052725	gt_ag	JAB4_E6138SN01AF9RO JOB5_E54PARH02II8BG JAA4_E6X9J9101C1OWY JOA4_E5W9ZWM01CCKH6 JOA5_E5W9ZWM02GXBYD
ACSS3	ACSS3	12	80052915	80057040	gt_ag	JOA2_ERTYMEZ02I29B3 JOA5_E5W9ZWM02GBIUC
ACSS3	ACSS3	12	80057176	80061016	gt_ag	JOA2_ERTYMEZ02HKGJB JOA2_ERTYMEZ02I29B3
ACSS3	ACSS3	12	80061158	80069753	gt_ag	JOA2_ERTYMEZ02HKGJB
ACSS3	ACSS3	12	80069835	80069910	gt_ag	JAA2_ESJ6S1K01A8J2H JAA2_ESJ6S1K01AUXDT JAA2_ESJ6S1K01BEFMQ JAA2_ESJ6S1K01C2E73 JAA2_ESJ6S1K01CW4DX JAA2_ESJ6S1K01DCGIG JAA4_E6X9J9101BSIOS
ACSS3	ACSS3	12	80070007	80092697	gt_ag	JAA4_E6X9J9101BSIOS
ACSS3	ACSS3	12	80134907	80137922	gt_ag	JOA5_E5W9ZWM02FZP0N
ACSS3	ACSS3	12	80137987	80148966	gt_ag	JOA5_E5W9ZWM02FZP0N
ACSS3	ACSS3	12	80149049	80151258	gt_ag	JOB1_ERDI6OO01C90NA JOB1_ERDI6OO01C90ND JOB1_ERDI6OO01D0DCN JOB1_ERDI6OO01DZ601
ACSS3	ACSS3	12	80151382	80171216	gt_ag	JAB5_E6138SN02HZH96 JAB6_E56FR8H01C37OJ JOB1_ERDI6OO01C90NA JOB1_ERDI6OO01C90ND JOB1_ERDI6OO01D0DCN JOB1_ERDI6OO01DZ601
ACSS3	ACSS3	12	80171317	80171404	gt_ag	JAB6_E56FR8H01C37OJ JOA2_ERTYMEZ02JNZUS JOA5_E5W9ZWM02G96OB
ACSS3	ACSS3	12	80171581	80172766	gt_ag	JOA5_E5W9ZWM02G96OB
ACTA2	ACTA2	10	90687797	90685104	gt_ag	JAB4_E6138SN01BESSJ JAB4_E6138SN01EPV79 JAB5_E6138SN02GHB2X JAB5_E6138SN02GMHHC JOB3_E3VCB0K01BT3AO JOB5_E54PARH02GOAHO JAA4_E6X9J9101DT50B JAA5_E6X9J9102HTH7Y JAA5_E6X9J9102JR40A JOA4_E5W9ZWM01BNNNV
ACTA2	ACTA2	10	90689243	90687980	gt_ag	JAB4_E6138SN01A38M5 JAB4_E6138SN01B85GJ JAB5_E6138SN02JBMUL JOB3_E3VCB0K01CO10T JOB4_E54PARH01BHGT3 JOB4_E54PARH01D0PK9
ACTA2	ACTA2	10	90690965	90689436	gt_ag	JAB4_E6138SN01APN4T JAB4_E6138SN01BM009 JAB7_E56FR8H02FQ496 JAB7_E56FR8H02GM2A6 JOB3_E3VCB0K01B3A1O JOB3_E3VCB0K01DIRPS JOB5_E54PARH02HIANO JOB5_E54PARH02IJV30 JOB5_E54PARH02JKRYU
ACTA2	ACTA2	10	90691521	90691128	gt_ag	JAB4_E6138SN01APN4T JAB4_E6138SN01BM009 JAB4_E6138SN01DS7QP JAA3_E4QP0ZC02ISDCE
ACTA2	ACTA2	10	90693533	90691607	gt_ag	JAB3_E4QP0ZC01D00LR JAB4_E6138SN01DS7QP JAB6_E56FR8H01BDPIK
ACTA2	ACTA2	10	90696994	90693645	gt_ag	JAB3_E4QP0ZC01D00LR JAB6_E56FR8H01BDPIK
ACTA2	ACTA2	10	90698538	90697124	gt_ag	JOB2_ERTYMEZ01DP1FC JOB2_ERTYMEZ01DP7QU JOB3_E3VCB0K01DFGAG JOB4_E54PARH01BFWZQ
ACTA2	ACTA2	10	90702467	90698691	gt_ag	JOB2_ERTYMEZ01DP1FC JOB2_ERTYMEZ01DP7QU
ACTB	ACTB	7	5534160	5534049	gt_ag	JAB1_ER85B5302I0V5A JAB2_ESJ6S1K02IK6NE JAB3_E4QP0ZC01B1LNW JAB3_E4QP0ZC01BAWIB JAB3_E4QP0ZC01BVWKO JAB3_E4QP0ZC01DYT9U JAB4_E6138SN01BF2ZP JAB4_E6138SN01C6B9X JAB4_E6138SN01CYCQM JAB4_E6138SN01DERC8 JAB4_E6138SN01DRGPT JAB4_E6138SN01ERD6Y JAB4_E6138SN01EUNJN JOB1_ERDI6OO01A2I91 JOB1_ERDI6OO01DTIX9 JOB2_ERTYMEZ01AYECL JOB2_ERTYMEZ01BCUNZ JOB2_ERTYMEZ01BJGG9 JOB2_ERTYMEZ01ECDDS JOB2_ERTYMEZ01ERNOW…
ACTB	ACTB	7	5534437	5534343	gt_ag	JAB1_ER85B5302IKN5T JAB2_ESJ6S1K02GHLHI JAB2_ESJ6S1K02JHTCP JAB2_ESJ6S1K02JY66W JAB3_E4QP0ZC01B1VCZ JAB3_E4QP0ZC01DYT9U JAB4_E6138SN01C376B JAB4_E6138SN01ERD6Y JAB5_E6138SN02JTQPG JAB6_E56FR8H01CWEFW JAB6_E56FR8H01EFN3M JAB6_E56FR8H01EOASH JAB7_E56FR8H02G1DZN JAB7_E56FR8H02H9V7J JAB7_E56FR8H02HETDH JOB1_ERDI6OO01BF88P JOB1_ERDI6OO01EV9X9 JOB2_ERTYMEZ01CJPSX JOB2_ERTYMEZ01CLR4B JOB3_E3VCB0K01A9JFC…
ACTB	ACTB	7	5535317	5534877	gt_ag	JAB1_ER85B5302H5YTM JAB2_ESJ6S1K02GJBGQ JAB2_ESJ6S1K02HAQDA JAB3_E4QP0ZC01A8LMX JAB3_E4QP0ZC01B4EKM JAB4_E6138SN01C7G0M JAB4_E6138SN01DPRQU JAB5_E6138SN02F9ELE JAB5_E6138SN02GKGKU JAB5_E6138SN02HFZRJ JAB5_E6138SN02IY00Y JAB5_E6138SN02J3UNQ JAB5_E6138SN02JB1CN JOB1_ERDI6OO01ASWXD JOB1_ERDI6OO01BXZ2H JOB1_ERDI6OO01DRYD4 JOB2_ERTYMEZ01D9YDT JOB2_ERTYMEZ01DJE0D JOB2_ERTYMEZ01EFECG JOB3_E3VCB0K01BG6V3…
ACTB	ACTB	7	5535691	5535558	gt_ag	JAB2_ESJ6S1K02GBEL3 JAB2_ESJ6S1K02GILMC JAB2_ESJ6S1K02GROI5 JAB2_ESJ6S1K02H21ZO JAB2_ESJ6S1K02HDAFS JAB2_ESJ6S1K02IQX5V JAB2_ESJ6S1K02J3QZD JAB2_ESJ6S1K02JFH3U JAB2_ESJ6S1K02JGZL3 JAB2_ESJ6S1K02JQCGS JAB3_E4QP0ZC01BVCS3 JAB4_E6138SN01AQ6DK JAB5_E6138SN02F41IF JAB5_E6138SN02JFX7R JAB5_E6138SN02JZC05 JOB1_ERDI6OO01AUN80 JOB1_ERDI6OO01C78U2 JOB1_ERDI6OO01CICCA JOB2_ERTYMEZ01AUEF6 JOB2_ERTYMEZ01AWF78…
ACTB	ACTB	7	5536680	5535821	gt_ag	JAB2_ESJ6S1K02GBEL3 JAB2_ESJ6S1K02GILMC JAB2_ESJ6S1K02GK1DL JAB2_ESJ6S1K02GROI5 JAB2_ESJ6S1K02H21ZO JAB2_ESJ6S1K02HDAFS JAB2_ESJ6S1K02HMI2E JAB2_ESJ6S1K02IQX5V JAB2_ESJ6S1K02J3QZD JAB2_ESJ6S1K02JFH3U JAB2_ESJ6S1K02JGZL3 JAB2_ESJ6S1K02JQCGS JAB3_E4QP0ZC01BVCS3 JAB4_E6138SN01AQ6DK JAB5_E6138SN02F41IF JAB5_E6138SN02JFX7R JAB5_E6138SN02JZC05 JAB7_E56FR8H02I1J8M JOB1_ERDI6OO01AUN80 JOB1_ERDI6OO01C78U2…
ACTG1	ACTG1	17	77092547	77092455	gt_ag	JAB3_E4QP0ZC01B6P3D JAB3_E4QP0ZC01ECGZD JAB3_E4QP0ZC01EEICR JAB4_E6138SN01ES8RA JAB5_E6138SN02F7A6G JAB5_E6138SN02JYZZI JOB1_ERDI6OO01CFU4J JOB3_E3VCB0K01A6Q6U JOB3_E3VCB0K01A475G JOB3_E3VCB0K01B0XRX JOB3_E3VCB0K01B6S8C JOB3_E3VCB0K01BEX3P JOB3_E3VCB0K01BX27Z JOB3_E3VCB0K01CROVU JOB3_E3VCB0K01CWR1F JOB3_E3VCB0K01CY94W JOB3_E3VCB0K01D117H JOB3_E3VCB0K01D242S JOB3_E3VCB0K01EHNXA JOB4_E54PARH01BGGJE…
ACTG1	ACTG1	17	77092808	77092730	gt_ag	JAB4_E6138SN01B3CDO JAB4_E6138SN01DAZNW JAB4_E6138SN01EISPO JAB5_E6138SN02HGC9O JAB7_E56FR8H02FR04E JOB2_ERTYMEZ01B1NCG JOB2_ERTYMEZ01BJEJO JOB2_ERTYMEZ01C7AXH JOB2_ERTYMEZ01ECIOJ JOB3_E3VCB0K01A9YYG JOB3_E3VCB0K01A475G JOB3_E3VCB0K01AS7KL JOB3_E3VCB0K01BEX3P JOB3_E3VCB0K01CDY3Y JOB3_E3VCB0K01CX1YQ JOB3_E3VCB0K01D5ZCS JOB3_E3VCB0K01D117H JOB3_E3VCB0K01D242S JOB3_E3VCB0K01EHOQQ JOB4_E54PARH01BGGJE…
ACTG1	ACTG1	17	77093523	77093248	gt_ag	JAB2_ESJ6S1K02G7YJT JAB3_E4QP0ZC01BRDZ3 JOB2_ERTYMEZ01A0OFM JOB2_ERTYMEZ01BPUNM JOB3_E3VCB0K01B64IS JOB3_E3VCB0K01BEZCK JOB3_E3VCB0K01BGKHW JOB3_E3VCB0K01D0ABI JOB3_E3VCB0K01DGKIK JOB3_E3VCB0K01DZXDU JOB4_E54PARH01ARBJL JOB4_E54PARH01C7O4U JOB4_E54PARH01D1LAK JOB4_E54PARH01D3NYF JOB4_E54PARH01EQHXJ JAA1_ER85B5301BAZKA JAA1_ER85B5301D1G8L JAA1_ER85B5301ERJUR JAA1_ER85B5301ESXCR JAA3_E4QP0ZC02G835S…
ACTG1	ACTG1	17	77093852	77093764	gt_ag	JAB2_ESJ6S1K02GK27M JAB2_ESJ6S1K02HNC0A JAB3_E4QP0ZC01CHM3D JAB4_E6138SN01BGEDO JAB4_E6138SN01EJ5KH JAB5_E6138SN02IR740 JAB7_E56FR8H02HEDJA JOB3_E3VCB0K01BKJB8 JOB3_E3VCB0K01COGVU JOB3_E3VCB0K01EB850 JOB4_E54PARH01A8D7R JOB4_E54PARH01CYWHN JAA1_ER85B5301DVUZX JAA3_E4QP0ZC02GHT7K JAA4_E6X9J9101AIQ6M JAA4_E6X9J9101C30PI JAA4_E6X9J9101CLBHO JAA4_E6X9J9101CUGAX JAA5_E6X9J9102F9VNT JAA5_E6X9J9102GGQC3…
ACTG1	ACTG1	17	77094354	77093982	gt_ag	JOB3_E3VCB0K01BKJB8 JOB4_E54PARH01A8D7R JAA4_E6X9J9101CUGAX JOA1_ERDI6OO02HIB6X JOA1_ERDI6OO02I79FZ JOA1_ERDI6OO02JVPQF JOA2_ERTYMEZ02G3VD7 JOA2_ERTYMEZ02IRL9H JOA3_E3VCB0K02F57HW JOA3_E3VCB0K02FUT7X JOA3_E3VCB0K02GJ81E JOA3_E3VCB0K02GT2SF JOA3_E3VCB0K02GU2SY JOA3_E3VCB0K02H0QOU JOA3_E3VCB0K02H13L2 JOA3_E3VCB0K02HIP9Z JOA3_E3VCB0K02HN85M JOA3_E3VCB0K02IN072 JOA3_E3VCB0K02ISX9R JOA3_E3VCB0K02JDRZV
ACTG2	ACTG2	2	73983124	73989307	gt_ag	JOB2_ERTYMEZ01B2N89
ACTG2	ACTG2	2	73989419	73989689	gt_ag	JAB1_ER85B5302IZILK JOB2_ERTYMEZ01B2N89
ACTG2	ACTG2	2	73989775	73994119	gt_ag	JAB1_ER85B5302IZILK JOB2_ERTYMEZ01B2N89
ACTG2	ACTG2	2	73994282	73995314	gt_ag	JOA4_E5W9ZWM01APRPS JOA5_E5W9ZWM02G00AI
ACTL6A	ACTL6A	3	180763600	180770305	gt_ag	JAB5_E6138SN02H8BE2 JAA1_ER85B5301AZZ05 JAA4_E6X9J9101AE2J2 JAA4_E6X9J9101ARQYW JAA4_E6X9J9101BT8RU JAA4_E6X9J9101CV024 JAA5_E6X9J9102JVLRI JOA3_E3VCB0K02I9WT4 JOA4_E5W9ZWM01CQRLM JOA5_E5W9ZWM02HWERV
ACTL6A	ACTL6A	3	180770383	180770548	gt_ag	JOB5_E54PARH02JAY62 JAA1_ER85B5301A4RXH JAA1_ER85B5301AZZ05 JAA4_E6X9J9101AE2J2 JAA4_E6X9J9101CV024 JAA4_E6X9J9101D55SN JAA5_E6X9J9102JVLRI JOA3_E3VCB0K02I9WT4 JOA4_E5W9ZWM01CQRLM JOA5_E5W9ZWM02HWERV
ACTL6A	ACTL6A	3	180770724	180773850	gt_ag	JOB3_E3VCB0K01CPRHT JAA1_ER85B5301A27T6 JAA4_E6X9J9101APHFH JAA4_E6X9J9101AUV3S JAA4_E6X9J9101B5S67 JAA4_E6X9J9101COON6 JAA4_E6X9J9101D0XZF JAA4_E6X9J9101D55SN JAA5_E6X9J9102FRR37 JAA5_E6X9J9102IP1XO JAA5_E6X9J9102J1HIX
ACTL6A	ACTL6A	3	180773952	180774851	gt_ag	JAA4_E6X9J9101AUV3S JAA4_E6X9J9101B5S67 JAA4_E6X9J9101COON6 JAA4_E6X9J9101D0XZF JAA4_E6X9J9101DC5BW JAA4_E6X9J9101DCY0A JAA5_E6X9J9102FJ58D JAA5_E6X9J9102FRR37 JAA5_E6X9J9102G7KUX JAA5_E6X9J9102IP1XO JAA5_E6X9J9102J1HIX JOA3_E3VCB0K02G58PY JOA5_E5W9ZWM02H0MZA
ACTL6A	ACTL6A	3	180774950	180776698	gt_ag	JAA4_E6X9J9101B76I2 JAA4_E6X9J9101DC5BW JAA4_E6X9J9101DCY0A JAA4_E6X9J9101EKHKI JAA5_E6X9J9102FJ58D JAA5_E6X9J9102G7KUX JAA5_E6X9J9102JK0J4 JOA3_E3VCB0K02G58PY
ACTL6A	ACTL6A	3	180776794	180777101	gt_ag	JAA1_ER85B5301BM86F JAA3_E4QP0ZC02F0BTF JAA4_E6X9J9101AQ6BM JAA4_E6X9J9101B76I2 JAA4_E6X9J9101DC5BW JAA4_E6X9J9101DCY0A JAA4_E6X9J9101EKHKI JAA5_E6X9J9102FJ58D JAA5_E6X9J9102G7KUX JAA5_E6X9J9102JK0J4 JOA4_E5W9ZWM01B3P70 JOA4_E5W9ZWM01B10NE
ACTL6A	ACTL6A	3	180777209	180777305	gt_ag	JAA1_ER85B5301BM86F JAA3_E4QP0ZC02F0BTF JAA4_E6X9J9101AQ6BM JAA4_E6X9J9101B76I2 JAA4_E6X9J9101D57DV JAA4_E6X9J9101EHFD7 JAA4_E6X9J9101EKHKI JOA1_ERDI6OO02G3HBK JOA1_ERDI6OO02HLUUP JOA3_E3VCB0K02FZBVT JOA3_E3VCB0K02GZIM3 JOA4_E5W9ZWM01B3P70 JOA4_E5W9ZWM01B10NE
ACTL6A	ACTL6A	3	180777396	180781121	gt_ag	JAA1_ER85B5301ELWTC JAA4_E6X9J9101AQ6BM JAA4_E6X9J9101D57DV JAA4_E6X9J9101EHFD7 JOA1_ERDI6OO02G3HBK JOA1_ERDI6OO02HLUUP JOA3_E3VCB0K02FZBVT JOA3_E3VCB0K02GZIM3 JOA5_E5W9ZWM02H9L4J
ACTL6A	ACTL6A	3	180781184	180781375	gt_ag	JAA1_ER85B5301ELWTC JAA3_E4QP0ZC02GE6BS JAA4_E6X9J9101D57DV JAA4_E6X9J9101EHFD7 JOA1_ERDI6OO02G3HBK JOA1_ERDI6OO02HLUUP JOA3_E3VCB0K02FZBVT JOA3_E3VCB0K02GZIM3 JOA5_E5W9ZWM02H8ERI JOA5_E5W9ZWM02H9L4J
ACTL6A	ACTL6A	3	180781491	180781621	gt_ag	JAB5_E6138SN02FMCCU JAA1_ER85B5301DKAVI JAA1_ER85B5301DOO3A JAA3_E4QP0ZC02GE6BS JAA4_E6X9J9101A0CR8 JAA4_E6X9J9101DAYOL JAA5_E6X9J9102FNJST JAA5_E6X9J9102G5H13 JAA5_E6X9J9102HLJFB JAA5_E6X9J9102HVXTH JAA5_E6X9J9102I390H JAA5_E6X9J9102J46YC JOA3_E3VCB0K02FM4JB JOA3_E3VCB0K02IYRI7 JOA5_E5W9ZWM02H8ERI
ACTL6A	ACTL6A	3	180781703	180783834	gt_ag	JAB5_E6138SN02FMCCU JAA1_ER85B5301DKAVI JAA1_ER85B5301DOO3A JAA3_E4QP0ZC02GE6BS JAA3_E4QP0ZC02JW4KP JAA4_E6X9J9101A0CR8 JAA4_E6X9J9101B46XD JAA4_E6X9J9101C40LA JAA4_E6X9J9101DAYOL JAA4_E6X9J9101DLELY JAA4_E6X9J9101EIRUM JAA5_E6X9J9102FNJST JAA5_E6X9J9102G5H13 JAA5_E6X9J9102G9MAM JAA5_E6X9J9102HLJFB JAA5_E6X9J9102HOY39 JAA5_E6X9J9102HRB1C JAA5_E6X9J9102HVXTH JAA5_E6X9J9102I390H JAA5_E6X9J9102J46YC…
ACTL6A	ACTL6A	3	180783931	180787027	gt_ag	JAB3_E4QP0ZC01E34MD JOB3_E3VCB0K01DNKTT JAA2_ESJ6S1K01DVP2O JAA3_E4QP0ZC02JW4KP JAA4_E6X9J9101B46XD JAA4_E6X9J9101C40LA JAA4_E6X9J9101CCANG JAA4_E6X9J9101DLELY JAA4_E6X9J9101DR0FH JAA4_E6X9J9101EIRUM JAA4_E6X9J9101EWX2J JAA5_E6X9J9102FNJST JAA5_E6X9J9102G9MAM JAA5_E6X9J9102HOY39 JAA5_E6X9J9102HRB1C JAA5_E6X9J9102HVXTH JAA5_E6X9J9102I390H JAA5_E6X9J9102J46YC JOA1_ERDI6OO02IP6Q8 JOA3_E3VCB0K02FM4JB…
ACTL6A	ACTL6A	3	180787115	180788411	gt_ag	JAB3_E4QP0ZC01E34MD JOB3_E3VCB0K01DNKTT JAA2_ESJ6S1K01DVP2O JAA3_E4QP0ZC02JW4KP JAA4_E6X9J9101B46XD JAA4_E6X9J9101C40LA JAA4_E6X9J9101CCANG JAA4_E6X9J9101DLELY JAA4_E6X9J9101DR0FH JAA4_E6X9J9101EIRUM JAA4_E6X9J9101EWX2J JAA5_E6X9J9102FMYW5 JAA5_E6X9J9102FSXSF JAA5_E6X9J9102G9MAM JAA5_E6X9J9102G65NB JAA5_E6X9J9102HRB1C JAA5_E6X9J9102JIE4H JOA1_ERDI6OO02IP6Q8 JOA3_E3VCB0K02G2J0B JOA3_E3VCB0K02GF4GS…
ACTL6B	ACTL6B	7	100081807	100078886	gt_ag	JAB4_E6138SN01BMIBN JOB4_E54PARH01EQ7M1
ACTL6B	ACTL6B	7	100082309	100082206	gt_ag	JAB2_ESJ6S1K02FZJ1J JAB2_ESJ6S1K02GB37Y JAB7_E56FR8H02HC1LM JAB7_E56FR8H02HCU90
ACTL6B	ACTL6B	7	100082529	100082391	gt_ag	JAB2_ESJ6S1K02FZJ1J JAB2_ESJ6S1K02GB37Y JAB7_E56FR8H02HC1LM JAB7_E56FR8H02HCU90 JOB3_E3VCB0K01BS4UQ
ACTL6B	ACTL6B	7	100082781	100082645	gt_ag	JAB1_ER85B5302HBQVY JAB2_ESJ6S1K02GB37Y JAB3_E4QP0ZC01AOPVK JAB4_E6138SN01BV6WM JOB3_E3VCB0K01BS4UQ
ACTL6B	ACTL6B	7	100083002	100082844	gt_ag	JAB1_ER85B5302HBQVY JAB3_E4QP0ZC01AOPVK JAB4_E6138SN01BV6WM
ACTL6B	ACTL6B	7	100084114	100083093	gt_ag	JAB1_ER85B5302HBQVY JAB3_E4QP0ZC01AOPVK JAB4_E6138SN01BV6WM JAB5_E6138SN02FWKHW
ACTL6B	ACTL6B	7	100084287	100084222	gt_ag	JAB5_E6138SN02FWKHW
ACTL6B	ACTL6B	7	100090577	100085695	gt_ag	JAB3_E4QP0ZC01CW2KL JAB4_E6138SN01AZYH5 JAA3_E4QP0ZC02G7MBR
ACTL6B	ACTL6B	7	100090979	100090679	gt_ag	JAB3_E4QP0ZC01CW2KL JAB4_E6138SN01AZYH5 JAA3_E4QP0ZC02G7MBR
ACTL6B	ACTL6B	7	100091361	100091146	gt_ag	JAB6_E56FR8H01CYOO1
ACTL6B	ACTL6B	7	100091888	100091439	gt_ag	JAB6_E56FR8H01CYOO1
ACTL8	ACTL8	1	18022439	18024848	gt_ag	JOA5_E5W9ZWM02IM5ZR
ACTN1	ACTN1	14	68413551	68411488	gt_ag	JAB3_E4QP0ZC01DI2TE JOB4_E54PARH01E1YHF JAA1_ER85B5301BWBMZ JAA1_ER85B5301CXGD4 JAA1_ER85B5301DG8YL JAA4_E6X9J9101ARTQF JAA4_E6X9J9101DDEU7 JAA4_E6X9J9101EVGDT JAA5_E6X9J9102J2GJB JOA1_ERDI6OO02FVJLM JOA2_ERTYMEZ02HM6YB JOA3_E3VCB0K02IZSYM JOA3_E3VCB0K02JS7U9 JOA4_E5W9ZWM01C8XDQ JOA5_E5W9ZWM02GS55H
ACTN1	ACTN1	14	68415458	68413711	gt_ag	JAA1_ER85B5301D3BQ2 JAA1_ER85B5301DG8YL JAA4_E6X9J9101CUNYG JAA4_E6X9J9101EVGDT JAA5_E6X9J9102HTSEH JAA5_E6X9J9102J2GJB JAA5_E6X9J9102JL69E JOA2_ERTYMEZ02IGHGU JOA3_E3VCB0K02HY7E2 JOA4_E5W9ZWM01ENIFG
ACTN1	ACTN1	14	68416431	68415540	gt_ag	JAB7_E56FR8H02G8Y6B JOB4_E54PARH01ED6NC JAA1_ER85B5301D3BQ2 JAA4_E6X9J9101BSA4V JAA4_E6X9J9101CUNYG JAA5_E6X9J9102HTSEH JAA5_E6X9J9102IXEIA JAA5_E6X9J9102JL69E JOA2_ERTYMEZ02IGHGU JOA3_E3VCB0K02HY7E2 JOA4_E5W9ZWM01ENIFG
ACTN1	ACTN1	14	68417279	68416579	gt_ag	JAB3_E4QP0ZC01AGFYH JAB3_E4QP0ZC01CADE4 JAB3_E4QP0ZC01CV3DE JOB2_ERTYMEZ01BS7V9 JOB2_ERTYMEZ01DG5PS JOB5_E54PARH02GEB0X JAA4_E6X9J9101ATU6W JAA4_E6X9J9101BSA4V JAA4_E6X9J9101C4LT0 JAA4_E6X9J9101CBTJ3 JAA4_E6X9J9101EC1MI JAA5_E6X9J9102HRCGP JAA5_E6X9J9102IXEIA JOA2_ERTYMEZ02I6AUF JOA3_E3VCB0K02F86N9 JOA3_E3VCB0K02I1E1E JOA3_E3VCB0K02IGIAE JOA3_E3VCB0K02IXMV9 JOA4_E5W9ZWM01AMIDS JOA5_E5W9ZWM02HEDQY
ACTN1	ACTN1	14	68418927	68417460	gt_ag	JAB3_E4QP0ZC01D2YYF JOB3_E3VCB0K01BVZSI JOB4_E54PARH01A4CPM JOB4_E54PARH01EQ61Q JAA2_ESJ6S1K01CQ39O JAA3_E4QP0ZC02HO7K1 JAA5_E6X9J9102GXRY6 JOA2_ERTYMEZ02F7DRL JOA2_ERTYMEZ02HH3VD JOA2_ERTYMEZ02INNQ5 JOA3_E3VCB0K02F2C36 JOA3_E3VCB0K02FMCQJ JOA3_E3VCB0K02GB6AU JOA3_E3VCB0K02GOBJS JOA3_E3VCB0K02HVOGP JOA3_E3VCB0K02IGIAE JOA3_E3VCB0K02IXMV9 JOA5_E5W9ZWM02F58DM
ACTN1	ACTN1	14	68419342	68419063	gt_ag	JOB3_E3VCB0K01BVZSI JAA4_E6X9J9101B24WY JOA3_E3VCB0K02FMCQJ JOA3_E3VCB0K02G3HWO JOA3_E3VCB0K02GB6AU JOA3_E3VCB0K02HVOGP JOA4_E5W9ZWM01BEMCR
ACTN1	ACTN1	14	68420637	68419526	gt_ag	JAB4_E6138SN01AZEQK JAA2_ESJ6S1K01BEB80 JAA5_E6X9J9102HQ4OQ JOA2_ERTYMEZ02HZ23N JOA4_E5W9ZWM01BX0NB JOA4_E5W9ZWM01CUML4 JOA4_E5W9ZWM01CUND8 JOA5_E5W9ZWM02FQ5AA JOA5_E5W9ZWM02H5U6Q
ACTN1	ACTN1	14	68421244	68420779	gt_ag	JAB4_E6138SN01AZEQK JOB2_ERTYMEZ01AY57W JOB2_ERTYMEZ01CE4U3 JOB4_E54PARH01BZJBJ JOB4_E54PARH01CGPDL JAA2_ESJ6S1K01CHEMS JAA5_E6X9J9102HQ4OQ JOA2_ERTYMEZ02HF8PX JOA3_E3VCB0K02GMFQ5 JOA3_E3VCB0K02HJ6UM JOA3_E3VCB0K02HR2Q1
ACTN1	ACTN1	14	68421894	68421354	gt_ag	JAB5_E6138SN02H7KCU JOB2_ERTYMEZ01AY57W JOB2_ERTYMEZ01CE4U3 JOB3_E3VCB0K01C2Y2F JOB4_E54PARH01BZJBJ JOB4_E54PARH01CGPDL JOB5_E54PARH02JUNOC JAA2_ESJ6S1K01CHEMS JOA2_ERTYMEZ02GZD9Y JOA2_ERTYMEZ02HF8PX JOA3_E3VCB0K02HJ6UM JOA3_E3VCB0K02HQ321 JOA3_E3VCB0K02HR2Q1 JOA5_E5W9ZWM02GK7J6
ACTN1	ACTN1	14	68426608	68422046	gt_ag	JOB3_E3VCB0K01B03NZ JOB3_E3VCB0K01C2Y2F JOB5_E54PARH02JUNOC JAA4_E6X9J9101D5IGN JOA2_ERTYMEZ02GZD9Y JOA3_E3VCB0K02F9LG3 JOA3_E3VCB0K02GTEE4 JOA3_E3VCB0K02HOQX1 JOA3_E3VCB0K02IJQJP JOA3_E3VCB0K02JI9K2 JOA4_E5W9ZWM01CY7QY JOA5_E5W9ZWM02GK7J6 JOA5_E5W9ZWM02GW1ZI JOA5_E5W9ZWM02ILMQ3
ACTN1	ACTN1	14	68428522	68426757	gt_ag	JAA4_E6X9J9101D5IGN JOA1_ERDI6OO02F6N1C JOA1_ERDI6OO02I5T3M JOA2_ERTYMEZ02FSKTN JOA2_ERTYMEZ02H0VND JOA3_E3VCB0K02F9LG3 JOA3_E3VCB0K02GTEE4 JOA3_E3VCB0K02HOQX1 JOA3_E3VCB0K02IJQJP JOA3_E3VCB0K02JI9K2 JOA5_E5W9ZWM02ILMQ3
ACTN1	ACTN1	14	68430124	68428754	gt_ag	JOB3_E3VCB0K01AL9S3 JOB3_E3VCB0K01BQXX5 JAA2_ESJ6S1K01BG24G JAA4_E6X9J9101CN6EB JAA4_E6X9J9101EJ0HE JOA2_ERTYMEZ02IXUBE JOA2_ERTYMEZ02JUC5L JOA2_ERTYMEZ02JX1U4 JOA3_E3VCB0K02I7RH1 JOA3_E3VCB0K02JXAN7 JOA3_E3VCB0K02JXGZP
ACTN1	ACTN1	14	68438946	68430218	gt_ag	JAB2_ESJ6S1K02HNBVU JOB3_E3VCB0K01A5JXU JOB3_E3VCB0K01AL9S3 JAA5_E6X9J9102I8JVC JOA1_ERDI6OO02IF7VU JOA2_ERTYMEZ02JX1U4 JOA3_E3VCB0K02FV5UP JOA3_E3VCB0K02H242P
ACTN1	ACTN1	14	68441124	68439033	gt_ag	JAB2_ESJ6S1K02HNBVU JOB3_E3VCB0K01A5JXU JAA5_E6X9J9102I8JVC JOA1_ERDI6OO02GLQ11 JOA1_ERDI6OO02IF7VU JOA3_E3VCB0K02FV5UP JOA3_E3VCB0K02H242P
ACTN1	ACTN1	14	68445787	68441207	gt_ag	JAA5_E6X9J9102I8JVC JOA1_ERDI6OO02GLQ11 JOA1_ERDI6OO02IYZAH JOA3_E3VCB0K02FV5UP JOA3_E3VCB0K02H242P
ACTN1	ACTN1	14	68446424	68445867	gt_ag	JAB3_E4QP0ZC01DKOYY JAA3_E4QP0ZC02JSEGC JAA5_E6X9J9102FIK7R JOA1_ERDI6OO02IYZAH JOA3_E3VCB0K02HYBXH JOA4_E5W9ZWM01A40JB JOA5_E5W9ZWM02GQF9X
ACTN1	ACTN1	14	68448625	68446513	gt_ag	JAB3_E4QP0ZC01DKOYY JAA1_ER85B5301CZRD1 JAA3_E4QP0ZC02JSEGC JAA5_E6X9J9102FIK7R JOA3_E3VCB0K02G9DL9 JOA3_E3VCB0K02G87AR JOA3_E3VCB0K02HYBXH JOA4_E5W9ZWM01A40JB JOA4_E5W9ZWM01BXKNP JOA5_E5W9ZWM02GQF9X
ACTN1	ACTN1	14	68457475	68448713	gt_ag	JAB3_E4QP0ZC01CMU35 JAB4_E6138SN01AQN48 JAA1_ER85B5301CZRD1 JAA2_ESJ6S1K01AJYIP JAA2_ESJ6S1K01B2BRZ JAA2_ESJ6S1K01CMOHG JAA2_ESJ6S1K01CQUR6 JAA2_ESJ6S1K01DIY0D JAA2_ESJ6S1K01EEK7A JAA3_E4QP0ZC02JSEGC JAA5_E6X9J9102FIK7R JAA5_E6X9J9102FUIEY JAA5_E6X9J9102HY3F2 JAA5_E6X9J9102IVJ6T JAA5_E6X9J9102IVQIF JOA3_E3VCB0K02G9DL9 JOA3_E3VCB0K02G87AR JOA4_E5W9ZWM01A40JB JOA4_E5W9ZWM01BXKNP JOA5_E5W9ZWM02GQF9X…
ACTN1	ACTN1	14	68462027	68457596	gt_ag	JAB3_E4QP0ZC01CMU35 JAB4_E6138SN01AQN48 JAA2_ESJ6S1K01CS804 JAA4_E6X9J9101AN0HW JAA5_E6X9J9102FUIEY JAA5_E6X9J9102HY3F2 JAA5_E6X9J9102IVJ6T JAA5_E6X9J9102IVQIF JOA5_E5W9ZWM02IWQ1W
ACTN1	ACTN1	14	68515421	68462143	gt_ag	JAA2_ESJ6S1K01CS804 JAA4_E6X9J9101AN0HW JOA2_ERTYMEZ02GMHOG JOA5_E5W9ZWM02IHT0O
ACTN2	ACTN2	1	234950115	234955855	gt_ag	JAB3_E4QP0ZC01B3T1N
ACTN2	ACTN2	1	234955944	234957600	gt_ag	JAB3_E4QP0ZC01B3T1N
ACTN2	ACTN2	1	234965644	234967044	gt_ag	JAB4_E6138SN01BO4R1 JAB4_E6138SN01D7LJR
ACTN2	ACTN2	1	234972967	234974548	gt_ag	JAA3_E4QP0ZC02J399I
ACTN2	ACTN2	1	234974700	234977589	gt_ag	JAB4_E6138SN01D5BXH JOB4_E54PARH01E34DZ
ACTN2	ACTN2	1	234984005	234984941	gt_ag	JAB4_E6138SN01BT9OI JOB2_ERTYMEZ01CASLP JOB4_E54PARH01DCIXF JOB5_E54PARH02GWG3Z
ACTN2	ACTN2	1	234985122	234987408	gt_ag	JOB2_ERTYMEZ01CASLP JOB4_E54PARH01CB2I6 JOB5_E54PARH02GWG3Z JOA5_E5W9ZWM02GFT1Z
ACTN2	ACTN2	1	234987556	234989646	gt_ag	JAB4_E6138SN01ED1M7
ACTN2	ACTN2	1	234989713	234990937	gt_ag	JAB4_E6138SN01ED1M7 JAB5_E6138SN02F4G6M JOB3_E3VCB0K01A5YAZ JOB3_E3VCB0K01AVAQO
ACTN2	ACTN2	1	234991097	234992383	gt_ag	JAB4_E6138SN01CMW3T JAB5_E6138SN02F4G6M JOB3_E3VCB0K01A5YAZ JOB3_E3VCB0K01AVAQO JOB3_E3VCB0K01DS0CC
ACTN4	ACTN4	19	43830388	43883079	gt_ag	JAB4_E6138SN01BDQ7K JAB4_E6138SN01DMND7 JAB5_E6138SN02HUKAE JAB5_E6138SN02IMXCK JAB6_E56FR8H01BG74P JOB3_E3VCB0K01AR6QJ JOB3_E3VCB0K01CQEJH JAA2_ESJ6S1K01BMU5A JAA2_ESJ6S1K01CFP8I JAA2_ESJ6S1K01CR5CV JAA2_ESJ6S1K01CUUP3 JAA2_ESJ6S1K01EAUEA JAA3_E4QP0ZC02HXL7Q JAA5_E6X9J9102FUBNN JOA2_ERTYMEZ02HXT2L JOA2_ERTYMEZ02I0QB1 JOA3_E3VCB0K02FX9LX JOA4_E5W9ZWM01BDJYM JOA5_E5W9ZWM02F4ORF
ACTN4	ACTN4	19	43883195	43883481	gt_ag	JAB1_ER85B5302GXF7H JAB5_E6138SN02GY4VP JAB5_E6138SN02JQ3XF JAB7_E56FR8H02HYK7N JOB5_E54PARH02H55NK JAA2_ESJ6S1K01BMU5A JAA2_ESJ6S1K01CR5CV JAA2_ESJ6S1K01EAUEA JAA5_E6X9J9102F2MCE JAA5_E6X9J9102FUBNN JAA5_E6X9J9102H9EPE JOA3_E3VCB0K02I96FC JOA4_E5W9ZWM01DLR8F JOA5_E5W9ZWM02G0EO8
ACTN4	ACTN4	19	43883602	43887413	gt_ag	JAB1_ER85B5302HRCPD JAB3_E4QP0ZC01BI53N JAB3_E4QP0ZC01CZ3DX JAB4_E6138SN01ES6B4 JAB5_E6138SN02GB0LQ JAB5_E6138SN02GY4VP JAB5_E6138SN02JQ3XF JAB6_E56FR8H01C1HTR JAB7_E56FR8H02FSVR3 JAB7_E56FR8H02IBRP3 JOB5_E54PARH02H55NK JAA2_ESJ6S1K01B9MWS JAA2_ESJ6S1K01DM4X4 JAA2_ESJ6S1K01EUX6E JAA4_E6X9J9101BEMMD JAA4_E6X9J9101C1HPE JAA4_E6X9J9101C7BA1 JAA4_E6X9J9101DJI1P JAA4_E6X9J9101EJJCJ JAA5_E6X9J9102F2MCE…
ACTN4	ACTN4	19	43887501	43888523	gt_ag	JAB1_ER85B5302HRCPD JAB2_ESJ6S1K02GYU9Q JAB3_E4QP0ZC01A4RTR JAB3_E4QP0ZC01A5Z30 JAB3_E4QP0ZC01BI53N JAB3_E4QP0ZC01CZ3DX JAB4_E6138SN01B7209 JAB4_E6138SN01ES6B4 JAB5_E6138SN02GB0LQ JAB5_E6138SN02GY4VP JAB5_E6138SN02JJO5I JAB6_E56FR8H01C1HTR JAB7_E56FR8H02FSVR3 JAB7_E56FR8H02IBRP3 JOB4_E54PARH01BAPBH JAA2_ESJ6S1K01B9MWS JAA2_ESJ6S1K01BSIRX JAA2_ESJ6S1K01DM4X4 JAA2_ESJ6S1K01EUX6E JAA3_E4QP0ZC02HPN50…
ACTN4	ACTN4	19	43888612	43890596	gt_ag	JAB1_ER85B5302IHRZL JAB2_ESJ6S1K02GYU9Q JAB3_E4QP0ZC01A4RTR JAB3_E4QP0ZC01A5Z30 JAB3_E4QP0ZC01BMWBZ JAB4_E6138SN01ES6B4 JAB5_E6138SN02GQOFO JAB5_E6138SN02JJO5I JOB3_E3VCB0K01AIRF3 JOB4_E54PARH01BAPBH JAA1_ER85B5301AZ8LK JAA2_ESJ6S1K01B9MWS JAA2_ESJ6S1K01BSIRX JAA2_ESJ6S1K01DM4X4 JAA2_ESJ6S1K01EUX6E JAA3_E4QP0ZC02HPN50 JAA3_E4QP0ZC02JF44V JAA4_E6X9J9101B0DUK JAA4_E6X9J9101BG9GP JAA4_E6X9J9101EJJCJ…
ACTN4	ACTN4	19	43890676	43891874	gt_ag	JAB1_ER85B5302IHRZL JAB2_ESJ6S1K02GYU9Q JAB3_E4QP0ZC01A4RTR JAB3_E4QP0ZC01A5Z30 JAB3_E4QP0ZC01BMWBZ JAB4_E6138SN01APIMA JAB5_E6138SN02GQOFO JAB5_E6138SN02I8LIK JOB3_E3VCB0K01AIRF3 JAA1_ER85B5301AZ8LK JAA1_ER85B5301DI202 JAA3_E4QP0ZC02HPN50 JAA3_E4QP0ZC02JF44V JAA4_E6X9J9101B0DUK JAA4_E6X9J9101BG9GP JAA5_E6X9J9102IS5IN JOA1_ERDI6OO02JHATJ JOA2_ERTYMEZ02HL71V JOA2_ERTYMEZ02IU5HF
ACTN4	ACTN4	19	43891957	43892736	gt_ag	JAB3_E4QP0ZC01BMWBZ JOB3_E3VCB0K01AXVYB JAA1_ER85B5301DI202 JAA5_E6X9J9102IS5IN JOA2_ERTYMEZ02HL71V JOA2_ERTYMEZ02IU5HF JOA3_E3VCB0K02GRD65 JOA4_E5W9ZWM01ASG9Q JOA5_E5W9ZWM02H9WNP
ACTN4	ACTN4	19	43892823	43896948	gt_ag	JOB3_E3VCB0K01AXVYB JAA4_E6X9J9101EF8V1 JOA1_ERDI6OO02GE7T1 JOA3_E3VCB0K02GRD65 JOA4_E5W9ZWM01ASG9Q JOA5_E5W9ZWM02H9WNP
ACTN4	ACTN4	19	43897042	43899565	gt_ag	JOB2_ERTYMEZ01BQMFA JOB3_E3VCB0K01AXVYB JOB3_E3VCB0K01DPCJN JOB4_E54PARH01CCSAA JAA4_E6X9J9101EF8V1 JAA5_E6X9J9102FRC8M JAA5_E6X9J9102G9L8D JAA5_E6X9J9102GJDTZ JOA3_E3VCB0K02HDGXU JOA4_E5W9ZWM01D2RKQ JOA5_E5W9ZWM02G0FE3
ACTN4	ACTN4	19	43899797	43900406	gt_ag	JAB3_E4QP0ZC01A38VB JAB3_E4QP0ZC01DQMZX JOB2_ERTYMEZ01D3LKT JAA2_ESJ6S1K01BWE6D JAA4_E6X9J9101BOO9T JAA4_E6X9J9101DBEHO JAA5_E6X9J9102I0GC3 JOA2_ERTYMEZ02FWUHP JOA2_ERTYMEZ02IYXRP JOA3_E3VCB0K02FX9F5 JOA3_E3VCB0K02G4E7S JOA3_E3VCB0K02JHUH1 JOA4_E5W9ZWM01C5H8O JOA4_E5W9ZWM01EFNS2 JOA4_E5W9ZWM01ESZHA JOA5_E5W9ZWM02F33CF JOA5_E5W9ZWM02FUKXP
ACTN4	ACTN4	19	43900555	43904017	gt_ag	JAB7_E56FR8H02HBHBC JOB1_ERDI6OO01AS480 JOB2_ERTYMEZ01BZMAM JOB3_E3VCB0K01EAZ2D JOB4_E54PARH01D8S12 JAA1_ER85B5301D2NF7 JAA2_ESJ6S1K01BWE6D JAA5_E6X9J9102GSOWG JOA2_ERTYMEZ02IIFSN JOA3_E3VCB0K02FYDT3 JOA3_E3VCB0K02H55KI JOA3_E3VCB0K02HPL9L JOA4_E5W9ZWM01D67YZ JOA5_E5W9ZWM02FRIRW
ACTN4	ACTN4	19	43904169	43906093	gt_ag	JAB3_E4QP0ZC01DQC0N JAB4_E6138SN01DPQPE JAB5_E6138SN02JVITH JAB7_E56FR8H02HBHBC JOB2_ERTYMEZ01B9LMO JOB2_ERTYMEZ01BZMAM JOB2_ERTYMEZ01D92OL JOB2_ERTYMEZ01DZD1L JOB3_E3VCB0K01DWC4Y JOB3_E3VCB0K01EAZ2D JOB3_E3VCB0K01ECAT5 JOB4_E54PARH01ARNE2 JOB5_E54PARH02G4DSO JAA4_E6X9J9101ARIED JAA5_E6X9J9102GSOWG JAA5_E6X9J9102H94KU JOA1_ERDI6OO02GX2UJ JOA2_ERTYMEZ02G1W2H JOA2_ERTYMEZ02I6SVB JOA3_E3VCB0K02FYDT3…
ACTN4	ACTN4	19	43906203	43906416	gt_ag	JAB3_E4QP0ZC01DQC0N JAB4_E6138SN01D15T5 JAB4_E6138SN01DPQPE JAB5_E6138SN02HVF02 JAB5_E6138SN02JVITH JOB2_ERTYMEZ01B9LMO JOB2_ERTYMEZ01D92OL JOB2_ERTYMEZ01DZD1L JOB3_E3VCB0K01DWC4Y JOB3_E3VCB0K01ECAT5 JAA4_E6X9J9101ARIED JAA5_E6X9J9102H94KU JOA1_ERDI6OO02GX2UJ JOA2_ERTYMEZ02G1W2H JOA2_ERTYMEZ02I6SVB JOA3_E3VCB0K02GBQHN JOA3_E3VCB0K02GM413 JOA3_E3VCB0K02ICDJI JOA4_E5W9ZWM01AZ30N JOA4_E5W9ZWM01ENL6K…
ACTN4	ACTN4	19	43906558	43906636	gt_ag	JAB1_ER85B5302JFLMO JAB4_E6138SN01D15T5 JAB5_E6138SN02HVF02 JAB5_E6138SN02IXYHI JOB2_ERTYMEZ01B3EMV JOB2_ERTYMEZ01CYZF4 JOB2_ERTYMEZ01DQ5BR JOB5_E54PARH02JWH20 JAA1_ER85B5301A1SQD JAA3_E4QP0ZC02GFPP9 JAA4_E6X9J9101DCDZ2 JAA4_E6X9J9101DEEDT JAA4_E6X9J9101ELB50 JOA1_ERDI6OO02FZTQB JOA3_E3VCB0K02GM413 JOA3_E3VCB0K02HVFRY JOA3_E3VCB0K02ICDJI JOA4_E5W9ZWM01B5RVP JOA4_E5W9ZWM01BYSW9 JOA5_E5W9ZWM02HZ8YK
ACTN4	ACTN4	19	43906820	43906910	gt_ag	JAB4_E6138SN01C8YG7 JAB5_E6138SN02H9ZKW JAB5_E6138SN02IXYHI JOB2_ERTYMEZ01CYZF4 JOB3_E3VCB0K01DAWYD JOB4_E54PARH01DGZMA JOB5_E54PARH02JBX4A JAA1_ER85B5301AKRDZ JAA1_ER85B5301BDUO0 JAA1_ER85B5301BHCDG JAA2_ESJ6S1K01AL0RR JAA2_ESJ6S1K01CFJUQ JAA2_ESJ6S1K01E44VB JOA1_ERDI6OO02JF1YL JOA2_ERTYMEZ02GE0XY JOA3_E3VCB0K02IE3YK JOA4_E5W9ZWM01B3X5U JOA4_E5W9ZWM01B5RVP JOA4_E5W9ZWM01B56XY JOA5_E5W9ZWM02FSRIU
ACTN4	ACTN4	19	43907046	43908203	gt_ag	JAB4_E6138SN01EEHWP JAB7_E56FR8H02GAMBN JOB3_E3VCB0K01CQPZX JOB3_E3VCB0K01DAWYD JOB4_E54PARH01D32EL JOB4_E54PARH01DGZMA JOB5_E54PARH02I7FL4 JOB5_E54PARH02IK27P JAA1_ER85B5301AKRDZ JAA1_ER85B5301BDUO0 JAA1_ER85B5301BHCDG JAA5_E6X9J9102GX0VS JOA2_ERTYMEZ02GE0XY JOA3_E3VCB0K02IE3YK JOA4_E5W9ZWM01B3X5U JOA5_E5W9ZWM02FSRIU JOA5_E5W9ZWM02GGLYM JOA5_E5W9ZWM02JB9SR
ACTN4	ACTN4	19	43908384	43909436	gt_ag	JAB2_ESJ6S1K02HOGO5 JAB4_E6138SN01C5PLJ JOB4_E54PARH01B189I JOB4_E54PARH01DBY95 JOB4_E54PARH01DTFSJ JOB5_E54PARH02I7FL4 JAA4_E6X9J9101B5CQH JAA4_E6X9J9101DE7RE JAA4_E6X9J9101DWG0X JOA1_ERDI6OO02HGAJS JOA3_E3VCB0K02F0OVM JOA3_E3VCB0K02HPR6Y JOA3_E3VCB0K02HUEQB JOA3_E3VCB0K02JKDM8
ACTN4	ACTN4	19	43909584	43910425	gt_ag	JAB2_ESJ6S1K02G8FY8 JAB4_E6138SN01D3OAW JOB5_E54PARH02J23DW JAA4_E6X9J9101B5CQH JAA5_E6X9J9102F8ZJN JOA2_ERTYMEZ02IMC9B
ACTN4	ACTN4	19	43910507	43911475	gt_ag	JAB2_ESJ6S1K02G8FY8 JAB4_E6138SN01D3OAW JAB7_E56FR8H02IEPO3 JOB3_E3VCB0K01C9FV0 JOB3_E3VCB0K01CE6C3 JOB4_E54PARH01D4JHH JOB5_E54PARH02J23DW JAA5_E6X9J9102F8ZJN JOA2_ERTYMEZ02IMC9B JOA4_E5W9ZWM01AKST0 JOA4_E5W9ZWM01BP7VX JOA4_E5W9ZWM01D3NDG
ACTN4	ACTN4	19	43911635	43911753	gt_ag	JAB2_ESJ6S1K02H4A76 JAB2_ESJ6S1K02J2PV2 JAB2_ESJ6S1K02JRNSR JAB3_E4QP0ZC01CO7O3 JAB3_E4QP0ZC01CYP8P JAB7_E56FR8H02IEPO3 JOB3_E3VCB0K01BDJWB JOB3_E3VCB0K01BZD79 JOB3_E3VCB0K01C9FV0 JOB3_E3VCB0K01CE6C3 JOB3_E3VCB0K01D806W JOB4_E54PARH01BQCYY JOB4_E54PARH01D4JHH JOB5_E54PARH02GX1G6 JAA1_ER85B5301DZIK9 JAA1_ER85B5301EKHI2 JAA2_ESJ6S1K01A6FSX JAA5_E6X9J9102GUXAT JOA3_E3VCB0K02G0J6Q JOA3_E3VCB0K02GEEFV…
ACTR10	ACTR10	14	57736766	57739325	gt_ag	JAB4_E6138SN01AKVSC JAB4_E6138SN01ASLZN JAB5_E6138SN02F2Y6I JOB2_ERTYMEZ01EMTQA JOB2_ERTYMEZ01EZLQU JAA4_E6X9J9101AG9X9 JAA4_E6X9J9101B33UQ JAA4_E6X9J9101BFWNB JAA5_E6X9J9102G3LRT JAA5_E6X9J9102IMAGQ JOA3_E3VCB0K02FYGX6 JOA3_E3VCB0K02GTKSS JOA3_E3VCB0K02I4X0Z JOA4_E5W9ZWM01EKH98 JOA5_E5W9ZWM02H19HW
ACTR10	ACTR10	14	57739399	57744406	gt_ag	JAB2_ESJ6S1K02ISRWX JAB3_E4QP0ZC01CACCK JAB4_E6138SN01AKVSC JAB4_E6138SN01ASLZN JAB4_E6138SN01AVUEH JAB5_E6138SN02F2Y6I JOB2_ERTYMEZ01EMTQA JOB2_ERTYMEZ01EZLQU JAA4_E6X9J9101AG9X9 JAA4_E6X9J9101B33UQ JAA4_E6X9J9101DGXDV JAA5_E6X9J9102G3LRT JAA5_E6X9J9102IMAGQ JOA3_E3VCB0K02FYGX6 JOA3_E3VCB0K02GTKSS JOA3_E3VCB0K02I4X0Z JOA4_E5W9ZWM01EKH98 JOA5_E5W9ZWM02H19HW
ACTR10	ACTR10	14	57744490	57745469	gt_ag	JAB2_ESJ6S1K02ISRWX JAB3_E4QP0ZC01CACCK JAB4_E6138SN01AVUEH JAB5_E6138SN02F2Y6I JAB5_E6138SN02GFTOG JAB7_E56FR8H02HEWLD JOB2_ERTYMEZ01EMTQA JOB2_ERTYMEZ01EZLQU JOB3_E3VCB0K01C8UDO JAA4_E6X9J9101AG9X9 JAA4_E6X9J9101B33UQ JAA4_E6X9J9101C5PPE JAA4_E6X9J9101CEU5V JAA4_E6X9J9101DGXDV JOA3_E3VCB0K02FNZ2K JOA3_E3VCB0K02FYGX6 JOA3_E3VCB0K02GTKSS
ACTR10	ACTR10	14	57745579	57747762	gt_ag	JAB1_ER85B5302FV3NR JAB1_ER85B5302IDD5B JAB2_ESJ6S1K02ISRWX JAB3_E4QP0ZC01CACCK JAB4_E6138SN01AVUEH JAB5_E6138SN02GFTOG JAB7_E56FR8H02HEWLD JAB7_E56FR8H02HZYOA JOB3_E3VCB0K01C8UDO JAA4_E6X9J9101B0S6M JAA4_E6X9J9101BDQBC JAA4_E6X9J9101C5PPE JAA4_E6X9J9101C32DV JAA4_E6X9J9101CEU5V JAA4_E6X9J9101CIOE7 JAA4_E6X9J9101CKPCO JAA4_E6X9J9101COIIJ JAA4_E6X9J9101DAOYN JAA4_E6X9J9101ESC4L JAA5_E6X9J9102G8N90…
ACTR10	ACTR10	14	57750170	57751675	gt_ag	JAB1_ER85B5302FV3NR JAB1_ER85B5302IDD5B JAB3_E4QP0ZC01EWL9S JAB4_E6138SN01A3ZEC JAB4_E6138SN01CQHZX JAB4_E6138SN01CWKVT JAB5_E6138SN02HTISA JAB7_E56FR8H02IXB8Z JAB7_E56FR8H02IXIKH JOB2_ERTYMEZ01EXP54 JOB2_ERTYMEZ01EZ6RT JOB3_E3VCB0K01BO6CQ JOB3_E3VCB0K01EGEL6 JOB4_E54PARH01BB0N3 JOB5_E54PARH02F6SLV JOB5_E54PARH02G80XO JOB5_E54PARH02GI4WP JAA1_ER85B5301D3LSE JAA2_ESJ6S1K01BRN8J JAA2_ESJ6S1K01DEPNR…
ACTR10	ACTR10	14	57751756	57756164	gt_ag	JAB1_ER85B5302HP65C JAB3_E4QP0ZC01EWL9S JAB4_E6138SN01A3ZEC JAB4_E6138SN01CQHZX JAB4_E6138SN01CWKVT JAB5_E6138SN02HTISA JAB7_E56FR8H02IXB8Z JAB7_E56FR8H02IXIKH JOB2_ERTYMEZ01EXP54 JOB2_ERTYMEZ01EZ6RT JOB3_E3VCB0K01BO6CQ JOB3_E3VCB0K01EGEL6 JOB4_E54PARH01BB0N3 JOB5_E54PARH02F6SLV JOB5_E54PARH02F6YXH JOB5_E54PARH02G80XO JOB5_E54PARH02GI4WP JAA1_ER85B5301D3LSE JAA1_ER85B5301ERIRR JAA2_ESJ6S1K01BRN8J…
ACTR10	ACTR10	14	57756201	57760092	gt_ag	JAB1_ER85B5302HP65C JAB4_E6138SN01A3ZEC JAB4_E6138SN01CQHZX JAB5_E6138SN02FU35V JAB5_E6138SN02HTISA JAB7_E56FR8H02IXB8Z JAB7_E56FR8H02IXIKH JOB3_E3VCB0K01BO6CQ JOB3_E3VCB0K01EGEL6 JOB4_E54PARH01BB0N3 JOB5_E54PARH02F6SLV JOB5_E54PARH02F6YXH JAA1_ER85B5301D3LSE JAA1_ER85B5301ERIRR JAA4_E6X9J9101B38U9 JAA4_E6X9J9101BIP9H JAA4_E6X9J9101BXZ90 JAA5_E6X9J9102F2PUS JAA5_E6X9J9102F2V6E JAA5_E6X9J9102FZDJ5…
ACTR10	ACTR10	14	57760173	57760253	gt_ag	JAB1_ER85B5302HP65C JAB5_E6138SN02FU35V JAB7_E56FR8H02IXB8Z JAB7_E56FR8H02IXIKH JOB3_E3VCB0K01ATTAG JOB3_E3VCB0K01BO6CQ JOB3_E3VCB0K01D0BFR JOB3_E3VCB0K01EVJIB JOB4_E54PARH01BB0N3 JOB5_E54PARH02F6SLV JOB5_E54PARH02F6YXH JAA1_ER85B5301D3LSE JAA1_ER85B5301ERIRR JAA2_ESJ6S1K01ARIC2 JAA2_ESJ6S1K01DEPNR JAA5_E6X9J9102GHESK JOA2_ERTYMEZ02F66M5 JOA2_ERTYMEZ02HKGXI JOA3_E3VCB0K02G8TO4
ACTR10	ACTR10	14	57760328	57766869	gt_ag	JAB2_ESJ6S1K02H48TK JAB5_E6138SN02FU35V JAB6_E56FR8H01BHS3G JAB6_E56FR8H01CW7ZR JAB7_E56FR8H02I58PR JAB7_E56FR8H02J4RO5 JOB3_E3VCB0K01ATTAG JOB3_E3VCB0K01D0BFR JOB3_E3VCB0K01EVJIB JOB4_E54PARH01BQBGT JAA2_ESJ6S1K01ARIC2 JAA5_E6X9J9102GHESK JOA3_E3VCB0K02F1YQW JOA3_E3VCB0K02G8TO4 JOA4_E5W9ZWM01EFLZQ
ACTR10	ACTR10	14	57766952	57768536	gt_ag	JAB2_ESJ6S1K02F6BRC JAB2_ESJ6S1K02GDZ8H JAB2_ESJ6S1K02H3OVE JAB2_ESJ6S1K02H48TK JAB2_ESJ6S1K02HX8RU JAB2_ESJ6S1K02JJAZF JAB2_ESJ6S1K02JPOUA JAB4_E6138SN01BHJXT JAB4_E6138SN01CWKVT JAB4_E6138SN01DSDUQ JAB5_E6138SN02HY9ER JAB6_E56FR8H01BHS3G JAB6_E56FR8H01CW7ZR JAB7_E56FR8H02I58PR JAB7_E56FR8H02J4RO5 JAB7_E56FR8H02JRXIF JOB3_E3VCB0K01ATTAG JOB3_E3VCB0K01D0BFR JOB3_E3VCB0K01EVJIB JOB4_E54PARH01BQBGT…
ACTR10	ACTR10	14	57768739	57770840	gt_ag	JAB1_ER85B5302FMQOM JAB1_ER85B5302HU51T JAB2_ESJ6S1K02GDZ8H JAB2_ESJ6S1K02JYPC8 JAB4_E6138SN01DFYI1 JAB4_E6138SN01DSDUQ JAB5_E6138SN02HETGW JAB5_E6138SN02HY9ER JAB5_E6138SN02I15MD JAB6_E56FR8H01DB4IV JOB2_ERTYMEZ01DZR4G JOB3_E3VCB0K01A4JN1 JOB3_E3VCB0K01A4PZN JOB3_E3VCB0K01C9GIY JOB3_E3VCB0K01EDA8Q JOB4_E54PARH01CSJ5S JOB5_E54PARH02GPVS6 JOB5_E54PARH02HN5CJ JOB5_E54PARH02IMDLQ JAA1_ER85B5301BNRKN…
ACTR1A	ACTR1A	10	104230878	104230713	gt_ag	JAB4_E6138SN01CR56I JAB6_E56FR8H01APAZ4 JAB7_E56FR8H02GPYKX JOB2_ERTYMEZ01A446C JOB3_E3VCB0K01BFG9P JOB3_E3VCB0K01BLQTS JOB3_E3VCB0K01DA3BS JOB3_E3VCB0K01EA19Q JOB4_E54PARH01A5ZKS JOB5_E54PARH02GU9IP JOB5_E54PARH02HKLQD JAA4_E6X9J9101D40GT JAA4_E6X9J9101DUV4D JAA5_E6X9J9102JFOLG JOA3_E3VCB0K02INCY9 JOA5_E5W9ZWM02F0J6J JOA5_E5W9ZWM02GRI06
ACTR1A	ACTR1A	10	104231583	104230920	gt_ag	JAB4_E6138SN01CR56I JAB6_E56FR8H01APAZ4 JAB7_E56FR8H02GPYKX JOB2_ERTYMEZ01A446C JOB3_E3VCB0K01BFG9P JOB3_E3VCB0K01BLQTS JOB3_E3VCB0K01DA3BS JOB3_E3VCB0K01EA19Q JOB4_E54PARH01A5ZKS JOB5_E54PARH02GU9IP JOB5_E54PARH02HKLQD JOB5_E54PARH02IZ2YS JAA4_E6X9J9101D40GT JAA4_E6X9J9101DUV4D JAA5_E6X9J9102JFOLG JOA3_E3VCB0K02INCY9 JOA5_E5W9ZWM02GRI06 JOA5_E5W9ZWM02HIXEI
ACTR1A	ACTR1A	10	104231747	104231646	gt_ag	JAB4_E6138SN01CR56I JAB6_E56FR8H01APAZ4 JAB7_E56FR8H02GPYKX JOB2_ERTYMEZ01A446C JOB3_E3VCB0K01BFG9P JOB3_E3VCB0K01BLQTS JOB3_E3VCB0K01BQNGD JOB4_E54PARH01A5ZKS JOB5_E54PARH02HKLQD JOB5_E54PARH02IZ2YS JAA4_E6X9J9101DUV4D JOA3_E3VCB0K02INCY9 JOA4_E5W9ZWM01ETVPV JOA5_E5W9ZWM02GRI06 JOA5_E5W9ZWM02HIXEI
ACTR1A	ACTR1A	10	104232757	104231923	gt_ag	JAB5_E6138SN02JZKUU JOB2_ERTYMEZ01BEYPO JOB2_ERTYMEZ01EOTWE JOB3_E3VCB0K01BQNGD JOB3_E3VCB0K01CRP4Y JOB3_E3VCB0K01EUGUB JOB4_E54PARH01BDHFW JOB5_E54PARH02I2QMV JOA3_E3VCB0K02GX36V JOA4_E5W9ZWM01A3OI9 JOA4_E5W9ZWM01ETVPV
ACTR1A	ACTR1A	10	104233906	104232851	gt_ag	JAB5_E6138SN02FH6JH JAB5_E6138SN02IDGSX JAB5_E6138SN02JZKUU JOB2_ERTYMEZ01BEYPO JOB2_ERTYMEZ01EOTWE JOB3_E3VCB0K01EUGUB
ACTR1A	ACTR1A	10	104235355	104234124	gt_ag	JAB3_E4QP0ZC01BZR9W JAB4_E6138SN01EGUFM JAB5_E6138SN02GC5TO JAB7_E56FR8H02H98UP JOB2_ERTYMEZ01DPPFA JOB3_E3VCB0K01AZSAM JOB3_E3VCB0K01CGUNB JOB4_E54PARH01CT4ZO JOB5_E54PARH02HEZ3Y JAA4_E6X9J9101BFYJK
ACTR1A	ACTR1A	10	104237896	104235481	gt_ag	JAB3_E4QP0ZC01CXEL0 JAB5_E6138SN02GC5TO JAB5_E6138SN02J2TEI JAB7_E56FR8H02H98UP JOB2_ERTYMEZ01AWAAN JOB3_E3VCB0K01C9V5B JOB5_E54PARH02HEZ3Y JAA4_E6X9J9101BFYJK JOA3_E3VCB0K02H2WRY JOA5_E5W9ZWM02IEFOO
ACTR1A	ACTR1A	10	104238809	104238023	gt_ag	JAB3_E4QP0ZC01CXEL0 JAB5_E6138SN02GVCLP JAB5_E6138SN02J2TEI JOB2_ERTYMEZ01CJ17W JOB2_ERTYMEZ01DUOK9 JOB3_E3VCB0K01C9V5B JOB3_E3VCB0K01D4PS3 JOB3_E3VCB0K01DC34N JOB4_E54PARH01EP7QV JAA3_E4QP0ZC02F8XC1 JOA1_ERDI6OO02GFEGI JOA3_E3VCB0K02H2WRY JOA5_E5W9ZWM02IEFOO
ACTR1A	ACTR1A	10	104240295	104238886	gt_ag	JAB5_E6138SN02GVCLP JOB2_ERTYMEZ01CJ17W JOB2_ERTYMEZ01DUOK9 JOB2_ERTYMEZ01ENQQN JOB3_E3VCB0K01C9V5B JOB3_E3VCB0K01D4PS3 JOB3_E3VCB0K01DC34N JOB4_E54PARH01DKFE3 JOB4_E54PARH01EP7QV JAA4_E6X9J9101CLQLJ JOA1_ERDI6OO02GFEGI JOA3_E3VCB0K02H2WRY
ACTR1A	ACTR1A	10	104252346	104240361	gt_ag	JOB2_ERTYMEZ01CJ17W JOB2_ERTYMEZ01DUOK9 JOB2_ERTYMEZ01ENQQN JOB3_E3VCB0K01D4PS3 JOB3_E3VCB0K01DC34N JOB4_E54PARH01DKFE3 JOB4_E54PARH01EP7QV JAA4_E6X9J9101CLQLJ JOA1_ERDI6OO02GFEGI JOA4_E5W9ZWM01BDG7O
ACTR1B	ACTR1B	2	97640046	97639856	gt_ag	JAB2_ESJ6S1K02I3MBQ JAB4_E6138SN01ETVHU JOB2_ERTYMEZ01BTPK0 JOB3_E3VCB0K01CZRYI JOB3_E3VCB0K01D1Y9G JOB3_E3VCB0K01EPVOU JOB4_E54PARH01CJYLL JOB5_E54PARH02FTKVJ JOB5_E54PARH02HF3HB JOA4_E5W9ZWM01CF8FE JOA5_E5W9ZWM02H3F10
ACTR1B	ACTR1B	2	97640342	97640088	gt_ag	JAB2_ESJ6S1K02I3MBQ JAB4_E6138SN01DBPHO JAB4_E6138SN01ETVHU JOB2_ERTYMEZ01BTPK0 JOB3_E3VCB0K01CZRYI JOB3_E3VCB0K01D1Y9G JOB3_E3VCB0K01EK8W5 JOB3_E3VCB0K01EPVOU JOB4_E54PARH01BGQCF JOB4_E54PARH01CJYLL JOB5_E54PARH02FTKVJ JOB5_E54PARH02HF3HB JOA3_E3VCB0K02ID1B9 JOA5_E5W9ZWM02H3F10
ACTR1B	ACTR1B	2	97640837	97640405	gt_ag	JAB4_E6138SN01DBPHO JAB4_E6138SN01ETVHU JOB2_ERTYMEZ01BTPK0 JOB3_E3VCB0K01CY50I JOB3_E3VCB0K01D1Y9G JOB3_E3VCB0K01EK8W5 JOB3_E3VCB0K01EPVOU JOB4_E54PARH01AQHAJ JOB4_E54PARH01BGQCF JOB4_E54PARH01CJYLL JOB5_E54PARH02FTKVJ JOB5_E54PARH02HF3HB JOA3_E3VCB0K02ID1B9 JOA4_E5W9ZWM01AJFUT JOA4_E5W9ZWM01CI5VK JOA5_E5W9ZWM02H3F10
ACTR1B	ACTR1B	2	97641118	97641013	gt_ag	JOB2_ERTYMEZ01EL4XH JOB3_E3VCB0K01A7VRD JOB3_E3VCB0K01A80BP JOB3_E3VCB0K01CY50I JOB3_E3VCB0K01EU4EL JOB4_E54PARH01AQHAJ JOB4_E54PARH01CZHH0 JAA2_ESJ6S1K01B350A JOA2_ERTYMEZ02F3W1Z JOA2_ERTYMEZ02FYH96 JOA2_ERTYMEZ02J3VRA JOA3_E3VCB0K02ID1B9 JOA4_E5W9ZWM01AJFUT
ACTR1B	ACTR1B	2	97641321	97641212	gt_ag	JAB2_ESJ6S1K02HY68E JAB4_E6138SN01BADFP JAB5_E6138SN02JQ0ES JOB2_ERTYMEZ01EL4XH JOB3_E3VCB0K01A7VRD JOB3_E3VCB0K01A80BP JOB3_E3VCB0K01CO7CH JOB3_E3VCB0K01EU4EL JOB4_E54PARH01CZHH0 JOB5_E54PARH02IIC7R JAA2_ESJ6S1K01B350A JOA2_ERTYMEZ02F3W1Z JOA2_ERTYMEZ02FYH96 JOA2_ERTYMEZ02JZUEB JOA3_E3VCB0K02F0M0B JOA3_E3VCB0K02HRJTW JOA4_E5W9ZWM01A2HIC
ACTR1B	ACTR1B	2	97641773	97641539	gt_ag	JAB6_E56FR8H01A3I82 JAB6_E56FR8H01D9OI7 JAB6_E56FR8H01DYDYV JAB7_E56FR8H02G9NRC JOB2_ERTYMEZ01D466P JOB2_ERTYMEZ01EAD4G JOB4_E54PARH01B4S0W JOB5_E54PARH02GW7HX JAA4_E6X9J9101DOF0X JOA2_ERTYMEZ02GQ5MI
ACTR1B	ACTR1B	2	97642246	97641899	gt_ag	JAB6_E56FR8H01D9OI7 JOB2_ERTYMEZ01D466P JOB4_E54PARH01B4S0W JAA4_E6X9J9101DOF0X JOA2_ERTYMEZ02GQ5MI JOA4_E5W9ZWM01A8FSK JOA5_E5W9ZWM02JHP0D
ACTR1B	ACTR1B	2	97644776	97643542	gt_ag	JAB5_E6138SN02G9RQK JOA3_E3VCB0K02H10YQ JOA3_E3VCB0K02I8IJK JOA4_E5W9ZWM01B8VZ9
ACTR1B	ACTR1B	2	97646737	97644842	gt_ag	JAB5_E6138SN02G9RQK JOA3_E3VCB0K02H10YQ JOA3_E3VCB0K02I8IJK JOA3_E3VCB0K02I9BF7 JOA4_E5W9ZWM01B8VZ9
ACTR2	ACTR2	2	65308596	65320489	gt_ag	JAB1_ER85B5302HMVLD JAB3_E4QP0ZC01BYDKY JAB4_E6138SN01A6MAW JAB4_E6138SN01A78AH JAB4_E6138SN01BGMHS JAB4_E6138SN01C7QGW JAB4_E6138SN01CHTBB JAB4_E6138SN01CQTHH JAB4_E6138SN01D5LI6 JAB4_E6138SN01EJI6B JAB5_E6138SN02FJ62P JAB5_E6138SN02FZACO JAB5_E6138SN02G6Z3D JAB5_E6138SN02G64F9 JAB5_E6138SN02GBUYC JAB5_E6138SN02GV8K5 JAB5_E6138SN02GX54B JAB5_E6138SN02H5WW6 JAB5_E6138SN02H45ZE JAB5_E6138SN02HD54J…
ACTR2	ACTR2	2	65320601	65322686	gt_ag	JAB4_E6138SN01EJR9I JAB5_E6138SN02G12GS JAB5_E6138SN02GX54B JAB5_E6138SN02HD54J JAB5_E6138SN02JWD73
ACTR2	ACTR2	2	65320601	65327161	gt_ag	JAB1_ER85B5302F421S JAB1_ER85B5302GO3XA JAB2_ESJ6S1K02FSQIX JAB2_ESJ6S1K02GQPXS JAB2_ESJ6S1K02H52CO JAB2_ESJ6S1K02J25ZK JAB3_E4QP0ZC01BYDKY JAB3_E4QP0ZC01EP90H JAB4_E6138SN01A6MAW JAB4_E6138SN01A7UWH JAB4_E6138SN01AE2RZ JAB4_E6138SN01C7QGW JAB4_E6138SN01CHTBB JAB4_E6138SN01D5LI6 JAB5_E6138SN02FZACO JAB5_E6138SN02H5WW6 JAB5_E6138SN02H45ZE JAB5_E6138SN02HE4C9 JAB5_E6138SN02I9MOL JAB5_E6138SN02JA5IM…
ACTR2	ACTR2	2	65322702	65327161	gt_ag	JAB4_E6138SN01EJR9I JAB4_E6138SN01EVO5B JAB5_E6138SN02F9I45 JAB5_E6138SN02G12GS JAB5_E6138SN02GX54B JAB5_E6138SN02HD54J JAB5_E6138SN02JWD73
ACTR2	ACTR2	2	65327378	65331664	gt_ag	JAB2_ESJ6S1K02F12LO JAB2_ESJ6S1K02GI4QM JAB2_ESJ6S1K02IVC43 JAB4_E6138SN01CSIS5 JAB4_E6138SN01DMC0J JAB4_E6138SN01EJR9I JAB4_E6138SN01ELQZL JAB5_E6138SN02F2WWG JAB5_E6138SN02GGHGP JAB5_E6138SN02I6W8B JAA1_ER85B5301ESGQR JAA2_ESJ6S1K01EKB6Y JAA3_E4QP0ZC02F2FI0 JAA4_E6X9J9101AW9BV JAA4_E6X9J9101BAMMY JAA4_E6X9J9101CLVWK JAA4_E6X9J9101CQNJV JAA4_E6X9J9101DGBWA JAA4_E6X9J9101EQAU0 JAA5_E6X9J9102F8MKB…
ACTR2	ACTR2	2	65331738	65334365	gt_ag	JAB1_ER85B5302F3UWK JAB2_ESJ6S1K02F12LO JAB2_ESJ6S1K02GI4QM JAB2_ESJ6S1K02IVC43 JAB4_E6138SN01CSIS5 JAB4_E6138SN01ELQZL JAB5_E6138SN02F2WWG JAB5_E6138SN02GGHGP JAB5_E6138SN02I6W8B JOB3_E3VCB0K01B0RGJ JOB5_E54PARH02GE9ZS JAA1_ER85B5301EKDMB JAA2_ESJ6S1K01EKB6Y JAA3_E4QP0ZC02F2FI0 JAA3_E4QP0ZC02HNATC JAA3_E4QP0ZC02IWXF6 JAA4_E6X9J9101CLVWK JAA4_E6X9J9101CQNJV JAA4_E6X9J9101DGBWA JAA4_E6X9J9101ES047…
ACTR2	ACTR2	2	65334503	65336182	gt_ag	JAB1_ER85B5302F3UWK JAB2_ESJ6S1K02F0IDQ JAB4_E6138SN01DTQZX JAB4_E6138SN01EI4JT JAB5_E6138SN02GI8SG JAB5_E6138SN02GUVCE JAB5_E6138SN02GYMMT JAB5_E6138SN02HP27E JAB5_E6138SN02JBRNG JOB2_ERTYMEZ01AR2IT JOB3_E3VCB0K01B0RGJ JOB3_E3VCB0K01CCCEV JOB3_E3VCB0K01CCIQD JOB3_E3VCB0K01CEAUU JOB3_E3VCB0K01CW6XE JOB5_E54PARH02GE9ZS JAA1_ER85B5301DCDML JAA1_ER85B5301EKDMB JAA2_ESJ6S1K01DXFK5 JAA2_ESJ6S1K01EHO7T…
ACTR2	ACTR2	2	65336333	65341884	gt_ag	JAB1_ER85B5302HJQJX JAB1_ER85B5302JPHFW JAB2_ESJ6S1K02HUCSW JAB2_ESJ6S1K02HWL4Q JAB2_ESJ6S1K02JNWC5 JAB3_E4QP0ZC01CK2K0 JAB4_E6138SN01DTQZX JAB5_E6138SN02F8M97 JAB5_E6138SN02GI8SG JAB5_E6138SN02GYMMT JAB5_E6138SN02JB2I1 JAB5_E6138SN02JBRNG JOB3_E3VCB0K01CEAUU JOB3_E3VCB0K01CQ9XL JOB3_E3VCB0K01CW6XE JOB5_E54PARH02HDAB3 JAA2_ESJ6S1K01DXFK5 JAA3_E4QP0ZC02HK5YX JAA3_E4QP0ZC02IMHIF JAA3_E4QP0ZC02IO1UW…
ACTR2	ACTR2	2	65342031	65345680	gt_ag	JAB1_ER85B5302F4HTT JAB1_ER85B5302HJQJX JAB1_ER85B5302HLVTI JAB1_ER85B5302JPHFW JAB2_ESJ6S1K02HUCSW JAB2_ESJ6S1K02HWL4Q JAB2_ESJ6S1K02JAJ7Q JAB2_ESJ6S1K02JNWC5 JAB3_E4QP0ZC01CF6CX JAB3_E4QP0ZC01CJ3Y0 JAB3_E4QP0ZC01CK2K0 JAB4_E6138SN01BTQGD JAB4_E6138SN01D7EOF JAB5_E6138SN02FPOVQ JAB5_E6138SN02GMO3M JAB5_E6138SN02GSWMC JAB5_E6138SN02GYSU0 JAB5_E6138SN02IWBOL JAB6_E56FR8H01CGUKU JAB6_E56FR8H01CQ83W…
ACTR2	ACTR2	2	65345814	65349201	gt_ag	JAB1_ER85B5302HLVTI JAB2_ESJ6S1K02F0NAV JAB3_E4QP0ZC01CF6CX JAB3_E4QP0ZC01CJ3Y0 JAB3_E4QP0ZC01EEZ9O JAB4_E6138SN01BTQGD JAB4_E6138SN01D7EOF JAB4_E6138SN01D51EX JAB5_E6138SN02GTP7L JAB5_E6138SN02GYSU0 JAB5_E6138SN02JCQK0 JAB5_E6138SN02JIPQG JAB6_E56FR8H01CWERX JOB5_E54PARH02IGHQD JAA2_ESJ6S1K01B8PFL JAA2_ESJ6S1K01EIXIK JAA3_E4QP0ZC02G0VUU JAA3_E4QP0ZC02GE09E JAA4_E6X9J9101BDEN3 JAA4_E6X9J9101BK6HI…
ACTR3	ACTR3	2	114364371	114387218	gt_ag	JAB2_ESJ6S1K02HMLSF JAB2_ESJ6S1K02IM9VG JAB4_E6138SN01BSX0M JAB4_E6138SN01D25GP JAB4_E6138SN01DLTHX JAB5_E6138SN02FNIW2 JAB5_E6138SN02HZ262 JAB7_E56FR8H02HBB4N JOB2_ERTYMEZ01D3AJ8 JOB3_E3VCB0K01CM1JT JOB4_E54PARH01BVR0A JOB4_E54PARH01EFUAC JAA4_E6X9J9101B8SSQ JAA4_E6X9J9101DO07S JAA4_E6X9J9101EJH6F JAA5_E6X9J9102FU1DM JOA4_E5W9ZWM01A8Y26
ACTR3	ACTR3	2	114387275	114390930	gt_ag	JAB2_ESJ6S1K02H7ZQV JAB2_ESJ6S1K02HMLSF JAB2_ESJ6S1K02HS0FD JAB2_ESJ6S1K02IM9VG JAB4_E6138SN01BSX0M JAB4_E6138SN01D25GP JAB4_E6138SN01DLTHX JAB5_E6138SN02FNIW2 JAB5_E6138SN02HZ262 JAB7_E56FR8H02I99MY JOB3_E3VCB0K01CM1JT JOB4_E54PARH01BVR0A JOB4_E54PARH01EFUAC JAA4_E6X9J9101B8SSQ JAA4_E6X9J9101DO07S JAA5_E6X9J9102F76WH JAA5_E6X9J9102FU1DM JAA5_E6X9J9102FU21K JAA5_E6X9J9102HOCYU JOA2_ERTYMEZ02H8Z49…
ACTR3	ACTR3	2	114391056	114401391	gt_ag	JAB2_ESJ6S1K02H7ZQV JAB4_E6138SN01BSX0M JAB4_E6138SN01DLTHX JAB5_E6138SN02F40CX JAB5_E6138SN02FNIW2 JAB5_E6138SN02HZ262 JAB7_E56FR8H02I99MY JOB1_ERDI6OO01CQIBL JOB3_E3VCB0K01BJIP3 JOB3_E3VCB0K01CMTBM JOB3_E3VCB0K01EMO7K JAA3_E4QP0ZC02H6UJ0 JAA4_E6X9J9101DO07S JAA5_E6X9J9102F76WH JAA5_E6X9J9102FH6JN JAA5_E6X9J9102FU1DM JAA5_E6X9J9102FU21K JAA5_E6X9J9102H5BMI JAA5_E6X9J9102HOCYU JAA5_E6X9J9102J34EK…
ACTR3	ACTR3	2	114401503	114405347	gt_ag	JAB3_E4QP0ZC01CHKVO JAB5_E6138SN02F40CX JAB5_E6138SN02HCYH4 JAB5_E6138SN02IPM5X JAB5_E6138SN02JF57V JAB6_E56FR8H01AKWBN JAB7_E56FR8H02FQCN8 JOB1_ERDI6OO01CQIBL JOB3_E3VCB0K01A54YW JOB3_E3VCB0K01AL3N0 JOB3_E3VCB0K01BJIP3 JOB3_E3VCB0K01CC7MY JOB3_E3VCB0K01CMTBM JOB3_E3VCB0K01EMO7K JOB4_E54PARH01E3TEG JOB5_E54PARH02GUACX JAA1_ER85B5301CF0KZ JAA2_ESJ6S1K01AWTHU JAA3_E4QP0ZC02H6UJ0 JAA4_E6X9J9101BX49N…
ACTR3	ACTR3	2	114405444	114408325	gt_ag	JAB3_E4QP0ZC01CHKVO JAB4_E6138SN01A2OJ5 JAB4_E6138SN01AR8GV JAB4_E6138SN01C9UD0 JAB4_E6138SN01CTHGO JAB4_E6138SN01EH4EK JAB4_E6138SN01EHZAI JAB5_E6138SN02HCYH4 JAB5_E6138SN02HP110 JAB5_E6138SN02IC5H1 JAB5_E6138SN02IPM5X JAB5_E6138SN02JF57V JAB5_E6138SN02JJTCV JAB6_E56FR8H01AKWBN JAB7_E56FR8H02FQCN8 JOB3_E3VCB0K01A54YW JOB3_E3VCB0K01AL3N0 JOB3_E3VCB0K01CC7MY JOB3_E3VCB0K01D98HP JOB4_E54PARH01B2GRF…
ACTR3	ACTR3	2	114408434	114414005	gt_ag	JAB1_ER85B5302FS71J JAB1_ER85B5302HH3Q6 JAB2_ESJ6S1K02F2BEO JAB2_ESJ6S1K02HYLFA JAB3_E4QP0ZC01CHKVO JAB3_E4QP0ZC01EBC0M JAB4_E6138SN01A2OJ5 JAB4_E6138SN01AR8GV JAB4_E6138SN01BYKWC JAB4_E6138SN01C9UD0 JAB4_E6138SN01CTHGO JAB4_E6138SN01EH4EK JAB4_E6138SN01EHZAI JAB5_E6138SN02FPMVJ JAB5_E6138SN02FWNF3 JAB5_E6138SN02HP110 JAB5_E6138SN02IBAG8 JAB5_E6138SN02IC5H1 JAB5_E6138SN02JJTCV JAB5_E6138SN02JPHL4…
ACTR3	ACTR3	2	114414150	114416232	gt_ag	JAB1_ER85B5302FTGT9 JAB1_ER85B5302HH3Q6 JAB2_ESJ6S1K02F2BEO JAB2_ESJ6S1K02HYLFA JAB3_E4QP0ZC01EBC0M JAB4_E6138SN01C50BU JAB4_E6138SN01CWMVW JAB5_E6138SN02FPMVJ JAB5_E6138SN02FWNF3 JAB5_E6138SN02GPIVX JAB5_E6138SN02IBAG8 JAB5_E6138SN02JZSR3 JAB6_E56FR8H01DBY1F JAB6_E56FR8H01DEOLW JAB7_E56FR8H02HXAA2 JOB5_E54PARH02FMR2Y JAA1_ER85B5301AKYM6 JAA1_ER85B5301AR8LW JAA1_ER85B5301CSDUB JAA1_ER85B5301EDIZE…
ACTR3	ACTR3	2	114416407	114425525	gt_ag	JAB1_ER85B5302FOHW0 JAB1_ER85B5302GDY54 JAB1_ER85B5302GG7AS JAB1_ER85B5302H8683 JAB2_ESJ6S1K02JIKLS JAB4_E6138SN01B44IP JAB4_E6138SN01CMS0B JAB5_E6138SN02GPIVX JAB5_E6138SN02HCEY1 JAB6_E56FR8H01DBY1F JAB7_E56FR8H02JLWJW JOB3_E3VCB0K01B9LHO JOB4_E54PARH01C53GQ JOB5_E54PARH02JIJPG JAA1_ER85B5301A1FWA JAA1_ER85B5301AUPAZ JAA1_ER85B5301B8MMC JAA1_ER85B5301BC1OO JAA1_ER85B5301BKDZ7 JAA1_ER85B5301BZA4O…
ACTR3	ACTR3	2	114425619	114425766	gt_ag	JAB1_ER85B5302FOHW0 JAB1_ER85B5302GDY54 JAB1_ER85B5302GG7AS JAB1_ER85B5302H8683 JAB1_ER85B5302JT69Y JAB4_E6138SN01B44IP JAB4_E6138SN01CMS0B JAB4_E6138SN01D9F3D JAB5_E6138SN02HCEY1 JAB7_E56FR8H02JLWJW JOB2_ERTYMEZ01ALMQB JOB3_E3VCB0K01C27NA JOB4_E54PARH01C53GQ JOB5_E54PARH02JIJPG JOB5_E54PARH02JX3ZR JAA1_ER85B5301A1FWA JAA1_ER85B5301AUPAZ JAA1_ER85B5301B3TLT JAA1_ER85B5301B8MMC JAA1_ER85B5301BC1OO…
ACTR3	ACTR3	2	114425893	114429669	gt_ag	JAB1_ER85B5302GWMHS JAB3_E4QP0ZC01B6RAV JAB3_E4QP0ZC01C2RDL JAB3_E4QP0ZC01DVC6J JAB4_E6138SN01A4UEY JAB4_E6138SN01ASR3M JAB4_E6138SN01B5ZF1 JAB4_E6138SN01BRLLE JAB4_E6138SN01BW245 JAB4_E6138SN01CMS0B JAB4_E6138SN01CQGAJ JAB4_E6138SN01D2FXH JAB4_E6138SN01D02MW JAB4_E6138SN01D9F3D JAB4_E6138SN01DIXSX JAB4_E6138SN01DL00D JAB5_E6138SN02FIS2Q JAB5_E6138SN02GCYDT JAB5_E6138SN02GFGK6 JAB5_E6138SN02H4U2B…
ACTR3	ACTR3	2	114429754	114431406	gt_ag	JAB1_ER85B5302GPHE9 JAB1_ER85B5302GWMHS JAB2_ESJ6S1K02GW228 JAB2_ESJ6S1K02IHUV3 JAB2_ESJ6S1K02IK46D JAB3_E4QP0ZC01APHOW JAB3_E4QP0ZC01AQB1I JAB3_E4QP0ZC01B6RAV JAB3_E4QP0ZC01C2RDL JAB3_E4QP0ZC01DVC6J JAB4_E6138SN01A4UEY JAB4_E6138SN01ASR3M JAB4_E6138SN01B5ZF1 JAB4_E6138SN01BRLLE JAB4_E6138SN01BW245 JAB4_E6138SN01CQGAJ JAB4_E6138SN01D2FXH JAB4_E6138SN01D02MW JAB4_E6138SN01DIXSX JAB4_E6138SN01DL00D…
ACTR3B	ACTR3B	7	152087945	152111204	gt_ag	JOB2_ERTYMEZ01BJ8SS JOB5_E54PARH02F2ER9 JAA2_ESJ6S1K01D8Q52
ACTR3B	ACTR3B	7	152111261	152128548	gt_ag	JAB6_E56FR8H01EDYHT JOB2_ERTYMEZ01BJ8SS JOB5_E54PARH02F2ER9 JAA2_ESJ6S1K01D8Q52
ACTR3B	ACTR3B	7	152128674	152129638	gt_ag	JAB4_E6138SN01B3BW7 JAB6_E56FR8H01EDYHT JAA2_ESJ6S1K01D8Q52 JOA1_ERDI6OO02G5GS5
ACTR3B	ACTR3B	7	152129750	152142567	gt_ag	JAB6_E56FR8H01DW480 JAA5_E6X9J9102HK2UZ
ACTR3B	ACTR3B	7	152142664	152144498	gt_ag	JAB5_E6138SN02IM6OP JAB6_E56FR8H01DW480 JAA5_E6X9J9102HK2UZ
ACTR3B	ACTR3B	7	152144607	152148316	gt_ag	JAB5_E6138SN02G1NK6 JAB5_E6138SN02IM6OP JAA4_E6X9J9101C8AKO JOA4_E5W9ZWM01COVY6
ACTR3B	ACTR3B	7	152148461	152151359	gt_ag	JAB5_E6138SN02G1NK6 JOB3_E3VCB0K01A346I JOA3_E3VCB0K02H4D8F JOA4_E5W9ZWM01C6W4I JOA4_E5W9ZWM01COVY6
ACTR3B	ACTR3B	7	152151534	152153047	gt_ag	JAB5_E6138SN02GG6PF JAA4_E6X9J9101CELQ6 JAA5_E6X9J9102HRE6K JOA3_E3VCB0K02H4D8F
ACTR3B	ACTR3B	7	152153141	152180143	gt_ag	JAB5_E6138SN02GG6PF
ACTR3B	ACTR3B	7	152180270	152181511	gt_ag	JAB4_E6138SN01BISKQ JAB4_E6138SN01BTC40 JAB4_E6138SN01D5A3S JAB5_E6138SN02FFDTR JOB5_E54PARH02FXMZ0
ACTR3B	ACTR3B	7	152181596	152182475	gt_ag	JAB4_E6138SN01BISKQ JAB4_E6138SN01BTC40 JAB4_E6138SN01D5A3S JAB5_E6138SN02FFDTR JOB5_E54PARH02FXMZ0
ACTR5	ACTR5	20	36810911	36812066	gt_ag	JAB2_ESJ6S1K02HRHPW
ACTR5	ACTR5	20	36814358	36817013	gt_ag	JOB5_E54PARH02GGL9Y JOA4_E5W9ZWM01D9P5U
ACTR5	ACTR5	20	36818097	36827458	gt_ag	JAB2_ESJ6S1K02I7VTJ JAA4_E6X9J9101ANYGX JAA4_E6X9J9101B78KD JAA4_E6X9J9101BIRN0 JAA4_E6X9J9101EEUYR JAA5_E6X9J9102I5BP6
ACTR5	ACTR5	20	36827576	36828294	gt_ag	JOB3_E3VCB0K01EQTNI JAA4_E6X9J9101ANYGX JAA4_E6X9J9101B78KD JAA4_E6X9J9101BIRN0 JAA4_E6X9J9101EEUYR JAA5_E6X9J9102I4YSV JAA5_E6X9J9102I5BP6 JOA3_E3VCB0K02GD0R6
ACTR5	ACTR5	20	36828435	36829520	gt_ag	JAB1_ER85B5302HHXMB JOB3_E3VCB0K01EQTNI JOA4_E5W9ZWM01DSUTH
ACTR5	ACTR5	20	36829654	36833615	gt_ag	JAB4_E6138SN01AYAPC JOA4_E5W9ZWM01DSUTH
ACTR6	ACTR6	12	99118829	99122848	gt_ag	JAB3_E4QP0ZC01D8VO4 JAB4_E6138SN01A6R7R JAB4_E6138SN01CSKUB JAB4_E6138SN01CW99E JAB4_E6138SN01DOXL0 JAB4_E6138SN01DZJIG JAB4_E6138SN01EVPKI JAB5_E6138SN02IZU2J JOB4_E54PARH01DTUMV JOB4_E54PARH01EF603 JOB5_E54PARH02FUESG JAA2_ESJ6S1K01DWLLP JAA4_E6X9J9101D26N6 JAA4_E6X9J9101EVVDE JAA5_E6X9J9102I3O9J JAA5_E6X9J9102JAFJ8 JAA5_E6X9J9102JETC8 JOA3_E3VCB0K02JB38X JOA4_E5W9ZWM01C6ZU2
ACTR6	ACTR6	12	99122967	99123584	gt_ag	JAB3_E4QP0ZC01D8VO4 JAB3_E4QP0ZC01E3ZBZ JAB4_E6138SN01A6R7R JAB4_E6138SN01BTEEM JAB4_E6138SN01CFOCO JAB4_E6138SN01CSJEP JAB4_E6138SN01CSKUB JAB4_E6138SN01CW99E JAB4_E6138SN01DOXL0 JAB4_E6138SN01DZJIG JAB4_E6138SN01EVPKI JAB5_E6138SN02FLS46 JAB5_E6138SN02G3QAD JAB5_E6138SN02G6PVD JAB5_E6138SN02HQPHY JAB5_E6138SN02IZU2J JAB5_E6138SN02JSYNS JOB4_E54PARH01DTUMV JOB4_E54PARH01EF603 JOB5_E54PARH02FUESG…
ACTR6	ACTR6	12	99123654	99125571	gt_ag	JAB2_ESJ6S1K02FZXDV JAB3_E4QP0ZC01D8VO4 JAB4_E6138SN01BTEEM JAB4_E6138SN01CFOCO JAB4_E6138SN01CW99E JAB4_E6138SN01DZJIG JAB5_E6138SN02G3QAD JAB5_E6138SN02G6PVD JAB5_E6138SN02HQPHY JAB7_E56FR8H02H5NVB JAB7_E56FR8H02JOB2S JOB4_E54PARH01AUOKE JOB4_E54PARH01EF603 JAA3_E4QP0ZC02H0QAL JAA4_E6X9J9101D0C63 JAA4_E6X9J9101D26N6 JAA4_E6X9J9101DHZIU JAA5_E6X9J9102FMA7A JAA5_E6X9J9102GCROC JAA5_E6X9J9102I3O9J…
ACTR6	ACTR6	12	99125696	99127981	gt_ag	JAB2_ESJ6S1K02FZXDV JAB3_E4QP0ZC01AL0PT JAB3_E4QP0ZC01E3ZBZ JAB4_E6138SN01A5U8B JAB4_E6138SN01CFOCO JAB4_E6138SN01CKHHO JAB4_E6138SN01EJU4Q JAB4_E6138SN01EUE2F JAB5_E6138SN02HQPHY JAB5_E6138SN02IHHIV JAB7_E56FR8H02H5NVB JAB7_E56FR8H02JOB2S JOB4_E54PARH01AUOKE JOB5_E54PARH02HWZ6S JAA4_E6X9J9101AI6YA JAA4_E6X9J9101BQ1LE JAA4_E6X9J9101EB9U3 JAA5_E6X9J9102FMA7A JAA5_E6X9J9102GCROC JAA5_E6X9J9102GZYOL…
ACTR6	ACTR6	12	99128118	99128203	gt_ag	JAB1_ER85B5302IS8S2 JAB3_E4QP0ZC01AL0PT JAB4_E6138SN01C5D3G JAB4_E6138SN01CKHHO JAB4_E6138SN01EJU4Q JAB4_E6138SN01EPCZH JAB4_E6138SN01EUE2F JAB5_E6138SN02F7SR0 JAB5_E6138SN02IHHIV JAB6_E56FR8H01DMXM6 JOB3_E3VCB0K01BBCMW JOB4_E54PARH01BD4PP JAA4_E6X9J9101AI6YA JAA4_E6X9J9101AYVUJ JAA4_E6X9J9101BQ1LE JAA4_E6X9J9101EB9U3 JAA5_E6X9J9102GZYOL JAA5_E6X9J9102IT63J JAA5_E6X9J9102IV861 JAA5_E6X9J9102J0DOE…
ACTR6	ACTR6	12	99128261	99130164	gt_ag	JAB1_ER85B5302IS8S2 JAB4_E6138SN01AMZ7S JAB4_E6138SN01BAEBS JAB4_E6138SN01BTADG JAB4_E6138SN01C0JE7 JAB4_E6138SN01C5D3G JAB4_E6138SN01D83YF JAB4_E6138SN01EJU4Q JAB4_E6138SN01EPCZH JAB5_E6138SN02F7SR0 JAB5_E6138SN02IAYVE JAB5_E6138SN02JTRNU JAB6_E56FR8H01DMXM6 JAB7_E56FR8H02G89N4 JAB7_E56FR8H02HI8V4 JOB3_E3VCB0K01BBCMW JOB4_E54PARH01BD4PP JAA3_E4QP0ZC02F270Z JAA4_E6X9J9101AYVUJ JAA4_E6X9J9101CK1QH…
ACTR6	ACTR6	12	99130264	99130358	gt_ag	JAB4_E6138SN01AMZ7S JAB4_E6138SN01B4ISP JAB4_E6138SN01BAEBS JAB4_E6138SN01BTADG JAB4_E6138SN01C0JE7 JAB4_E6138SN01CENBP JAB4_E6138SN01D83YF JAB4_E6138SN01EPCZH JAB5_E6138SN02F7SR0 JAB5_E6138SN02G6WEP JAB5_E6138SN02IAYVE JAB5_E6138SN02IHZ89 JAB5_E6138SN02JTRNU JAB6_E56FR8H01DMXM6 JAB7_E56FR8H02G89N4 JAB7_E56FR8H02HI8V4 JOB4_E54PARH01BD4PP JAA3_E4QP0ZC02F270Z JAA4_E6X9J9101A08T4 JAA4_E6X9J9101AYVUJ…
ACTR6	ACTR6	12	99130438	99136323	gt_ag	JAB4_E6138SN01AMZ7S JAB4_E6138SN01B4ISP JAB4_E6138SN01BAEBS JAB4_E6138SN01BTADG JAB4_E6138SN01CENBP JAB4_E6138SN01D83YF JAB5_E6138SN02G6WEP JAB5_E6138SN02IAYVE JAB5_E6138SN02IHZ89 JAB5_E6138SN02J084V JAB5_E6138SN02JTRNU JAA3_E4QP0ZC02F270Z JAA4_E6X9J9101A08T4 JAA4_E6X9J9101CK1QH JAA4_E6X9J9101DHF75 JAA5_E6X9J9102HF3U3
ACTR6	ACTR6	12	99136496	99137916	gt_ag	JAB4_E6138SN01BO63J JAB4_E6138SN01CN6DV JAB4_E6138SN01D6QG9 JAB4_E6138SN01D9T4E JAB5_E6138SN02FS726 JAB5_E6138SN02GJEXO JAB5_E6138SN02I63QN JAB5_E6138SN02IWST5 JAB5_E6138SN02J084V JAB5_E6138SN02JFAPS JAB6_E56FR8H01CPWEB JOB3_E3VCB0K01CTKV8 JOB3_E3VCB0K01DL6KT JOB4_E54PARH01CF840 JOB4_E54PARH01D5294 JAA2_ESJ6S1K01A7VTX JAA4_E6X9J9101BDK2T JAA5_E6X9J9102HIBZW JOA3_E3VCB0K02GF2X4
ACTR6	ACTR6	12	99138056	99141694	gt_ag	JAB3_E4QP0ZC01BLHUX JAB3_E4QP0ZC01CZX4W JAB3_E4QP0ZC01D3MDR JAB4_E6138SN01BO63J JAB4_E6138SN01C1U7U JAB4_E6138SN01CN6DV JAB4_E6138SN01D6QG9 JAB5_E6138SN02G4WEQ JAB5_E6138SN02GG64Q JAB5_E6138SN02GJEXO JAB5_E6138SN02GV1H6 JAB5_E6138SN02I1YFS JAB5_E6138SN02I63QN JAB5_E6138SN02IWST5 JAB5_E6138SN02JFAPS JAB6_E56FR8H01BXOJD JAB6_E56FR8H01CPWEB JAB6_E56FR8H01EY4D0 JAB7_E56FR8H02FKBSR JAB7_E56FR8H02GOMG7…
ACTR8	ACTR8	3	53879048	53877930	gt_ag	JAB5_E6138SN02IQIWR JOB5_E54PARH02G5O61 JOA4_E5W9ZWM01ETMCX
ACTR8	ACTR8	3	53880298	53879213	gt_ag	JAA4_E6X9J9101DYZTZ JOA2_ERTYMEZ02HVWD4 JOA4_E5W9ZWM01CDJOU
ACTR8	ACTR8	3	53881450	53880564	gt_ag	JOA3_E3VCB0K02GCRJG JOA4_E5W9ZWM01D7S4Q
ACTR8	ACTR8	3	53882098	53881592	gt_ag	JAA3_E4QP0ZC02JKFNX JOA4_E5W9ZWM01D7S4Q
ACTR8	ACTR8	3	53883277	53882195	gt_ag	JAA3_E4QP0ZC02JKFNX
ACTR8	ACTR8	3	53885014	53883432	gt_ag	JAA5_E6X9J9102JM4XT JOA4_E5W9ZWM01B3PEP
ACTR8	ACTR8	3	53885686	53885148	gt_ag	JAA2_ESJ6S1K01D3DE1 JAA5_E6X9J9102JM4XT JOA2_ERTYMEZ02JXR2Y
ACTR8	ACTR8	3	53886280	53885781	gt_ag	JAA2_ESJ6S1K01D3DE1 JAA5_E6X9J9102GC856 JOA2_ERTYMEZ02JXR2Y
ACTR8	ACTR8	3	53886713	53886455	gt_ag	JAA5_E6X9J9102FZ9PT JOA5_E5W9ZWM02H5SZE
ACTR8	ACTR8	3	53887423	53886819	gt_ag	JAA1_ER85B5301E2W0H JAA2_ESJ6S1K01C3286
ACTR8	ACTR8	3	53889005	53887535	gt_ag	JAA1_ER85B5301E2W0H JAA2_ESJ6S1K01C3286
ACTR8	ACTR8	3	53891045	53889177	gt_ag	JAA4_E6X9J9101DUH5L JAA4_E6X9J9101DUOG3
ACVR1	ACVR1	2	158303197	158302424	gt_ag	JAA4_E6X9J9101BHI91 JOA5_E5W9ZWM02H78TI
ACVR1	ACVR1	2	158325637	158303329	gt_ag	JAA4_E6X9J9101BHI91
ACVR1	ACVR1	2	158330678	158325836	gt_ag	JOA3_E3VCB0K02GTEWZ
ACVR1	ACVR1	2	158335125	158330955	gt_ag	JAB1_ER85B5302FXZMB JOB5_E54PARH02JGHFU
ACVR1	ACVR1	2	158338845	158335273	gt_ag	JAB2_ESJ6S1K02I1H2T JOB5_E54PARH02JGHFU
ACVR1	ACVR1	2	158342888	158338946	gt_ag	JAB2_ESJ6S1K02I1H2T JOB3_E3VCB0K01BSJMS
ACVR1	ACVR1	2	158345094	158343101	gt_ag	JAB4_E6138SN01CZSY5 JOB3_E3VCB0K01BSJMS JOB3_E3VCB0K01EQGBG
ACVR1	ACVR1	2	158364184	158345359	gt_ag	JAA3_E4QP0ZC02ITS7N
ACVR1	ACVR1	2	158383142	158364259	gt_ag	JAA3_E4QP0ZC02ITS7N JOA5_E5W9ZWM02GCEHJ
ACVR1B	ACVR1B	12	50655556	50656377	gt_ag	JAB3_E4QP0ZC01B1OI8
ACVR1B	ACVR1B	12	50656627	50661019	gt_ag	JOB3_E3VCB0K01DER1A
ACVR1B	ACVR1B	12	50661251	50664049	gt_ag	JAB3_E4QP0ZC01EOB2M JAB5_E6138SN02ITXUG JOB4_E54PARH01B6UE2
ACVR1B	ACVR1B	12	50664218	50665242	gt_ag	JOB5_E54PARH02IT94I JAA5_E6X9J9102HSYEI
ACVR1B	ACVR1B	12	50665400	50666868	gt_ag	JAB3_E4QP0ZC01A7Z2U JAB7_E56FR8H02I3E83 JOB4_E54PARH01A6C6Y JAA2_ESJ6S1K01A9IK1 JAA5_E6X9J9102H1AST
ACVR1B	ACVR1B	12	50666994	50671913	gt_ag	JAB4_E6138SN01B75QD JAB7_E56FR8H02I3E83 JOB4_E54PARH01A6C6Y JAA1_ER85B5301C0795 JAA5_E6X9J9102H1AST
ACVR1B	ACVR1B	12	50672045	50674035	gt_ag	JAB4_E6138SN01B75QD JOB4_E54PARH01B953Y JOB5_E54PARH02GMS3J
ACVR1C	ACVR1C	2	158114919	158109371	gt_ag	JAB4_E6138SN01EIM1G JAB4_E6138SN01EZA42
ACVR1C	ACVR1C	2	158120850	158115151	gt_ag	JAB5_E6138SN02JJJC6
ACVR2A	ACVR2A	2	148319247	148370339	gt_ag	JOB5_E54PARH02H6CPH
ACVR2A	ACVR2A	2	148370548	148373496	gt_ag	JOB5_E54PARH02H6CPH
ACVR2A	ACVR2A	2	148373607	148373782	gt_ag	JOB2_ERTYMEZ01E004K
ACVR2A	ACVR2A	2	148391466	148392485	gt_ag	JOB1_ERDI6OO01A1YDR
ACVR2A	ACVR2A	2	148392632	148394268	gt_ag	JOB1_ERDI6OO01A1YDR
ACVR2A	ACVR2A	2	148397151	148400069	gt_ag	JAB5_E6138SN02FIYGR
ACVR2A	ACVR2A	2	148400201	148401118	gt_ag	JAB5_E6138SN02FIYGR JOA4_E5W9ZWM01EBFEU
ACVR2B	ACVR2B	3	38494788	38494869	gt_ag	JOA4_E5W9ZWM01EN844
ACVR2B	ACVR2B	3	38495014	38495622	gt_ag	JOB4_E54PARH01BQC9X
ACVR2B	ACVR2B	3	38495767	38496172	gt_ag	JOB4_E54PARH01BQC9X
ACVR2B	ACVR2B	3	38497961	38498692	gt_ag	JOA2_ERTYMEZ02HSSWR
ACVR2B	ACVR2B	3	38498832	38498924	gt_ag	JOB2_ERTYMEZ01E3QOU JOA2_ERTYMEZ02HSSWR JOA2_ERTYMEZ02HZHF1
ACVR2B	ACVR2B	3	38499056	38499632	gt_ag	JOB2_ERTYMEZ01CK1V5 JOA2_ERTYMEZ02F0QYZ JOA5_E5W9ZWM02HO0AH
ACVRL1	ACVRL1	12	50594125	50594489	gt_ag	JAB4_E6138SN01D70D1
ACVRL1	ACVRL1	12	50594637	50595275	gc_ag	JAB4_E6138SN01D4RTO JAB4_E6138SN01D70D1
ACVRL1	ACVRL1	12	50596285	50599035	gt_ag	JOB3_E3VCB0K01EU8ZV
ACY1	ACY1	3	51992646	51993102	gt_ag	JOA2_ERTYMEZ02I38Y7 JOA3_E3VCB0K02FL9O4 JOA3_E3VCB0K02FUO9C JOA3_E3VCB0K02JFS09
ACY1	ACY1	3	51993215	51994262	gt_ag	JOA3_E3VCB0K02FL9O4 JOA3_E3VCB0K02FUO9C JOA3_E3VCB0K02I45XW JOA3_E3VCB0K02JFS09
ACY1	ACY1	3	51994328	51994416	gt_ag	JOA3_E3VCB0K02FL9O4 JOA3_E3VCB0K02I45XW
ACY1	ACY1	3	51994522	51994907	gt_ag	JOA3_E3VCB0K02I45XW JOA5_E5W9ZWM02GM68U
ACY1	ACY1	3	51995003	51995310	gt_ag	JOA5_E5W9ZWM02GM68U
ACY1	ACY1	3	51995388	51995470	gt_ag	JOB2_ERTYMEZ01BOZJZ
ACY1	ACY1	3	51995561	51995660	gt_ag	JOA2_ERTYMEZ02FM1AF JOA4_E5W9ZWM01ENKLT
ACY1	ACY1	3	51995718	51996043	gt_ag	JOA2_ERTYMEZ02FM1AF JOA4_E5W9ZWM01ENKLT
ACY1	ACY1	3	51996118	51996202	gt_ag	JOA1_ERDI6OO02HG0C4 JOA2_ERTYMEZ02FM1AF JOA3_E3VCB0K02GC9OS JOA3_E3VCB0K02H6M0S JOA4_E5W9ZWM01ENKLT
ACY1	ACY1	3	51996253	51996364	gt_ag	JOA1_ERDI6OO02HG0C4 JOA3_E3VCB0K02GC9OS JOA3_E3VCB0K02H6M0S JOA4_E5W9ZWM01A5950
ACY1	ACY1	3	51996510	51996611	gt_ag	JOA1_ERDI6OO02HG0C4 JOA4_E5W9ZWM01A5950 JOA4_E5W9ZWM01BIB6V
ACY1	ACY1	3	51997660	51997821	gt_ag	JOA1_ERDI6OO02HH0QA
ACY1	ACY1	3	51997883	51997966	gt_ag	JOA1_ERDI6OO02HH0QA
ACYP1	ACYP1	14	74599925	74590116	gt_ag	JAB1_ER85B5302H1H9N JAB1_ER85B5302HT8DU JAB5_E6138SN02GELTM JAB5_E6138SN02IP3K1 JOB5_E54PARH02G4TKK JOB5_E54PARH02I1FDO JAA4_E6X9J9101B8RYV JAA4_E6X9J9101D4HNY JAA5_E6X9J9102H7D32 JAA5_E6X9J9102H7KFO JAA5_E6X9J9102IYVMX JAA5_E6X9J9102IZXHV JOA2_ERTYMEZ02FVM87 JOA2_ERTYMEZ02HKTSZ JOA2_ERTYMEZ02I9CXW JOA2_ERTYMEZ02IIY0M JOA3_E3VCB0K02HCAGO JOA4_E5W9ZWM01CVTA4
ACYP1	ACYP1	14	74599925	74598219	gt_ag	JOA4_E5W9ZWM01BJD0C JOA4_E5W9ZWM01D41A4
ACYP1	ACYP1	14	74600409	74600018	gt_ag	JAB1_ER85B5302H1H9N JAB1_ER85B5302HT8DU JAB5_E6138SN02GELTM JAB5_E6138SN02IP3K1 JOB5_E54PARH02G4TKK JAA4_E6X9J9101B8RYV JAA4_E6X9J9101D4HNY JAA5_E6X9J9102H7D32 JAA5_E6X9J9102H7KFO JAA5_E6X9J9102IYVMX JAA5_E6X9J9102IZXHV JOA1_ERDI6OO02HGCBH JOA1_ERDI6OO02JKW3G JOA2_ERTYMEZ02FVM87 JOA2_ERTYMEZ02HKTSZ JOA2_ERTYMEZ02I9CXW JOA2_ERTYMEZ02IIY0M JOA3_E3VCB0K02HCAGO JOA4_E5W9ZWM01CVTA4
ACYP2	ACYP2	2	54196398	54216093	gt_ag	JAB2_ESJ6S1K02GPPKQ JAB5_E6138SN02G7CBD JAB7_E56FR8H02J6LNP JOB3_E3VCB0K01BQ5U5 JOB3_E3VCB0K01CXEO8 JOB3_E3VCB0K01DEP95 JOB5_E54PARH02IS33E JOA1_ERDI6OO02G2YSM
ACYP2	ACYP2	2	54216111	54219279	gt_ag	JAB2_ESJ6S1K02GPPKQ JAB4_E6138SN01B18XA JAB4_E6138SN01DM82P JAB5_E6138SN02G7CBD JAB7_E56FR8H02J6LNP JOB3_E3VCB0K01B8FLW JOB3_E3VCB0K01BQ5U5 JOB5_E54PARH02IS33E JOA1_ERDI6OO02G2YSM JOA1_ERDI6OO02JCT0W
ACYP2	ACYP2	2	54219390	54385328	gt_ag	JAB2_ESJ6S1K02GPPKQ JAB4_E6138SN01B18XA JAB4_E6138SN01DM82P JAB5_E6138SN02G9GCI JOB3_E3VCB0K01B8FLW JOB5_E54PARH02IS33E JOA1_ERDI6OO02G2YSM JOA1_ERDI6OO02JCT0W
ADA	ADA	20	42682353	42681903	gt_ag	JOB3_E3VCB0K01BZZ8J JAA3_E4QP0ZC02IMK28 JAA3_E4QP0ZC02JXFUB JOA1_ERDI6OO02G1PDX JOA1_ERDI6OO02GBT6X JOA1_ERDI6OO02H9MNO JOA3_E3VCB0K02FYAXF JOA3_E3VCB0K02IAO4X JOA4_E5W9ZWM01C35NL JOA5_E5W9ZWM02F7PX8
ADA	ADA	20	42683072	42682457	gt_ag	JOA1_ERDI6OO02GBT6X JOA1_ERDI6OO02H9MNO JOA2_ERTYMEZ02IVTSI JOA3_E3VCB0K02JF79J JOA4_E5W9ZWM01C35NL
ADA	ADA	20	42684642	42683203	gt_ag	JAA2_ESJ6S1K01BBTYO JAA2_ESJ6S1K01DM9MQ JAA4_E6X9J9101C9VLC JOA3_E3VCB0K02JF79J
ADA	ADA	20	42684883	42684708	gt_ag	JAA2_ESJ6S1K01BBTYO JAA2_ESJ6S1K01DM9MQ JAA4_E6X9J9101C9VLC JOA3_E3VCB0K02FNHKI JOA3_E3VCB0K02JF79J
ADA	ADA	20	42685061	42684986	gt_ag	JAA2_ESJ6S1K01D5LCX JAA4_E6X9J9101C9R63 JAA4_E6X9J9101ECWHE JAA4_E6X9J9101EJ8PO JAA5_E6X9J9102IWXZS JOA3_E3VCB0K02FNHKI
ADA	ADA	20	42686256	42685134	gt_ag	JAA2_ESJ6S1K01D5LCX JAA4_E6X9J9101C9R63 JAA4_E6X9J9101ECWHE JAA4_E6X9J9101EJ8PO JAA5_E6X9J9102IWXZS JOA3_E3VCB0K02FNHKI JOA4_E5W9ZWM01C14A8
ADA	ADA	20	42687623	42686385	gt_ag	JAA4_E6X9J9101BZN4X JOA4_E5W9ZWM01C14A8 JOA4_E5W9ZWM01CCW4A
ADA	ADA	20	42688510	42687740	gt_ag	JAA4_E6X9J9101BZN4X JOA4_E5W9ZWM01A7JEB JOA4_E5W9ZWM01CCW4A
ADA	ADA	20	42691101	42688655	gt_ag	JAA5_E6X9J9102FG6RH JOA3_E3VCB0K02H6LP4 JOA5_E5W9ZWM02IK28H
ADA	ADA	20	42698281	42691225	gt_ag	JAA4_E6X9J9101EUZ09
ADAD2	ADAD2	16	82786805	82786921	gt_ag	JOB5_E54PARH02JYU2Q
ADAL	ADAL	15	41414661	41415185	gt_ag	JAB1_ER85B5302GIVLL JAB2_ESJ6S1K02GDLJV JOB4_E54PARH01CL2T1 JAA5_E6X9J9102G96MX
ADAL	ADAL	15	41415317	41416115	gt_ag	JAB1_ER85B5302GIVLL JAB2_ESJ6S1K02GDLJV JAB5_E6138SN02IUA60 JOB4_E54PARH01CL2T1 JAA5_E6X9J9102G96MX JAA5_E6X9J9102JR3MI
ADAL	ADAL	15	41416177	41419754	gt_ag	JAB1_ER85B5302GIVLL JAB5_E6138SN02GN1C4 JAB5_E6138SN02IUA60 JAB7_E56FR8H02GB0HU JAB7_E56FR8H02GNRAP JAB7_E56FR8H02IRZMJ JOB4_E54PARH01CL2T1 JAA5_E6X9J9102G5M2R JAA5_E6X9J9102G96MX JAA5_E6X9J9102JR3MI JOA3_E3VCB0K02HKG2P
ADAL	ADAL	15	41419843	41422483	gt_ag	JAB4_E6138SN01D45GE JAB5_E6138SN02GMS60 JAB5_E6138SN02GN1C4 JAB5_E6138SN02IUA60 JAB7_E56FR8H02GB0HU JAB7_E56FR8H02GNRAP JAB7_E56FR8H02IRZMJ JAA5_E6X9J9102G5M2R JAA5_E6X9J9102JR3MI
ADAL	ADAL	15	41422566	41425343	gt_ag	JAB4_E6138SN01D45GE JAB5_E6138SN02GMS60 JAB5_E6138SN02GN1C4 JAA5_E6X9J9102G5M2R JAA5_E6X9J9102GLSW5
ADAL	ADAL	15	41425471	41426505	gt_ag	JAB5_E6138SN02JA74O JAA5_E6X9J9102GLSW5
ADAL	ADAL	15	41426587	41428396	gt_ag	JAB5_E6138SN02JA74O JAA5_E6X9J9102F9Y0C
ADAM10	ADAM10	15	56679088	56677133	gt_ag	JAB4_E6138SN01A2436 JAB5_E6138SN02GWOXM JAA1_ER85B5301B8Z3Y JAA1_ER85B5301D47Z6 JAA1_ER85B5301DL19E JAA1_ER85B5301DMRHJ JOA2_ERTYMEZ02HAQD2 JOA3_E3VCB0K02GPE71
ADAM10	ADAM10	15	56689787	56679216	gt_ag	JOB2_ERTYMEZ01DE8LP JAA1_ER85B5301CIOI2 JAA5_E6X9J9102JY7J7 JOA2_ERTYMEZ02I2290 JOA3_E3VCB0K02F5MZS
ADAM10	ADAM10	15	56690489	56690009	gt_ag	JAB3_E4QP0ZC01DMLI2 JAB5_E6138SN02H6TYT JAB6_E56FR8H01BFWWA JAA2_ESJ6S1K01DVKEO JAA5_E6X9J9102H7UF5 JOA3_E3VCB0K02INO8U
ADAM10	ADAM10	15	56691298	56690599	gt_ag	JAB3_E4QP0ZC01DMLI2 JOB5_E54PARH02JEFVF JAA2_ESJ6S1K01DVKEO JAA5_E6X9J9102FXDUO JAA5_E6X9J9102G3RBF JAA5_E6X9J9102H7UF5 JOA3_E3VCB0K02INO8U JOA5_E5W9ZWM02FR2DP
ADAM10	ADAM10	15	56700961	56691483	gt_ag	JAB2_ESJ6S1K02H9VVR JAB2_ESJ6S1K02ID1S9 JAB3_E4QP0ZC01BTMN9 JAB3_E4QP0ZC01CFTLJ JAB3_E4QP0ZC01ET4BJ JAB4_E6138SN01BVS6I JOB2_ERTYMEZ01E6OFF JOB2_ERTYMEZ01E6UQX JAA4_E6X9J9101B0993 JAA4_E6X9J9101DQND5 JAA5_E6X9J9102HEJCN JOA5_E5W9ZWM02FR2DP
ADAM10	ADAM10	15	56707190	56701113	gt_ag	JAB3_E4QP0ZC01BTMN9 JAB3_E4QP0ZC01CFTLJ JAB3_E4QP0ZC01ET4BJ JAB4_E6138SN01BVS6I JAA4_E6X9J9101B0993 JAA4_E6X9J9101EQK2M JAA5_E6X9J9102H2F10 JOA4_E5W9ZWM01DIK2R
ADAM10	ADAM10	15	56712686	56707375	gt_ag	JAB2_ESJ6S1K02FQ8FS JAB2_ESJ6S1K02HZDMF JAB5_E6138SN02HVLBL JAB7_E56FR8H02F39NA JAB7_E56FR8H02FWBOG JAB7_E56FR8H02G5FJX JOB5_E54PARH02JIAKN JAA4_E6X9J9101EETDE JAA5_E6X9J9102HD8F0 JAA5_E6X9J9102HQ06H JOA1_ERDI6OO02GDD2K JOA1_ERDI6OO02J28M2 JOA3_E3VCB0K02GGSFR
ADAM10	ADAM10	15	56720267	56712851	gt_ag	JAB4_E6138SN01A73MG JAB4_E6138SN01EPH7M JOB2_ERTYMEZ01BVVC5 JOB2_ERTYMEZ01DESVF JOB3_E3VCB0K01EXBKD JAA2_ESJ6S1K01E20IU JAA4_E6X9J9101EETDE JAA5_E6X9J9102HYYMA
ADAM10	ADAM10	15	56723376	56720452	gt_ag	JAB4_E6138SN01BRZ51 JAB4_E6138SN01CWHSV JAB5_E6138SN02GPZRO JOB2_ERTYMEZ01DESVF JOB3_E3VCB0K01CDEM8 JOB4_E54PARH01A65D9 JAA4_E6X9J9101AQE5D JAA4_E6X9J9101AU0EH JAA4_E6X9J9101C7G7I JAA5_E6X9J9102HLO3E JAA5_E6X9J9102HYYMA JOA2_ERTYMEZ02F31B7 JOA2_ERTYMEZ02GD6AN JOA2_ERTYMEZ02I8H39 JOA4_E5W9ZWM01BXZ2J JOA4_E5W9ZWM01CVQ7I JOA5_E5W9ZWM02H8XNL
ADAM10	ADAM10	15	56725545	56723470	gt_ag	JAB4_E6138SN01BRZ51 JAB4_E6138SN01CWHSV JAB5_E6138SN02GPZRO JAB5_E6138SN02JDWMM JOB3_E3VCB0K01CDEM8 JAA4_E6X9J9101AU0EH JAA4_E6X9J9101C7G7I JOA2_ERTYMEZ02F31B7 JOA2_ERTYMEZ02GD6AN JOA2_ERTYMEZ02I8H39 JOA3_E3VCB0K02FQGUG JOA4_E5W9ZWM01BXZ2J JOA4_E5W9ZWM01CVQ7I JOA4_E5W9ZWM01E117E JOA5_E5W9ZWM02H8XNL
ADAM10	ADAM10	15	56744587	56725696	gt_ag	JAB3_E4QP0ZC01DL0C0 JAB5_E6138SN02IVX79 JAB5_E6138SN02JDWMM JAA2_ESJ6S1K01B2C6A JAA2_ESJ6S1K01CE1EM JOA3_E3VCB0K02FQGUG JOA4_E5W9ZWM01BELDV
ADAM10	ADAM10	15	56758614	56744689	gt_ag	JAB1_ER85B5302JVD2Q JAB3_E4QP0ZC01DL0C0 JAB5_E6138SN02IVX79 JAA1_ER85B5301CAK2V JAA2_ESJ6S1K01CE1EM JAA4_E6X9J9101BU39Y JOA3_E3VCB0K02FVXCS JOA3_E3VCB0K02FZX6P
ADAM10	ADAM10	15	56761686	56758774	gt_ag	JAB1_ER85B5302JVD2Q JAB4_E6138SN01D6RO4 JAA4_E6X9J9101BU39Y JOA3_E3VCB0K02FVXCS JOA3_E3VCB0K02FZX6P
ADAM10	ADAM10	15	56797067	56761806	gt_ag	JAB1_ER85B5302GMRRU JAB4_E6138SN01D6RO4 JAA5_E6X9J9102GALN3 JAA5_E6X9J9102JRG0P
ADAM10	ADAM10	15	56828970	56797219	gt_ag	JAB2_ESJ6S1K02JDAE7 JAA1_ER85B5301A68B8 JAA5_E6X9J9102HH4CQ
ADAM11	ADAM11	17	40192155	40192615	gt_ag	JAB6_E56FR8H01BU6G4 JOB2_ERTYMEZ01A2D1Y JOB4_E54PARH01C7LBY
ADAM11	ADAM11	17	40202689	40202875	gt_ag	JAB1_ER85B5302G92VV
ADAM11	ADAM11	17	40202943	40204477	gt_ag	JAB1_ER85B5302G92VV
ADAM11	ADAM11	17	40204726	40205160	gt_ag	JAB4_E6138SN01EL98H JAB5_E6138SN02JICAS
ADAM11	ADAM11	17	40205228	40205292	gt_ag	JAB2_ESJ6S1K02HBXMM JAB4_E6138SN01EL98H JAB5_E6138SN02JICAS
ADAM11	ADAM11	17	40205361	40205750	gt_ag	JAB4_E6138SN01EL98H JAB5_E6138SN02JICAS
ADAM11	ADAM11	17	40205826	40205907	gt_ag	JAB2_ESJ6S1K02HBXMM JOB2_ERTYMEZ01DZQ2A
ADAM11	ADAM11	17	40205980	40206154	gt_ag	JAB2_ESJ6S1K02HBXMM
ADAM11	ADAM11	17	40206322	40207188	gt_ag	JOB2_ERTYMEZ01D08M0 JOB4_E54PARH01EOO8G
ADAM11	ADAM11	17	40207274	40207385	gt_ag	JOB4_E54PARH01EOO8G
ADAM11	ADAM11	17	40207477	40207591	gt_ag	JAB4_E6138SN01AK7JU
ADAM11	ADAM11	17	40207644	40208105	gt_ag	JAB4_E6138SN01AK7JU JAB4_E6138SN01B2EF1 JOB3_E3VCB0K01BD20B
ADAM11	ADAM11	17	40208206	40208287	gt_ag	JAB4_E6138SN01AK7JU JAB4_E6138SN01B2EF1 JOB3_E3VCB0K01B0YDD JOB3_E3VCB0K01BD20B
ADAM11	ADAM11	17	40208360	40208477	gt_ag	JAB4_E6138SN01B2EF1 JOB3_E3VCB0K01BD20B
ADAM11	ADAM11	17	40208571	40209020	gt_ag	JAB5_E6138SN02GUNGY
ADAM11	ADAM11	17	40209102	40209638	gt_ag	JAB5_E6138SN02GUNGY JAB6_E56FR8H01DOKI0 JAB7_E56FR8H02HR8O6 JAB7_E56FR8H02I07H6
ADAM11	ADAM11	17	40209690	40209792	gt_ag	JAB6_E56FR8H01DOKI0 JAB7_E56FR8H02HR8O6 JAB7_E56FR8H02I07H6
ADAM11	ADAM11	17	40209857	40210059	gt_ag	JAB6_E56FR8H01DOKI0 JAB7_E56FR8H02HR8O6 JAB7_E56FR8H02I07H6 JOB3_E3VCB0K01CXW0P JOB5_E54PARH02GKJSJ
ADAM11	ADAM11	17	40210160	40210375	gt_ag	JAB3_E4QP0ZC01C89ZH JAB5_E6138SN02FOQ6I JAB5_E6138SN02JSC93 JAB6_E56FR8H01A3RIK JOB3_E3VCB0K01CXW0P JOB5_E54PARH02GKJSJ
ADAM11	ADAM11	17	40210496	40210588	gt_ag	JAB3_E4QP0ZC01C89ZH JAB5_E6138SN02FOQ6I JAB5_E6138SN02JSC93 JAB6_E56FR8H01A3RIK JAB6_E56FR8H01AUJF3
ADAM11	ADAM11	17	40210758	40210845	gt_ag	JAB4_E6138SN01BF0IL JOB2_ERTYMEZ01CRV67 JOA3_E3VCB0K02FVOV0
ADAM11	ADAM11	17	40210961	40211045	gt_ag	JAB4_E6138SN01BF0IL JAB5_E6138SN02ISGMY JOB1_ERDI6OO01BAWVW JOB5_E54PARH02F53IW JOA3_E3VCB0K02FVOV0
ADAM11	ADAM11	17	40211137	40212115	gt_ag	JAB5_E6138SN02ISGMY
ADAM12	ADAM12	10	127743364	127728229	gt_ag	JAA5_E6X9J9102G6GUF
ADAM12	ADAM12	10	127787151	127779801	gt_ag	JAA4_E6X9J9101DKQT8
ADAM12	ADAM12	10	127788333	127787224	gt_ag	JAA4_E6X9J9101DKQT8
ADAM15	ADAM15	1	153290566	153291770	gt_ag	JOB5_E54PARH02H0YTE
ADAM15	ADAM15	1	153291878	153292516	gt_ag	JAB3_E4QP0ZC01C8PYH JAB3_E4QP0ZC01DQAJZ JAA3_E4QP0ZC02IPDS1
ADAM15	ADAM15	1	153292594	153293009	gt_ag	JAB3_E4QP0ZC01C8PYH JAB3_E4QP0ZC01DQAJZ JAB6_E56FR8H01B43H1 JAA3_E4QP0ZC02IPDS1 JAA5_E6X9J9102F3M8Q JAA5_E6X9J9102GJBOR JOA2_ERTYMEZ02IJAQY
ADAM15	ADAM15	1	153293089	153293249	gt_ag	JAB6_E56FR8H01B43H1 JOB5_E54PARH02H2ABV JAA2_ESJ6S1K01ELL75 JAA4_E6X9J9101BLLYD JAA5_E6X9J9102F3M8Q JAA5_E6X9J9102GJBOR JOA2_ERTYMEZ02IJAQY JOA3_E3VCB0K02IZS0L
ADAM15	ADAM15	1	153293327	153293413	gt_ag	JAB6_E56FR8H01B43H1 JOB5_E54PARH02H2ABV JAA2_ESJ6S1K01ELL75 JAA4_E6X9J9101BLLYD JAA5_E6X9J9102F3M8Q JAA5_E6X9J9102GJBOR JOA2_ERTYMEZ02IJAQY JOA3_E3VCB0K02IZS0L JOA5_E5W9ZWM02FMCR0
ADAM15	ADAM15	1	153295101	153295179	gt_ag	JAA4_E6X9J9101ESNHU JOA4_E5W9ZWM01DYXJB JOA5_E5W9ZWM02JP51H
ADAM15	ADAM15	1	153295350	153295485	gt_ag	JOB2_ERTYMEZ01D8Y1R JOB2_ERTYMEZ01ECQCP JAA4_E6X9J9101CE4UQ JAA4_E6X9J9101ESNHU JAA5_E6X9J9102GFS8G JOA4_E5W9ZWM01DYXJB
ADAM15	ADAM15	1	153295571	153296052	gt_ag	JOB3_E3VCB0K01DAZGO JAA4_E6X9J9101CE4UQ JAA4_E6X9J9101EQZZT JAA5_E6X9J9102GFS8G JAA5_E6X9J9102GN9WJ
ADAM15	ADAM15	1	153296202	153296287	gt_ag	JOB3_E3VCB0K01DAZGO JAA4_E6X9J9101EQZZT JAA5_E6X9J9102GN9WJ JOA3_E3VCB0K02IR7JZ JOA3_E3VCB0K02JS7ZF JOA4_E5W9ZWM01D6YGL JOA5_E5W9ZWM02FVW4Y
ADAM15	ADAM15	1	153296463	153296736	gt_ag	JOB4_E54PARH01DBASY JOB5_E54PARH02HAX9U JAA5_E6X9J9102IH0ME JOA2_ERTYMEZ02I0SGP JOA2_ERTYMEZ02IFA1G JOA3_E3VCB0K02FRDYK
ADAM15	ADAM15	1	153296830	153296950	gt_ag	JOB5_E54PARH02ILYPM JAA2_ESJ6S1K01ARAWV JAA5_E6X9J9102IH0ME
ADAM15	ADAM15	1	153297256	153297345	gt_ag	JAB6_E56FR8H01AYJ5H JAB6_E56FR8H01BR8MX JAB6_E56FR8H01DJV0S JAB7_E56FR8H02GZYYP JOB3_E3VCB0K01AOH1L JAA4_E6X9J9101EN2SG JAA4_E6X9J9101ET4S5 JAA5_E6X9J9102FWNRV JAA5_E6X9J9102FWT3D JAA5_E6X9J9102IEBYB JOA4_E5W9ZWM01EWRUS
ADAM15	ADAM15	1	153297542	153297809	gt_ag	JOB2_ERTYMEZ01BWAUZ JAA2_ESJ6S1K01BO1HD JAA4_E6X9J9101CJ812 JOA3_E3VCB0K02FXMZM JOA3_E3VCB0K02FYXM3 JOA3_E3VCB0K02GVCNK JOA3_E3VCB0K02HDLVQ JOA4_E5W9ZWM01D1YWC JOA4_E5W9ZWM01E1JCU JOA5_E5W9ZWM02JAZYH
ADAM15	ADAM15	1	153297888	153299001	gt_ag	JOB2_ERTYMEZ01BWAUZ JOB3_E3VCB0K01DOF61 JAA4_E6X9J9101CJ812 JOA3_E3VCB0K02FYXM3 JOA3_E3VCB0K02GVCNK JOA3_E3VCB0K02HCM4C JOA3_E3VCB0K02HPTJW JOA3_E3VCB0K02II50U JOA3_E3VCB0K02IRK26 JOA4_E5W9ZWM01BWO4A JOA4_E5W9ZWM01D1YWC JOA4_E5W9ZWM01E1JCU JOA5_E5W9ZWM02GABZX JOA5_E5W9ZWM02JAZYH
ADAM15	ADAM15	1	153299075	153299304	gt_ag	JOB3_E3VCB0K01DOF61 JOA3_E3VCB0K02FYXM3 JOA3_E3VCB0K02G96GR JOA3_E3VCB0K02HCM4C JOA3_E3VCB0K02HPTJW JOA3_E3VCB0K02II50U JOA3_E3VCB0K02IRK26 JOA4_E5W9ZWM01BWO4A JOA4_E5W9ZWM01D1YWC JOA4_E5W9ZWM01DDFAN JOA5_E5W9ZWM02GABZX
ADAM15	ADAM15	1	153299444	153299862	gt_ag	JOB3_E3VCB0K01B5DZA JAA1_ER85B5301EHCGY JAA2_ESJ6S1K01ARMOE JAA2_ESJ6S1K01ARSZ0 JOA3_E3VCB0K02G96GR JOA3_E3VCB0K02GLYHL JOA3_E3VCB0K02J3QS0 JOA4_E5W9ZWM01EHQH2 JOA4_E5W9ZWM01EYCDQ JOA5_E5W9ZWM02G1Y23
ADAM15	ADAM15	1	153299444	153301344	gt_ag	JOA5_E5W9ZWM02GJLXH
ADAM15	ADAM15	1	153299933	153300517	gt_ag	JOB3_E3VCB0K01B5DZA JOA1_ERDI6OO02GY4JE JOA3_E3VCB0K02GLYHL
ADAM15	ADAM15	1	153299933	153301344	gt_ag	JOB3_E3VCB0K01CKXR3 JAA1_ER85B5301EHCGY JAA2_ESJ6S1K01ARMOE JAA2_ESJ6S1K01ARSZ0 JAA4_E6X9J9101C2WCI JOA3_E3VCB0K02J3QS0 JOA4_E5W9ZWM01EHQH2 JOA4_E5W9ZWM01EYCDQ JOA5_E5W9ZWM02G1Y23
ADAM15	ADAM15	1	153301076	153301344	gt_ag	JOB4_E54PARH01DXH8H
ADAM15	ADAM15	1	153301470	153301559	gt_ag	JOB3_E3VCB0K01CKXR3 JOB4_E54PARH01DXH8H JAA4_E6X9J9101C2WCI JOA4_E5W9ZWM01E1H8D JOA5_E5W9ZWM02G1Y23 JOA5_E5W9ZWM02G4FEE
ADAM17	ADAM17	2	9548680	9548099	gt_ag	JAA2_ESJ6S1K01CMEZ3 JOA3_E3VCB0K02F0RC7 JOA3_E3VCB0K02H91FT
ADAM17	ADAM17	2	9550477	9548732	gt_ag	JOA3_E3VCB0K02F0RC7 JOA3_E3VCB0K02H91FT
ADAM17	ADAM17	2	9551326	9550567	gt_ag	JOA3_E3VCB0K02F0RC7 JOA3_E3VCB0K02H91FT
ADAM17	ADAM17	2	9554693	9552348	gt_ag	JAA1_ER85B5301DFTMU JAA1_ER85B5301DO2KY JAA2_ESJ6S1K01CP2FC JAA2_ESJ6S1K01D7KGS JAA4_E6X9J9101DGZ9T JAA4_E6X9J9101ESTJV JAA5_E6X9J9102HMHMX JOA4_E5W9ZWM01EZIXV
ADAM17	ADAM17	2	9559752	9554829	gt_ag	JAA1_ER85B5301DFTMU JAA4_E6X9J9101BXUOL JAA4_E6X9J9101DGZ9T JAA4_E6X9J9101ESTJV JOA4_E5W9ZWM01EZIXV
ADAM17	ADAM17	2	9562745	9559857	gt_ag	JAA4_E6X9J9101BXUOL
ADAM17	ADAM17	2	9567558	9562946	gt_ag	JAB1_ER85B5302G1GBP JAB1_ER85B5302GETHX JAB1_ER85B5302GRQ25 JAB1_ER85B5302GWYXA JAB1_ER85B5302HMEJ0 JAB1_ER85B5302IQ1QM JAB1_ER85B5302IYE78 JAB1_ER85B5302JRN6H JAB5_E6138SN02HMOPT JAA4_E6X9J9101AFLKO JAA5_E6X9J9102I5KGH JOA3_E3VCB0K02J2BZP
ADAM17	ADAM17	2	9575480	9567712	gt_ag	JAB5_E6138SN02FSHXG JAB7_E56FR8H02F56BL JOA3_E3VCB0K02HJUDE JOA3_E3VCB0K02J2BZP
ADAM17	ADAM17	2	9575682	9575570	gt_ag	JAB5_E6138SN02FSHXG JAA2_ESJ6S1K01DHRZE JOA3_E3VCB0K02HJUDE
ADAM17	ADAM17	2	9578782	9575828	gt_ag	JAA2_ESJ6S1K01DHRZE JAA4_E6X9J9101AZNTL JOA4_E5W9ZWM01B6A7M
ADAM17	ADAM17	2	9580828	9578897	gt_ag	JAB6_E56FR8H01DMD4Q JAA4_E6X9J9101AZNTL
ADAM17	ADAM17	2	9583690	9580919	gt_ag	JAB5_E6138SN02JB042 JAB6_E56FR8H01DMD4Q JAA5_E6X9J9102HXKWQ
ADAM17	ADAM17	2	9585365	9583825	gt_ag	JAA4_E6X9J9101EUUJ7 JAA5_E6X9J9102HXKWQ
ADAM17	ADAM17	2	9593413	9585535	gt_ag	JAA4_E6X9J9101EUUJ7
ADAM17	ADAM17	2	9600732	9594409	gt_ag	JAB5_E6138SN02GWRMT
ADAM17	ADAM17	2	9613088	9600866	gt_ag	JAB5_E6138SN02GWRMT JAA4_E6X9J9101A3C5A JAA5_E6X9J9102G2M1S
ADAM19	ADAM19	5	156841376	156840589	gt_ag	JAA2_ESJ6S1K01EHNVE JAA2_ESJ6S1K01EHT6W JAA5_E6X9J9102FY6FN JAA5_E6X9J9102FZCQ9
[truncated: 135,901 more rows]
