# Supplementary material for: Transcriptome sequencing of the Microarray Quality Control (MAQC) RNA reference samples using next generation sequencing
Source: BMC Genomics. 2009 Jun 12;10:264. doi: 10.1186/1471-2164-10-264 (PMC2707382; doi:10.1186/1471-2164-10-264)
Supplement: Additional file 4 — New Cassette Exons and Skipped Exons. The first Worksheet of this MS Excel file contains the genomic locations (by chromosome number and position) and the identities of the supporting reads for each end of the 912 new cassette exons found inside of a RefSeq intron identified by the stringent AceView alignment of the 3.6 million reads for the MAQC A and B samples generated in this study. The second Worksheet contains the locations of the 249 novel candidate cassette exons that had not been previously identified by either RefSeq or AceView. The third and fourth Worksheets provide the genomic locations and supporting reads of the 504 new skipped exons absent in RefSeq and the 192 novel skipped exons missing from both RefSeq and AceView. The sequences for the supporting reads for each exon boundary can be found in the Short Read Archives Accession Number [NCBI:SRA003647] with the assistance of the Supplementary Table in the Additional file 1. The last two Worksheets provide a list of diseases associated with the gene loci where these new cassette and skipped exons are found. [file 1471-2164-10-264-S4.xls]

## Sheet: NewCassetteExonRelativeToRefSeq
#New cassette exons found inside an intron represented in RefSeq, with 454 support for the two bordering gt/ag intron-exon boundaries
#Gene	Chromosome	Known gt donor	New ag acceptor	New gt donor	Known ag acceptor	Reads supporting the first intron	Reads supporting the second intron
ABAT	16	8715224	8715947	8715997	8737056	JOB2_ERTYMEZ01A9GBC	JOB2_ERTYMEZ01A9GBC
ABCA5	17	64804926	64802938	64802863	64802450	JAA4_E6X9J9101B5BQH	JAA4_E6X9J9101B5BQH
ABCC1	16	16091947	16100230	16100261	16103984	JOB2_ERTYMEZ01E1ZTD	JOB2_ERTYMEZ01E1ZTD
ABI2	2	203953353	203955156	203955175	203964013	JAB2_ESJ6S1K02IVLDM JAB4_E6138SN01CW5KE JOB1_ERDI6OO01B48KC	JAB2_ESJ6S1K02IVLDM JAB4_E6138SN01CW5KE JOB1_ERDI6OO01B48KC
ABLIM1	10	116215446	116212914	116212793	116203233	JAB1_ER85B5302JSILR	JAB1_ER85B5302JSILR
ACAD11	3	133828224	133822827	133822665	133821080	JAB4_E6138SN01DLPYH	JAB4_E6138SN01DLPYH
ACBD7	10	15170721	15163003	15162857	15161046	JOB5_E54PARH02H5BET JOB5_E54PARH02H41XH	JOB5_E54PARH02H5BET JOB5_E54PARH02H41XH
ACSS2	20	32973331	32973426	32973457	32974786	JAA1_ER85B5301C06IF	JAA1_ER85B5301C06IF
ACTR3B	7	152129750	152139714	152139752	152142567	JOA1_ERDI6OO02G5GS5	JOA1_ERDI6OO02G5GS5
ADCYAP1R1	7	31098875	31106265	31106350	31109375	JOB2_ERTYMEZ01E0NQE	JOB2_ERTYMEZ01E0NQE
ADD1	4	2880130	2880863	2880957	2886408	JOB5_E54PARH02H8RUB	JOB3_E3VCB0K01DC0RC JOB5_E54PARH02H8RUB
ADD3	10	111850597	111855747	111855802	111862524	JAB2_ESJ6S1K02H4ZFH	JAB2_ESJ6S1K02H4ZFH
ADIPOR2	12	1760504	1762432	1762538	1763306	JOB4_E54PARH01DTR9W	JOB4_E54PARH01DTR9W
AFAP1L2	10	116072919	116069395	116069310	116065515	JAB5_E6138SN02FP7XM	JAB5_E6138SN02FP7XM
AHSA2	2	61266258	61266618	61266721	61267084	JAA4_E6X9J9101AN0T3 JAA5_E6X9J9102FM05M	JOA3_E3VCB0K02IDIR6
AIFM3	22	19649496	19650793	19650835	19652092	JAB4_E6138SN01BMMD4	JAB4_E6138SN01BMMD4
AK2	1	33274923	33269850	33269731	33262756	JAB6_E56FR8H01AGGQ6 JOB5_E54PARH02IN6S9	JAB5_E6138SN02HDMY8 JOB5_E54PARH02IN6S9
AKAP8L	19	15371112	15370515	15370440	15369667	JOA3_E3VCB0K02F4R5T	JOA3_E3VCB0K02F4R5T
AKT3	1	241802850	241794313	241794209	241793774	JOB2_ERTYMEZ01DY17X	JOB2_ERTYMEZ01DY17X
AKT3	1	241925515	241913236	241913121	241894809	JOB1_ERDI6OO01BDG8E JOB1_ERDI6OO01BDKD2 JOB1_ERDI6OO01CZR1K JOB2_ERTYMEZ01AQC9N	JAB2_ESJ6S1K02FTOGT JOB1_ERDI6OO01BDG8E JOB1_ERDI6OO01BDKD2 JOB1_ERDI6OO01CZR1K
ALDOC	17	23927945	23927166	23927109	23926690	JAB4_E6138SN01AUM7E JAA4_E6X9J9101DO6NT	JAB4_E6138SN01AUM7E JAB7_E56FR8H02IHG4H JAB7_E56FR8H02IKGQ4 JAA4_E6X9J9101DO6NT JAA5_E6X9J9102IJ55H JAA5_E6X9J9102IJZTZ
ALG13	X	110814988	110816020	110816059	110817770	JAA1_ER85B5301CDV9M	JAA1_ER85B5301CDV9M
AMMECR1L	2	128340943	128340026	128339949	128339250	JOB2_ERTYMEZ01BD3LH JOB2_ERTYMEZ01BD9WZ	JOB2_ERTYMEZ01BD3LH JOB2_ERTYMEZ01BD9WZ
AMN1	12	31741561	31736891	31736803	31733320	JOB5_E54PARH02FRUJX	JOB5_E54PARH02FRUJX
ANAPC4	4	25003142	25003482	25003572	25004524	JOA2_ERTYMEZ02JWQ7A	JOA2_ERTYMEZ02JWQ7A
ANAPC5	12	120240462	120232198	120232155	120232050	JAA1_ER85B5301BZ3ON	JAA1_ER85B5301BZ3ON
ANAPC7	12	109317288	109315334	109315231	109310812	JOB4_E54PARH01EU1O9	JOB4_E54PARH01EU1O9
ANK2	4	114452005	114454288	114454301	114458311	JAB5_E6138SN02GF351 JAB5_E6138SN02HCG8M JOB4_E54PARH01A72PV	JAB5_E6138SN02GF351
ANK2	4	114510411	114513137	114513231	114513694	JAB3_E4QP0ZC01D2VW6 JAB4_E6138SN01EPENN JAB5_E6138SN02HGKOL JAB5_E6138SN02IP0WA JAB5_E6138SN02IVCNN JOB1_ERDI6OO01D7DG6 JOB3_E3VCB0K01EJYP4 JOB5_E54PARH02FUNYG	JAB3_E4QP0ZC01D2VW6 JAB5_E6138SN02HGKOL JOB1_ERDI6OO01D7DG6 JOB3_E3VCB0K01EJPA3 JOB5_E54PARH02FUNYG
ANK3	10	61510300	61506219	61503635	61497774	JAB1_ER85B5302FT3LZ JAB1_ER85B5302HPAB9 JAB4_E6138SN01A74EI	JOB3_E3VCB0K01BJ7J4
ANK3	10	61693598	61692914	61692889	61691722	JAB5_E6138SN02JAOE3	JAB5_E6138SN02JAOE3
ANKRD28	3	15737425	15731494	15731386	15731168	JAA5_E6X9J9102IQ8BJ	JAA5_E6X9J9102IQ8BJ
ANLN	7	36433163	36434440	36434495	36445337	JAB4_E6138SN01CX5ZG	JAB4_E6138SN01CX5ZG
AOF2	1	23229715	23243506	23243567	23249466	JOB3_E3VCB0K01CAK3U JAA4_E6X9J9101EM3ZS JOA3_E3VCB0K02G1IVQ JOA5_E5W9ZWM02F2F4Z	JOB3_E3VCB0K01CAK3U JOA3_E3VCB0K02G1IVQ JOA3_E3VCB0K02JQN3B JOA3_E3VCB0K02JQN28 JOA5_E5W9ZWM02F2F4Z
AOF2	1	23258248	23265139	23265152	23267618	JAB2_ESJ6S1K02INAS8 JOB3_E3VCB0K01BD4KO JOB3_E3VCB0K01DEA5G	JAB2_ESJ6S1K02INAS8 JOB3_E3VCB0K01BD4KO JOB3_E3VCB0K01DEA5G
AP1S2	X	15773422	15756245	15756235	15755417	JAB1_ER85B5302I1CI8 JAB2_ESJ6S1K02HIBWT JAB4_E6138SN01B9MYG JAB5_E6138SN02IIJ9O JAB6_E56FR8H01AN027 JOB3_E3VCB0K01EJQQY JOB3_E3VCB0K01ERU9A JOB4_E54PARH01EVUIT	JAB1_ER85B5302I1CI8 JAB4_E6138SN01B9MYG JAB6_E56FR8H01AN027 JOB3_E3VCB0K01EJQQY JOB3_E3VCB0K01ERU9A JOB4_E54PARH01EVUIT JOB5_E54PARH02H7A4R
AP3S1	5	115266589	115270416	115270458	115276957	JAB1_ER85B5302JSFXY JAB4_E6138SN01A8O1G JAB4_E6138SN01C3G9A JAB4_E6138SN01CPDLH JAB5_E6138SN02G0O8N JAB5_E6138SN02I0N47 JAB5_E6138SN02I13CA JAB7_E56FR8H02IMHTN JOB2_ERTYMEZ01CZVFU JOB3_E3VCB0K01CYNID JOB3_E3VCB0K01EY4ZQ JOB4_E54PARH01CPQMX	JAB1_ER85B5302JSFXY JAB4_E6138SN01A8O1G JAB4_E6138SN01C3G9A JAB4_E6138SN01CPDLH JAB5_E6138SN02I0N47 JAB5_E6138SN02I13CA JOB2_ERTYMEZ01CZVFU JOB3_E3VCB0K01CYNID JOB3_E3VCB0K01EY4ZQ JOB4_E54PARH01CPQMX
APOL2	22	34965432	34960328	34960227	34959448	JAB4_E6138SN01EB1UK	JAB4_E6138SN01EB1UK
APPBP2	17	55888438	55887548	55887448	55886636	JAB4_E6138SN01CBATI	JAB4_E6138SN01CBATI
ARAF	X	47305595	47307024	47307106	47307251	JAB5_E6138SN02IIU0S	JAB5_E6138SN02IIU0S
ARGLU1	13	106009780	106008001	106007907	106007481	JOA3_E3VCB0K02HVY0J	JOB4_E54PARH01C6CZE
ARHGAP21	10	24920159	24919415	24919140	24918238	JAB4_E6138SN01DLKWW JAB6_E56FR8H01AIZ5A	JAB3_E4QP0ZC01EOFQ6 JAB4_E6138SN01BVAS5 JAB4_E6138SN01DKN0Q JAB6_E56FR8H01AIGL1 JOB2_ERTYMEZ01B29C4 JOB3_E3VCB0K01BR0A5 JOB3_E3VCB0K01BR6MR JOB3_E3VCB0K01DH82U JOB5_E54PARH02F4HXO JOB5_E54PARH02IQHTM
ARHGAP23	17	33908279	33908699	33908723	33910364	JAB7_E56FR8H02J3NO9 JAB7_E56FR8H02J3T0R	JAB7_E56FR8H02J3NO9 JAB7_E56FR8H02J3T0R
ARHGEF10L	1	17837772	17838319	17838396	17839283	JAB2_ESJ6S1K02IFEA0 JOA3_E3VCB0K02J26QF	JOA3_E3VCB0K02J26QF
ARIH2	3	48940251	48957572	48957619	48974048	JAB5_E6138SN02IPUDJ	JAB5_E6138SN02IPUDJ
ARL16	17	77260447	77260111	77259925	77259585	JAB7_E56FR8H02GEOO5	JOB2_ERTYMEZ01CHLFM
ARL6	3	98993361	98993486	98993500	98999557	JAB5_E6138SN02F41Z2	JAB5_E6138SN02F41Z2
ARMC6	19	19005740	19005939	19006048	19014519	JAB5_E6138SN02JM280	JAB5_E6138SN02JM280
ARNT	1	149085362	149081408	149081342	149078755	JAB5_E6138SN02G5A83	JAB5_E6138SN02G5A83
ARPP-19	15	50648336	50643736	50643678	50636712	JOB5_E54PARH02FWW9S	JOB5_E54PARH02FWW9S
ARPP-21	3	35696457	35697321	35697414	35698209	JAB5_E6138SN02HN69V JAB7_E56FR8H02IPZK3 JOB4_E54PARH01DBOI7	JAB5_E6138SN02HN69V JAB7_E56FR8H02IPZK3
ARS2	7	100317799	100318321	100318648	100319626	JOA5_E5W9ZWM02IZDBN	JOB3_E3VCB0K01CTFOV
ARSG	17	63815448	63849010	63849073	63851339	JOB3_E3VCB0K01BL53D	JOB3_E3VCB0K01BL53D
ASRGL1	11	61915681	61915842	61915983	61916126	JAA5_E6X9J9102IH3FB	JAA5_E6X9J9102IH3FB
ATG4B	2	242239424	242241394	242241458	242241599	JAA4_E6X9J9101EVZJT	JAA4_E6X9J9101EVZJT
ATG4C	1	63067436	63069618	63069655	63072296	JOA2_ERTYMEZ02JNX94	JOA2_ERTYMEZ02JNX94
ATN1	12	6918602	6919876	6919928	6920303	JAB5_E6138SN02F0KI6 JAB5_E6138SN02IVJR5 JOA2_ERTYMEZ02HD6I9	JOB2_ERTYMEZ01CYKSC JOA2_ERTYMEZ02HD6I9
ATOX1	5	151118299	151113649	151113568	151111534	JOA5_E5W9ZWM02GXUW7 JOA5_E5W9ZWM02I3ZF5	JOA5_E5W9ZWM02GXUW7 JOA5_E5W9ZWM02I3ZF5
ATP13A3	3	195615776	195614307	195614216	195608135	JOB3_E3VCB0K01DJ2PT JOB3_E3VCB0K01EX854 JAA2_ESJ6S1K01DP96L JAA3_E4QP0ZC02HYRLD	JAA3_E4QP0ZC02HYRLD
ATP1B3	3	143078443	143103667	143103760	143105151	JAB5_E6138SN02HLINM JOB5_E54PARH02F49Q0	JAB2_ESJ6S1K02GO96C JAB4_E6138SN01B6LS9 JAB5_E6138SN02HLINM JAB5_E6138SN02HPLKQ JOB5_E54PARH02F49Q0
ATP1B3	3	143117553	143118086	143118107	143123508	JAB1_ER85B5302FVSRZ	JAB1_ER85B5302FVSRZ JAB5_E6138SN02JVF9G
ATP2C1	3	132160876	132163028	132163130	132165504	JAB2_ESJ6S1K02I2L47 JOA4_E5W9ZWM01C0ND1	JOA4_E5W9ZWM01C0ND1
ATP5J	21	26029034	26028558	26028514	26023984	JOB3_E3VCB0K01ERTO8	JOB3_E3VCB0K01ERTO8
ATP6V0A1	17	37913172	37914115	37914134	37919404	JAB2_ESJ6S1K02H81QC JAB4_E6138SN01AWXXU JAB4_E6138SN01C2C31 JAB5_E6138SN02IBK3M JAB5_E6138SN02JBJ9Z JAB6_E56FR8H01AK9ZX JAB6_E56FR8H01ALGBJ JOB1_ERDI6OO01B7FAO JOB3_E3VCB0K01A9BRE JOB3_E3VCB0K01BDGAO JOB5_E54PARH02GFFUR JOB5_E54PARH02H5M00 JOB5_E54PARH02JLJK3	JAB2_ESJ6S1K02H81QC JAB4_E6138SN01AWXXU JAB4_E6138SN01C2C31 JAB5_E6138SN02IBK3M JAB5_E6138SN02JBJ9Z JAB6_E56FR8H01AK9ZX JAB6_E56FR8H01ALGBJ JOB1_ERDI6OO01B7FAO JOB2_ERTYMEZ01ASJWC JOB2_ERTYMEZ01CIKFH JOB2_ERTYMEZ01ELO2Y JOB3_E3VCB0K01A9BRE JOB3_E3VCB0K01BDGAO JOB5_E54PARH02GFFUR JOB5_E54PARH02H5M00 JOB5_E54PARH02JLJK3
ATP6V0A1	17	37920005	37922315	37922442	37926570	JAB2_ESJ6S1K02JIJSK JAB4_E6138SN01D5ZV4	JOA3_E3VCB0K02JSC02
ATRIP	3	48466581	48466899	48466986	48468138	JAB1_ER85B5302HU81J	JAB1_ER85B5302HU81J JAA2_ESJ6S1K01AWK4R
ATXN2L	16	28754945	28755147	28755308	28755549	JOA3_E3VCB0K02IH13B JOA4_E5W9ZWM01CRCF3 JOA4_E5W9ZWM01DQ42Y	JOA2_ERTYMEZ02HFWJ2 JOA3_E3VCB0K02IH13B
ATXN7	3	63957200	63958336	63958404	63960165	JAB7_E56FR8H02JBZWR	JAB7_E56FR8H02JBZWR
AURKB	17	8054219	8054099	8053996	8051884	JOA4_E5W9ZWM01AZBK0	JOA4_E5W9ZWM01AZBK0
BAIAP2	17	76642139	76644797	76644873	76646275	JOB1_ERDI6OO01C07JM	JOB1_ERDI6OO01C07JM
BCAS1	20	52044957	52042593	52042457	52035446	JAB1_ER85B5302HQKU5 JAB2_ESJ6S1K02F035T JAB2_ESJ6S1K02HNJIY JAB2_ESJ6S1K02IG6GS JAB2_ESJ6S1K02J5S4O JAB4_E6138SN01A716Z JAB4_E6138SN01AZ65C JAB4_E6138SN01B3M9S JAB4_E6138SN01BALA9 JAB4_E6138SN01BOA2L JAB4_E6138SN01BQAHA JAB4_E6138SN01D4TDY JAB4_E6138SN01DU3ZL JAB4_E6138SN01DZ2CY JAB5_E6138SN02GFBQK JAB5_E6138SN02GIFDB JAB5_E6138SN02GTG0O JAB5_E6138SN02GUZFR JAB5_E6138SN02H4ZZP JAB5_E6138SN02HWW1I…	JAB1_ER85B5302HQKU5 JAB2_ESJ6S1K02IG6GS JAB3_E4QP0ZC01C5M05 JAB3_E4QP0ZC01EGK42 JAB4_E6138SN01AZ65C JAB4_E6138SN01BALA9 JAB4_E6138SN01BOA2L JAB4_E6138SN01BQAHA JAB4_E6138SN01BYWW1 JAB4_E6138SN01C38FT JAB4_E6138SN01CC7YF JAB4_E6138SN01D4TDY JAB4_E6138SN01DCVQA JAB4_E6138SN01DP4TJ JAB4_E6138SN01DU3ZL JAB4_E6138SN01DZ2CY JAB4_E6138SN01ETLB8 JAB5_E6138SN02H4ZZP JAB5_E6138SN02HTG5C JAB5_E6138SN02J4MIP…
BCL9	1	145554327	145556319	145556396	145557245	JAA5_E6X9J9102GBMHV	JAA5_E6X9J9102GBMHV
BCLAF1	6	136632267	136632135	136631971	136631171	JAB5_E6138SN02GHL98 JAA4_E6X9J9101BCJX6 JAA5_E6X9J9102JSEWM JOA3_E3VCB0K02GR03E JOA4_E5W9ZWM01BMRH9	JAB5_E6138SN02GHL98 JAA5_E6X9J9102G84OG
BDP1	5	70881190	70882069	70882222	70884698	JAB4_E6138SN01CAWUS	JAB4_E6138SN01CAWUS
BLM	15	89061676	89068268	89068379	89091622	JOA3_E3VCB0K02G3ZQE	JOA3_E3VCB0K02G3ZQE
BNIP2	15	57748382	57747630	57747593	57743612	JAA4_E6X9J9101DQOD3 JAA5_E6X9J9102HVGFY	JAA4_E6X9J9101DQOD3 JAA5_E6X9J9102HVGFY
BPTF	17	63355180	63355536	63355699	63355913	JAB4_E6138SN01B4OZP JAB4_E6138SN01BNV7M JOB1_ERDI6OO01CNTIY	JAB4_E6138SN01B4OZP JAB4_E6138SN01BNV7M JAB6_E56FR8H01DLSVK
BPTF	17	63386454	63389910	63390085	63390789	JAB5_E6138SN02GTXHW JAB7_E56FR8H02IRUX5 JOB3_E3VCB0K01D4CH0 JAA2_ESJ6S1K01DTS7E	JAB4_E6138SN01EIQS4 JAB5_E6138SN02GTXHW JAB5_E6138SN02JZL2C JOA4_E5W9ZWM01CXQXK
BRSK2	11	1434494	1434760	1434856	1436997	JOB3_E3VCB0K01AN3SK JOB5_E54PARH02IV3HF	JAB6_E56FR8H01BB438 JOB4_E54PARH01D8WTX JOB4_E54PARH01EMXXM JOB5_E54PARH02HXKDA JOB5_E54PARH02IV3HF
BRWD1	21	39606636	39598020	39597990	39592379	JAB5_E6138SN02J4WDB	JAB5_E6138SN02J4WDB
BRWD2	10	122623426	122625033	122625108	122627854	JOB1_ERDI6OO01AO0BV	JOB1_ERDI6OO01AO0BV
BTAF1	10	93692306	93693562	93693581	93701139	JAA5_E6X9J9102IXHJ2	JAA5_E6X9J9102IXHJ2
BTRC	10	103103976	103157187	103157281	103180091	JAB4_E6138SN01C61KS	JAB4_E6138SN01C61KS
C10orf137	10	127404398	127407561	127407664	127407916	JOA4_E5W9ZWM01D2IY3	JOA4_E5W9ZWM01D2IY3
C10orf28	10	99884454	99905839	99905895	99912629	JAA4_E6X9J9101BMSXC	JAA4_E6X9J9101BMSXC
C10orf4	10	95426399	95425449	95425374	95420596	JOA1_ERDI6OO02H64QM	JOA1_ERDI6OO02H64QM
C10orf84	10	120075655	120071880	120071806	120060816	JAB4_E6138SN01CF475	JAB4_E6138SN01CF475
C11orf61	11	124148099	124144349	124144265	124143135	JOA2_ERTYMEZ02IIXFO	JOA2_ERTYMEZ02IIXFO
C11orf67	11	77209936	77229712	77229755	77231172	JOA4_E5W9ZWM01AZOJ7	JOA4_E5W9ZWM01AZOJ7
C12orf41	12	47340415	47338804	47338681	47335111	JOB5_E54PARH02GQR1W	JOB5_E54PARH02GQR1W
C12orf48	12	101083792	101085016	101085156	101093390	JOA5_E5W9ZWM02GO29M	JOA5_E5W9ZWM02GO29M
C14orf108	14	56819702	56820576	56820697	56822693	JAA4_E6X9J9101CVMM9	JAA4_E6X9J9101CVMM9
C14orf156	14	77244305	77246650	77246762	77246933	JAB4_E6138SN01CP0L9 JOA2_ERTYMEZ02F926J	JOA2_ERTYMEZ02F926J
C15orf33	15	47690703	47685708	47685644	47669497	JAA2_ESJ6S1K01C8GYP	JAA2_ESJ6S1K01C8GYP
C16orf61	16	79572911	79571986	79571875	79567578	JOB3_E3VCB0K01BW3MQ JOB3_E3VCB0K01C8VXU JAA2_ESJ6S1K01BTPEK JOA4_E5W9ZWM01AT8VT JOA5_E5W9ZWM02G6I1V	JAB6_E56FR8H01C02BL JOB3_E3VCB0K01C8VXU JAA1_ER85B5301BD2QM JAA2_ESJ6S1K01BTPEK JOA4_E5W9ZWM01AT8VT JOA5_E5W9ZWM02G6I1V JOA5_E5W9ZWM02HDE4I
C16orf61	16	79597839	79592441	79592353	79588536	JAB4_E6138SN01CFBJU JAA3_E4QP0ZC02F4G8K	JAB4_E6138SN01CFBJU JAA3_E4QP0ZC02F4G8K
C1D	2	68143580	68133774	68133696	68127956	JAB3_E4QP0ZC01BXFSH JAB5_E6138SN02GC9YN JOB3_E3VCB0K01CFVEI JOA4_E5W9ZWM01D9IBH	JAB4_E6138SN01ASSI0 JAB5_E6138SN02GC9YN JOB3_E3VCB0K01CFVEI JOA4_E5W9ZWM01D9IBH
C1orf52	1	85497628	85497333	85497205	85496994	JAB3_E4QP0ZC01BCR34 JAB5_E6138SN02GUXHR JAB7_E56FR8H02HMS0W JOB1_ERDI6OO01D28AU JOB5_E54PARH02FU7RG	JAB2_ESJ6S1K02HB5SW JAB3_E4QP0ZC01BCR34 JAB5_E6138SN02GUXHR JOB4_E54PARH01CEN8G JOB5_E54PARH02FU7RG
C1orf63	1	25444227	25443577	25443531	25442712	JOB3_E3VCB0K01C12JG JAA4_E6X9J9101BXB7K JAA4_E6X9J9101ERMRQ JAA5_E6X9J9102F4UNL JAA5_E6X9J9102IB6JF JOA3_E3VCB0K02GCCNR JOA3_E3VCB0K02HWR0P	JOB3_E3VCB0K01C12JG JAA4_E6X9J9101A68MG JAA5_E6X9J9102JE5YU
C1orf86	1	2114937	2114275	2114143	2111081	JOA4_E5W9ZWM01D1BH6	JOA4_E5W9ZWM01D1BH6
C1orf9	1	170793558	170803661	170803727	170804781	JOA2_ERTYMEZ02GIXF6	JOA2_ERTYMEZ02GIXF6
C20orf198	20	36509681	36509986	36510151	36510718	JAB4_E6138SN01EOK81	JAB4_E6138SN01EOK81
C20orf24	20	34669636	34669685	34669818	34671417	JAA4_E6X9J9101CQM7A	JAA4_E6X9J9101CQM7A JAA4_E6X9J9101DJXTP
C20orf7	20	13737549	13743063	13743162	13745108	JOA3_E3VCB0K02ILY7U	JOA3_E3VCB0K02ILY7U
C20orf74	20	20530325	20527464	20527322	20519959	JOB1_ERDI6OO01B5KZL	JOB1_ERDI6OO01B4VA3 JOB1_ERDI6OO01B5KZL
C21orf66	21	33031435	33031260	33031223	33029250	JOA4_E5W9ZWM01D43YI JOA5_E5W9ZWM02HJSNH	JOA5_E5W9ZWM02HJSNH
C3orf10	3	10132504	10135589	10135655	10142309	JAB5_E6138SN02FZ2MO JOB5_E54PARH02G5VDM JOA3_E3VCB0K02JM021	JAB5_E6138SN02FZ2MO JOB5_E54PARH02G5VDM JAA5_E6X9J9102GCEQN JOA3_E3VCB0K02JM021
C3orf28	3	123585837	123602912	123603073	123604296	JAB6_E56FR8H01DAA2Y JAB6_E56FR8H01DBEWD JAB7_E56FR8H02I90UF	JAB6_E56FR8H01DBEWD JAB7_E56FR8H02I90UF JOA4_E5W9ZWM01AURCP JOA4_E5W9ZWM01AUXN7
C3orf31	3	11825990	11824370	11824306	11807056	JAA3_E4QP0ZC02JELEL	JAA3_E4QP0ZC02JELEL
C4orf29	4	129160775	129161741	129161844	129169079	JAA2_ESJ6S1K01CTI49	JAB6_E56FR8H01B1DQH JOB3_E3VCB0K01DVF4U JAA5_E6X9J9102GYG8X
C6orf125	6	33787303	33786607	33786449	33777176	JOA2_ERTYMEZ02F9N4R JOA3_E3VCB0K02HNUCB JOA3_E3VCB0K02HZ51U	JOA2_ERTYMEZ02F9N4R JOA3_E3VCB0K02HNUCB
C6orf192	6	133159813	133153698	133153616	133153105	JAB4_E6138SN01C47FZ	JAB4_E6138SN01C47FZ
C6orf57	6	71345991	71351854	71351953	71355038	JAA5_E6X9J9102H5GSF	JAA5_E6X9J9102H5GSF
C6orf65	6	56965313	56987218	56987283	56987889	JAB2_ESJ6S1K02GDMUG JAB4_E6138SN01EIEZA JAB5_E6138SN02F3AUH JAB5_E6138SN02HKG1W JAB7_E56FR8H02JW9W4 JAA5_E6X9J9102GYL37 JAA5_E6X9J9102GYSFP	JAB2_ESJ6S1K02GDMUG JAB4_E6138SN01EIEZA JAB5_E6138SN02F3AUH JAB5_E6138SN02GD5WN JAB5_E6138SN02HKG1W JAB7_E56FR8H02JW9W4 JAA5_E6X9J9102GYL37 JAA5_E6X9J9102GYSFP
C6orf89	6	36961783	36970257	36970358	36975179	JAB3_E4QP0ZC01C6YWW JAA2_ESJ6S1K01EPGPA JOA2_ERTYMEZ02ITPJ2 JOA4_E5W9ZWM01D5WKM	JAB3_E4QP0ZC01C6YWW JAA2_ESJ6S1K01EPGPA JOA2_ERTYMEZ02ITPJ2 JOA4_E5W9ZWM01D5WKM
C7orf44	7	43735552	43671847	43671781	43654777	JAB7_E56FR8H02ICHRU JAB7_E56FR8H02ISO4K	JAB7_E56FR8H02ICHRU JAB7_E56FR8H02ISO4K
C8orf38	8	96116981	96117705	96117899	96122973	JAB4_E6138SN01ES69Y JAA1_ER85B5301A86QO	JAB4_E6138SN01ES69Y
CADM1	11	114585503	114574369	114574335	114554706	JOB5_E54PARH02JVWQ6 JOA4_E5W9ZWM01CHA40 JOA4_E5W9ZWM01EIZE8 JOA5_E5W9ZWM02F323T JOA5_E5W9ZWM02FJW76 JOA5_E5W9ZWM02GU1IA JOA5_E5W9ZWM02IXKOD	JOB5_E54PARH02F6748 JOB5_E54PARH02JVWQ6 JAA2_ESJ6S1K01BHA28 JOA4_E5W9ZWM01CHA40 JOA4_E5W9ZWM01EIZE8 JOA5_E5W9ZWM02F323T JOA5_E5W9ZWM02FJW76 JOA5_E5W9ZWM02GU1IA JOA5_E5W9ZWM02IXKOD
CADM1	11	114590537	114574369	114574335	114554706	JOB5_E54PARH02F6748	JOB5_E54PARH02F6748 JOB5_E54PARH02JVWQ6 JAA2_ESJ6S1K01BHA28 JOA4_E5W9ZWM01CHA40 JOA4_E5W9ZWM01EIZE8 JOA5_E5W9ZWM02F323T JOA5_E5W9ZWM02FJW76 JOA5_E5W9ZWM02GU1IA JOA5_E5W9ZWM02IXKOD
CADPS	3	62510617	62505575	62505562	62497297	JAB5_E6138SN02JQ3E2	JAB5_E6138SN02JQ3E2
CALM2	2	47257083	47253103	47253056	47251408	JAA4_E6X9J9101D41B0	JAA4_E6X9J9101D41B0
CAMK2D	4	114650242	114643583	114643540	114641117	JAB4_E6138SN01C5AHT JAB5_E6138SN02GDLHS JAB7_E56FR8H02J426E JOB4_E54PARH01B6C9W	JAB4_E6138SN01CL28V JAB4_E6138SN01EURP3 JAB5_E6138SN02HRDGI JAB7_E56FR8H02J426E JOB2_ERTYMEZ01CPBN4 JOB3_E3VCB0K01DMQQ2 JOB4_E54PARH01B6C9W
CAMSAP1L1	1	199051396	199064323	199064357	199067950	JAB2_ESJ6S1K02JFBRF JAB5_E6138SN02GUEBH	JAB2_ESJ6S1K02JFBRF JAB5_E6138SN02GUEBH
CAMTA1	1	7730429	7732417	7732439	7733845	JAB4_E6138SN01CK4ZL JAB4_E6138SN01DWCTZ JAB5_E6138SN02I8LHV JAB7_E56FR8H02HLMI4 JAB7_E56FR8H02JMD7I	JAB4_E6138SN01CK4ZL JAB4_E6138SN01DWCTZ JAB5_E6138SN02I8LHV JAB7_E56FR8H02HLMI4 JAB7_E56FR8H02JMD7I
CAPN1	11	64711346	64711531	64711619	64712001	JAB4_E6138SN01A230H	JAB4_E6138SN01A230H
CAPZB	1	19543438	19541946	19541832	19538699	JAB5_E6138SN02FUER5 JAB5_E6138SN02IPIW8 JOB3_E3VCB0K01CC9GV JOB5_E54PARH02FMKPK JOB5_E54PARH02FU6HX JOB5_E54PARH02IN826	JAB2_ESJ6S1K02JHTNA JAB4_E6138SN01AFL6Y JAB5_E6138SN02FUER5 JAB5_E6138SN02J3E2S JOB5_E54PARH02FMKPK JOB5_E54PARH02IN826
CARS2	13	110094732	110094531	110094412	110092870	JOB3_E3VCB0K01DWOCF JOB5_E54PARH02HWO9H JOA2_ERTYMEZ02IGQX5 JOA3_E3VCB0K02H73R0 JOA3_E3VCB0K02H793I JOA4_E5W9ZWM01D0QPF JOA5_E5W9ZWM02HY9U3	JOA3_E3VCB0K02H73R0 JOA3_E3VCB0K02H793I
CBARA1	10	74055773	74026193	74026076	73996559	JOA4_E5W9ZWM01BYJRX JOA4_E5W9ZWM01CTN5X	JOA4_E5W9ZWM01BYJRX JOA4_E5W9ZWM01CTN5X
CBR4	4	170159796	170156012	170155927	170148055	JAB4_E6138SN01D89H1 JAB4_E6138SN01DYTNY JAB5_E6138SN02F7WH2 JAB5_E6138SN02FF6VC JAB5_E6138SN02FGCXL JAB5_E6138SN02FMSHU JAB5_E6138SN02FZXJN JAB5_E6138SN02H65JN JAB7_E56FR8H02IPWOQ JOB4_E54PARH01B5RU4 JAA4_E6X9J9101CBVJM	JAB6_E56FR8H01DXK36 JAB7_E56FR8H02IPWOQ JAA4_E6X9J9101CBVJM
CBR4	4	170164480	170163641	170163610	170159932	JAA4_E6X9J9101A9A88	JAA4_E6X9J9101A9A88
CBS	21	43349981	43349279	43349236	43347163	JOB3_E3VCB0K01EPDDJ	JOB3_E3VCB0K01EPDDJ
CBWD1	9	168815	167821	167722	165785	JAA5_E6X9J9102FK847 JAA5_E6X9J9102IXOL7	JAB7_E56FR8H02GT7VS JAA5_E6X9J9102IXOL7
CBWD2	2	113912070	113913066	113913165	113915397	JAA5_E6X9J9102FK847 JAA5_E6X9J9102HIGUK JAA5_E6X9J9102IXOL7	JAB7_E56FR8H02GT7VS JAA5_E6X9J9102IXOL7
CBWD3	9	70063306	70064082	70064171	70069203	JAB4_E6138SN01EWA39 JAB5_E6138SN02H2V97 JOB4_E54PARH01BV5QM JAA4_E6X9J9101C14MZ	JAB5_E6138SN02H2V97 JOB4_E54PARH01BV5QM JAA4_E6X9J9101C14MZ
CBWD3	9	70073715	70074335	70074459	70079617	JAB5_E6138SN02GL61N	JAB5_E6138SN02GL61N
CBWD5	9	69702850	69696964	69696906	69685825	JOB4_E54PARH01BRSBI JAA4_E6X9J9101ECRSL JAA5_E6X9J9102GSSE7 JAA5_E6X9J9102IW4JV JAA5_E6X9J9102IWX8D JOA2_ERTYMEZ02GLZ7J	JOB3_E3VCB0K01CA9PL JOB4_E54PARH01BRSBI JOB5_E54PARH02GS93G JAA4_E6X9J9101DYE5H JAA4_E6X9J9101EA97K JAA4_E6X9J9101ECRSL JAA4_E6X9J9101EIXW5 JAA5_E6X9J9102GSSE7 JAA5_E6X9J9102HDTEP JAA5_E6X9J9102IW4JV JAA5_E6X9J9102IWX8D JOA2_ERTYMEZ02GLZ7J JOA3_E3VCB0K02F5Z0P JOA4_E5W9ZWM01E0D92
CBWD5	9	69713256	69712480	69712391	69707351	JAB4_E6138SN01EWA39 JAB5_E6138SN02H2V97 JOB4_E54PARH01BV5QM JAA4_E6X9J9101C14MZ	JAB5_E6138SN02H2V97 JOB4_E54PARH01BV5QM JAA4_E6X9J9101C14MZ
CCDC101	16	28504543	28507431	28507514	28507921	JOA4_E5W9ZWM01CJH9R	JOA4_E5W9ZWM01CJH9R
CCDC115	2	130814950	130813745	130813602	130813276	JOA3_E3VCB0K02GP30M	JOA3_E3VCB0K02GP30M
CCDC115	2	130814950	130813806	130813602	130813276	JOB3_E3VCB0K01CI2HJ JOB3_E3VCB0K01CIV51 JAA4_E6X9J9101C8PI1	JOA3_E3VCB0K02GP30M
CCDC128	2	48579379	48586206	48586240	48587911	JAB2_ESJ6S1K02GB7AT JAB2_ESJ6S1K02HGO5E JAB2_ESJ6S1K02HZ5Y9 JAB2_ESJ6S1K02IGJWK JAB2_ESJ6S1K02IRDTO JAB2_ESJ6S1K02JFGS1 JAB5_E6138SN02FE90S JOB2_ERTYMEZ01CSHIW JAA4_E6X9J9101B2QT1 JOA4_E5W9ZWM01EZ7MV	JAB2_ESJ6S1K02GB7AT JAB2_ESJ6S1K02HGO5E JAB2_ESJ6S1K02HZ5Y9 JAB2_ESJ6S1K02IGJWK JAB2_ESJ6S1K02IRDTO JAB2_ESJ6S1K02JFGS1 JAB5_E6138SN02G99EB JOB2_ERTYMEZ01CSHIW JAA2_ESJ6S1K01A6W3A JOA4_E5W9ZWM01EZ7MV
CCDC41	12	93321076	93320242	93320157	93318889	JAA5_E6X9J9102J1ERL	JAA5_E6X9J9102J1ERL
CCDC49	17	34220246	34220180	34220054	34219545	JAA5_E6X9J9102H4E0A	JAA5_E6X9J9102H4E0A
CCDC55	17	25468008	25468445	25468477	25469223	JOA4_E5W9ZWM01DMJJR	JAB5_E6138SN02HELRM JOB4_E54PARH01CLI6V JOB4_E54PARH01DVB04 JOA4_E5W9ZWM01DMJJR
CCDC64	12	118984014	118984938	118984951	118986919	JAB4_E6138SN01C09BV	JAB4_E6138SN01C09BV
CCDC64	12	119012259	119013097	119013207	119015186	JOB5_E54PARH02IPD18	JOB5_E54PARH02IPD18
CCDC77	12	398064	401848	401936	408195	JAA4_E6X9J9101CJNE4	JAA4_E6X9J9101CJNE4
CCDC85A	2	56456575	56460388	56460488	56464904	JAB5_E6138SN02JM2YR JOB4_E54PARH01CE58E	JOB4_E54PARH01CE58E
CCDC88A	2	55389448	55383793	55383708	55382713	JAB5_E6138SN02G8LDF JAB5_E6138SN02H3KEC JAB5_E6138SN02IMRRK JAB5_E6138SN02IOF5J JAB5_E6138SN02JAVXN JAB5_E6138SN02JNMOJ JOB2_ERTYMEZ01DXBZB	JAB5_E6138SN02JAVXN JOB2_ERTYMEZ01DXBZB
CCDC90A	6	13922225	13918812	13918709	13915256	JOA5_E5W9ZWM02GE0OO	JAA4_E6X9J9101BKK3F JAA5_E6X9J9102I9PXQ
CCDC95	16	29920353	29923389	29923480	29924042	JAB6_E56FR8H01BFBEC JAA5_E6X9J9102JT11O	JAA5_E6X9J9102JT11O
CCDC99	5	168948158	168950334	168950412	168950629	JAA1_ER85B5301A53PN JAA1_ER85B5301AXE9W	JAA1_ER85B5301A53PN
CCNB1IP1	14	19854225	19853618	19853483	19851801	JOB3_E3VCB0K01AS1ZU	JAB6_E56FR8H01CJ014 JOB3_E3VCB0K01AS1ZU
CCNL1	3	158352659	158352414	158352399	158350865	JAB7_E56FR8H02H4X5I JAA2_ESJ6S1K01ANZFS JOA4_E5W9ZWM01BKD7Q	JAA2_ESJ6S1K01ANZFS
CCNL1	3	158359348	158357567	158357418	158353640	JAB1_ER85B5302FQ0G0 JOA4_E5W9ZWM01C7OG7 JOA4_E5W9ZWM01C85OF JOA5_E5W9ZWM02GF7QW	JAB1_ER85B5302FQ0G0
CCT7	2	73332069	73332988	73333066	73333275	JAA4_E6X9J9101A7U1J	JAA4_E6X9J9101A7U1J
CD55	1	205579386	205580358	205580477	205599513	JOB3_E3VCB0K01DH0JI JOA3_E3VCB0K02FZXNQ JOA4_E5W9ZWM01BST5K	JOA4_E5W9ZWM01BST5K
CD9	12	6212157	6212363	6212433	6212838	JAB5_E6138SN02FPCAV	JAB4_E6138SN01AVG5I JAB5_E6138SN02FPCAV
CD99L2	X	149695304	149690954	149690935	149689501	JAB2_ESJ6S1K02G4C0X JAB4_E6138SN01CPRK9 JOB2_ERTYMEZ01CLF5F JOB5_E54PARH02HH7LV	JAB4_E6138SN01CPRK9
CDC25B	20	3731024	3731376	3731456	3731556	JAB4_E6138SN01D9Y4Z	JAB4_E6138SN01D9Y4Z
CDC2L2	1	1578687	1578616	1578568	1576802	JAB4_E6138SN01B0U4K JAB5_E6138SN02H3KEO JAB5_E6138SN02I7G85 JAB6_E56FR8H01BEIJZ JOB5_E54PARH02IZ8N7	JAB5_E6138SN02H3KEO JAB5_E6138SN02I7G85 JAB6_E56FR8H01BEIJZ JOB5_E54PARH02IZ8N7
CDC2L5	7	40084976	40091822	40091871	40094249	JOB3_E3VCB0K01DTCRT	JOB3_E3VCB0K01DTCRT
CDH4	20	59942674	59944452	59944581	59945189	JAA5_E6X9J9102HB2GP	JAA5_E6X9J9102HB2GP
CENPF	1	212892956	212893450	212893528	212895206	JOA4_E5W9ZWM01BDXWB	JOA4_E5W9ZWM01BDXWB
CENPJ	13	24357413	24356932	24356840	24356602	JOA3_E3VCB0K02GZDYT	JOA3_E3VCB0K02GZDYT
CENPK	5	64883146	64882826	64882688	64874432	JOA4_E5W9ZWM01C1RMM	JOA1_ERDI6OO02I5INZ JOA1_ERDI6OO02IRZ87
CENTB2	3	196522718	196514986	196514964	196510856	JOB3_E3VCB0K01EYP63	JOB3_E3VCB0K01EYP63
CENTG2	2	236291028	236291763	236291776	236314345	JAB7_E56FR8H02H4P69 JOB3_E3VCB0K01B577Z JOB3_E3VCB0K01BVCJ6 JOB3_E3VCB0K01BXY7X	JAB7_E56FR8H02H4P69 JOB3_E3VCB0K01B577Z JOB3_E3VCB0K01BVCJ6 JOB3_E3VCB0K01BXY7X
CENTG3	7	150448166	150448539	150448766	150450744	JAB1_ER85B5302H9EU7 JAB4_E6138SN01C185X JAB4_E6138SN01CWC2V JAB4_E6138SN01D0D9A JAB4_E6138SN01DFILB JAB5_E6138SN02HSSC4 JAB7_E56FR8H02J1ZSM JOB2_ERTYMEZ01BRMI9 JOB3_E3VCB0K01CD687 JOB3_E3VCB0K01CTU4C JOB4_E54PARH01DULF5 JOB4_E54PARH01EI96B JOB5_E54PARH02FVVFO JAA4_E6X9J9101BE05Z	JAB1_ER85B5302J30EE JAB3_E4QP0ZC01ATVON JAB4_E6138SN01D0D9A JOB3_E3VCB0K01DDLWU JOA4_E5W9ZWM01BEIDW
CEP192	18	13093588	13093873	13093967	13094982	JOB5_E54PARH02HGOMC	JOB5_E54PARH02HGOMC
CEPT1	1	111505442	111517258	111517404	111519023	JAA3_E4QP0ZC02HI53D JAA3_E4QP0ZC02I6NQY	JAB5_E6138SN02G0ODJ JAA2_ESJ6S1K01EIH7G
CHCHD3	7	132310468	132222289	132222273	132221046	JAB4_E6138SN01DCALP JOB3_E3VCB0K01BXF43	JAB4_E6138SN01BLCR0 JAB4_E6138SN01DCALP JOB3_E3VCB0K01BXF43
CHCHD8	11	73265449	73265269	73265171	73262088	JOA3_E3VCB0K02G0FPX JOA4_E5W9ZWM01EWS6C	JOA3_E3VCB0K02G0FPX JOA4_E5W9ZWM01EWS6C
CHD1	5	98233357	98232882	98232617	98232240	JAB5_E6138SN02GG08L JAB7_E56FR8H02JOP3W JOB2_ERTYMEZ01DTLFN JAA5_E6X9J9102HMBOO	JOB3_E3VCB0K01DJCVY JAA1_ER85B5301DBUMY
CHD1	5	98251691	98250231	98250200	98249254	JOB3_E3VCB0K01BF2IR	JOB3_E3VCB0K01BF2IR
CHN1	2	175397407	175394754	175394702	175385457	JOB3_E3VCB0K01D6F77	JOB3_E3VCB0K01D6F77
CHORDC1	11	89583351	89579627	89579563	89579089	JOA3_E3VCB0K02F2WO5	JOA3_E3VCB0K02F2WO5
CLASP2	3	33592664	33590993	33590968	33589851	JAB4_E6138SN01B2K1J JAB5_E6138SN02FSN6D JAB6_E56FR8H01DH49K JOB4_E54PARH01AR6GG	JAB4_E6138SN01B2K1J JAB5_E6138SN02FSN6D JAB6_E56FR8H01DH49K JOB4_E54PARH01AR6GG
CLASP2	3	33598316	33593761	33593697	33592772	JAB7_E56FR8H02GH1W3	JAB5_E6138SN02JJIUL JAB7_E56FR8H02GH1W3
CLCC1	1	109307505	109306615	109306453	109294594	JAB5_E6138SN02GM3TA	JAB5_E6138SN02GM3TA
CLIP1	12	121338988	121333032	121333010	121329646	JOB2_ERTYMEZ01DF1EB	JOB2_ERTYMEZ01DF1EB
CLTC	17	55117952	55119143	55119165	55122778	JAB5_E6138SN02F40R4 JAB7_E56FR8H02H3NWP JOB1_ERDI6OO01BQ8HF	JAB7_E56FR8H02H3NWP JOB1_ERDI6OO01BQ8HF
CLU	8	27528088	27527805	27527606	27524035	JAB6_E56FR8H01D3PKQ	JOB3_E3VCB0K01DV671
CLUAP1	16	3522843	3523099	3523157	3526122	JAB5_E6138SN02JLHL0 JAB7_E56FR8H02IIWZ1 JAB7_E56FR8H02JX4VF	JAB1_ER85B5302FW8P4 JAB5_E6138SN02JLHL0 JAB7_E56FR8H02IIWZ1
CNNM1	10	101114750	101118364	101118428	101126801	JOB3_E3VCB0K01C7C1M	JOB3_E3VCB0K01C7C1M
CNOT4	7	134729209	134699359	134699145	134698479	JOB2_ERTYMEZ01BTPUH JOB2_ERTYMEZ01DYIDK JOB3_E3VCB0K01DSI5P	JAB2_ESJ6S1K02HC7WS JAB2_ESJ6S1K02HVT7S JAB4_E6138SN01DCKIT JAB5_E6138SN02GNYGB JOB2_ERTYMEZ01BV23B
CNPY3	6	43005438	43005562	43005605	43010190	JOA1_ERDI6OO02FP6EG	JOA1_ERDI6OO02FP6EG
CNPY3	6	43010315	43011127	43011190	43011289	JOB3_E3VCB0K01EVLLZ JAA2_ESJ6S1K01AVF3I JAA2_ESJ6S1K01AVPKT	JOB3_E3VCB0K01EVLLZ JAA2_ESJ6S1K01AVF3I JAA2_ESJ6S1K01AVPKT
CNTN1	12	39709289	39741830	39741954	39750027	JAB5_E6138SN02IELF0	JAB5_E6138SN02IELF0
CNTN2	1	203301661	203301820	203301972	203302191	JOB4_E54PARH01A68O3	JOB4_E54PARH01A68O3
COBL	7	51120356	51118420	51118248	51078884	JAB1_ER85B5302J45D7 JAB3_E4QP0ZC01DHS58 JAB5_E6138SN02IA463	JOB2_ERTYMEZ01BN0RG JOB2_ERTYMEZ01DMF0R JOB3_E3VCB0K01ERZFH
COG2	1	228871905	228873627	228873774	228873884	JOB2_ERTYMEZ01EBIJ8	JOB2_ERTYMEZ01EBIJ8
COMMD9	11	36267487	36264972	36264946	36258964	JAB5_E6138SN02IDA7K	JAB5_E6138SN02IDA7K
COPS4	4	84203424	84205236	84205333	84206614	JAB4_E6138SN01DVUOS	JAB4_E6138SN01DVUOS
COQ2	4	84407762	84407386	84407266	84404541	JAB2_ESJ6S1K02HMS5Y	JAB2_ESJ6S1K02HMS5Y JOA3_E3VCB0K02FQZAD
COX17	3	120878740	120878504	120878398	120876771	JAA4_E6X9J9101CSK2Q JAA5_E6X9J9102GZFT5	JOA5_E5W9ZWM02FXVAL
CP110	16	19466838	19467337	19467424	19470018	JAB3_E4QP0ZC01DU2J3 JAB4_E6138SN01BJ8Q9 JAB4_E6138SN01DPZWS JOB3_E3VCB0K01DBNJ2 JOA2_ERTYMEZ02IMYVN JOA4_E5W9ZWM01C9VC8	JAB1_ER85B5302GX8J3 JAB1_ER85B5302HIM5I JAB3_E4QP0ZC01DU2J3 JAB4_E6138SN01BIDRG JAB4_E6138SN01BJ8Q9 JOB5_E54PARH02GF4JF JOA4_E5W9ZWM01C9VC8
CPNE3	8	87621679	87623389	87623419	87626083	JOB2_ERTYMEZ01C4CJ9	JOB2_ERTYMEZ01C4CJ9
CPS1	2	211229602	211231443	211231490	211231567	JAA2_ESJ6S1K01ATBT2 JAA2_ESJ6S1K01ATH5O JAA2_ESJ6S1K01BL9XQ JAA2_ESJ6S1K01BYMM1 JAA2_ESJ6S1K01CBXLM	JAA2_ESJ6S1K01ATBT2 JAA2_ESJ6S1K01ATH5O JAA2_ESJ6S1K01BL9XQ JAA2_ESJ6S1K01BYMM1 JAA2_ESJ6S1K01CBXLM
CRAT	9	130912582	130911378	130911278	130910178	JOB4_E54PARH01AUJ6H	JOB4_E54PARH01AUJ6H
CRK	17	1305920	1297284	1297174	1287200	JOA3_E3VCB0K02IH21J	JOA3_E3VCB0K02IH21J
CROP	17	46169387	46169646	46169840	46172665	JAB3_E4QP0ZC01B68P4 JAB3_E4QP0ZC01C0OQO JAA4_E6X9J9101CG9UB JOA1_ERDI6OO02I7DAW JOA1_ERDI6OO02I9ES0	JAB5_E6138SN02JR088 JAB6_E56FR8H01BTSWI JAA2_ESJ6S1K01A3CX3 JAA3_E4QP0ZC02HGLUP JOA1_ERDI6OO02JUGPN
CROP	17	46179063	46181578	46181705	46182860	JAB4_E6138SN01EMZD3 JAB5_E6138SN02ICVPA JAB5_E6138SN02JGY1B JOB2_ERTYMEZ01EAPU2 JOB3_E3VCB0K01BHEIE JOB3_E3VCB0K01D5W0K	JAB4_E6138SN01EMZD3 JAB5_E6138SN02FVNU2 JAB5_E6138SN02JGY1B JOB2_ERTYMEZ01EAPU2 JOB3_E3VCB0K01BHEIE JOB3_E3VCB0K01E1ROQ JAA4_E6X9J9101BR4CR JOA3_E3VCB0K02I111O
CSAD	12	51850122	51844807	51844766	51841441	JAB2_ESJ6S1K02FUJXE JAB5_E6138SN02JDHIR	JAB2_ESJ6S1K02FUJXE
CSE1L	20	47144908	47146119	47146145	47146292	JAA1_ER85B5301BFNX2 JOA2_ERTYMEZ02JDHTM	JAA1_ER85B5301BFNX2 JOA2_ERTYMEZ02JDHTM
CSNK1D	17	77797140	77796295	77796093	77795997	JOA5_E5W9ZWM02JD8O7	JOA3_E3VCB0K02HMSCX
CSNK1E	22	37024736	37021400	37021338	37020487	JOA3_E3VCB0K02F3U8R	JOA3_E3VCB0K02F3U8R
CSNK1G1	15	62282333	62267738	62267626	62259707	JAB4_E6138SN01D9F4Y	JAB5_E6138SN02I7PFA
CSTF3	11	33139420	33123092	33122991	33120109	JOB3_E3VCB0K01EMX5D	JOB3_E3VCB0K01EMX5D
CTGLF1	10	45643482	45643056	45642921	45642845	JOB5_E54PARH02HGWOT	JOB5_E54PARH02HGWOT
CTGLF5	10	50897107	50896683	50896548	50896472	JOB5_E54PARH02HGWOT	JOB5_E54PARH02HGWOT
CTNND2	5	11151686	11137068	11136992	11135959	JAB2_ESJ6S1K02GMGQI JAB4_E6138SN01CPVBF JOB3_E3VCB0K01DNQ6F JOB4_E54PARH01AJ76D	JOB3_E3VCB0K01DNQ6F JOB4_E54PARH01AJ76D
CTSC	11	87700927	87700833	87700744	87699260	JOA4_E5W9ZWM01DGIVP	JOA4_E5W9ZWM01DGIVP
CXorf45	X	110843182	110846836	110846889	110847729	JOA3_E3VCB0K02HVYJR JOA3_E3VCB0K02IT010	JOA3_E3VCB0K02HVYJR JOA3_E3VCB0K02IT010
CYFIP2	5	156680389	156682527	156682603	156683506	JOB5_E54PARH02JOVD1	JOB5_E54PARH02JOVD1
DAAM2	6	39959824	39962174	39962202	39963239	JOB2_ERTYMEZ01A0N0F	JOB2_ERTYMEZ01A0N0F
DAP3	1	153925590	153931205	153931329	153946187	JAA4_E6X9J9101EQR1M	JAA4_E6X9J9101EQR1M
DAP3	1	153968449	153973022	153973110	153973360	JAB3_E4QP0ZC01D1DRK	JAB3_E4QP0ZC01D1DRK
DBN1	5	176820038	176819348	176819209	176818876	JAB4_E6138SN01A01IT JAB4_E6138SN01CIEPH JAB4_E6138SN01D8DAC JAB4_E6138SN01DDEE1 JAB4_E6138SN01DUUSI JAB7_E56FR8H02HME70 JAB7_E56FR8H02JMK0W JOB5_E54PARH02F4O2H	JAB4_E6138SN01DDEE1 JAB5_E6138SN02IFCMW JOB3_E3VCB0K01DS1FR
DCLK2	4	151338706	151339629	151339681	151344396	JAB4_E6138SN01A9ZMP JAB4_E6138SN01DN23U JOB4_E54PARH01EL1FL JOB4_E54PARH01EL7Q7 JOB5_E54PARH02HY98N	JAB4_E6138SN01A9ZMP JAB4_E6138SN01DN23U JOB4_E54PARH01EL1FL JOB4_E54PARH01EL7Q7
DCLRE1C	10	15008847	15007208	15007150	15005075	JOB5_E54PARH02F6QR4	JOB5_E54PARH02F6QR4
DCT	13	93910345	93896017	93895943	93893893	JAA4_E6X9J9101EK2YD	JAA4_E6X9J9101EK2YD JOA3_E3VCB0K02FZO99 JOA3_E3VCB0K02GUBMV JOA3_E3VCB0K02H3IY4 JOA4_E5W9ZWM01B4WO3
DDHD1	14	52590905	52588396	52588311	52583418	JAA2_ESJ6S1K01CZYFA	JOA5_E5W9ZWM02H49V3
DDX27	20	47280294	47280966	47281060	47283249	JOA5_E5W9ZWM02HW8NX	JOA5_E5W9ZWM02HW8NX
DDX46	5	134152181	134153694	134153812	134154058	JOA2_ERTYMEZ02JFJFO JOA4_E5W9ZWM01BC6JU	JOA2_ERTYMEZ02JFJFO
DDX50	10	70331234	70335987	70336100	70336472	JOB3_E3VCB0K01D5FQN JAA5_E6X9J9102GIJQG	JOB1_ERDI6OO01DOU5J JAA5_E6X9J9102GIJQG
DDX50	10	70336770	70337672	70337733	70340068	JAA3_E4QP0ZC02GZFL7 JAA4_E6X9J9101DLJKN	JAA4_E6X9J9101DLJKN
DDX60L	4	169638102	169633847	169633721	169630536	JOA3_E3VCB0K02HG18R JOA3_E3VCB0K02HX54P	JAA4_E6X9J9101AH71C JOA3_E3VCB0K02HG18R JOA3_E3VCB0K02HX54P
DEGS1	1	222444645	222445416	222445482	222446656	JOA3_E3VCB0K02JAL1S JOA4_E5W9ZWM01CX3DO	JOA4_E5W9ZWM01CX3DO
DENND1A	9	125205501	125189959	125189829	125186014	JAB5_E6138SN02GCA7W	JAB6_E56FR8H01BA9I4
DENND4A	15	63780442	63780065	63779935	63776776	JAB3_E4QP0ZC01EEHDC JAB6_E56FR8H01EKZ4N	JAB5_E6138SN02G3GE2 JAB6_E56FR8H01EKZ4N
DFNB31	9	116225414	116222171	116222137	116210120	JOA5_E5W9ZWM02JP6X2	JOA5_E5W9ZWM02JP6X2
DFNB59	2	179026594	179027077	179027179	179027304	JOA4_E5W9ZWM01EAV9A	JOA4_E5W9ZWM01EAV9A
DKFZP686M0199	5	69747134	69749404	69749503	69751831	JAB2_ESJ6S1K02JC3VH	JAA3_E4QP0ZC02ISGGD JAA4_E6X9J9101AY66H JAA4_E6X9J9101D3DK6 JAA5_E6X9J9102IZ2LL JOA2_ERTYMEZ02H8FQU
DLEU1	13	49554695	49555278	49555332	49576840	JAB4_E6138SN01A7TUH JAB5_E6138SN02FLI53 JAA3_E4QP0ZC02HJTW5	JAA3_E4QP0ZC02HJTW5
DLG1	3	198280486	198279791	198279769	198278023	JAB4_E6138SN01AKM0Y	JAB2_ESJ6S1K02JOLPZ JAB4_E6138SN01A2U9U JAB4_E6138SN01AKM0Y JAB5_E6138SN02I7S28 JAB6_E56FR8H01DQHCZ JOB1_ERDI6OO01A4RUU
DLG1	3	198280486	198279806	198279769	198278023	JAB2_ESJ6S1K02JOLPZ JAB4_E6138SN01A2U9U JAB5_E6138SN02I7S28 JAB6_E56FR8H01DQHCZ JOB1_ERDI6OO01A4RUU	JAB2_ESJ6S1K02JOLPZ JAB4_E6138SN01A2U9U JAB4_E6138SN01AKM0Y JAB5_E6138SN02I7S28 JAB6_E56FR8H01DQHCZ JOB1_ERDI6OO01A4RUU
DMKN	19	40681457	40680424	40680388	40680281	JAA4_E6X9J9101D5O05	JOA4_E5W9ZWM01E1Y8X
DMPK	19	50977290	50975480	50975420	50974968	JOB2_ERTYMEZ01EXKAB JOA5_E5W9ZWM02IN2E4	JOB2_ERTYMEZ01EXKAB
DMTF1	7	86646955	86647485	86647698	86648560	JAB5_E6138SN02GCZN7 JAB5_E6138SN02IIZQF	JAB5_E6138SN02IIZQF
DNAJC12	10	69267697	69265290	69265155	69253157	JOB5_E54PARH02HW03J	JAB5_E6138SN02F0PEB JAB5_E6138SN02GNZF8 JAB5_E6138SN02J03B7 JOB5_E54PARH02HW03J
DNAJC5	20	62032820	62032905	62032980	62033261	JOA2_ERTYMEZ02JC2NL	JOA4_E5W9ZWM01CAYCJ JOA4_E5W9ZWM01DC2R5 JOA4_E5W9ZWM01DWSF1
DNAJC6	1	65503204	65583881	65583995	65602905	JOB3_E3VCB0K01ESLN0	JAB4_E6138SN01BNBQT JOB3_E3VCB0K01DKAUJ
DNAJC8	1	28432018	28429351	28429228	28428122	JAB4_E6138SN01AGXM5 JAB6_E56FR8H01CM3TH	JAB4_E6138SN01AGXM5
DNM1L	12	32745764	32750025	32750065	32751567	JAB2_ESJ6S1K02F9VI8 JAB5_E6138SN02INF49 JOB5_E54PARH02FRQBZ	JAB2_ESJ6S1K02F9VI8 JAB5_E6138SN02INF49 JOB5_E54PARH02FRQBZ
DNM3	1	170328639	170329458	170329489	170366937	JOB3_E3VCB0K01EOZAF	JOB3_E3VCB0K01EOZAF
DNMT1	19	10152025	10151911	10151862	10149044	JOA3_E3VCB0K02IL256	JOA3_E3VCB0K02IL256
DOCK10	2	225343171	225341909	225341832	225338799	JAB1_ER85B5302ISSO8 JAB4_E6138SN01B29H3 JAB5_E6138SN02F5HER	JAB1_ER85B5302ISSO8 JAB4_E6138SN01B29H3 JAB5_E6138SN02F5HER
DOCK3	3	51388307	51391919	51392043	51392595	JAB7_E56FR8H02GH8XZ JOB2_ERTYMEZ01DDHAF	JAB7_E56FR8H02GH8XZ JOB2_ERTYMEZ01DDHAF
DOCK9	13	98335962	98335692	98335598	98335348	JAB2_ESJ6S1K02JOJ47	JAB2_ESJ6S1K02JOJ47
DOPEY1	6	83929358	83931097	83931158	83934299	JAB5_E6138SN02IQB05 JOB3_E3VCB0K01A9V72 JOB3_E3VCB0K01B5360	JOB3_E3VCB0K01A9V72 JOB3_E3VCB0K01B5360
DOPEY2	21	36571269	36571349	36571381	36572142	JAB5_E6138SN02I2RRF	JAB5_E6138SN02I2RRF
DPF2	11	64868117	64868626	64868669	64869712	JAB1_ER85B5302G3MO0 JAB5_E6138SN02FKH77 JAB6_E56FR8H01DAF9P JOB3_E3VCB0K01BE36N JOB3_E3VCB0K01EYZB2 JOA3_E3VCB0K02FW5F3	JAB1_ER85B5302G3MO0 JAB5_E6138SN02FKH77 JAB6_E56FR8H01DAF9P JOB3_E3VCB0K01BE36N JOB3_E3VCB0K01EYZB2 JOA3_E3VCB0K02FW5F3
DST	6	56438834	56437514	56437441	56436522	JAB3_E4QP0ZC01DQKFR JAB4_E6138SN01B7YHS JAB4_E6138SN01B9R9G JAB4_E6138SN01EVQ6P JAB6_E56FR8H01EJGIN JOB3_E3VCB0K01C9EA9 JOB3_E3VCB0K01ELO9E	JAB2_ESJ6S1K02I4JFZ JAB3_E4QP0ZC01AR3CM JAB3_E4QP0ZC01DQKFR JAB4_E6138SN01B7YHS JAB4_E6138SN01B9R9G JAB4_E6138SN01EVQ6P JAB5_E6138SN02GNDX8 JAB6_E56FR8H01EJGIN JOB3_E3VCB0K01C9EA9 JOB3_E3VCB0K01ELO9E
DTNBP1	6	15771023	15768732	15768592	15760351	JOB5_E54PARH02GVFVS	JOB5_E54PARH02GVFVS
DTWD1	15	47711792	47713008	47713102	47714024	JAA4_E6X9J9101BOG06 JAA4_E6X9J9101BONCO	JAA4_E6X9J9101BOG06 JAA4_E6X9J9101BONCO
DTWD1	15	47714284	47720359	47720475	47722819	JAA4_E6X9J9101AJGOT	JAA4_E6X9J9101AJGOT
DUT	15	46415580	46419633	46419704	46420777	JAB4_E6138SN01CNPQ9 JAB4_E6138SN01CP7P0 JAA4_E6X9J9101AEY68	JAB4_E6138SN01CNPQ9 JAA4_E6X9J9101AEY68
DYNLRB1	20	32567928	32570885	32570965	32577733	JOA3_E3VCB0K02H28GC JOA4_E5W9ZWM01C0KDH	JOA3_E3VCB0K02H28GC JOA4_E5W9ZWM01C0KDH
DZIP1	13	95083488	95081069	95080968	95080369	JOB3_E3VCB0K01D8ZGD	JAB4_E6138SN01EBWJE JOB3_E3VCB0K01D8ZGD
EAPP	14	34063653	34057890	34057614	34055544	JAA5_E6X9J9102FLKPQ	JAA5_E6X9J9102GTEZP
ECT2	3	173955859	173955966	173956060	173957466	JAB3_E4QP0ZC01DI0FS	JAB3_E4QP0ZC01DI0FS JAA3_E4QP0ZC02ITYKN JAA3_E4QP0ZC02JAO8D JOA3_E3VCB0K02ICUZ4
EDEM3	1	182938567	182937302	182937286	182930230	JAB2_ESJ6S1K02G52MR	JAB2_ESJ6S1K02G52MR
EEF1D	8	144750660	144745974	144745959	144740166	JOB2_ERTYMEZ01EJDPB JOB2_ERTYMEZ01EX8PO	JOB2_ERTYMEZ01EJDPB JOB2_ERTYMEZ01EX8PO
EIF2AK3	2	88676101	88674630	88674545	88674039	JAA5_E6X9J9102I8L7Y	JAB7_E56FR8H02JU4JS JAA5_E6X9J9102I8L7Y
EIF2S2	20	32163562	32157757	32157680	32157013	JOA4_E5W9ZWM01CQL9W	JOA4_E5W9ZWM01CQL9W
EIF2S3	X	23999766	24000505	24000600	24001128	JAA4_E6X9J9101A1DWM	JAA4_E6X9J9101A1DWM
EIF4A1	17	7416907	7417441	7417590	7418301	JOB3_E3VCB0K01EL7Y7	JOB3_E3VCB0K01EL7Y7
EIF4A2	3	187988366	187988792	187988904	187989607	JAA1_ER85B5301CE2W8 JAA2_ESJ6S1K01CTMH4 JAA2_ESJ6S1K01EG4J5 JAA4_E6X9J9101AOXN0 JAA4_E6X9J9101B5K9Y JAA5_E6X9J9102FRE5O JAA5_E6X9J9102G6VV4 JAA5_E6X9J9102JJ3P8 JOA1_ERDI6OO02FTIOJ JOA1_ERDI6OO02I4TG5 JOA2_ERTYMEZ02GOR4Y JOA3_E3VCB0K02H92GN JOA3_E3VCB0K02JJG3B	JAA2_ESJ6S1K01CTMH4 JAA2_ESJ6S1K01EG4J5 JAA4_E6X9J9101B0986 JAA4_E6X9J9101BGCLS JAA5_E6X9J9102FL2ZT JAA5_E6X9J9102JJ3P8 JOA1_ERDI6OO02FTIOJ JOA1_ERDI6OO02I4TG5 JOA5_E5W9ZWM02GF0AL
EIF4B	12	51714761	51715913	51716012	51717459	JOA3_E3VCB0K02GK2XI	JOA3_E3VCB0K02GK2XI
EIF4G1	3	185516701	185517194	185517216	185517802	JAB6_E56FR8H01EKTN9 JOB2_ERTYMEZ01D7C8R JOB2_ERTYMEZ01EO6Y7	JOB2_ERTYMEZ01D7C8R
EIF4G3	1	21140570	21140476	21140338	21104052	JAB5_E6138SN02F1DUH	JAB3_E4QP0ZC01ED5LV JAB5_E6138SN02F1DUH
EIF4G3	1	21201792	21181489	21181467	21180308	JAB4_E6138SN01DH27S	JAB4_E6138SN01DH27S
EIF4G3	1	21201792	21196714	21196680	21180308	JAA2_ESJ6S1K01C3UMD	JAA2_ESJ6S1K01C3UMD
ELF2	4	140265767	140257412	140257252	140214172	JOA2_ERTYMEZ02JIEWC	JOA2_ERTYMEZ02JIEWC
ELK1	X	47394765	47394370	47394263	47385819	JAB3_E4QP0ZC01EVMMT JOB5_E54PARH02FRNK2 JOA3_E3VCB0K02GH6TA	JAB3_E4QP0ZC01EVMMT JOB5_E54PARH02FRNK2 JOA3_E3VCB0K02GH6TA
ELOVL5	6	53264532	53250501	53250402	53249014	JAA3_E4QP0ZC02HFHFL	JAA3_E4QP0ZC02HFHFL
EML2	19	50814157	50814042	50813919	50812796	JOA2_ERTYMEZ02IG4OV	JOA2_ERTYMEZ02IG4OV
ENO3	17	4795955	4796064	4796188	4796835	JOB3_E3VCB0K01ERYAG	JOB3_E3VCB0K01ERYAG
ENPP2	8	120661536	120653672	120653596	120652263	JAB1_ER85B5302FLZGA JAB1_ER85B5302GSY34 JAB4_E6138SN01APEOL JAB4_E6138SN01AZPHD JAB4_E6138SN01C15HA JAB4_E6138SN01C195D JAB4_E6138SN01CK0IS JAB4_E6138SN01DT57S JAB5_E6138SN02F6BL6 JAB5_E6138SN02FLWRZ JAB5_E6138SN02G0YTR JAB5_E6138SN02GB7VE JAB5_E6138SN02GQUDL JAB5_E6138SN02JUG34 JOB2_ERTYMEZ01DCUNO JOB2_ERTYMEZ01EALEM JOB3_E3VCB0K01EFOIZ JOB4_E54PARH01E1JRN JOB4_E54PARH01ELK2X	JAB1_ER85B5302FLZGA JAB1_ER85B5302GSY34 JAB4_E6138SN01APEOL JAB4_E6138SN01AZPHD JAB4_E6138SN01C15HA JAB4_E6138SN01DT57S JAB5_E6138SN02F6BL6 JAB5_E6138SN02FLWRZ JAB5_E6138SN02GB7VE JAB5_E6138SN02GQUDL JAB7_E56FR8H02G7X1K JOB2_ERTYMEZ01EALEM JOB3_E3VCB0K01DPAPP JOB3_E3VCB0K01DTLLD JOB3_E3VCB0K01EFOIZ JOB5_E54PARH02GLF1S JOB5_E54PARH02IUJYA
ENPP5	6	46246503	46245811	46245748	46243994	JOA3_E3VCB0K02G3OFH	JOA3_E3VCB0K02G3OFH
EPB41L3	18	5396775	5391043	5390967	5388143	JAB5_E6138SN02F3869 JAB5_E6138SN02IZBHS	JAB5_E6138SN02F3869
EPN1	19	60892173	60892474	60892550	60893044	JAB4_E6138SN01BL3ZK JAA1_ER85B5301AKELG JAA3_E4QP0ZC02J0VK0 JAA4_E6X9J9101BZ3Z8 JAA5_E6X9J9102HMWCA JOA2_ERTYMEZ02GVI82 JOA3_E3VCB0K02GFGYV JOA3_E3VCB0K02JDPE6 JOA5_E5W9ZWM02GOQ17 JOA5_E5W9ZWM02HDWXV	JAB4_E6138SN01BL3ZK JAA1_ER85B5301AKELG JAA2_ESJ6S1K01CZ7WL JAA3_E4QP0ZC02J0VK0 JAA4_E6X9J9101BZ3Z8 JAA5_E6X9J9102FP6EP JAA5_E6X9J9102HMWCA JOA2_ERTYMEZ02GVI82 JOA3_E3VCB0K02GFGYV JOA3_E3VCB0K02JDPE6 JOA5_E5W9ZWM02GOQ17
EPRS	1	218258413	218258112	218258090	218251022	JAB4_E6138SN01BMHRX JAB4_E6138SN01CBY68 JOB2_ERTYMEZ01CBQ43 JOB3_E3VCB0K01A49SL	JAB4_E6138SN01BMHRX JAB4_E6138SN01CBY68 JOB2_ERTYMEZ01CBQ43 JOB3_E3VCB0K01A49SL
ESPN	1	6431739	6433090	6433118	6434249	JOA4_E5W9ZWM01EF455 JOA4_E5W9ZWM01EFYUN	JAA4_E6X9J9101DUSYR JOA4_E5W9ZWM01EF455 JOA4_E5W9ZWM01EFYUN
ETFDH	4	159839733	159841476	159841522	159844024	JOB4_E54PARH01B1U9G	JOB4_E54PARH01B1U9G
EVI5L	19	7826955	7827977	7828011	7829076	JOB3_E3VCB0K01APNT2 JOB5_E54PARH02I8DXE JAA5_E6X9J9102JF3LO	JOB5_E54PARH02I8DXE JAA5_E6X9J9102JF3LO
EWSR1	22	27999854	28000253	28000272	28004018	JAB1_ER85B5302FVBFK JAB3_E4QP0ZC01BE02O JAB4_E6138SN01CTLH7 JAB5_E6138SN02HNM0P JAB6_E56FR8H01BMBC4 JOB3_E3VCB0K01ASFGA JOB3_E3VCB0K01BJJ1N JOB3_E3VCB0K01EKGHX	JAB1_ER85B5302FVBFK JAB3_E4QP0ZC01BE02O JAB4_E6138SN01CTLH7 JAB5_E6138SN02HNM0P JAB6_E56FR8H01BMBC4 JOB3_E3VCB0K01ASFGA JOB3_E3VCB0K01BJJ1N JOB3_E3VCB0K01EKGHX
EWSR1	22	28018596	28018773	28018889	28022228	JAB4_E6138SN01C5DPD	JAB4_E6138SN01C5DPD
EXOC1	4	56425310	56427794	56427816	56429258	JAB3_E4QP0ZC01AV038 JOB4_E54PARH01DLLUJ	JAB3_E4QP0ZC01AV038 JOB4_E54PARH01DLLUJ
EXOC1	4	56432882	56433677	56433732	56438839	JOB3_E3VCB0K01CZD8C	JOB3_E3VCB0K01CZD8C
EXOC6B	2	72264711	72263543	72263530	72260099	JAB2_ESJ6S1K02HAVPR	JAB2_ESJ6S1K02HAVPR
EYA3	1	28212208	28210810	28210732	28210185	JAA1_ER85B5301E1658	JAA1_ER85B5301E1658
EZH2	7	148147620	148147085	148147002	148146143	JAA4_E6X9J9101DDE06	JAA4_E6X9J9101DDE06
EZH2	7	148174494	148164984	148164846	148160776	JAA5_E6X9J9102IIEZM	JAB4_E6138SN01AD67S JAA2_ESJ6S1K01DWYW9 JAA5_E6X9J9102IIEZM
FAHD2A	2	95432348	95434751	95434878	95435027	JOB3_E3VCB0K01D8VAT	JOA4_E5W9ZWM01CC58Q
FAM122B	X	133755510	133751333	133751275	133750963	JAB4_E6138SN01DHYHU	JAB4_E6138SN01DHYHU JOB5_E54PARH02HF1ED
FAM135A	6	71194844	71215846	71215908	71218915	JOB4_E54PARH01C8PDN	JOB4_E54PARH01C8PDN
FAM152A	1	242883281	242915464	242915503	242916521	JAB2_ESJ6S1K02JN1A3	JAB2_ESJ6S1K02JN1A3
FAM21C	10	45601086	45602065	45602129	45602488	JOB3_E3VCB0K01CU58M JOB4_E54PARH01EMEHO	JOB3_E3VCB0K01CU58M JOB4_E54PARH01CIP5J JOB4_E54PARH01EMEHO JAA1_ER85B5301C31EM JAA1_ER85B5301EJ5SC JOA2_ERTYMEZ02JNXUX
FAM35A	10	88920712	88925625	88925833	88929811	JAA2_ESJ6S1K01EEOC8 JAA4_E6X9J9101B4DZK JAA5_E6X9J9102FTAOR JAA5_E6X9J9102HQ5L9 JOA4_E5W9ZWM01DAYUE JOA4_E5W9ZWM01ENDMX JOA5_E5W9ZWM02F0R82	JAB2_ESJ6S1K02GGI68 JAB2_ESJ6S1K02GI741 JAB2_ESJ6S1K02GM7CM JAB2_ESJ6S1K02H84I0 JAB2_ESJ6S1K02HBVS3 JAB2_ESJ6S1K02HISE8 JAB2_ESJ6S1K02HIYQU JAB2_ESJ6S1K02HP37D JAB2_ESJ6S1K02HRQJ1 JAB2_ESJ6S1K02I0UZL JAB2_ESJ6S1K02I3TXR JAB2_ESJ6S1K02IG21B JAB2_ESJ6S1K02IIIVQ JAB2_ESJ6S1K02ISB6A JAB2_ESJ6S1K02JDQFD JAB6_E56FR8H01EXDX4 JAA4_E6X9J9101B4DZK JAA4_E6X9J9101BO06B JAA4_E6X9J9101EH6FC JOA1_ERDI6OO02GAY0G…
FAM62B	7	158244937	158238296	158238232	158235176	JAA1_ER85B5301DVXOJ JAA4_E6X9J9101BPISP JOA4_E5W9ZWM01EMMX7 JOA5_E5W9ZWM02GFKZX	JAA1_ER85B5301DVXOJ JAA4_E6X9J9101BPISP JOA4_E5W9ZWM01EMMX7
FAM92A1	8	94782863	94783923	94783948	94785023	JAB7_E56FR8H02ITNTD	JAB7_E56FR8H02ITNTD
FAM96B	16	65524183	65523955	65523884	65523705	JAA3_E4QP0ZC02J1KJO	JAA3_E4QP0ZC02J1KJO
FAT	4	187753836	187748552	187748515	187747369	JAA1_ER85B5301CG5LT JOA5_E5W9ZWM02IBX1E	JAB7_E56FR8H02FZDG7 JAA1_ER85B5301CG5LT JOA5_E5W9ZWM02IBX1E
FBL	19	45020190	45019454	45019373	45019149	JAB4_E6138SN01AX29B JAB4_E6138SN01EVD4F	JAB4_E6138SN01AX29B JAB4_E6138SN01EVD4F
FBXO18	10	6006478	6006719	6006771	6007335	JOA2_ERTYMEZ02HIDRL	JOA2_ERTYMEZ02HIDRL
FBXO9	6	53066736	53067448	53067599	53068269	JOB1_ERDI6OO01B3PKA JOB1_ERDI6OO01BI2QT JOB1_ERDI6OO01BI5WI JOB1_ERDI6OO01C4C6B JOB1_ERDI6OO01C4C6E JOB1_ERDI6OO01DV5Z0 JOB1_ERDI6OO01DV85P JOB1_ERDI6OO01E0K6N JOB1_ERDI6OO01E0OCJ	JOB1_ERDI6OO01B3PKA JOB1_ERDI6OO01BI2QT JOB1_ERDI6OO01BI5WI JOB1_ERDI6OO01C4C6B JOB1_ERDI6OO01C4C6E JOB1_ERDI6OO01DV5Z0 JOB1_ERDI6OO01DV85P JOB1_ERDI6OO01E0K6N JOB1_ERDI6OO01E0OCJ
FBXW11	5	171366066	171356661	171356498	171270407	JOB2_ERTYMEZ01BXEXK JOA5_E5W9ZWM02HURZ0	JAB4_E6138SN01B7NHN
FBXW11	5	171366066	171356661	171356498	171317308	JOB2_ERTYMEZ01BXEXK JOA5_E5W9ZWM02HURZ0	JAB4_E6138SN01D5WLC
FDPS	1	153546621	153546750	153546869	153548669	JAA5_E6X9J9102FME0Q JAA5_E6X9J9102JRCVQ	JAA5_E6X9J9102FME0Q JAA5_E6X9J9102JRCVQ
FERMT2	14	52400868	52397503	52397481	52396934	JAB1_ER85B5302G0VLB JAB5_E6138SN02GCR0X JAB7_E56FR8H02JNBVR JOB4_E54PARH01BZC11	JAB1_ER85B5302G0VLB JAB5_E6138SN02GCR0X JAB7_E56FR8H02JNBVR JOB4_E54PARH01BZC11 JAA4_E6X9J9101A5YO0
FERMT2	14	52429760	52418297	52418263	52417938	JOA1_ERDI6OO02FVJQN	JOB3_E3VCB0K01CHNQF JOA1_ERDI6OO02FVJQN
FEZ1	11	124856639	124844263	124844154	124838677	JOB5_E54PARH02GDWZ9	JAB5_E6138SN02I9WUM JOB5_E54PARH02GDWZ9
FHL1	X	135118467	135119067	135119268	135119695	JAB3_E4QP0ZC01AKGNS JAB4_E6138SN01CQVEY JAB4_E6138SN01ENEGW JAB5_E6138SN02FZ4KX JOB3_E3VCB0K01CFM97	JAB1_ER85B5302IIX6Y JAB4_E6138SN01B0K3R JAB5_E6138SN02FZ4KX JAB5_E6138SN02HDD91 JAB7_E56FR8H02JYFNH JOB3_E3VCB0K01BJAMF
FIP1L1	4	53989108	54001505	54001533	54003576	JAB2_ESJ6S1K02I9X5A JAB3_E4QP0ZC01DL25O JAB5_E6138SN02FLOL1 JAB5_E6138SN02GRM5K JOB3_E3VCB0K01B3ZG8 JOB3_E3VCB0K01BO0N1 JOB3_E3VCB0K01CDCJM JAA4_E6X9J9101BRX2G JAA5_E6X9J9102HA2ZN JAA5_E6X9J9102JZ0Q1	JAB3_E4QP0ZC01DL25O JAB5_E6138SN02FLOL1 JAB5_E6138SN02GRM5K JOB3_E3VCB0K01B3ZG8 JOB3_E3VCB0K01BO0N1 JOB3_E3VCB0K01CDCJM JOB5_E54PARH02HNFLR JAA4_E6X9J9101BRX2G JAA4_E6X9J9101D2G7Q JAA5_E6X9J9102HA2ZN JAA5_E6X9J9102JZ0Q1
FLJ10292	12	10653696	10653250	10652963	10651803	JAA4_E6X9J9101CR15J JAA5_E6X9J9102JCA9G	JOB4_E54PARH01CBU4W JAA2_ESJ6S1K01D4KG5
FLJ10292	12	10657304	10656845	10656505	10654547	JAA5_E6X9J9102INWYO	JAA2_ESJ6S1K01B46NF JAA5_E6X9J9102HE7D5 JOA5_E5W9ZWM02I0X8K
FLJ10986	1	59617098	59679810	59679884	59695220	JAA1_ER85B5301BUR5K	JAA1_ER85B5301BUR5K
FLJ20160	2	191042827	191056876	191056986	191061627	JAB7_E56FR8H02H0H3M	JAB7_E56FR8H02H0H3M
FLJ31306	14	57834425	57829610	57829536	57828179	JOA3_E3VCB0K02GQG87 JOA3_E3VCB0K02H3DK6	JOB3_E3VCB0K01CNWPY JOA3_E3VCB0K02GQG87 JOA3_E3VCB0K02H3DK6
FLNA	X	153238995	153238837	153238812	153236635	JAA4_E6X9J9101DGC67 JAA5_E6X9J9102HWWR7 JOA2_ERTYMEZ02HVBCG JOA2_ERTYMEZ02HVHN2	JAA4_E6X9J9101DGC67 JAA5_E6X9J9102HWWR7 JOA2_ERTYMEZ02HVBCG JOA2_ERTYMEZ02HVHN2
FMNL2	2	153184479	153187296	153187318	153190197	JAB4_E6138SN01DE4PD	JAB4_E6138SN01DE4PD
FMNL2	2	153205675	153208178	153208305	153212555	JAB2_ESJ6S1K02F9FNB JAB2_ESJ6S1K02ILZWI JAB4_E6138SN01AW385 JAB5_E6138SN02F85CH JAB5_E6138SN02GGCJG JAB5_E6138SN02IFWU0 JAB5_E6138SN02JYDRM JAB6_E56FR8H01EGZB3	JAB1_ER85B5302GLGA3 JAB5_E6138SN02IFWU0 JOB2_ERTYMEZ01C3JHS JOB5_E54PARH02JAAT2
FMNL2	2	153205675	153210193	153210241	153212555	JAB4_E6138SN01AJWMH JAB4_E6138SN01CAIOM JAB4_E6138SN01DU74S JAB6_E56FR8H01A8O1Z JAA5_E6X9J9102FE8AE	JAB4_E6138SN01DU74S
FMR1	X	146811196	146814128	146814266	146814749	JOA3_E3VCB0K02IWNKD	JOA3_E3VCB0K02IWNKD
FNBP1L	1	93773054	93779186	93779202	93782251	JAB2_ESJ6S1K02GX178	JAB2_ESJ6S1K02GX178
FUZ	19	55003482	55003229	55003183	55002444	JOA4_E5W9ZWM01A44UL	JOA4_E5W9ZWM01A44UL
FYN	6	112208461	112168990	112168876	112147959	JOB3_E3VCB0K01BV7L9	JOB3_E3VCB0K01BV7L9 JAA2_ESJ6S1K01B46W2
GALNT11	7	151441417	151444921	151445057	151445174	JOA4_E5W9ZWM01DCNK0	JOA4_E5W9ZWM01DCNK0
GALT	9	34636784	34636842	34636917	34637085	JOA4_E5W9ZWM01AS64T	JOA4_E5W9ZWM01AS64T
GAS2	11	22704556	22709452	22709548	22715826	JOB5_E54PARH02HIKC1	JOB5_E54PARH02HIKC1
GDPD5	11	74828571	74828048	74828032	74825742	JAB4_E6138SN01CRKTP JAB5_E6138SN02F0ON3	JAB4_E6138SN01CRKTP JAB5_E6138SN02F0ON3
GK	X	30652220	30655503	30655591	30656769	JAB4_E6138SN01ENTCT JAB5_E6138SN02G8LS3 JAA2_ESJ6S1K01DA0N7 JAA2_ESJ6S1K01DJ5JU JAA2_ESJ6S1K01DJ5JX JOA3_E3VCB0K02JC7E5	JAA1_ER85B5301EX6MX JAA2_ESJ6S1K01DA0N7 JAA2_ESJ6S1K01DJ5JU JAA2_ESJ6S1K01DJ5JX JAA4_E6X9J9101A4165 JAA4_E6X9J9101DE9AU JAA4_E6X9J9101ESRAY JOA3_E3VCB0K02JC7E5
GLIPR1	12	74162127	74167785	74167857	74170452	JOA3_E3VCB0K02IZ6ZU	JOA3_E3VCB0K02IZ6ZU
GLIPR1L2	12	74071398	74083063	74083194	74090480	JAA5_E6X9J9102FYJY2	JAA5_E6X9J9102FYJY2
GLMN	1	92535548	92532130	92532064	92529683	JAB4_E6138SN01B0Y2K JAB4_E6138SN01CHRVJ JAB5_E6138SN02FQAC1 JAB5_E6138SN02IJ05Y	JAB4_E6138SN01B0Y2K JAB4_E6138SN01CHRVJ JAB5_E6138SN02FQAC1 JAB5_E6138SN02IJ05Y
GLRX3	10	131833574	131847999	131848089	131848248	JAB4_E6138SN01BH2QU JAB4_E6138SN01D8A1P JAB4_E6138SN01DMYZ5 JAB4_E6138SN01EZAO2 JOB2_ERTYMEZ01ENN9R	JAB4_E6138SN01BH2QU JAB4_E6138SN01D8A1P JAB4_E6138SN01DMYZ5 JAB4_E6138SN01EZAO2
GOLGA2	9	130075949	130074966	130074884	130070625	JAB5_E6138SN02GNBXJ JAB5_E6138SN02IFRQE JAA5_E6X9J9102HJC60 JAA5_E6X9J9102IG1HU JOA5_E5W9ZWM02GXS1R	JAB4_E6138SN01AVG94 JAB4_E6138SN01BAXIL JAB5_E6138SN02GNBXJ JAB5_E6138SN02IFRQE JAB6_E56FR8H01D3MOJ JAB7_E56FR8H02G3HZX JAA1_ER85B5301EAONE JAA5_E6X9J9102HJC60 JAA5_E6X9J9102IG1HU
GOLGA8A	15	32480204	32479462	32479320	32478697	JAA4_E6X9J9101C67MB	JAA4_E6X9J9101C67MB
GOLGB1	3	122892206	122884501	122884453	122883403	JOA4_E5W9ZWM01BJRTE	JOA4_E5W9ZWM01BJRTE
GOLT1B	12	21551178	21551317	21551353	21552583	JAA4_E6X9J9101B29CL JAA4_E6X9J9101DSYQH JAA5_E6X9J9102G79B6 JAA5_E6X9J9102J3826	JAA4_E6X9J9101B29CL JAA4_E6X9J9101DSYQH
GOLT1B	12	21556578	21559438	21559472	21559869	JAB3_E4QP0ZC01C9NUE JAB3_E4QP0ZC01ENDEB JAB4_E6138SN01AVJC4	JAB3_E4QP0ZC01C9NUE JAB3_E4QP0ZC01ENDEB JAB4_E6138SN01AVJC4
GORASP2	2	171494160	171501379	171501484	171513105	JAA2_ESJ6S1K01CBHR8 JAA2_ESJ6S1K01CY13E	JAA2_ESJ6S1K01CBHR8 JAA2_ESJ6S1K01CY13E
GPBP1	5	56545778	56552959	56552981	56562429	JOB4_E54PARH01DIYAV	JOB4_E54PARH01DIYAV
GPBP1	5	56567617	56568696	56568757	56577883	JAB3_E4QP0ZC01EKSOP JAB5_E6138SN02FWAPY JAB5_E6138SN02H5XB1 JOB2_ERTYMEZ01EQPBI JOB3_E3VCB0K01EMSBN JOB4_E54PARH01B8BB8 JOB4_E54PARH01E0N95 JAA2_ESJ6S1K01EVUJU JOA4_E5W9ZWM01A08BW JOA5_E5W9ZWM02HMDUX	JAB3_E4QP0ZC01EKSOP JAB5_E6138SN02FWAPY JAB5_E6138SN02H5XB1 JAB5_E6138SN02HRF0U JOB2_ERTYMEZ01EQPBI JOB3_E3VCB0K01EMSBN JOB4_E54PARH01B8BB8 JOB4_E54PARH01E0N95 JAA2_ESJ6S1K01EVUJU JOA4_E5W9ZWM01A08BW JOA5_E5W9ZWM02HMDUX
GPR116	6	46947538	46945063	46944942	46944789	JOB5_E54PARH02JRO7H	JOB5_E54PARH02JRO7H
GPR89A	1	144502417	144500750	144500652	144500213	JAB1_ER85B5302GK9C1 JAA1_ER85B5301BOTMF	JAA5_E6X9J9102HAKOJ
GPR89B	1	145905520	145907187	145907285	145907730	JAB1_ER85B5302GK9C1	JAB3_E4QP0ZC01CWJ85 JAA5_E6X9J9102HAKOJ
GPR89C	1	144608552	144610219	144610317	144610762	JAB1_ER85B5302GK9C1	JAB3_E4QP0ZC01CWJ85 JAA5_E6X9J9102HAKOJ
GRAMD1B	11	122953496	122954327	122954349	122960229	JOB3_E3VCB0K01DGXDD	JOB3_E3VCB0K01DGXDD
GRIN1	9	139160176	139162424	139162488	139163281	JAB1_ER85B5302GE7CJ JAB4_E6138SN01D9O7O JAB4_E6138SN01ED17U JAB5_E6138SN02HJBFC JAB5_E6138SN02JU40Q JOB1_ERDI6OO01ERIV6 JOB4_E54PARH01A98JM	JAB4_E6138SN01D9O7O JAB4_E6138SN01ED17U JAB5_E6138SN02JU40Q JOB4_E54PARH01A98JM
GRIPAP1	X	48743542	48742315	48742215	48740861	JAB4_E6138SN01CPRIZ	JAB4_E6138SN01CPRIZ
GSDML	17	35322104	35321075	35320976	35319704	JOA3_E3VCB0K02F5TAU	JOA3_E3VCB0K02F5TAU
GSN	9	123083662	123102154	123102226	123104061	JAB5_E6138SN02IC7TJ	JAB5_E6138SN02IC7TJ
GSTO1	10	106005020	106007113	106007232	106009323	JOA2_ERTYMEZ02IMDE4	JAA5_E6X9J9102JX87M JOA2_ERTYMEZ02IMDE4
GTF2H2	5	70399076	70396806	70396707	70394380	JAB2_ESJ6S1K02JC3VH	JAA3_E4QP0ZC02ISGGD JAA4_E6X9J9101AY66H JAA4_E6X9J9101D3DK6 JAA5_E6X9J9102IZ2LL JOA2_ERTYMEZ02H8FQU
GTF3A	13	26899330	26901308	26901527	26902006	JAB4_E6138SN01C7R43 JOB3_E3VCB0K01AJNJN JAA4_E6X9J9101BQNGE JAA4_E6X9J9101BSI56 JAA4_E6X9J9101C06T7 JAA5_E6X9J9102GM2KX	JOA3_E3VCB0K02F666J
GTF3C5	9	134920018	134920151	134920173	134921219	JOA4_E5W9ZWM01CSKNG	JOA4_E5W9ZWM01CSKNG
HBXIP	1	110751730	110751274	110751177	110750525	JAA4_E6X9J9101CHFWW	JAA3_E4QP0ZC02HHKJV JAA4_E6X9J9101BYNOC JAA4_E6X9J9101CHFWW
HDHD2	18	42930746	42929478	42929417	42916819	JAB5_E6138SN02GH3K9	JAB5_E6138SN02GH3K9
HGSNAT	8	43168144	43170729	43170841	43171247	JAA4_E6X9J9101CIHHO	JAA4_E6X9J9101CIHHO
HISPPD1	5	102550040	102550913	102550977	102554441	JAB6_E56FR8H01A2T0N JAB7_E56FR8H02F23QE JOB5_E54PARH02HKSPI JOA4_E5W9ZWM01C8MWA JOA4_E5W9ZWM01DF3XN	JOA4_E5W9ZWM01C8MWA JOA4_E5W9ZWM01DF3XN
HLF	17	50700447	50721240	50721344	50747586	JOA4_E5W9ZWM01EORVC	JOA4_E5W9ZWM01EORVC
HMOX2	16	4466490	4486147	4486269	4495485	JAA4_E6X9J9101EPQHO JAA5_E6X9J9102FWFL6	JAA4_E6X9J9101EPQHO JAA5_E6X9J9102F5E4I JAA5_E6X9J9102FWFL6
HNRNPC	14	20807296	20806668	20806621	20801336	JAA4_E6X9J9101CVHDC JOA3_E3VCB0K02F1FLX JOA3_E3VCB0K02HGK5X JOA3_E3VCB0K02JI5O6	JAA4_E6X9J9101CVHDC JOA3_E3VCB0K02F1FLX JOA3_E3VCB0K02HGK5X JOA3_E3VCB0K02JI5O6
HNRPAB	5	177565618	177566135	177566163	177566338	JAA4_E6X9J9101DTTQD	JAA4_E6X9J9101DTTQD
HNRPD	4	83495480	83495179	83495071	83494332	JAA3_E4QP0ZC02JKKTQ	JOB4_E54PARH01EGNC8
HNRPLL	2	38662558	38658649	38658565	38658179	JAA4_E6X9J9101ES216	JAA4_E6X9J9101ES216
HNT	11	131689808	131692758	131692795	131710149	JAB1_ER85B5302ICQ9B JOB4_E54PARH01BX93Q JOB4_E54PARH01DFYNL	JOB4_E54PARH01DFYNL
HRBL	7	99991295	99992152	99992186	99997817	JAB5_E6138SN02H48TT	JAB5_E6138SN02H48TT
HSD17B4	5	118819963	118835229	118835295	118837501	JAB6_E56FR8H01ALPS3	JAB6_E56FR8H01ALPS3
HSP90B1	12	102861228	102861441	102861482	102861645	JAA5_E6X9J9102ITRZD	JAA5_E6X9J9102ITRZD
HSPC111	5	175746446	175745627	175745536	175744935	JAA5_E6X9J9102G8WPW	JAA5_E6X9J9102G8WPW
IBTK	6	82948314	82942463	82942339	82939875	JAA4_E6X9J9101AOEU9 JAA5_E6X9J9102F73VZ	JAA4_E6X9J9101AOEU9 JAA5_E6X9J9102F73VZ JOA3_E3VCB0K02IC580
IDH3A	15	76234673	76236304	76236560	76236944	JAB4_E6138SN01D161I JOA3_E3VCB0K02GEOAP	JAB2_ESJ6S1K02GI0YM JAA4_E6X9J9101ARFFX JAA4_E6X9J9101B4VKN
IDS	X	148385781	148381104	148380973	148379877	JOA5_E5W9ZWM02FT7HB	JOA5_E5W9ZWM02FT7HB
IFNGR2	21	33697793	33705011	33705069	33709064	JOA4_E5W9ZWM01E2JIH	JOA4_E5W9ZWM01E2JIH
IFT52	20	41676031	41680294	41680408	41680993	JAB1_ER85B5302JXQ0T JAA3_E4QP0ZC02IISL4	JAB1_ER85B5302JXQ0T JAA3_E4QP0ZC02IISL4
IGF2BP1	17	44478735	44481518	44481552	44481712	JOA4_E5W9ZWM01AVTFX	JOA4_E5W9ZWM01AVTFX
IGSF1	X	130250868	130249728	130249634	130248397	JOA3_E3VCB0K02F8VYM	JOA3_E3VCB0K02F8VYM
IKBKAP	9	110724942	110722885	110722791	110721451	JAA4_E6X9J9101DBA17	JAA4_E6X9J9101DBA17
IL13RA1	X	117794503	117798508	117798545	117809752	JAA4_E6X9J9101BGWW9	JAA4_E6X9J9101BGWW9
ILF3	19	10626164	10626731	10626824	10642191	JAB4_E6138SN01A3I7T JAB5_E6138SN02JNO1M	JAB4_E6138SN01A3I7T JAB5_E6138SN02JNO1M JAA4_E6X9J9101AWSY3
IMMP1L	11	31434382	31415278	31415198	31411694	JOA3_E3VCB0K02HT3XM	JOA3_E3VCB0K02HT3XM
IMPDH2	3	49038760	49038504	49038431	49037707	JAA1_ER85B5301BWBJP JAA5_E6X9J9102JIKNX	JOA2_ERTYMEZ02IKS5L
INTS10	8	19747589	19749184	19749225	19753439	JOA4_E5W9ZWM01AXNSN	JOA4_E5W9ZWM01AXNSN
INVS	9	101928653	101956466	101956558	102028164	JAA2_ESJ6S1K01CBGLL JAA2_ESJ6S1K01CTCV1	JAA2_ESJ6S1K01CBGLL JAA2_ESJ6S1K01CTCV1
IQSEC2	X	53282228	53281740	53281689	53281092	JAB7_E56FR8H02GNM0U	JAB7_E56FR8H02GNGO8 JAB7_E56FR8H02GNM0U
IQWD1	1	166240656	166255406	166255530	166274232	JOA2_ERTYMEZ02IENIK	JOA2_ERTYMEZ02IENIK
ITGB1BP1	2	9480952	9477681	9477569	9476313	JAB4_E6138SN01EC4TG	JAB4_E6138SN01EC4TG JAA4_E6X9J9101EPVTP
ITGB3BP	1	63692176	63685874	63685823	63685116	JAB4_E6138SN01DEZCH	JAB4_E6138SN01DEZCH JAA2_ESJ6S1K01EXSTC
ITGB3BP	1	63692176	63688877	63688814	63685116	JAA5_E6X9J9102FTERP	JAA5_E6X9J9102FTERP
ITGB5	3	125975226	125974027	125973952	125970651	JOA3_E3VCB0K02IMT79	JOA1_ERDI6OO02FJHKD JOA3_E3VCB0K02GSF5Y JOA3_E3VCB0K02HZ4C3 JOA3_E3VCB0K02IMT79
ITPR1	3	4811872	4816038	4816072	4817108	JAB4_E6138SN01EP6CW	JAB4_E6138SN01EP6CW
IVNS1ABP	1	183542768	183542381	183542239	183541399	JAB4_E6138SN01CZ7YS JAB5_E6138SN02FR2Z7 JAA3_E4QP0ZC02GGAMI JOA4_E5W9ZWM01BQDP8	JAB4_E6138SN01CZ7YS
JAKMIP2	5	146972061	146961568	146961496	146951443	JAB1_ER85B5302HQZ3W JAB4_E6138SN01EU3NC JAB7_E56FR8H02JFRSE	JAB1_ER85B5302HQZ3W JAB2_ESJ6S1K02HCESK JAB7_E56FR8H02JFRSE
JMJD1A	2	86537706	86541412	86541466	86544686	JOA4_E5W9ZWM01AH36I	JOA4_E5W9ZWM01AH36I
JMJD6	17	72229474	72229034	72228939	72228176	JOA3_E3VCB0K02H11HN	JOA3_E3VCB0K02H11HN JOA4_E5W9ZWM01AZFHS
JTV1	7	6015656	6017646	6017713	6021302	JOA3_E3VCB0K02G3ZE4 JOA3_E3VCB0K02IGE93 JOA3_E3VCB0K02IL0O6 JOA3_E3VCB0K02JH24K	JOA3_E3VCB0K02G3ZE4 JOA3_E3VCB0K02IGE93 JOA3_E3VCB0K02IL0O6 JOA3_E3VCB0K02JH24K
KARS	16	74238976	74235862	74235681	74233123	JOB4_E54PARH01B79WF JOB4_E54PARH01EIU1B JOA3_E3VCB0K02HRAT2	JAB1_ER85B5302GXYMH JOA3_E3VCB0K02HRAT2
KCNJ16	17	65638712	65639088	65639217	65639730	JAB3_E4QP0ZC01BZRG8	JAB3_E4QP0ZC01BZRG8
KCNMA1	10	78344699	78343902	78343820	78339861	JAB2_ESJ6S1K02JFH7H JAB6_E56FR8H01EFMGC JOB4_E54PARH01ESEWF	JAB2_ESJ6S1K02JFH7H JOB2_ERTYMEZ01ELOKV JOB2_ERTYMEZ01EQ7LW JOB4_E54PARH01ESEWF
KIAA0090	1	19434210	19433270	19433260	19432217	JAB5_E6138SN02I210A	JAB5_E6138SN02I210A
KIAA0226	3	198911880	198910500	198910454	198908318	JAB2_ESJ6S1K02FMEW6 JAB5_E6138SN02H5FRF	JAB2_ESJ6S1K02FMEW6 JAB4_E6138SN01AS6CM JAB4_E6138SN01C6I90 JAB4_E6138SN01ED7ZF
KIAA0256	15	47106853	47099042	47098906	47097118	JAB2_ESJ6S1K02H8S48 JAB4_E6138SN01A7XV7 JAB4_E6138SN01CKWIC JAB4_E6138SN01D7G4X JAB4_E6138SN01DNQQS JOB1_ERDI6OO01BKKSF JOB1_ERDI6OO01D7OTL JOB3_E3VCB0K01C50VX JOB3_E3VCB0K01EAUP2 JOB3_E3VCB0K01EE7MC JOB5_E54PARH02GWEYF JAA2_ESJ6S1K01A0QWB	JAB4_E6138SN01CKWIC JAB4_E6138SN01D7G4X JAB5_E6138SN02HIWAG JOB1_ERDI6OO01BKKSF JOB1_ERDI6OO01D7OTL JOB3_E3VCB0K01EAUP2 JOB3_E3VCB0K01EE7MC JOB4_E54PARH01C8PEH
KIAA0280	11	72819382	72813742	72813714	72808693	JAB5_E6138SN02F71NC JAB5_E6138SN02F589V JAB5_E6138SN02HVSRK JAB5_E6138SN02JGRC4	JAB5_E6138SN02F71NC JAB5_E6138SN02F589V JAB5_E6138SN02HVSRK JAB5_E6138SN02JGRC4
KIAA0528	12	22557494	22556881	22556847	22551021	JAB5_E6138SN02GZVRP	JAB5_E6138SN02FFW0F JAB5_E6138SN02GZVRP
KIAA0652	11	46637612	46642974	46643086	46643508	JOB2_ERTYMEZ01EFZXN JOB3_E3VCB0K01ERW37	JAB1_ER85B5302HQXJY JAB4_E6138SN01EU23J JOB2_ERTYMEZ01EFZXN JOB3_E3VCB0K01DC9ZC
KIAA0748	12	53641218	53636859	53636804	53630442	JAB4_E6138SN01B8898 JAB4_E6138SN01DN12W JOB4_E54PARH01DH26H	JAB4_E6138SN01B8898 JAB4_E6138SN01DN12W JOB4_E54PARH01DH26H
KIAA0913	10	75225428	75226084	75226168	75226537	JAB4_E6138SN01DLD1T JAA1_ER85B5301EGJO0	JAB4_E6138SN01DLD1T
KIAA1012	18	27731746	27725681	27725659	27724828	JOB3_E3VCB0K01AV2II	JOB3_E3VCB0K01AV2II
KIAA1109	4	123465926	123466459	123466523	123468708	JAB4_E6138SN01DTYJV JAB5_E6138SN02IIH7R	JAB5_E6138SN02IIH7R JOA2_ERTYMEZ02IHVAJ
KIAA1128	10	86249696	86257029	86257070	86263184	JAB1_ER85B5302JTM42 JAB4_E6138SN01EI6EX JAB5_E6138SN02GLRAV JOB2_ERTYMEZ01C9S1H	JAB1_ER85B5302JTM42 JAB5_E6138SN02GLRAV JOB2_ERTYMEZ01C9S1H
KIAA1310	2	96637971	96636512	96636433	96634976	JOB3_E3VCB0K01BF90O	JOB3_E3VCB0K01BF90O
KIAA1468	18	58087162	58087623	58087726	58092192	JAB4_E6138SN01DVO9I	JAB4_E6138SN01DVO9I JOA4_E5W9ZWM01A0D50
KIAA1598	10	118754522	118732697	118732641	118728810	JOB1_ERDI6OO01C7EZL	JOB1_ERDI6OO01C7EZL
KIF1A	2	241361203	241360687	241360659	241359195	JAB2_ESJ6S1K02FW0KK JAB2_ESJ6S1K02GAZ8V JAB2_ESJ6S1K02I51ZQ JAB2_ESJ6S1K02IW73W JAB2_ESJ6S1K02JHJ55 JAB4_E6138SN01DKEHZ JAB5_E6138SN02I1FOP	JAB2_ESJ6S1K02FW0KK JAB2_ESJ6S1K02GAZ8V JAB2_ESJ6S1K02I51ZQ JAB2_ESJ6S1K02IW73W JAB2_ESJ6S1K02JHJ55 JAB4_E6138SN01DKEHZ JAB5_E6138SN02I1FOP
KIF1B	1	10254952	10255658	10255677	10258072	JAB1_ER85B5302HRJTA JAB2_ESJ6S1K02H9XN6 JAB4_E6138SN01CSSN9 JAB4_E6138SN01ECBEC JAB4_E6138SN01EFDY8 JAB5_E6138SN02J0LKW JAB5_E6138SN02J5CD8 JOB2_ERTYMEZ01DNPTF	JAB1_ER85B5302HRJTA JAB4_E6138SN01CSSN9 JAB4_E6138SN01ECBEC JAB4_E6138SN01EFDY8 JAB5_E6138SN02J0LKW JAB5_E6138SN02J5CD8
KIF1C	17	4858857	4863867	4863891	4864014	JAB5_E6138SN02F9TEA	JAB5_E6138SN02F9TEA
KIF21A	12	38031845	38026574	38026534	38022194	JAB3_E4QP0ZC01EIPWO JAB4_E6138SN01A95TA JAB4_E6138SN01DN00Q JAB5_E6138SN02IOFXY JAB5_E6138SN02IR7K5 JAB5_E6138SN02JMNAT JOB3_E3VCB0K01EHU38 JOB4_E54PARH01D7WVN	JAB4_E6138SN01A95TA JAB4_E6138SN01DN00Q JAB5_E6138SN02IOFXY JAB5_E6138SN02IR7K5 JAB5_E6138SN02JMNAT JOB3_E3VCB0K01EHU38 JOB4_E54PARH01D7WVN
KIF23	15	67502723	67504674	67504717	67505462	JAA5_E6X9J9102GR3TC JAA5_E6X9J9102I3ZP6	JAA4_E6X9J9101B72ET JAA5_E6X9J9102I3ZP6
KIF3A	5	132074549	132070051	132070041	132067211	JAB4_E6138SN01CBYAT JAB5_E6138SN02HPWTH JOB3_E3VCB0K01DUHID	JAB4_E6138SN01BFL4S JAB4_E6138SN01CBYAT JAB4_E6138SN01CQ4Q5 JAB5_E6138SN02HPWTH JAB5_E6138SN02JBMC1 JOB3_E3VCB0K01CB98H JOB3_E3VCB0K01DUHID JOB3_E3VCB0K01DW6BL
KIFAP3	1	168189775	168161621	168161551	168157547	JAB1_ER85B5302IF8FT JAB4_E6138SN01DMKCJ JAB5_E6138SN02HJAY0 JAB7_E56FR8H02IQN1L JAB7_E56FR8H02JRVMT JOB3_E3VCB0K01CCJ3J JOB3_E3VCB0K01ECKKB JOB4_E54PARH01C4IU5 JOB4_E54PARH01D9XU4 JOB4_E54PARH01DLYHX	JAB5_E6138SN02HJAY0 JAB7_E56FR8H02IQN1L JOB2_ERTYMEZ01BQ332 JOB3_E3VCB0K01CCJ3J JOB3_E3VCB0K01ECKKB JOB4_E54PARH01C4IU5 JOB4_E54PARH01D9XU4 JOB4_E54PARH01DLYHX
KIFC3	16	56351140	56350567	56350537	56350323	JAA4_E6X9J9101B7GSJ JOA3_E3VCB0K02H1IV6	JAA4_E6X9J9101B7GSJ JOA3_E3VCB0K02H1IV6
KIN	10	7844425	7843417	7843359	7841960	JAA5_E6X9J9102GIC46	JAA5_E6X9J9102GIC46
KLHL24	3	184836276	184836702	184836794	184843961	JAB3_E4QP0ZC01C0T78 JAA5_E6X9J9102GT1CY	JAB3_E4QP0ZC01C0T78
KNTC1	12	121652126	121652350	121652492	121653068	JAA2_ESJ6S1K01EPUUP	JAA2_ESJ6S1K01EPUUP
KPNA6	1	32346323	32377942	32378053	32392775	JAA5_E6X9J9102GQDH0	JAA5_E6X9J9102GQDH0
LASS5	12	48814595	48813115	48813011	48810745	JOB5_E54PARH02H1UJV	JAB5_E6138SN02GSQGA JOB5_E54PARH02H1UJV
LASS6	2	169330505	169331077	169331102	169334265	JAB3_E4QP0ZC01A11UZ JAB5_E6138SN02FGMNI JOB4_E54PARH01D3KDW	JAB3_E4QP0ZC01A11UZ JAB5_E6138SN02FGMNI JOB4_E54PARH01D3KDW
LIN7C	11	27484838	27484579	27484439	27480044	JAA5_E6X9J9102F7QBN	JAA5_E6X9J9102F7QBN
LMBRD1	6	70518871	70518235	70518171	70516022	JAB6_E56FR8H01EOGRJ	JAB6_E56FR8H01EOGRJ
LMTK3	19	53704505	53704318	53704203	53704039	JOB2_ERTYMEZ01DST7N	JOB2_ERTYMEZ01DST7N
LOC100128729	7	127961021	127989604	127989751	128002009	JAA2_ESJ6S1K01C9PFJ	JAA2_ESJ6S1K01C9PFJ
LOC100129762	9	78433927	78429795	78429758	78419337	JAB5_E6138SN02GGYB9 JOB2_ERTYMEZ01EG7FJ	JAB5_E6138SN02GGYB9
LOC100130868	9	8848324	8849955	8850038	8850781	JOB4_E54PARH01DA23D	JOB4_E54PARH01DA23D
LOC100132352	9	68118727	68131482	68131653	68132924	JAB4_E6138SN01BG62H JAB7_E56FR8H02IYEEJ JOB4_E54PARH01BAJMR	JAB5_E6138SN02HOWXC JAB7_E56FR8H02IYEEJ
LOC100132678	9	45448073	45448784	45448906	45452963	JAA1_ER85B5301AZT19	JAA1_ER85B5301AZT19
LOC124446	16	29890401	29890863	29890963	29891771	JAB4_E6138SN01CGX79 JAA3_E4QP0ZC02I9GIT	JAA3_E4QP0ZC02I9GIT
LOC126661	1	45734814	45733805	45733676	45733426	JAA2_ESJ6S1K01B6TBV JAA2_ESJ6S1K01BYYOM	JAA2_ESJ6S1K01B6TBV JAA2_ESJ6S1K01BYYOM JAA2_ESJ6S1K01C2CM9 JAA2_ESJ6S1K01EPQRX
LOC129881	2	170239331	170229925	170229759	170227193	JAB5_E6138SN02IP89R	JAB4_E6138SN01DF2PE JAA5_E6X9J9102FQF2H JAA5_E6X9J9102GYFF4
LOC137886	8	59486583	59488411	59488485	59491962	JAA2_ESJ6S1K01B0TAG	JAB4_E6138SN01CIY3C JAA2_ESJ6S1K01B0TAG
LOC374443	12	9699843	9700430	9700561	9700783	JOA2_ERTYMEZ02H4HBX	JAA3_E4QP0ZC02IO47E JOA2_ERTYMEZ02H4HBX
LOC375190	2	24211562	24214282	24214475	24215743	JAA3_E4QP0ZC02J4PIJ	JAB1_ER85B5302FZ7CP JOB1_ERDI6OO01AYWE5 JOB1_ERDI6OO01EUS87 JOB2_ERTYMEZ01DD8I9 JAA1_ER85B5301BJ3DT
LOC389541	7	99585139	99588274	99588317	99588958	JOB3_E3VCB0K01E2G1N	JOB2_ERTYMEZ01C5O7G JOB3_E3VCB0K01E2G1N
LOC400506	16	19636980	19636309	19636173	19633861	JOB3_E3VCB0K01DBLK5	JOB3_E3VCB0K01DBLK5 JOB4_E54PARH01DHB4V
LOC440145	13	72199662	72195658	72195598	72191237	JAA4_E6X9J9101CDF1C	JAA4_E6X9J9101CDF1C
LOC642778	16	14725882	14726377	14726448	14727240	JAA4_E6X9J9101A3AJB	JAB6_E56FR8H01BEDWI JAA1_ER85B5301ARAKC JAA1_ER85B5301CWFK9
LOC642799	16	14765002	14765497	14765568	14766360	JAA4_E6X9J9101A3AJB	JAB6_E56FR8H01BEDWI JAA1_ER85B5301ARAKC JAA1_ER85B5301CWFK9
LOC645513	4	120603583	120629247	120629321	120633935	JOA4_E5W9ZWM01CX0D7	JOA4_E5W9ZWM01CX0D7
LOC653319	16	65774665	65773102	65772961	65772071	JAB1_ER85B5302I017I JAB2_ESJ6S1K02FSGB6 JAB4_E6138SN01BDXDL JAB7_E56FR8H02F7KO6 JAA5_E6X9J9102FRSA3 JAA5_E6X9J9102IHVMB	JAB7_E56FR8H02F7KO6 JAA5_E6X9J9102FRSA3 JAA5_E6X9J9102IHVMB
LOC653319	16	65774665	65773102	65773009	65772071	JAB1_ER85B5302I017I JAB2_ESJ6S1K02FSGB6 JAB4_E6138SN01BDXDL JAB7_E56FR8H02F7KO6 JAA5_E6X9J9102FRSA3 JAA5_E6X9J9102IHVMB	JAB4_E6138SN01BDXDL JOB3_E3VCB0K01AL015
LONP2	16	46861687	46866734	46866823	46868749	JOB4_E54PARH01CTWGR	JOB4_E54PARH01CTWGR
LONRF1	8	12639874	12639241	12639151	12639021	JOA2_ERTYMEZ02GH3HI	JOA2_ERTYMEZ02GH3HI
LRPPRC	2	43981962	43981223	43981150	43980249	JOA5_E5W9ZWM02IE3BP	JOA5_E5W9ZWM02IE3BP
LRRC40	1	70397600	70395583	70395474	70394068	JAA3_E4QP0ZC02G9RQV JAA4_E6X9J9101EDP41	JAA4_E6X9J9101EDP41
LRRC6	8	133738257	133725115	133725051	133719536	JOB2_ERTYMEZ01AT1V4	JOB2_ERTYMEZ01AT1V4
LSM14A	19	39404484	39409152	39409210	39410109	JAB3_E4QP0ZC01BTEC9 JAB4_E6138SN01B844J JAB4_E6138SN01BL20O JAB4_E6138SN01CSQ6X JAB4_E6138SN01D3GNX JAB4_E6138SN01EFYQD JAB5_E6138SN02JTBCQ JAB7_E56FR8H02GNRZ0 JOB3_E3VCB0K01A1VQY JAA3_E4QP0ZC02GCAU3 JAA4_E6X9J9101D997J JAA4_E6X9J9101EAGI5 JAA5_E6X9J9102ICWER	JAB3_E4QP0ZC01BTEC9 JAB4_E6138SN01B844J JAB4_E6138SN01BL20O JAB4_E6138SN01CSQ6X JAB4_E6138SN01D3GNX JAB4_E6138SN01EFYQD JAB5_E6138SN02JTBCQ JAB7_E56FR8H02GNRZ0 JOB3_E3VCB0K01A1VQY JAA3_E4QP0ZC02GCAU3 JAA4_E6X9J9101D997J JAA4_E6X9J9101EAGI5 JAA5_E6X9J9102ICWER
LTB4DH	9	113372191	113366364	113366257	113365333	JAA3_E4QP0ZC02FV3L1 JAA4_E6X9J9101EF4IR	JAA3_E4QP0ZC02FV3L1
LTBP3	11	65064291	65064201	65064059	65063929	JOA4_E5W9ZWM01BFJ5V JOA4_E5W9ZWM01EA2IT	JOA3_E3VCB0K02HGK7A
LUC7L	16	210648	198665	198600	198189	JAB4_E6138SN01AUF24 JAB6_E56FR8H01AMUQ9 JOB3_E3VCB0K01BB1CD JOB3_E3VCB0K01D5JKG	JAB4_E6138SN01AUF24 JAB6_E56FR8H01AMUQ9 JOB3_E3VCB0K01BB1CD JOB3_E3VCB0K01D5JKG JOB3_E3VCB0K01EYPDI
LYCAT	2	30609685	30628862	30629020	30638515	JOB2_ERTYMEZ01AME7J	JOB2_ERTYMEZ01AME7J
LYRM4	6	5205879	5169677	5169611	5161971	JAA5_E6X9J9102HZJUM	JAA5_E6X9J9102HZJUM
MACF1	1	39697509	39698079	39698092	39698890	JAB1_ER85B5302G30AI	JAB1_ER85B5302G30AI JAB4_E6138SN01AIEEO JAB6_E56FR8H01DM6DN
MACF1	1	39706992	39707805	39707875	39718056	JAB4_E6138SN01CWFO4	JAB4_E6138SN01CWFO4
MACF1	1	39718269	39719178	39719290	39722859	JOB4_E54PARH01BJXZM	JAB2_ESJ6S1K02H1E6L JAB2_ESJ6S1K02J5MVS JOB4_E54PARH01BJXZM
MAP3K7IP2	6	149680845	149705513	149705663	149732737	JAB4_E6138SN01BAFV8 JOB1_ERDI6OO01C1E7M JAA5_E6X9J9102GM19R	JAB4_E6138SN01BAFV8 JOB1_ERDI6OO01C1E7M JAA5_E6X9J9102GM19R
MAP4K4	2	101773671	101780201	101780278	101806821	JOB5_E54PARH02FQ3F1	JOB5_E54PARH02FQ3F1
MAP7D2	X	19984718	19983839	19983772	19981028	JAB5_E6138SN02HO7QO JAB6_E56FR8H01BHB97 JAB7_E56FR8H02GPCC9	JAB5_E6138SN02HO7QO JAB6_E56FR8H01C1VID JOB3_E3VCB0K01BBQ4V JOB3_E3VCB0K01CE022
MAP7D2	X	19984718	19983872	19983772	19981028	JOB3_E3VCB0K01BBQ4V	JAB5_E6138SN02HO7QO JAB6_E56FR8H01C1VID JOB3_E3VCB0K01BBQ4V JOB3_E3VCB0K01CE022
MAPK3	16	30035457	30034468	30034416	30033531	JAA1_ER85B5301BDXTZ JOA3_E3VCB0K02JP5VL	JAA1_ER85B5301BDXTZ JOA3_E3VCB0K02JP5VL
MAPK7	17	19223854	19224389	19224408	19224513	JAA5_E6X9J9102FQKKA	JAA5_E6X9J9102FQKKA
MAPK8IP3	16	1719581	1730696	1730721	1733336	JAB3_E4QP0ZC01BPL7V JAB4_E6138SN01ATXTQ	JAB3_E4QP0ZC01BPL7V
MAPK9	5	179608578	179607335	179607268	179607117	JOB3_E3VCB0K01DP0A5	JOB3_E3VCB0K01DP0A5
MAPK9	5	179640045	179639643	179639401	179629016	JAB5_E6138SN02IE556	JAB6_E56FR8H01CHW86 JOB2_ERTYMEZ01B0O7G JOB2_ERTYMEZ01EBUYP
MARK3	14	103016581	103027041	103027198	103027866	JAB5_E6138SN02F8QCV JOB5_E54PARH02HASRW	JAB3_E4QP0ZC01CHP3J JAB7_E56FR8H02H83R0
MARK3	14	103028125	103034591	103034619	103038971	JOB3_E3VCB0K01EIEMC JAA3_E4QP0ZC02F7WFQ JAA4_E6X9J9101CANZO	JAA3_E4QP0ZC02F7WFQ
MARK3	14	103028125	103036245	103036291	103038971	JAB4_E6138SN01CO83O JAB4_E6138SN01CQAG9 JAB4_E6138SN01D5HSS JAB5_E6138SN02ID5KA JAB5_E6138SN02JW7IJ	JAB4_E6138SN01CQAG9 JAB5_E6138SN02ID5KA JAB5_E6138SN02JW7IJ JOB3_E3VCB0K01EIEMC JOA5_E5W9ZWM02F6216
MBD1	18	46055967	46055813	46055737	46055614	JAB5_E6138SN02HXMBP	JAB5_E6138SN02HXMBP
MBD2	18	49969241	49968206	49968081	49946535	JAB5_E6138SN02GTPPP	JAB5_E6138SN02GTPPP
MBNL2	13	96797323	96807050	96807105	96807736	JAB4_E6138SN01CGT4A	JAB4_E6138SN01CGT4A
MCF2L2	3	184477353	184431695	184431615	184431500	JAB4_E6138SN01DCLHO	JAB4_E6138SN01DCLHO JOA5_E5W9ZWM02FWCX2
MDN1	6	90411454	90410848	90410758	90410634	JAB3_E4QP0ZC01AH727	JAB3_E4QP0ZC01AH727
MED24	17	35444895	35444752	35444694	35443236	JOB5_E54PARH02H56AA	JOB4_E54PARH01CCFQM
MICAL3	22	16671609	16666628	16666576	16654068	JAB3_E4QP0ZC01B3PPS JAB4_E6138SN01DMIEG	JAB3_E4QP0ZC01B3PPS JAB4_E6138SN01DMIEG
MKNK1	1	46832371	46824234	46824132	46821589	JOB3_E3VCB0K01E3RP4	JOB3_E3VCB0K01E3RP4
MLF1	3	159771831	159789334	159789408	159792916	JOA3_E3VCB0K02GCEN1	JOA3_E3VCB0K02GCEN1
MLL3	7	151523924	151523588	151523539	151522587	JAB5_E6138SN02H6D8A	JAB5_E6138SN02H6D8A
MLPH	2	238116042	238118838	238119028	238119987	JAA2_ESJ6S1K01AJC1T JAA2_ESJ6S1K01C43BK JAA4_E6X9J9101CIUVB JAA5_E6X9J9102G51NP JOA4_E5W9ZWM01BC7IO JOA4_E5W9ZWM01DCKN4 JOA4_E5W9ZWM01EFXI0	JAA5_E6X9J9102HM87I
MMAB	12	108483607	108483518	108483430	108483293	JOA3_E3VCB0K02HGEMS JOA3_E3VCB0K02JHC7M	JOA3_E3VCB0K02HGEMS JOA3_E3VCB0K02JHC7M
MNAT1	14	60344900	60347956	60348051	60348457	JOB3_E3VCB0K01BAVOP	JOB3_E3VCB0K01BAVOP
MNAT1	14	60348599	60354388	60354421	60355192	JOB2_ERTYMEZ01DM17W	JOB2_ERTYMEZ01DM17W
MOBP	3	39496619	39515961	39516028	39518560	JAB2_ESJ6S1K02GP305 JAB4_E6138SN01BGWAZ JAB4_E6138SN01CH7C6 JAB4_E6138SN01CKAFD JAB5_E6138SN02HMTLH JAB5_E6138SN02HTEYP JAB5_E6138SN02IDXTZ JOB3_E3VCB0K01DEV1Z JOB4_E54PARH01CLES6	JAB2_ESJ6S1K02GP305 JAB4_E6138SN01BGWAZ JAB4_E6138SN01CH7C6 JAB4_E6138SN01CKAFD JAB4_E6138SN01EK5KI JAB5_E6138SN02HMTLH JAB5_E6138SN02HTEYP JAB5_E6138SN02IDXTZ JOB4_E54PARH01CLES6
MOBP	3	39518771	39518957	39519366	39529877	JAB4_E6138SN01AJKH4	JAB6_E56FR8H01C2YKC
MOBP	3	39518771	39519029	39519410	39529877	JAB5_E6138SN02IVUGW JAB5_E6138SN02JXOS0 JOB5_E54PARH02GYEPJ JOB5_E54PARH02HV2R7	JAB1_ER85B5302IE4W6 JAB4_E6138SN01B8B39
MORF4L2	X	102826754	102826314	102826264	102820236	JAB1_ER85B5302GQCG2 JAA4_E6X9J9101AOW07 JAA4_E6X9J9101CXQQ0 JOA3_E3VCB0K02GWQSC JOA3_E3VCB0K02HVB49 JOA4_E5W9ZWM01AGVL1 JOA5_E5W9ZWM02FURUK JOA5_E5W9ZWM02JCKDJ	JAA4_E6X9J9101AOW07 JAA5_E6X9J9102GCBOD JOA5_E5W9ZWM02JCKDJ
MRPL20	1	1331051	1327845	1327704	1327500	JAA4_E6X9J9101D6THI	JOB3_E3VCB0K01BQIUH JOB3_E3VCB0K01BSGMO
MRPL48	11	73176686	73178027	73178184	73193719	JOA3_E3VCB0K02HLXMK	JOA3_E3VCB0K02HLXMK
MRRF	9	124087388	124088138	124088267	124093848	JAA4_E6X9J9101CQKDG	JAB5_E6138SN02F4NV7 JAB5_E6138SN02FKZG7
MTA1	14	105004125	105005719	105005732	105006848	JOB2_ERTYMEZ01CSV8L JOB3_E3VCB0K01DSZZU	JOB2_ERTYMEZ01CSV8L JOB3_E3VCB0K01DSZZU
MTHFD1L	6	151334888	151347878	151348038	151372647	JAB5_E6138SN02GO3B1	JAB5_E6138SN02GO3B1
MTIF3	13	26917224	26913215	26913153	26912587	JAA2_ESJ6S1K01D0LON	JAA2_ESJ6S1K01D0LON JAA4_E6X9J9101EHP7V
MTRR	5	7942389	7943373	7943526	7944484	JAB4_E6138SN01DRHGD	JAB4_E6138SN01DRHGD
MTUS1	8	17576974	17561995	17561741	17557855	JAB5_E6138SN02H7XEJ	JOB3_E3VCB0K01BN6YL
MUM1	19	1309464	1309586	1309700	1311134	JAB4_E6138SN01B9SZJ JAA2_ESJ6S1K01DWGOT	JAB4_E6138SN01B9SZJ JAA2_ESJ6S1K01DWGOT
MYB	6	135561882	135562356	135562413	135562915	JAA4_E6X9J9101EBMGW	JAA4_E6X9J9101EBMGW
MYH10	17	8379429	8374729	8374665	8365329	JOB2_ERTYMEZ01DY71K	JOB3_E3VCB0K01ENEG3
MYL6	12	54838763	54838952	54838972	54839637	JAB4_E6138SN01BQJZZ JAB4_E6138SN01D8RW7 JAB5_E6138SN02G245G	JAB4_E6138SN01BQJZZ JAB4_E6138SN01D8RW7 JAB5_E6138SN02G245G
MYL6B	12	54835644	54835965	54836081	54837518	JOA4_E5W9ZWM01DNI94	JOA4_E5W9ZWM01DNI94
MYNN	3	170973945	170974512	170974580	170974746	JOB4_E54PARH01DT7IY JAA5_E6X9J9102IMC3N JAA5_E6X9J9102JUVHO	JOB4_E54PARH01DT7IY JAA5_E6X9J9102IMC3N JAA5_E6X9J9102JUVHO
MYO9A	15	69973073	69972573	69972359	69967512	JOA5_E5W9ZWM02ITNXL	JAA5_E6X9J9102I0AD7
MYO9B	19	17147551	17149605	17149696	17152735	JOA3_E3VCB0K02HPA94	JOA3_E3VCB0K02HPA94
NAG	2	15459742	15457274	15457264	15454051	JOA3_E3VCB0K02GXL85	JOA3_E3VCB0K02GXL85
NAP1L1	12	74739844	74737824	74737790	74736209	JAB5_E6138SN02F9EDY	JAB5_E6138SN02F9EDY
NARG1L	13	40834296	40834866	40835010	40839574	JAA1_ER85B5301B54DX JAA1_ER85B5301BBXRY JAA1_ER85B5301BOMYC JAA5_E6X9J9102GIVBZ	JAA1_ER85B5301B54DX JAA1_ER85B5301BBXRY JAA1_ER85B5301BOMYC
NCAPG2	7	158129741	158127008	158126883	158117171	JOA3_E3VCB0K02JGVQ0	JOA3_E3VCB0K02JGVQ0
NDUFS4	5	52935118	52936310	52936483	52977819	JOB4_E54PARH01CCUG8	JOB4_E54PARH01A7A77
NEDD4L	18	54152105	54153689	54153750	54159249	JOB3_E3VCB0K01ARJSI	JOB3_E3VCB0K01ARJSI
NEDD8	14	23771295	23770784	23770697	23757478	JAB5_E6138SN02G1WPR JAB6_E56FR8H01CAS9F	JAB5_E6138SN02G1WPR JAB6_E56FR8H01A8XO9 JAB6_E56FR8H01CAS9F
NETO2	16	45700894	45692393	45692359	45677752	JAA2_ESJ6S1K01DX9M4 JOA4_E5W9ZWM01APUVQ	JOA4_E5W9ZWM01APUVQ
NF1	17	26711848	26718368	26718423	26725156	JAA3_E4QP0ZC02FOB7L	JAA3_E4QP0ZC02FOB7L
NFASC	1	203180158	203186307	203186326	203187761	JAB1_ER85B5302G4UK2	JAB1_ER85B5302G4UK2 JOB2_ERTYMEZ01C11XY JOB2_ERTYMEZ01DS78C
NFIB	9	14110438	14092510	14092420	14078326	JOB3_E3VCB0K01CDWV7 JAA4_E6X9J9101DGYJ0	JOB3_E3VCB0K01CDWV7
NFIX	19	13053670	13059802	13059951	13062112	JAB5_E6138SN02ICUWF JOB3_E3VCB0K01B0GPR JOB3_E3VCB0K01D9GMX JAA2_ESJ6S1K01EI3OY	JAB5_E6138SN02IBSM1 JOB3_E3VCB0K01A0PRF JOB3_E3VCB0K01D9GMX JAA2_ESJ6S1K01EI3OY
NFYB	12	103053355	103049747	103049661	103046426	JAB4_E6138SN01EHF9K JAA4_E6X9J9101DLGDN	JAA4_E6X9J9101DLGDN
NGLY1	3	25780560	25778204	25778172	25767759	JOA4_E5W9ZWM01CV5QY	JOA4_E5W9ZWM01CV5QY
NHEDC2	4	104190845	104190612	104190508	104189627	JAB3_E4QP0ZC01CGJN5	JAB3_E4QP0ZC01CGJN5
NIN	14	50271983	50267452	50267390	50266192	JAB5_E6138SN02G3E7R	JAB4_E6138SN01EMXK0
NIP30	16	55777233	55766102	55766032	55765283	JAA3_E4QP0ZC02F8445	JAA3_E4QP0ZC02F8445
NIPBL	5	37055260	37055455	37055509	37056317	JAA4_E6X9J9101BFBVA	JAA4_E6X9J9101BFBVA
NIPSNAP3A	9	106555167	106555685	106555778	106556652	JAB5_E6138SN02HU2CC JOA3_E3VCB0K02GJOPQ	JAB5_E6138SN02HU2CC JOA3_E3VCB0K02GJOPQ
NISCH	3	52489352	52489934	52490094	52493568	JOA5_E5W9ZWM02GC7N1	JOB5_E54PARH02IF0Q5
NKAIN2	6	125181314	125181930	125182020	125186064	JAB2_ESJ6S1K02GJPZA JAB4_E6138SN01AI6Z9 JAB4_E6138SN01BU5QN JAB4_E6138SN01CSB3K JOB4_E54PARH01EFUTA	JAB2_ESJ6S1K02GJPZA JAB4_E6138SN01AI6Z9 JAB4_E6138SN01BU5QN JAB4_E6138SN01CSB3K JOB2_ERTYMEZ01CXX8T
NKRF	X	118623721	118611139	118611089	118610505	JOB2_ERTYMEZ01BPVQD JOB2_ERTYMEZ01BQY0X JOB2_ERTYMEZ01EE56W	JOB2_ERTYMEZ01BPVQD JOB2_ERTYMEZ01BQY0X JOB2_ERTYMEZ01EE56W
NKTR	3	42638013	42643695	42643724	42647041	JAB4_E6138SN01D25QQ JOB4_E54PARH01ELDTN JAA2_ESJ6S1K01CXJTI JAA5_E6X9J9102GHXCO	JOB4_E54PARH01ELDTN JAA5_E6X9J9102GHXCO
NLE1	17	30486380	30486192	30486074	30484631	JOB3_E3VCB0K01DH3T8	JOB3_E3VCB0K01DH3T8
NMRAL1	16	4464094	4462417	4462318	4459468	JOB2_ERTYMEZ01C8SN1	JOB2_ERTYMEZ01C8SN1
NOC3L	10	96107829	96107312	96107273	96107079	JAA1_ER85B5301AYZBI JOA3_E3VCB0K02II6J4	JAA1_ER85B5301AYZBI
NOL8	9	94112273	94111135	94111007	94109128	JAA1_ER85B5301A0Y65	JAA1_ER85B5301A0Y65 JOA4_E5W9ZWM01EGEZ8
NOMO2	16	18448323	18446895	18446835	18446448	JAB4_E6138SN01BWC8Q JAB5_E6138SN02JTVDQ	JAB4_E6138SN01BWC8Q JAB5_E6138SN02JTVDQ
NOP5\/NOP58	2	202850971	202851119	202851298	202855318	JAA5_E6X9J9102HI81I	JAB4_E6138SN01A4QKB JOA4_E5W9ZWM01CE7MA
NOP5\/NOP58	2	202870875	202872946	202873106	202873201	JAA5_E6X9J9102I61G1	JAA5_E6X9J9102I61G1 JOA1_ERDI6OO02H9STB JOA3_E3VCB0K02HFMS9 JOA3_E3VCB0K02I43TC JOA5_E5W9ZWM02FYIT5
NOTUM	17	77505421	77505125	77505023	77504434	JAA4_E6X9J9101EANKK	JAA4_E6X9J9101EANKK
NOVA1	14	26134455	26088828	26088725	26019190	JOB5_E54PARH02I3CAT JAA1_ER85B5301CHARU JAA1_ER85B5301CQQFT JAA1_ER85B5301D0ZDF JAA1_ER85B5301EEYQI JAA1_ER85B5301EYSBU	JOB5_E54PARH02I3CAT
NPIP	16	14951614	14952109	14952180	14952972	JAB4_E6138SN01EKXEI JAA4_E6X9J9101BFNJK	JAB4_E6138SN01EKXEI JAB6_E56FR8H01BEDWI JAA1_ER85B5301ARAKC JAA1_ER85B5301CWFK9 JAA4_E6X9J9101BFNJK
NRBP1	2	27511599	27512093	27512118	27513123	JAB3_E4QP0ZC01ANH5V JAB4_E6138SN01EE0YC JAB4_E6138SN01ENW30	JAB4_E6138SN01EE0YC JAB4_E6138SN01ENW30 JAB5_E6138SN02JE4JZ
NRCAM	7	107587143	107584130	107584067	107577829	JOB4_E54PARH01DNYM8	JOB4_E54PARH01DNYM8
NRG4	15	74041223	74038537	74038417	74035408	JOB4_E54PARH01EK68Q	JOB4_E54PARH01EK68Q JOA4_E5W9ZWM01BNFNB
NRXN3	14	78181518	78185363	78185388	78187260	JOB2_ERTYMEZ01DKBE5	JOB2_ERTYMEZ01DKBE5
NT5C2	10	104855452	104855129	104855104	104851074	JAB5_E6138SN02GDY07 JOA3_E3VCB0K02JLL0V	JAB5_E6138SN02GDY07 JOA3_E3VCB0K02JLL0V
NT5C2	10	104889152	104861553	104861491	104856454	JAB4_E6138SN01C3C6K JAA2_ESJ6S1K01EVSX6 JAA4_E6X9J9101ERKHZ	JAB1_ER85B5302G1OP8 JAB4_E6138SN01C3C6K JAB4_E6138SN01CXTIM JAA2_ESJ6S1K01EVSX6 JAA4_E6X9J9101ERKHZ
NT5C3L	17	37245636	37245461	37245365	37245051	JAA4_E6X9J9101B71KF	JAA2_ESJ6S1K01D79EG
NUB1	7	150696907	150697857	150697974	150702115	JAA1_ER85B5301CU72Q	JAA1_ER85B5301CU72Q
NUBPL	14	31389159	31390284	31390335	31398074	JAA2_ESJ6S1K01BHWQN	JAA2_ESJ6S1K01BHWQN
NUCB2	11	17254952	17256703	17256777	17260911	JOA4_E5W9ZWM01EOKQM	JOA4_E5W9ZWM01EOKQM
NUPL2	7	23202911	23203316	23203392	23205601	JAA4_E6X9J9101BJ6J5 JAA4_E6X9J9101BKCVN	JAA4_E6X9J9101BJ6J5 JAA4_E6X9J9101BKCVN
OCIAD1	4	48539464	48544701	48544754	48545172	JOB4_E54PARH01DE4O5	JOB4_E54PARH01DE4O5
OLFM1	9	137127687	137128587	137128678	137129447	JAB4_E6138SN01EK8T4	JAB4_E6138SN01EK8T4
OSBPL9	1	51988456	51989733	51989836	51998949	JAB4_E6138SN01C39O7	JAB4_E6138SN01C39O7
OXR1	8	107795390	107818923	107819005	107820861	JAB4_E6138SN01ARPQA JAB4_E6138SN01B33SI JAB4_E6138SN01BA6AB JAB4_E6138SN01CUUEF JAB4_E6138SN01DH2PM JAB5_E6138SN02F5NSN JAB5_E6138SN02IT12U JAB6_E56FR8H01DCQLJ JAB6_E56FR8H01E0EGI JOB2_ERTYMEZ01CHN82 JOB3_E3VCB0K01AR7U5 JOB3_E3VCB0K01BBKWA JOB3_E3VCB0K01C1HS8 JOB3_E3VCB0K01EN2B5 JOB4_E54PARH01ARCFE JOB4_E54PARH01EA4SZ JAA3_E4QP0ZC02FS5W4	JAB4_E6138SN01ARPQA JAB4_E6138SN01B33SI JAB4_E6138SN01CUUEF JAB4_E6138SN01DGQLZ JAB5_E6138SN02F5NSN JAB5_E6138SN02FHTIO JAB5_E6138SN02IK9YU JAB5_E6138SN02IT12U JAB6_E56FR8H01DCQLJ JAB6_E56FR8H01E0EGI JOB2_ERTYMEZ01EQINV JOB3_E3VCB0K01BBKWA JOB3_E3VCB0K01C1HS8 JOB3_E3VCB0K01EN2B5 JOB4_E54PARH01ARCFE JOB4_E54PARH01EA4SZ JOB5_E54PARH02GB9WS JOB5_E54PARH02GDZAL JAA3_E4QP0ZC02FS5W4
P15RS	18	31901214	31874827	31874767	31867799	JAB3_E4QP0ZC01B4HFF	JAB3_E4QP0ZC01B4HFF
P4HA2	5	131591381	131590814	131590677	131582237	JAA4_E6X9J9101D7W6Z	JAA4_E6X9J9101D7W6Z JAA4_E6X9J9101EPD5U JAA4_E6X9J9101ERVPX JAA5_E6X9J9102FXLIH JAA5_E6X9J9102G9K9N JAA5_E6X9J9102HSG3U
PAAF1	11	73267513	73275723	73275793	73276046	JAB3_E4QP0ZC01DE02J JOB2_ERTYMEZ01E4NXU JOB5_E54PARH02F5TD2 JOB5_E54PARH02F5ZPK	JAB3_E4QP0ZC01DE02J JAB5_E6138SN02JD69A JOB2_ERTYMEZ01E4NXU JOB4_E54PARH01CDNQC JOB4_E54PARH01EPUMS JOB5_E54PARH02F5TD2
PAAF1	11	73267513	73275732	73275793	73276046	JAB5_E6138SN02JD69A JOB4_E54PARH01CDNQC JOB4_E54PARH01EPUMS	JAB3_E4QP0ZC01DE02J JAB5_E6138SN02JD69A JOB2_ERTYMEZ01E4NXU JOB4_E54PARH01CDNQC JOB4_E54PARH01EPUMS JOB5_E54PARH02F5TD2
PACS2	14	104922370	104923066	104923100	104927342	JAB4_E6138SN01B33MR JAB4_E6138SN01C6K6R JAB4_E6138SN01CKDJP JAB4_E6138SN01D317L JAB4_E6138SN01EVSR4 JAB5_E6138SN02GZNWY	JAB4_E6138SN01B33MR JAB4_E6138SN01C6K6R JAB4_E6138SN01CKDJP JAB4_E6138SN01D317L JAB4_E6138SN01EVSR4 JAB5_E6138SN02GZNWY
PARP4	13	23947609	23946803	23946669	23942164	JAA4_E6X9J9101CSETT JAA4_E6X9J9101EQMRX JAA4_E6X9J9101EWU4U JAA5_E6X9J9102GV5TB	JAA4_E6X9J9101CSETT JAA4_E6X9J9101EQMRX JAA4_E6X9J9101EWU4U JAA5_E6X9J9102GV5TB
PBRM1	3	52636328	52633998	52633952	52626595	JAB4_E6138SN01BSR8K JOB3_E3VCB0K01B8Y9V	JAB4_E6138SN01BSR8K JOB3_E3VCB0K01B8Y9V
PCBP4	3	51976381	51974559	51974426	51970361	JAA2_ESJ6S1K01ALM7W	JAB5_E6138SN02GYS1I
PCCB	3	137518597	137527857	137527918	137528334	JAA4_E6X9J9101APCHM JAA5_E6X9J9102G23TM JAA5_E6X9J9102IKFUF	JAA4_E6X9J9101APCHM JAA5_E6X9J9102G23TM JAA5_E6X9J9102IKFUF
PCM1	8	17871538	17873256	17873427	17874117	JOB3_E3VCB0K01B561N	JOB3_E3VCB0K01B561N
PCM1	8	17882545	17885021	17885079	17887235	JAB5_E6138SN02IZJRW	JAB5_E6138SN02IZJRW JAA4_E6X9J9101EEJ26
PCP4	21	40161307	40177248	40177429	40192270	JAB3_E4QP0ZC01DJQP7	JAB3_E4QP0ZC01DJQP7
PCTK1	X	46963008	46966603	46966686	46967894	JAA2_ESJ6S1K01ENM75	JAA2_ESJ6S1K01ENM75
PCTK1	X	46963449	46966603	46966686	46967894	JOA3_E3VCB0K02JL9OK	JAA2_ESJ6S1K01ENM75
PDE8A	15	83462075	83464708	83464819	83465031	JAA4_E6X9J9101CA8EF JOA5_E5W9ZWM02GJZME	JAA4_E6X9J9101CA8EF
PDZD11	X	69426434	69426169	69426096	69425930	JOA1_ERDI6OO02F4P55 JOA2_ERTYMEZ02JTK76	JOA1_ERDI6OO02F4P55 JOA2_ERTYMEZ02JTK76
PFKL	21	44558333	44559266	44559439	44560554	JAA2_ESJ6S1K01BKKYA	JAA2_ESJ6S1K01BKKYA
PHB	17	44847195	44846695	44846602	44845653	JOB4_E54PARH01D6KIC	JOB4_E54PARH01D6KIC JOB5_E54PARH02IFPVL
PHC3	3	171329165	171328870	171328821	171323227	JOB2_ERTYMEZ01DPNBN	JOB2_ERTYMEZ01DPNBN
PHF20	20	33823416	33830880	33831019	33852826	JOA1_ERDI6OO02J382K	JOA1_ERDI6OO02J382K
PHF21A	11	45913762	45913374	45913247	45912353	JAB4_E6138SN01D9EAD	JOA4_E5W9ZWM01B1IH2
PHF21A	11	46070309	46068694	46068581	46062430	JAB3_E4QP0ZC01EU954 JAB5_E6138SN02H56EG JAA5_E6X9J9102IGXEX	JAB3_E4QP0ZC01EU954 JAA5_E6X9J9102IGXEX
PHIP	6	79826913	79818497	79818478	79809440	JOB1_ERDI6OO01COTV2	JOB1_ERDI6OO01COTV2
PHPT1	9	138864411	138864778	138864834	138865027	JOA3_E3VCB0K02GGLAG JOA4_E5W9ZWM01EUT55 JOA5_E5W9ZWM02GTGQW JOA5_E5W9ZWM02IZ4PG	JOA4_E5W9ZWM01B8Z9X JOA4_E5W9ZWM01EUT55 JOA5_E5W9ZWM02GTGQW JOA5_E5W9ZWM02IZ4PG
PI4KA	22	19431870	19429444	19429295	19429009	JOA2_ERTYMEZ02IMLIX	JOA2_ERTYMEZ02IMLIX
PICALM	11	85363398	85349469	85349365	85347752	JOB3_E3VCB0K01CLHXJ	JAB3_E4QP0ZC01EH6PY JOB3_E3VCB0K01CLHXJ JAA3_E4QP0ZC02G48S4
PIGP	21	37366603	37366481	37366314	37363795	JOA3_E3VCB0K02G99KK JOA4_E5W9ZWM01BVWS0	JAA4_E6X9J9101DJUJ9 JOA3_E3VCB0K02G99KK JOA4_E5W9ZWM01BVWS0
PIGU	20	32667506	32644334	32644299	32640073	JAA4_E6X9J9101AUF6C	JAA4_E6X9J9101AUF6C
PIGX	3	197933825	197937922	197938040	197939190	JAB4_E6138SN01BS724	JAB4_E6138SN01BS724 JOA4_E5W9ZWM01ED1R9 JOA5_E5W9ZWM02HX2KR
PIP4K2A	10	22902245	22897990	22897947	22896825	JOB2_ERTYMEZ01EF2Y5 JOB2_ERTYMEZ01EQ4V6	JOB2_ERTYMEZ01EF2Y5 JOB2_ERTYMEZ01EQ4V6
PIP5K1A	1	149463380	149463470	149463507	149466419	JAB4_E6138SN01BEGF3 JAA5_E6X9J9102JGTA8 JOA2_ERTYMEZ02HUNKP	JAB4_E6138SN01BEGF3 JAA5_E6X9J9102JGTA8 JOA2_ERTYMEZ02HUNKP
PIP5K3	2	208846703	208846986	208847023	208849680	JAB2_ESJ6S1K02J2VGL JAB5_E6138SN02HNQH7	JAB2_ESJ6S1K02J2VGL
PLCB4	20	9330238	9333959	9333996	9336563	JAB4_E6138SN01BN3DX	JAB4_E6138SN01BN3DX
PLEC1	8	145084306	145083941	145083904	145083399	JAB1_ER85B5302JPW3V	JAB1_ER85B5302JPW3V
PLEC1	8	145084786	145084572	145084556	145084397	JAB1_ER85B5302JPW3V	JAB1_ER85B5302JPW3V
PLEKHA1	10	124176538	124177781	124177823	124179129	JAB4_E6138SN01AXZZW JAB4_E6138SN01CVAOV JAA1_ER85B5301BNIP0 JAA3_E4QP0ZC02G5XJU JAA3_E4QP0ZC02JIXWF JAA4_E6X9J9101D25DW JOA2_ERTYMEZ02HEORX	JAB4_E6138SN01AXZZW JAB4_E6138SN01CVAOV JAA3_E4QP0ZC02G5XJU JAA3_E4QP0ZC02JIXWF JAA4_E6X9J9101D25DW JOA2_ERTYMEZ02HEORX
PLEKHA3	2	179058731	179061940	179061988	179063631	JAB5_E6138SN02IL8DZ	JAB5_E6138SN02IL8DZ
PLEKHA5	12	19314087	19314388	19314407	19318716	JOB5_E54PARH02J3E9Z	JOB5_E54PARH02J3E9Z
PLEKHA5	12	19390090	19391194	19391384	19392599	JOB4_E54PARH01CAVVE	JOB5_E54PARH02JC6BR
PLEKHH1	14	67122568	67123317	67123420	67123543	JOB4_E54PARH01BXSSQ	JAB2_ESJ6S1K02HVY6V JAB3_E4QP0ZC01C1K7Z JOB4_E54PARH01BXSSQ JOB4_E54PARH01EASQJ
PLS3	X	114777547	114780677	114780705	114780975	JAB4_E6138SN01CLFRB JAB5_E6138SN02HIVCR	JAB4_E6138SN01CLFRB JAB5_E6138SN02HIVCR
PLSCR4	3	147451436	147451115	147451033	147422570	JAB4_E6138SN01DAHY1 JAB6_E56FR8H01DWM0U	JAB4_E6138SN01DAHY1
PNPT1	2	55735538	55735140	55735092	55728093	JAA4_E6X9J9101ERYJF JAA5_E6X9J9102H5Z58	JAA4_E6X9J9101ERYJF JAA5_E6X9J9102H5Z58
POLB	8	42329244	42331091	42331197	42332190	JAB2_ESJ6S1K02GAJUL JAB4_E6138SN01CBV20 JAB5_E6138SN02F6MOA JAB5_E6138SN02JMG0Z	JAB2_ESJ6S1K02GAJUL JAB4_E6138SN01CBV20 JAB5_E6138SN02F6MOA JAB5_E6138SN02JMG0Z
POLB	8	42334068	42337770	42337878	42337969	JAB3_E4QP0ZC01AUJWV	JAB3_E4QP0ZC01AUJWV JOB3_E3VCB0K01DW6B3
POLR2G	11	62285953	62286589	62286791	62286914	JAB5_E6138SN02FL34Q JAB5_E6138SN02I3CNI JAB6_E56FR8H01AYYQ2 JOA4_E5W9ZWM01CGFS8 JOA4_E5W9ZWM01EEEQY	JAA4_E6X9J9101D9UDL JOA3_E3VCB0K02F2GIC
PPFIA4	1	201311509	201311718	201311828	201312091	JAB5_E6138SN02HYRTP JOB1_ERDI6OO01DBI7D JOB1_ERDI6OO01DWX2N JOB3_E3VCB0K01AW3M9	JAB2_ESJ6S1K02F10KV JAB2_ESJ6S1K02H3EFI JAB2_ESJ6S1K02IMDF0 JAB5_E6138SN02HYRTP JOB3_E3VCB0K01AW3M9 JOB3_E3VCB0K01BKSV4
PPIA	7	44802918	44804871	44804939	44805370	JOA2_ERTYMEZ02GUM8L JOA3_E3VCB0K02F1GK9 JOA3_E3VCB0K02HU1AB JOA4_E5W9ZWM01E0W7W	JAA4_E6X9J9101CM48L JAA4_E6X9J9101CXAU9 JAA5_E6X9J9102HIWSN JOA2_ERTYMEZ02GUM8L JOA3_E3VCB0K02F1GK9 JOA3_E3VCB0K02HU1AB JOA4_E5W9ZWM01E0W7W
PPIA	7	44802918	44804871	44805029	44805370	JOA2_ERTYMEZ02GUM8L JOA3_E3VCB0K02F1GK9 JOA3_E3VCB0K02HU1AB JOA4_E5W9ZWM01E0W7W	JAA2_ESJ6S1K01BQKNZ JAA3_E4QP0ZC02GWNUO JOA3_E3VCB0K02HMGPC
PPIG	2	170195744	170196354	170196404	170196521	JAA1_ER85B5301BKZ8R	JAA1_ER85B5301BKZ8R
PPP2R2A	8	26252421	26253335	26253407	26267900	JOA3_E3VCB0K02HX3FK	JAA5_E6X9J9102FN383 JOA3_E3VCB0K02HX3FK
PPP2R2A	8	26277324	26277872	26277943	26279747	JAA4_E6X9J9101EB7YC	JAA4_E6X9J9101EB7YC
PPP3CB	10	74884175	74878455	74878427	74876338	JAB1_ER85B5302HXZ46 JAB1_ER85B5302IJDNK JAB1_ER85B5302IJJY6 JAB1_ER85B5302JVV01	JAB1_ER85B5302HXZ46 JAB1_ER85B5302IJDNK JAB1_ER85B5302IJJY6 JAB1_ER85B5302JVV01
PPP4R1	18	9553375	9553045	9552919	9552074	JOB2_ERTYMEZ01CB7MO JOA2_ERTYMEZ02H5H90	JOB2_ERTYMEZ01CB7MO JAA4_E6X9J9101CUVXU JAA5_E6X9J9102GU49K
PRDM2	1	13948570	13968199	13968256	13972159	JAB4_E6138SN01ER987	JAB4_E6138SN01ER987 JOB1_ERDI6OO01AV6KI JOB1_ERDI6OO01CE30K
PRDX4	X	23611744	23614039	23614086	23614322	JOA4_E5W9ZWM01DXMUR	JOA4_E5W9ZWM01DXMUR JOA5_E5W9ZWM02HI493
PRKAR1A	17	64020285	64022722	64022856	64023129	JOA3_E3VCB0K02F2WZF	JOA3_E3VCB0K02F2WZF JOA3_E3VCB0K02FQEGD JOA3_E3VCB0K02GL2T4
PRKRIR	11	75754543	75753125	75753029	75749756	JOA1_ERDI6OO02IB9T2	JAB2_ESJ6S1K02GH52Q
PRPF18	10	13679542	13679650	13679678	13682249	JAB3_E4QP0ZC01EFRVZ JAB6_E56FR8H01EAUND JOB4_E54PARH01EZJXX	JAB3_E4QP0ZC01EFRVZ JOB4_E54PARH01EZJXX JOB5_E54PARH02IPM2V
PRPF38B	1	109037013	109037734	109037788	109039846	JOB5_E54PARH02H29P2 JAA5_E6X9J9102H23NY	JOB5_E54PARH02H29P2 JAA5_E6X9J9102H23NY
PRPF4	9	115090366	115091380	115091471	115092566	JOB3_E3VCB0K01EDEGN	JOB3_E3VCB0K01EDEGN
PRPF4B	6	3998107	4000785	4000910	4001553	JAA5_E6X9J9102IZP9A	JAA5_E6X9J9102IZP9A
PRUNE	1	149268045	149270471	149270565	149272905	JAA3_E4QP0ZC02HKJF3	JAA3_E4QP0ZC02HKJF3
PSD3	8	18706311	18704143	18704120	18703173	JOB2_ERTYMEZ01D8401	JOB2_ERTYMEZ01D8401
PSMA2	7	42938241	42937280	42937219	42933584	JOA1_ERDI6OO02HWKO5	JOA1_ERDI6OO02HWKO5
PSMD6	3	63983990	63983518	63983358	63983240	JOA1_ERDI6OO02HZJZG	JAA4_E6X9J9101CIY6R JAA5_E6X9J9102HH0LW
PTCH1	9	97255580	97252243	97252226	97252044	JOB5_E54PARH02ILRUP	JOB5_E54PARH02ILRUP
PTK2	8	141753578	141749017	141749007	141747706	JOB3_E3VCB0K01ANETY	JOB3_E3VCB0K01ANETY
PTK2	8	141843514	141841670	141841648	141840544	JAB1_ER85B5302HIDOT JAB2_ESJ6S1K02HCOAX JAB2_ESJ6S1K02I8POY JAB4_E6138SN01AV4KV JAB4_E6138SN01D21YC JAB5_E6138SN02GRTFH JAB5_E6138SN02IZX8Q JAB5_E6138SN02JQ82P JAB5_E6138SN02JVLBR	JAB1_ER85B5302HIDOT JAB2_ESJ6S1K02HCOAX JAB2_ESJ6S1K02I8POY JAB4_E6138SN01AV4KV JAB4_E6138SN01D21YC JAB5_E6138SN02GRTFH JAB5_E6138SN02IZX8Q JAB5_E6138SN02JQ82P JAB5_E6138SN02JVLBR
PTK2	8	141868754	141848874	141848855	141843572	JAB4_E6138SN01B5P5S JAB5_E6138SN02IZX8Q	JAB4_E6138SN01B5P5S JAB5_E6138SN02GRTFH JAB5_E6138SN02IZX8Q JAB5_E6138SN02JQ82P
PTOV1	19	55053723	55054157	55054246	55055054	JOB5_E54PARH02HHTBX JOA4_E5W9ZWM01AXSJ9	JOB5_E54PARH02HHTBX
PTP4A3	8	142504423	142505736	142505911	142506220	JAB5_E6138SN02IF4ML JAB5_E6138SN02IQ5XZ	JAB5_E6138SN02IF4ML
PTPRA	20	2917121	2927976	2928072	2933701	JAA5_E6X9J9102GRJU3	JAA5_E6X9J9102GRJU3 JOA5_E5W9ZWM02HWVLJ
PTPRD	9	8439724	8427240	8427197	8426690	JAB4_E6138SN01DNKPF JOB3_E3VCB0K01B98E9 JOB3_E3VCB0K01DBPFY	JAB4_E6138SN01DNKPF
PTPRF	1	43847757	43851025	43851059	43851875	JOB2_ERTYMEZ01CIX3H JOB2_ERTYMEZ01DZZXU JOB3_E3VCB0K01CIZ80	JOB2_ERTYMEZ01CIX3H JOB2_ERTYMEZ01DZZXU JOB3_E3VCB0K01CIZ80
PTPRM	18	8104826	8112239	8112315	8133644	JAB5_E6138SN02HRIVT JOB2_ERTYMEZ01C0ZBN	JAB5_E6138SN02HRIVT JOB2_ERTYMEZ01C0ZBN
PTPRM	18	8361005	8361757	8361809	8366043	JOB3_E3VCB0K01D2519	JOB3_E3VCB0K01D2519
PUS7	7	104919222	104914737	104914617	104910124	JOA1_ERDI6OO02FNTS5	JOA1_ERDI6OO02FNTS5
PUS7	7	104930102	104924655	104924636	104922937	JAB3_E4QP0ZC01ARZ3Y	JAB3_E4QP0ZC01ARZ3Y
PXK	3	58373731	58381302	58381336	58385518	JAB2_ESJ6S1K02I507M JAB3_E4QP0ZC01CNIDR JAB4_E6138SN01EAKEZ JOB3_E3VCB0K01DXVMV JOB4_E54PARH01CKS97	JAB1_ER85B5302HSJYC JAB4_E6138SN01EAKEZ JOB4_E54PARH01CKS97
PXK	3	58373731	58381305	58381336	58385518	JAB1_ER85B5302HSJYC	JAB1_ER85B5302HSJYC JAB4_E6138SN01EAKEZ JOB4_E54PARH01CKS97
QKI	6	163796444	163798402	163798574	163819801	JAB4_E6138SN01EF9A6 JOB3_E3VCB0K01CZ3TM JOB5_E54PARH02JD398	JOB3_E3VCB0K01CZ3TM
RAB11FIP3	16	479002	481134	481270	486824	JOB4_E54PARH01CM7FB JOB5_E54PARH02HWWN4	JAB5_E6138SN02JU8AJ JOB3_E3VCB0K01DVMB5 JOB4_E54PARH01CM7FB
RAB1B	11	65792741	65793609	65793742	65795843	JAB2_ESJ6S1K02HH8L4 JAB2_ESJ6S1K02JBIEF JOA3_E3VCB0K02FRHT2	JAB2_ESJ6S1K02HH8L4 JAB2_ESJ6S1K02JBIEF JOA3_E3VCB0K02FRHT2
RAB3GAP1	2	135638737	135641732	135641754	135642584	JAB4_E6138SN01DQJ3T	JAB4_E6138SN01AIDL7 JAB4_E6138SN01AWT37 JAB4_E6138SN01DB8M7 JAB4_E6138SN01DQJ3T JAB5_E6138SN02F3B3M JAB5_E6138SN02I2RCZ
RALB	2	120727027	120744908	120745005	120752663	JAA5_E6X9J9102GVZSK	JAA5_E6X9J9102GVZSK
RALY	20	32083072	32116510	32116628	32123532	JAA2_ESJ6S1K01DVNBD	JAA1_ER85B5301BRENQ JAA2_ESJ6S1K01DVNBD
RAP1GAP	1	21805145	21802993	21802737	21801994	JAB5_E6138SN02JO03H JAB7_E56FR8H02IJ9I9 JOB5_E54PARH02F9WM8 JOB5_E54PARH02HSF3F	JOB5_E54PARH02G06JK
RAP1GAP	1	21805145	21802993	21802914	21801994	JAB5_E6138SN02JO03H JAB7_E56FR8H02IJ9I9 JOB5_E54PARH02F9WM8 JOB5_E54PARH02HSF3F	JAB2_ESJ6S1K02JQZGC JAB7_E56FR8H02IJ9I9
RAP1GDS1	4	99519338	99527609	99527678	99532125	JOB4_E54PARH01EA9Z6	JOB4_E54PARH01EA9Z6 JAA4_E6X9J9101AJWVZ
RAPGEF4	2	173370588	173371968	173372004	173387252	JAB4_E6138SN01ALJVK JAB4_E6138SN01AX14P	JAB4_E6138SN01ALJVK JAB4_E6138SN01AX14P
RAPGEF6	5	130868217	130862583	130862433	130862200	JAB2_ESJ6S1K02HT36U	JAB2_ESJ6S1K02HT36U
RBM25	14	72624623	72624830	72624936	72633375	JAA4_E6X9J9101A2602 JOA1_ERDI6OO02G6C5I	JAA4_E6X9J9101A2602 JOA4_E5W9ZWM01D69JI
RBM25	14	72636212	72636761	72636824	72639652	JAA3_E4QP0ZC02JD2E3 JOA4_E5W9ZWM01EC33Q	JOA4_E5W9ZWM01EC33Q
RBM26	13	78794484	78793438	78793369	78792847	JAA4_E6X9J9101BZP7M JAA5_E6X9J9102I2DTG	JAA4_E6X9J9101BZP7M JAA5_E6X9J9102I2DTG
RBM26	13	78826574	78825361	78825288	78816931	JAB4_E6138SN01DAE8Z JAB5_E6138SN02JW7IS JAB6_E56FR8H01B5IMZ JOB4_E54PARH01B3TGI JOB4_E54PARH01BQX0G	JAB4_E6138SN01C5RK6 JAB4_E6138SN01DAE8Z JAB5_E6138SN02JW7IS JAB6_E56FR8H01B5IMZ JOB4_E54PARH01B3TGI JOB5_E54PARH02FZSHH
RBM39	20	33792159	33791934	33791860	33790354	JAB7_E56FR8H02JLEMA JOB2_ERTYMEZ01C9ZQM JOB5_E54PARH02FN8QS JAA2_ESJ6S1K01BFHLL JAA4_E6X9J9101AQU0X JAA4_E6X9J9101BBNBU JAA5_E6X9J9102FLVKH JAA5_E6X9J9102FN7A7 JAA5_E6X9J9102HWRWC JOA1_ERDI6OO02IR03V JOA5_E5W9ZWM02GG1OL	JOB5_E54PARH02FN8QS JAA4_E6X9J9101AQU0X JOA1_ERDI6OO02IR03V JOA3_E3VCB0K02IE7RS JOA5_E5W9ZWM02GG1OL
RBM4	11	66168188	66168680	66168791	66170073	JAA5_E6X9J9102G93MG	JAA5_E6X9J9102G93MG
RBM9	22	34482097	34476451	34476418	34472555	JAB4_E6138SN01BZINI JAB5_E6138SN02GU7NI JOB5_E54PARH02HO8RY	JAB4_E6138SN01BZINI JAB5_E6138SN02GU7NI
RBM9	22	34485880	34476451	34476418	34472555	JOB2_ERTYMEZ01BJ88P	JAB4_E6138SN01BZINI JAB5_E6138SN02GU7NI
RBM9	22	34566184	34564678	34563951	34535998	JAA5_E6X9J9102FZAYF	JAB4_E6138SN01DF2Q7
RCN2	15	75015119	75021032	75021087	75023153	JAB4_E6138SN01DBQ45	JAB4_E6138SN01DBQ45
REEP3	10	65029050	65029435	65029479	65039952	JAB2_ESJ6S1K02HL5EC JAB5_E6138SN02IR0Y3 JOB3_E3VCB0K01EBUXN	JAB2_ESJ6S1K02HL5EC JAB3_E4QP0ZC01DWZSG JOB3_E3VCB0K01EBUXN
RER1	1	2313258	2314568	2314655	2317082	JAB4_E6138SN01CNNOM JOA4_E5W9ZWM01EFEGO	JAB4_E6138SN01CNNOM JAA1_ER85B5301DR7QZ JAA2_ESJ6S1K01BOKV9 JOA1_ERDI6OO02GMNB9 JOA4_E5W9ZWM01EFEGO
REV1	2	99412733	99407794	99407666	99407175	JOB5_E54PARH02I0TNA	JAB2_ESJ6S1K02HHZ0T
REV1	2	99445389	99434396	99434238	99432399	JAB1_ER85B5302H49PI	JAB1_ER85B5302H49PI
RGPD3	2	106412533	106411223	106411190	106408977	JAA4_E6X9J9101DX8NR	JAA4_E6X9J9101DX8NR
RGPD4	2	107849214	107850522	107850555	107852770	JAA4_E6X9J9101DX8NR	JAA4_E6X9J9101DX8NR
RGPD5	2	109946319	109947624	109947657	109949862	JAA4_E6X9J9101DX8NR	JAA4_E6X9J9101DX8NR
RGPD6	2	110732168	110730863	110730830	110728625	JAA4_E6X9J9101DX8NR	JAA4_E6X9J9101DX8NR
RGPD8	2	112868665	112867360	112867327	112865118	JAA4_E6X9J9101DX8NR	JAA4_E6X9J9101DX8NR
RICH2	17	12828951	12831142	12831195	12834073	JOB3_E3VCB0K01AV1LI JOB4_E54PARH01BI5NC	JOB3_E3VCB0K01AV1LI JOB4_E54PARH01BI5NC
RICTOR	5	38985570	38985287	38985214	38983301	JAB6_E56FR8H01D4ER0	JAA4_E6X9J9101ELLMM
RIF1	2	152033517	152033813	152033868	152034470	JAB7_E56FR8H02H5J1Y	JAB7_E56FR8H02H5J1Y JAB7_E56FR8H02IMA8Q
RNASEN	5	31500099	31494815	31494733	31487505	JAA5_E6X9J9102J4E7Q	JAA5_E6X9J9102J4E7Q
RNF157	17	71720039	71683490	71683423	71681467	JOB4_E54PARH01B1OU8	JOB4_E54PARH01B1OU8
RNGTT	6	89444790	89402218	89402143	89380834	JAA1_ER85B5301C2UYP	JAA1_ER85B5301C2UYP
RPAP2	1	92538385	92538563	92538648	92539620	JAB3_E4QP0ZC01EUPXF	JAB3_E4QP0ZC01EUPXF
RPL23AP7	2	114101084	114100619	114100524	114099777	JAB2_ESJ6S1K02FOXG9 JAB2_ESJ6S1K02GDWJ2 JAB2_ESJ6S1K02GE66X JAB2_ESJ6S1K02GGPYT JAB2_ESJ6S1K02GO920 JAB2_ESJ6S1K02HGBSY JAB2_ESJ6S1K02I5WBI JAB2_ESJ6S1K02I5YX0 JAB2_ESJ6S1K02IUAW3 JAB2_ESJ6S1K02IVSLO JAB2_ESJ6S1K02IZDWN JAB2_ESJ6S1K02JACC1	JAB2_ESJ6S1K02FOXG9 JAB2_ESJ6S1K02GDWJ2 JAB2_ESJ6S1K02GE66X JAB2_ESJ6S1K02GGPYT JAB2_ESJ6S1K02GO920 JAB2_ESJ6S1K02HGBSY JAB2_ESJ6S1K02I5WBI JAB2_ESJ6S1K02I5YX0 JAB2_ESJ6S1K02IUAW3 JAB2_ESJ6S1K02IVSLO JAB2_ESJ6S1K02IZDWN JAB2_ESJ6S1K02JACC1
RPN2	20	35298527	35300218	35300267	35303119	JAB4_E6138SN01BQLH3 JAB4_E6138SN01CCNSS JAB6_E56FR8H01CFBS0 JAA4_E6X9J9101A5MP8 JAA5_E6X9J9102IWVMP	JAB4_E6138SN01BQLH3 JAB4_E6138SN01CCNSS JAB6_E56FR8H01CFBS0 JOB5_E54PARH02HXB8I JAA4_E6X9J9101A5MP8 JAA5_E6X9J9102IWVMP
RPS11	19	54691541	54691704	54691824	54692262	JAB5_E6138SN02I2CJG	JAB5_E6138SN02I2CJG JOA4_E5W9ZWM01BW4MG
RPS11	19	54691541	54692065	54692085	54692262	JOA3_E3VCB0K02G6PYJ	JOA3_E3VCB0K02G6PYJ
RPS24	10	79467069	79467728	79467747	79469967	JAB3_E4QP0ZC01AUFGL JOB3_E3VCB0K01B86A5 JOB3_E3VCB0K01BIA2D JOB3_E3VCB0K01DGVW3 JOB3_E3VCB0K01DHT2F JOB3_E3VCB0K01DQ340 JOB4_E54PARH01D9Q9E JOB5_E54PARH02F4Q0D JOB5_E54PARH02F77GE JOB5_E54PARH02HTLHC JAA3_E4QP0ZC02HSG6B	JAB3_E4QP0ZC01AUFGL JOB3_E3VCB0K01B86A5 JOB3_E3VCB0K01BIA2D JOB3_E3VCB0K01DGVW3 JOB3_E3VCB0K01DHT2F JOB3_E3VCB0K01DQ340 JOB4_E54PARH01D9Q9E JOB5_E54PARH02F4Q0D JOB5_E54PARH02F77GE JOB5_E54PARH02HTLHC JAA3_E4QP0ZC02HSG6B
RPS27	1	152229903	152230013	152230135	152230214	JOA3_E3VCB0K02IMVRX JOA5_E5W9ZWM02IRBE6	JOB3_E3VCB0K01ECEJO JOB4_E54PARH01CXZXZ JOA3_E3VCB0K02IMVRX JOA3_E3VCB0K02IP2A2 JOA5_E5W9ZWM02IRBE6
RPS3	11	74790426	74790812	74790855	74791043	JOA3_E3VCB0K02HPQCU	JOA3_E3VCB0K02HPQCU
RPS6KB1	17	55362318	55362500	55362576	55363764	JAB4_E6138SN01CLS2J	JAB4_E6138SN01CLS2J
RPS6KB2	11	66955563	66956399	66956540	66956646	JOB3_E3VCB0K01BW78Z JOB5_E54PARH02GHEU1	JOB5_E54PARH02GHEU1
RPS9	19	59402143	59402232	59402405	59403077	JOB4_E54PARH01DFXAY	JOB2_ERTYMEZ01CDS0V JOA3_E3VCB0K02GSJGS JOA3_E3VCB0K02I1XAM
RSRC2	12	121565604	121564375	121564266	121561689	JAB4_E6138SN01BXKW3 JOA3_E3VCB0K02GKZIQ JOA3_E3VCB0K02HQ1VR	JAB4_E6138SN01BXKW3 JOA3_E3VCB0K02GKZIQ JOA3_E3VCB0K02HQ1VR JOA4_E5W9ZWM01EJRHH
RUFY3	4	71807333	71826207	71826262	71847099	JAB5_E6138SN02GHKLF JAB5_E6138SN02JSZUW JAB6_E56FR8H01DRBP2 JOB2_ERTYMEZ01CQSWD	JOB2_ERTYMEZ01CQSWD JOB2_ERTYMEZ01DREAZ
RUNDC2C	16	21295652	21296124	21296218	21298966	JOA4_E5W9ZWM01C0802 JOA5_E5W9ZWM02FNXH0	JOA4_E5W9ZWM01C0802 JOA5_E5W9ZWM02FNXH0
RWDD1	6	116999512	117000277	117000335	117008150	JAB4_E6138SN01EENE9	JAB4_E6138SN01EENE9
S100B	21	46846618	46844717	46844622	46843845	JOB3_E3VCB0K01DTFRI	JOB3_E3VCB0K01DTFRI
SAPS2	22	49221748	49222282	49222364	49222800	JOB4_E54PARH01CSCT1 JAA4_E6X9J9101CA0MK JAA4_E6X9J9101EF7LK	JAB5_E6138SN02GE6O1 JAA4_E6X9J9101EF7LK
SARS	1	109580694	109580949	109581016	109581388	JAB7_E56FR8H02GU3M0 JOB4_E54PARH01D5MVH	JAB7_E56FR8H02GU3M0 JOB4_E54PARH01D5MVH
SASS6	1	100364025	100362122	100362015	100361434	JOA5_E5W9ZWM02FRSP6	JOA5_E5W9ZWM02FRSP6
SAT1	X	23711922	23712331	23712442	23713365	JAA5_E6X9J9102I2190 JAA5_E6X9J9102IJ64A	JAA4_E6X9J9101A08MC JAA5_E6X9J9102G3UQY JAA5_E6X9J9102I2190 JAA5_E6X9J9102IJ64A JAA5_E6X9J9102JM8DH
SBF1	22	49252632	49252297	49252272	49252006	JOB1_ERDI6OO01B6I38 JOB3_E3VCB0K01DOY8Q JOB4_E54PARH01CQPRQ JOB4_E54PARH01DFXPX JOB5_E54PARH02GYU36	JOB1_ERDI6OO01B6I38 JOB3_E3VCB0K01DOY8Q JOB4_E54PARH01CQPRQ JOB4_E54PARH01DFXPX JOB5_E54PARH02GYU36
SCAMP5	15	73075068	73087054	73087123	73091185	JAB2_ESJ6S1K02G6JHX JAB4_E6138SN01D7BVB JAB5_E6138SN02GW9ML	JAB2_ESJ6S1K02G6JHX JAB4_E6138SN01D7BVB JAB5_E6138SN02GW9ML JAB7_E56FR8H02HM4AL JOB4_E54PARH01DZZBF
SCN3A	2	165751306	165744448	165744307	165741201	JAB4_E6138SN01C5O3Y JAA5_E6X9J9102F2GHF	JAB6_E56FR8H01DS5FL JOB3_E3VCB0K01C0RXG
SCRIB	8	144948057	144947499	144947414	144947242	JAB4_E6138SN01EB8JV	JAB4_E6138SN01EB8JV
SDCCAG1	14	49350455	49343866	49343842	49342602	JAA3_E4QP0ZC02GLUN1	JAA3_E4QP0ZC02GLUN1
SDCCAG10	5	64308822	64329455	64329519	64349741	JOA2_ERTYMEZ02J5UHS	JOA2_ERTYMEZ02J5UHS
SEC11A	15	83024947	83024205	83024166	83015018	JAB5_E6138SN02GOWHP JAB5_E6138SN02HF0WH JAB5_E6138SN02HZQ5A JAB5_E6138SN02I8L5C JAB5_E6138SN02IGD4L JOB3_E3VCB0K01CCMM0 JOB4_E54PARH01EGF7V JAA5_E6X9J9102H9YSU	JAB5_E6138SN02GOWHP JAB5_E6138SN02HF0WH JAB5_E6138SN02HZQ5A JAB5_E6138SN02I8L5C JAB5_E6138SN02IGD4L JOB3_E3VCB0K01CCMM0 JOB4_E54PARH01EGF7V JAA5_E6X9J9102H9YSU
SEC24C	10	75190614	75191861	75191931	75193253	JAB5_E6138SN02GSS6X	JAB5_E6138SN02GSS6X JOA5_E5W9ZWM02HE4NA
SEC31A	4	83982316	83971153	83971113	83969236	JOA1_ERDI6OO02I91MN JOA5_E5W9ZWM02IDC1H	JOA1_ERDI6OO02I91MN JOA5_E5W9ZWM02IDC1H JOA5_E5W9ZWM02JAQR7
SELO	22	48991468	48993023	48993241	48996272	JOA4_E5W9ZWM01ETT4N	JOA2_ERTYMEZ02GJ92V
2008-09-07	7	35839036	35844698	35844793	35869686	JAB4_E6138SN01DJOOV JAB6_E56FR8H01BYUM6	JAB4_E6138SN01DJOOV JAB6_E56FR8H01BYUM6
2008-09-07	7	35879911	35885730	35885855	35885957	JAA5_E6X9J9102ILVRD	JAA5_E6X9J9102ILVRD
SETD5	3	9451170	9451273	9451315	9451507	JOB3_E3VCB0K01DRP2G JOB3_E3VCB0K01EP0RH	JOB3_E3VCB0K01DRP2G JOB3_E3VCB0K01EP0RH
SETD5	3	9452591	9453533	9453573	9457139	JAB4_E6138SN01B4T91 JAB5_E6138SN02F1J5F JAB5_E6138SN02GFIIH JAB5_E6138SN02GZZFB JOA2_ERTYMEZ02HRUEB	JAB4_E6138SN01B4T91 JAB5_E6138SN02F1J5F JAB5_E6138SN02GFIIH JOA2_ERTYMEZ02HRUEB
SF4	19	19250498	19249895	19249810	19249689	JOB5_E54PARH02J4C20	JOB5_E54PARH02J4C20
SFRS10	3	187138306	187132335	187132058	187127217	JAB4_E6138SN01CNJAD JOB5_E54PARH02H844C JAA1_ER85B5301E1D88 JAA4_E6X9J9101BW19G JAA5_E6X9J9102IKD4A JOA3_E3VCB0K02H6BQA	JAA4_E6X9J9101A7MN4 JAA4_E6X9J9101BJ2YJ JAA4_E6X9J9101C3QE2 JAA5_E6X9J9102GYP7B JAA5_E6X9J9102JBPCD JAA5_E6X9J9102JH93R
SFRS11	1	70466827	70470129	70470247	70470538	JOA5_E5W9ZWM02HP2S5	JAB5_E6138SN02G3KS2 JAB6_E56FR8H01CV29A JOB3_E3VCB0K01ASSLT JOB4_E54PARH01BKQW0 JAA1_ER85B5301EAG5T JOA5_E5W9ZWM02HP2S5 JOA5_E5W9ZWM02I83Z0
SFRS11	1	70485179	70485387	70485421	70488222	JAA4_E6X9J9101BVLHY JAA4_E6X9J9101BVRTK JAA5_E6X9J9102JXWG0 JOA3_E3VCB0K02H47MF	JAA4_E6X9J9101BVLHY JAA4_E6X9J9101BVRTK JAA5_E6X9J9102JXWG0 JOA3_E3VCB0K02H47MF
SFRS7	2	38830174	38829993	38829885	38829300	JAB7_E56FR8H02JL0AS JAA5_E6X9J9102GX0GL JAA5_E6X9J9102HHSJR JAA5_E6X9J9102J2QLX	JAA5_E6X9J9102J2QLX
SFT2D1	6	166675896	166664886	166664862	166663726	JAB2_ESJ6S1K02F2VTT JAB3_E4QP0ZC01B3OCY JAA4_E6X9J9101C6C8J	JAB2_ESJ6S1K02F2VTT JAB3_E4QP0ZC01B3OCY JOB4_E54PARH01EQY6H JAA4_E6X9J9101C6C8J JAA4_E6X9J9101DBGOR
SFT2D1	6	166675896	166664926	166664862	166663726	JOB4_E54PARH01EQY6H	JAB2_ESJ6S1K02F2VTT JAB3_E4QP0ZC01B3OCY JOB4_E54PARH01EQY6H JAA4_E6X9J9101C6C8J JAA4_E6X9J9101DBGOR
SGCB	4	52594353	52592885	52592774	52590787	JAA5_E6X9J9102IEMBT	JAB5_E6138SN02G2PXR JAA5_E6X9J9102IEMBT
SGCE	7	94123237	94111916	94111853	94097090	JAA3_E4QP0ZC02GMDMI	JAA3_E4QP0ZC02GMDMI
SGOL2	2	201099221	201105270	201105324	201105941	JAA5_E6X9J9102HLP5W	JAA5_E6X9J9102HLP5W
SGPP1	14	63263731	63252938	63252819	63235130	JAA2_ESJ6S1K01BMMFY	JAA2_ESJ6S1K01BMMFY
SH3GLB2	9	130811870	130811568	130811552	130811447	JAB2_ESJ6S1K02JLVTE JAB5_E6138SN02ICG0A JOB3_E3VCB0K01B2N8T JOB3_E3VCB0K01BCBHE JOB3_E3VCB0K01BZEBE JOB3_E3VCB0K01CAUG2	JAB2_ESJ6S1K02JLVTE JAB5_E6138SN02ICG0A JOB3_E3VCB0K01B2N8T JOB3_E3VCB0K01BCBHE JOB3_E3VCB0K01BZEBE JOB3_E3VCB0K01CAUG2
SH3KBP1	X	19623650	19615731	19615655	19612068	JOB3_E3VCB0K01BC9RA JOB3_E3VCB0K01DWEP0 JOB3_E3VCB0K01EJA28 JOB5_E54PARH02JB1NW	JAB4_E6138SN01EEVBO JOB5_E54PARH02HF78E JOB5_E54PARH02JB1NW
SH3PXD2A	10	105376835	105372301	105372216	105367062	JAA1_ER85B5301D3DLH JOA4_E5W9ZWM01DVOJK JOA5_E5W9ZWM02I9S4U	JOA5_E5W9ZWM02GGVPD
SHMT1	17	18207410	18204592	18204452	18200040	JAA4_E6X9J9101C5DM1 JOA2_ERTYMEZ02IGL68	JAA4_E6X9J9101C5DM1 JOA2_ERTYMEZ02IGL68
SKIP	17	1363496	1360558	1360449	1359844	JOB1_ERDI6OO01EREIZ	JOB1_ERDI6OO01EREIZ
SLAIN1	13	77191808	77215151	77215302	77216418	JAB7_E56FR8H02GYBLP	JAB4_E6138SN01DOTFS JAB6_E56FR8H01DZEGQ JOB1_ERDI6OO01DII7M JOB1_ERDI6OO01DSXQK JOB2_ERTYMEZ01A3QVG JOB2_ERTYMEZ01E0VQ6
SLAIN1	13	77213577	77215151	77215302	77216418	JAB4_E6138SN01DOTFS	JAB4_E6138SN01DOTFS JAB6_E56FR8H01DZEGQ JOB1_ERDI6OO01DII7M JOB1_ERDI6OO01DSXQK JOB2_ERTYMEZ01A3QVG JOB2_ERTYMEZ01E0VQ6
SLAIN2	4	48080559	48091349	48091428	48116898	JAA2_ESJ6S1K01ALK23 JAA4_E6X9J9101AGJ0K	JAB4_E6138SN01B5ECV JAA2_ESJ6S1K01ALK23 JAA4_E6X9J9101AGJ0K
SLC1A3	5	36642595	36643031	36643171	36644187	JAA2_ESJ6S1K01CVI1V	JOB3_E3VCB0K01C36BE
SLC1A3	5	36642595	36643082	36643171	36644187	JAB2_ESJ6S1K02GM4I0	JOB3_E3VCB0K01C36BE
SLC20A1	2	113126847	113126936	113126996	113131169	JAB3_E4QP0ZC01BM64L JAA5_E6X9J9102FUTPD JOA5_E5W9ZWM02H0CI2	JAB4_E6138SN01A2Z06 JOA5_E5W9ZWM02H0CI2
SLC25A12	2	172420589	172413033	172412928	172409265	JAB2_ESJ6S1K02FOF1K	JAB2_ESJ6S1K02FOF1K
SLC25A29	14	99834931	99831788	99831715	99829468	JOB5_E54PARH02F45JS	JOB5_E54PARH02F45JS
SLC25A32	8	104496187	104494936	104494826	104489189	JAB5_E6138SN02JMTJS JAA2_ESJ6S1K01BX86X	JAB5_E6138SN02JMTJS JAA2_ESJ6S1K01BX86X
SLC25A40	7	87327822	87327421	87327322	87326003	JAB4_E6138SN01DWI26 JAB4_E6138SN01DWPEO JAB5_E6138SN02F8A41	JAB4_E6138SN01DWI26 JAB4_E6138SN01DWPEO JAB5_E6138SN02F8A41
SLC25A44	1	154430663	154432427	154432589	154436249	JAA4_E6X9J9101CDLE3	JAA4_E6X9J9101CDLE3
SLC27A1	19	17460927	17463201	17463238	17469063	JAB4_E6138SN01DE2WI	JAB4_E6138SN01DE2WI
SLC39A10	2	196256876	196257415	196257462	196279584	JOA4_E5W9ZWM01A7WU1	JOA4_E5W9ZWM01A7WU1
SLC43A2	17	1440845	1437005	1436992	1436096	JAB5_E6138SN02HVP7U	JAB5_E6138SN02FQTAW JAB5_E6138SN02HVP7U
SLC6A7	5	149554668	149556236	149556294	149556471	JAB5_E6138SN02IDQPV	JAB5_E6138SN02IDQPV
SLMAP	3	57883791	57886611	57886702	57888062	JAB1_ER85B5302IAZW1 JAB5_E6138SN02G5C28 JAB5_E6138SN02HGHPY JAA4_E6X9J9101EBVEO JAA5_E6X9J9102GEADB	JAB1_ER85B5302IAZW1 JAB5_E6138SN02G5C28 JAB5_E6138SN02HGHPY JAA4_E6X9J9101EBVEO
SMAP2	1	40612483	40641942	40642006	40644994	JOA3_E3VCB0K02H8BCH	JOA3_E3VCB0K02H8BCH
SMARCE1	17	36040491	36040065	36039985	36038772	JAB4_E6138SN01BHIYJ JOA3_E3VCB0K02G4GZQ	JAB4_E6138SN01BHIYJ JOA3_E3VCB0K02G4GZQ
SMEK2	2	55657954	55654418	55654258	55649004	JAB1_ER85B5302I4B9F JAB1_ER85B5302IFMH9 JAB1_ER85B5302JRCWY JAB3_E4QP0ZC01CGG35 JOB3_E3VCB0K01CLM29 JOB4_E54PARH01AVT81 JAA5_E6X9J9102GKDTU JAA5_E6X9J9102IOQZR JAA5_E6X9J9102JFDSD	JAB1_ER85B5302IFMH9 JAB2_ESJ6S1K02G8VX7 JAB3_E4QP0ZC01CGG35 JAB4_E6138SN01BOHE9 JOB3_E3VCB0K01CLM29 JOB4_E54PARH01AVT81 JOB5_E54PARH02GZU7R JAA2_ESJ6S1K01API8L JAA2_ESJ6S1K01DBAXU JAA4_E6X9J9101A9AAX JAA5_E6X9J9102IOQZR JOA5_E5W9ZWM02JJN1S
SNAP25	20	10147626	10172622	10172683	10204076	JAB4_E6138SN01A2AAQ JAB4_E6138SN01ENREA JAB5_E6138SN02G22WG	JAB4_E6138SN01A2AAQ JAB4_E6138SN01C7M0B JAB4_E6138SN01ENREA JAB5_E6138SN02G22WG
SNIP	17	33958318	33957644	33957520	33953731	JAB4_E6138SN01AK2SS JAB5_E6138SN02HI2U2 JAB5_E6138SN02IRZXA JOB3_E3VCB0K01C82WV JAA5_E6X9J9102F0ORU	JAB5_E6138SN02HI2U2 JOB2_ERTYMEZ01C2BZ6 JOB3_E3VCB0K01C82WV
SNRPN	15	22716365	22716712	22716788	22758353	JAB5_E6138SN02GW4LY	JAB5_E6138SN02GW4LY
SNRPN	15	22751303	22754977	22755109	22758353	JAB5_E6138SN02FX572	JAB4_E6138SN01C9U93 JOB3_E3VCB0K01CMQUF
SNURF	15	22751303	22754977	22755109	22758353	JAB5_E6138SN02FX572	JAB4_E6138SN01C9U93 JOB3_E3VCB0K01CMQUF
SNX2	5	122189788	122190231	122190244	122190972	JAB4_E6138SN01ELAZF JAB5_E6138SN02FV2II JAB5_E6138SN02H8653 JOB3_E3VCB0K01D8G7T JOB3_E3VCB0K01EGCS2 JOB4_E54PARH01DM0AC	JAB4_E6138SN01ELAZF JAB5_E6138SN02FV2II JAB5_E6138SN02H8653 JOB3_E3VCB0K01D8G7T JOB3_E3VCB0K01EGCS2 JOB4_E54PARH01DM0AC
SNX4	3	126678228	126672196	126672099	126671054	JAB5_E6138SN02HTL1O JAA4_E6X9J9101AVHYS JAA5_E6X9J9102FIL8C JAA5_E6X9J9102FWCET	JAB5_E6138SN02HTL1O JAA4_E6X9J9101AVHYS JAA5_E6X9J9102FIL8C JAA5_E6X9J9102FWCET
SOBP	6	107931693	107932921	107932964	107934138	JOB2_ERTYMEZ01C3YL9	JOB2_ERTYMEZ01C3YL9
SPAG9	17	46409467	46408262	46408222	46407308	JAB4_E6138SN01BJQJO JOB3_E3VCB0K01CBE29 JOB3_E3VCB0K01CTIJ2 JOB3_E3VCB0K01D4EMA JOB5_E54PARH02JELO8 JOA3_E3VCB0K02F6IOE	JAB4_E6138SN01BJQJO JOB3_E3VCB0K01CTIJ2 JOB3_E3VCB0K01D4EMA JOB5_E54PARH02JELO8
SPAG9	17	46446591	46441503	46441490	46439687	JAB5_E6138SN02I261V JOB1_ERDI6OO01BQZOD JOB3_E3VCB0K01BX6PO JOB3_E3VCB0K01CCWGA JOB4_E54PARH01CHNS6	JAB5_E6138SN02I261V JOB1_ERDI6OO01BQZOD JOB3_E3VCB0K01BX6PO JOB3_E3VCB0K01CCWGA JOB4_E54PARH01CHNS6
SPARCL1	4	88669220	88645100	88644997	88639762	JAB5_E6138SN02G304L JAB5_E6138SN02ILDGG JOB3_E3VCB0K01DPNSW	JAB1_ER85B5302JQSCE JAB5_E6138SN02G304L JAB5_E6138SN02ILDGG JOB3_E3VCB0K01DPNSW
SPIRE1	18	12483070	12476000	12475957	12469871	JOB5_E54PARH02GVY68	JOB5_E54PARH02GVY68
SPOCK1	5	136352009	136348919	136348888	136348791	JOB3_E3VCB0K01BQPPH	JOB3_E3VCB0K01BQPPH
SPPL2A	15	48805809	48805616	48805561	48804813	JAA5_E6X9J9102IT6PM	JAA5_E6X9J9102IT6PM
SPTAN1	9	130411385	130411750	130411766	130413813	JAB2_ESJ6S1K02HWUDO JAB2_ESJ6S1K02IWQ3Z JAB4_E6138SN01AP11I JAB4_E6138SN01BJKEW JAB4_E6138SN01CQYGE JAB5_E6138SN02FFV32 JAB5_E6138SN02IE50D JAB5_E6138SN02IEVA0 JAB5_E6138SN02J4PF6 JOB1_ERDI6OO01DXTXC JOB2_ERTYMEZ01ALRBV JOB2_ERTYMEZ01CP6VD JOB2_ERTYMEZ01DQ1Z1 JOB3_E3VCB0K01C0NB3 JOB3_E3VCB0K01CJQK1 JOB3_E3VCB0K01DXRL7 JOB3_E3VCB0K01DXXXP JOB3_E3VCB0K01ER2N2 JOB4_E54PARH01A3GOS JOB4_E54PARH01AYG4S…	JAB2_ESJ6S1K02HWUDO JAB2_ESJ6S1K02IWQ3Z JAB4_E6138SN01AP11I JAB4_E6138SN01BJKEW JAB4_E6138SN01CQYGE JAB5_E6138SN02FFV32 JAB5_E6138SN02IE50D JAB5_E6138SN02IEVA0 JAB5_E6138SN02J4PF6 JOB1_ERDI6OO01DXTXC JOB2_ERTYMEZ01DQ1Z1 JOB3_E3VCB0K01C0NB3 JOB3_E3VCB0K01CJQK1 JOB3_E3VCB0K01DL741 JOB3_E3VCB0K01DXRL7 JOB3_E3VCB0K01DXXXP JOB3_E3VCB0K01ER2N2 JOB4_E54PARH01A3GOS JOB4_E54PARH01AYG4S JOA3_E3VCB0K02GKAMG
SRC	20	35447992	35448276	35448295	35455711	JOB3_E3VCB0K01D4VG1	JOB2_ERTYMEZ01ECVK5
SRD5A3	4	55928647	55930010	55930111	55930755	JAA3_E4QP0ZC02GYE06	JAA3_E4QP0ZC02GYE06
SRGAP2L	1	142725451	142760065	142760127	142764862	JOA5_E5W9ZWM02F7AYA	JAB4_E6138SN01BZGBU JAB5_E6138SN02HADS8 JOA5_E5W9ZWM02F7AYA
SRP9	1	224037694	224041186	224041311	224043564	JAB4_E6138SN01A8DL3 JAB4_E6138SN01BT49M JAB5_E6138SN02F2FMX JAB5_E6138SN02GPNMK JAB5_E6138SN02GTCWR JAB5_E6138SN02HPM8U JAB5_E6138SN02HR5C4 JAB5_E6138SN02JC5Z0 JAB5_E6138SN02JYYO9 JOB3_E3VCB0K01C7KVP JOB3_E3VCB0K01C7Q67 JOB3_E3VCB0K01D7MGY JAA4_E6X9J9101AR9TC JAA4_E6X9J9101BJQ9I JAA4_E6X9J9101CRJSE JAA4_E6X9J9101EQPNS JAA5_E6X9J9102HAA4B JAA5_E6X9J9102I8DSB JAA5_E6X9J9102JVXLK JOA4_E5W9ZWM01D9KZE…	JAB2_ESJ6S1K02JNE9E JAB4_E6138SN01BT49M JAB5_E6138SN02F2FMX JAB5_E6138SN02GP3H2 JAB5_E6138SN02GPNMK JAB5_E6138SN02GX5V5 JAA4_E6X9J9101APO4G JAA5_E6X9J9102HAA4B JAA5_E6X9J9102IQLR1
SRPK2	7	104553930	104553558	104553464	104545706	JOB4_E54PARH01EQW29	JOA2_ERTYMEZ02ICOAK
SRRM1	1	24845868	24846156	24846287	24847936	JAB2_ESJ6S1K02IXTTU JAB3_E4QP0ZC01C97Z1 JAB4_E6138SN01B4C9B JAB4_E6138SN01DVEZ2 JAB5_E6138SN02F7GYC JAB5_E6138SN02GZR7K JAA4_E6X9J9101EVV5N JAA4_E6X9J9101EVV5Q JAA5_E6X9J9102HIKHV JAA5_E6X9J9102I80PX JOA3_E3VCB0K02FRKCE JOA3_E3VCB0K02G7ZGT JOA3_E3VCB0K02GHTC6	JAB6_E56FR8H01B5JML JAA4_E6X9J9101EVV5N JAA4_E6X9J9101EVV5Q
SRRM1	1	24861883	24862260	24862303	24865892	JOB2_ERTYMEZ01ARJW4 JOB4_E54PARH01A6A3L	JOB2_ERTYMEZ01ARJW4 JOB4_E54PARH01A6A3L
SSBP1	7	141085460	141088017	141088062	141088437	JAA4_E6X9J9101BHOT1 JAA4_E6X9J9101BMK76 JAA4_E6X9J9101CYXV7 JAA5_E6X9J9102F7SSW JAA5_E6X9J9102HB2EZ	JAA4_E6X9J9101BHOT1 JAA4_E6X9J9101BMK76 JAA4_E6X9J9101CYXV7 JAA5_E6X9J9102F7SSW JAA5_E6X9J9102HB2EZ
SSFA2	2	182489400	182489571	182489978	182491569	JAB4_E6138SN01AZNC0 JAB4_E6138SN01C121T JAB5_E6138SN02FOF5W JAB5_E6138SN02IDMX0 JOB2_ERTYMEZ01C7IK2 JOB2_ERTYMEZ01EZM9U	JAB3_E4QP0ZC01A4RT6 JAB3_E4QP0ZC01EH421 JAB5_E6138SN02JJNFW JAB7_E56FR8H02F93FX
SSR1	6	7240623	7240335	7240319	7235164	JAB4_E6138SN01CCV69 JAB6_E56FR8H01B1SRE JOB2_ERTYMEZ01EQHVZ	JAB4_E6138SN01CCV69 JAB6_E56FR8H01B1SRE JOB2_ERTYMEZ01EQHVZ
ST7	7	116616684	116617422	116617559	116618123	JAB5_E6138SN02IVMMA	JAB5_E6138SN02IVMMA
STAU2	8	74657558	74636329	74636199	74627109	JAB4_E6138SN01DCS46	JOA3_E3VCB0K02JWMVL
STAU2	8	74813072	74783952	74783820	74763603	JOB3_E3VCB0K01ETJRV JAA4_E6X9J9101A0PW8 JAA4_E6X9J9101DKJFH	JAB5_E6138SN02FZMHD JOB1_ERDI6OO01A2MIC JOB1_ERDI6OO01BPW2P JOB1_ERDI6OO01CMMBL JAA4_E6X9J9101A0PW8 JAA4_E6X9J9101DKJFH
STMN4	8	27153404	27152714	27152659	27150340	JAB4_E6138SN01DVC7Z JAB4_E6138SN01EH3VM JAB5_E6138SN02F2OON	JAB4_E6138SN01DVC7Z JAB4_E6138SN01DZNU2 JAB4_E6138SN01EH3VM JAB5_E6138SN02F2OON JAB7_E56FR8H02GCGTK
STRA13	17	77571022	77570860	77570805	77570547	JOB3_E3VCB0K01BJDBG JAA4_E6X9J9101BLHRB JAA5_E6X9J9102I0837 JAA5_E6X9J9102JQWES JOA3_E3VCB0K02GP5XT JOA3_E3VCB0K02H8HYY JOA3_E3VCB0K02IZFLK JOA4_E5W9ZWM01CBX33 JOA5_E5W9ZWM02F90I8	JOB3_E3VCB0K01BJDBG JAA4_E6X9J9101BLHRB JAA5_E6X9J9102I0837 JAA5_E6X9J9102JQWES JOA3_E3VCB0K02GP5XT JOA3_E3VCB0K02H8HYY JOA3_E3VCB0K02IZFLK JOA4_E5W9ZWM01CBX33 JOA5_E5W9ZWM02F90I8
STRN	2	36967362	36965254	36965166	36964723	JAB2_ESJ6S1K02HR7R8	JAB2_ESJ6S1K02HR7R8
STRN4	19	51931919	51931600	51931554	51928334	JAB5_E6138SN02HC9WZ	JAB5_E6138SN02HC9WZ
STX2	12	129851650	129849689	129849665	129849134	JOB3_E3VCB0K01DG0OS	JOB3_E3VCB0K01DG0OS
STXBP5	6	147697052	147714661	147714725	147716151	JAA2_ESJ6S1K01AMRHN	JAA2_ESJ6S1K01AMRHN
SUGT1	13	52131386	52133610	52133707	52134784	JAB4_E6138SN01BDEUO JAB4_E6138SN01DA92S JOB4_E54PARH01BOS66 JAA4_E6X9J9101B8T0K JOA4_E5W9ZWM01D9STO	JOB2_ERTYMEZ01D7F52 JOB4_E54PARH01BOS66 JOA4_E5W9ZWM01CZ0G6 JOA4_E5W9ZWM01D9STO
SUMF2	7	56113696	56114128	56114227	56114714	JOA3_E3VCB0K02FMIN5	JOA3_E3VCB0K02HEUSW
TACC2	10	123961214	123962846	123962883	123964895	JAB4_E6138SN01DA8IR	JAB4_E6138SN01DA8IR
TAF1	X	70594942	70595724	70595827	70596126	JOA2_ERTYMEZ02JD7BT JOA2_ERTYMEZ02JEDNB	JAA2_ESJ6S1K01AQ359 JOA2_ERTYMEZ02JEDNB
TAF9	5	68701045	68698309	68698278	68698179	JAA5_E6X9J9102IBU4E	JAA5_E6X9J9102IBU4E
TAF9	5	68701045	68700571	68700407	68698179	JAB4_E6138SN01DYJ0O	JAB4_E6138SN01DYJ0O
TAPT1	4	15813182	15807445	15807378	15802245	JAB4_E6138SN01DTGHV JAB4_E6138SN01DZBAN	JAB4_E6138SN01DTGHV JAB4_E6138SN01DZBAN
TARBP1	1	232603549	232603318	232603221	232600923	JAB5_E6138SN02GB17F JAB6_E56FR8H01AZCVI JAA1_ER85B5301CR5B2 JOA4_E5W9ZWM01EF8CU	JAB5_E6138SN02GB17F JAB6_E56FR8H01AZCVI
TBC1D15	12	70519859	70521147	70521279	70552116	JOA5_E5W9ZWM02F41A3	JOA5_E5W9ZWM02F41A3
TBC1D15	12	70587186	70587909	70588037	70593872	JAA2_ESJ6S1K01ALAPD JAA4_E6X9J9101ATS1Q	JAA2_ESJ6S1K01ALAPD
TBCA	5	77039822	77037216	77037146	77024934	JAB5_E6138SN02F6J97 JAB5_E6138SN02IBTUM JAB7_E56FR8H02IPH2M	JAB5_E6138SN02F6J97 JAB5_E6138SN02IBTUM JAB7_E56FR8H02IPH2M JAA4_E6X9J9101A24MB
TBCEL	11	120400211	120412423	120412532	120421592	JOA4_E5W9ZWM01BJK73	JOA4_E5W9ZWM01BJK73
TBK1	12	63175823	63176028	63176137	63176413	JAA4_E6X9J9101D7UGX JAA4_E6X9J9101D70SF	JAA4_E6X9J9101D7UGX JAA4_E6X9J9101D70SF
TBRG1	11	124001010	124001798	124001858	124002009	JOA2_ERTYMEZ02FWYEO	JOA2_ERTYMEZ02FWYEO
TCEA2	20	62165182	62165688	62165747	62168272	JOB3_E3VCB0K01EKY9N JOA3_E3VCB0K02GUKD8	JOA3_E3VCB0K02GUKD8
TCEB1	8	75046865	75039415	75039275	75034608	JAB4_E6138SN01CHIKO JAB5_E6138SN02FVYFR JAB7_E56FR8H02I2SM2 JAA4_E6X9J9101A1B9I JAA4_E6X9J9101D2Q6F JAA5_E6X9J9102FP80Z JOA2_ERTYMEZ02H5OAM JOA3_E3VCB0K02IFP9L JOA4_E5W9ZWM01B12KR JOA4_E5W9ZWM01DLONU	JAB1_ER85B5302J03AI JAB4_E6138SN01BARCA JAB4_E6138SN01C22SA JAB4_E6138SN01CHIKO JAA3_E4QP0ZC02GXZNP JAA4_E6X9J9101A1B9I JAA4_E6X9J9101D2Q6F JAA5_E6X9J9102FP80Z JOA2_ERTYMEZ02H5OAM JOA4_E5W9ZWM01B12KR JOA4_E5W9ZWM01DLONU
TCEB1	8	75046865	75039419	75039275	75034608	JAA3_E4QP0ZC02GXZNP	JAB1_ER85B5302J03AI JAB4_E6138SN01BARCA JAB4_E6138SN01C22SA JAB4_E6138SN01CHIKO JAA3_E4QP0ZC02GXZNP JAA4_E6X9J9101A1B9I JAA4_E6X9J9101D2Q6F JAA5_E6X9J9102FP80Z JOA2_ERTYMEZ02H5OAM JOA4_E5W9ZWM01B12KR JOA4_E5W9ZWM01DLONU
TCERG1	5	145819094	145821773	145821853	145823306	JAB4_E6138SN01CI3T0 JAB5_E6138SN02JWW6T	JAB4_E6138SN01CI3T0 JAB5_E6138SN02JWW6T
TCERG1	5	145869002	145869822	145869917	145870196	JAA3_E4QP0ZC02HYO13	JAB1_ER85B5302JQODT JAA2_ESJ6S1K01BXG67 JAA3_E4QP0ZC02HYO13
TEAD1	11	12840438	12842808	12842872	12842960	JOA3_E3VCB0K02HJD9U	JOA3_E3VCB0K02HJD9U
TERF1	8	74114009	74114333	74114409	74120749	JAB3_E4QP0ZC01C6WK5 JAB3_E4QP0ZC01C62WR JAA3_E4QP0ZC02H8VN1	JAB3_E4QP0ZC01C6WK5 JAB3_E4QP0ZC01C62WR JAA3_E4QP0ZC02H8VN1
TEX264	3	51693691	51708316	51708375	51708461	JAA5_E6X9J9102JFDAZ	JAA5_E6X9J9102JFDAZ
TFAP4	16	4262659	4256638	4256453	4252704	JAB2_ESJ6S1K02JNHYW	JAB2_ESJ6S1K02JNHYW
TFG	3	101946466	101948947	101948989	101949682	JOB3_E3VCB0K01AH0X0 JOB3_E3VCB0K01E1FHA	JOB3_E3VCB0K01AH0X0 JOB3_E3VCB0K01E1FHA
TFPI	2	188127171	188102458	188102335	188076743	JAB5_E6138SN02IIVR4 JAA2_ESJ6S1K01BG54S JAA2_ESJ6S1K01BQWP3 JAA2_ESJ6S1K01C4QP6 JAA2_ESJ6S1K01D64IV JAA2_ESJ6S1K01DKOZ1 JOA3_E3VCB0K02HD6P0 JOA4_E5W9ZWM01E1LP9	JAB5_E6138SN02IIVR4 JAA2_ESJ6S1K01BG54S JAA2_ESJ6S1K01BQWP3 JAA2_ESJ6S1K01C4QP6 JAA2_ESJ6S1K01D64IV JAA2_ESJ6S1K01DKOZ1 JAA5_E6X9J9102HMEF7
THOC2	X	122648078	122645443	122645375	122633294	JAA5_E6X9J9102FRHZR	JAA5_E6X9J9102FRHZR
THRAP3	1	36462694	36463158	36463291	36497569	JOA3_E3VCB0K02I2OFN	JOA3_E3VCB0K02I2OFN
THUMPD2	2	39841974	39838013	39837891	39836605	JAA3_E4QP0ZC02J5D5O	JAA3_E4QP0ZC02J5D5O JAA4_E6X9J9101A1XMB JAA4_E6X9J9101EPI75 JAA5_E6X9J9102GBITR
TIAL1	10	121326581	121326408	121326348	121326253	JAA4_E6X9J9101A6EHF JOA5_E5W9ZWM02IOLBN	JAB5_E6138SN02GC26B JAA4_E6X9J9101A6EHF JOA5_E5W9ZWM02IOLBN
TIAL1	10	121345935	121343016	121342953	121337751	JOA3_E3VCB0K02H4TG1	JOA3_E3VCB0K02H4TG1
TIMM17A	1	200193326	200194589	200194665	200199366	JAA4_E6X9J9101D39WQ	JAA4_E6X9J9101D39WQ
TIMM17B	X	48638985	48637682	48637578	48637329	JOB3_E3VCB0K01DRP50	JOB3_E3VCB0K01DRP50 JAA1_ER85B5301D9UL8
TIMM17B	X	48638985	48637729	48637578	48637329	JAA1_ER85B5301D9UL8 JOA5_E5W9ZWM02IPMEN	JOB3_E3VCB0K01DRP50 JAA1_ER85B5301D9UL8
TIMM23	10	51276993	51267493	51267432	51262626	JAB4_E6138SN01D7M9G	JAB4_E6138SN01D7M9G
TMEFF1	9	102311238	102312617	102312735	102315409	JOB2_ERTYMEZ01CXFMN	JOB2_ERTYMEZ01CXFMN
TMEM144	4	159352177	159352662	159352823	159353209	JAB1_ER85B5302F0SZ0	JAB1_ER85B5302F0SZ0 JAB5_E6138SN02IUNBV JAB6_E56FR8H01AUGGS
TMEM184B	22	36950737	36948616	36948594	36947664	JAB5_E6138SN02H92QX JAB5_E6138SN02J40J5	JAB5_E6138SN02J40J5 JOB2_ERTYMEZ01BHFYU
TMEM189	20	48203460	48201260	48201155	48193566	JAB3_E4QP0ZC01A5RCU JOA5_E5W9ZWM02GAJ91	JAB3_E4QP0ZC01A5RCU
TMEM189-UBE2V1	20	48203460	48201260	48201155	48193566	JAB3_E4QP0ZC01A5RCU JOA5_E5W9ZWM02GAJ91	JAB3_E4QP0ZC01A5RCU
TMEM5	12	62461222	62462587	62462752	62465016	JOA1_ERDI6OO02GSVES	JOA1_ERDI6OO02GSVES JOA1_ERDI6OO02IAVBZ
TMEM59	1	54291260	54286944	54286910	54285634	JAB3_E4QP0ZC01C0RI6 JAB4_E6138SN01C383H	JAB3_E4QP0ZC01C0RI6 JAB4_E6138SN01C383H
TMEM70	8	75053651	75053867	75053961	75055943	JAB5_E6138SN02GUKS5 JAB5_E6138SN02I6PJ9 JAB5_E6138SN02JOZWC JOB5_E54PARH02FRFAP JOA5_E5W9ZWM02FSPNN	JAB5_E6138SN02I6PJ9 JAB5_E6138SN02IGWUI JAB5_E6138SN02JOZWC JOA5_E5W9ZWM02FSPNN
TMEM77	1	111484182	111483857	111483645	111481732	JOB5_E54PARH02H5A44	JAB4_E6138SN01AXHTP JAB5_E6138SN02I5ECV JAB7_E56FR8H02IY3QK JOB5_E54PARH02H5A44 JAA4_E6X9J9101BIV03
TNK2	3	197098244	197096812	197096680	197096302	JAA1_ER85B5301A1KC5	JAA1_ER85B5301A1KC5
TNNT1	19	60344062	60343880	60343831	60341255	JAA3_E4QP0ZC02FWA68 JAA3_E4QP0ZC02I2CPX	JAA3_E4QP0ZC02FWA68 JAA3_E4QP0ZC02I2CPX
TOMM20	1	233349755	233349356	233349276	233343849	JAA4_E6X9J9101CBANP	JAA4_E6X9J9101CBANP
TP53	17	7517577	7517383	7517249	7514759	JOA3_E3VCB0K02HNB6J JOA4_E5W9ZWM01B7VI3 JOA5_E5W9ZWM02ITZ7R	JOA3_E3VCB0K02HNB6J JOA4_E5W9ZWM01B7VI3 JOA5_E5W9ZWM02ITZ7R
TPP2	13	102099838	102101709	102101749	102107406	JAB6_E56FR8H01A8EI5 JAA2_ESJ6S1K01BY5Z2	JAA2_ESJ6S1K01BY5Z2
TPRKB	2	73815063	73813336	73813218	73812921	JOB4_E54PARH01BND4O JOA1_ERDI6OO02GFI4Z	JAA1_ER85B5301EIONO JAA4_E6X9J9101BI66L JOA1_ERDI6OO02GFI4Z
TRA2A	7	23537932	23528577	23528497	23527985	JOB5_E54PARH02JQP9P JAA4_E6X9J9101BG2G5	JOB3_E3VCB0K01C73JN JAA4_E6X9J9101BG2G5
TRA2A	7	23537932	23537415	23537324	23527985	JAB7_E56FR8H02HCMMJ JOB2_ERTYMEZ01BYG62 JOB2_ERTYMEZ01CTOTQ JOB2_ERTYMEZ01CVRWV JOB5_E54PARH02IOJAU	JOB2_ERTYMEZ01BYG62 JOB2_ERTYMEZ01CTOTQ JOB2_ERTYMEZ01CVRWV
TRIM23	5	64949675	64948603	64948503	64945803	JAA1_ER85B5301B28VO	JAA1_ER85B5301B28VO
TRIM33	1	114765580	114764597	114764527	114754462	JAB5_E6138SN02GPDO6 JAB5_E6138SN02JY11U	JAB5_E6138SN02GPDO6 JAB5_E6138SN02JY11U
TRIP12	2	230494839	230482043	230481924	230453089	JOA4_E5W9ZWM01DULFP	JOA4_E5W9ZWM01DULFP
TRMT11	6	126362453	126369680	126369794	126371230	JAB4_E6138SN01B4PZU JAB4_E6138SN01C4OEG JAB5_E6138SN02GSI8J JOA2_ERTYMEZ02GN9UH	JAB4_E6138SN01B4PZU JAB4_E6138SN01C4OEG JAB5_E6138SN02GSI8J
TROVE2	1	191305388	191306306	191306373	191311572	JAA2_ESJ6S1K01EFEY5 JAA2_ESJ6S1K01EFEY8 JAA2_ESJ6S1K01EZ41B	JAA2_ESJ6S1K01EFEY5 JAA2_ESJ6S1K01EFEY8 JAA2_ESJ6S1K01EZ41B
TRPC1	3	143938066	143945016	143945119	143949789	JAB5_E6138SN02JPQSN	JAB5_E6138SN02JPQSN
TSC2	16	2071801	2072463	2072561	2073696	JOB4_E54PARH01C4H0I	JOB4_E54PARH01C4H0I
TSPAN31	12	56426307	56426399	56426499	56426638	JAB7_E56FR8H02IY0YQ JAB7_E56FR8H02IYUM8	JAB7_E56FR8H02IY0YQ JAB7_E56FR8H02IYUM8
TTC19	17	15850608	15868527	15868622	15869055	JAB5_E6138SN02GJ08T	JAB5_E6138SN02GJ08T
TTC7B	14	90146838	90139401	90139349	90129724	JOB2_ERTYMEZ01C4ELK	JOB2_ERTYMEZ01C4ELK
TTC7B	14	90266171	90265556	90265531	90231676	JOB3_E3VCB0K01BGVP8	JOB3_E3VCB0K01BGVP8
TTC8	14	88379948	88382941	88383005	88389067	JOA5_E5W9ZWM02HDC1R	JOA5_E5W9ZWM02HDC1R
TTLL5	14	75289052	75293926	75293966	75300710	JAB7_E56FR8H02HIRK7 JAA4_E6X9J9101BT6T9 JAA4_E6X9J9101D77SF JAA5_E6X9J9102H9VG4 JAA5_E6X9J9102HX4SI	JAB5_E6138SN02HWBA1 JAB7_E56FR8H02HIRK7 JOA4_E5W9ZWM01DWOXA
TTLL7	1	84128591	84125556	84125447	84121408	JOB2_ERTYMEZ01A6M02 JOB2_ERTYMEZ01A6WIE JOB2_ERTYMEZ01CAU74 JAA4_E6X9J9101BJPAZ JAA5_E6X9J9102JUEDN	JAA4_E6X9J9101BJPAZ JAA5_E6X9J9102JUEDN
TWF1	12	42479467	42478656	42478634	42477904	JAB5_E6138SN02GVW4J	JAB5_E6138SN02GVW4J
TWF1	12	42484564	42484311	42484245	42482535	JAB5_E6138SN02J02ZA JOB5_E54PARH02GNCEQ JOA4_E5W9ZWM01EN0AU	JAB5_E6138SN02J02ZA JOB5_E54PARH02GNCEQ JOA4_E5W9ZWM01EN0AU
U2AF1L4	19	40927865	40927480	40927366	40927163	JAB4_E6138SN01ARJ80 JAB4_E6138SN01EJPCY JOB4_E54PARH01AYU4N JAA4_E6X9J9101D01PX	JAB4_E6138SN01EJPCY JAA4_E6X9J9101D01PX
UAP1	1	160826926	160829145	160829197	160834205	JAA2_ESJ6S1K01E079P JAA5_E6X9J9102HP9KM JAA5_E6X9J9102JUY3O JOA4_E5W9ZWM01DKTKM JOA4_E5W9ZWM01DN2L7	JAA5_E6X9J9102HP9KM JOA3_E3VCB0K02GUAHB JOA3_E3VCB0K02JHXTB JOA4_E5W9ZWM01DKTKM JOA4_E5W9ZWM01DN2L7
UBA2	19	39611316	39612837	39612932	39613320	JAB7_E56FR8H02G1AT7 JAA1_ER85B5301BJVTL JAA2_ESJ6S1K01B24ZC	JAB5_E6138SN02GBQNE JAB7_E56FR8H02G1AT7 JAA1_ER85B5301BJVTL
UBAP2L	1	152508055	152508461	152508513	152509299	JOB5_E54PARH02HCJDK JOA3_E3VCB0K02G1VZN	JOB5_E54PARH02HCJDK JOA3_E3VCB0K02G1VZN JOA3_E3VCB0K02JY0RE
UBE2J2	1	1188588	1187634	1187511	1182554	JAA4_E6X9J9101DQNUO	JAA4_E6X9J9101DQNUO
UBR5	8	103340388	103339829	103339719	103339122	JOA4_E5W9ZWM01D1MSC	JOA4_E5W9ZWM01D1MSC
UBR5	8	103343318	103343079	103342979	103342664	JOB4_E54PARH01BMSRE JOA3_E3VCB0K02JUEE6	JOB4_E54PARH01BMSRE
UCHL5	1	191256849	191256135	191256059	191252149	JAA1_ER85B5301ANULW JAA1_ER85B5301CRXAB JAA1_ER85B5301CWO5F JAA3_E4QP0ZC02HAZ6A JAA3_E4QP0ZC02JUHYL JAA4_E6X9J9101AUDOU JAA4_E6X9J9101BNMS2 JAA4_E6X9J9101EI3OL JOA2_ERTYMEZ02GYPMI	JAB2_ESJ6S1K02JLCS1 JAA1_ER85B5301CWO5F JAA3_E4QP0ZC02HAZ6A JAA3_E4QP0ZC02JUHYL JAA4_E6X9J9101AUDOU JAA4_E6X9J9101EI3OL
UCHL5	1	191256849	191256210	191256059	191252149	JAB2_ESJ6S1K02JLCS1	JAB2_ESJ6S1K02JLCS1 JAA1_ER85B5301CWO5F JAA3_E4QP0ZC02HAZ6A JAA3_E4QP0ZC02JUHYL JAA4_E6X9J9101AUDOU JAA4_E6X9J9101EI3OL
UCHL5	1	191263837	191263709	191263627	191259700	JAA4_E6X9J9101AZMUU JAA4_E6X9J9101DASDK	JAA4_E6X9J9101AZMUU JAA4_E6X9J9101DASDK
UGP2	2	63938575	63943478	63943567	63963103	JAA5_E6X9J9102I5BO4	JAA5_E6X9J9102I5BO4
UHRF2	9	6476926	6482302	6482402	6483825	JAA1_ER85B5301DQK3N	JAA4_E6X9J9101C7EP8
UNC84A	7	849684	857546	857646	858112	JAB5_E6138SN02F1TQ9	JAB4_E6138SN01DTDTH JAB5_E6138SN02GHHMY JOB3_E3VCB0K01B6VZY JAA5_E6X9J9102HHTTU JOA3_E3VCB0K02JBESG
UQCRH	1	46547387	46548155	46548304	46548413	JAB2_ESJ6S1K02HH9CO JAB4_E6138SN01A3ZRK JAB4_E6138SN01C552H JAB4_E6138SN01EPA70 JAB5_E6138SN02H1QGX JAB6_E56FR8H01BBHV2 JAB7_E56FR8H02IUQOU JAB7_E56FR8H02IZEC9 JAA4_E6X9J9101AXENB JAA4_E6X9J9101CZBLI JAA4_E6X9J9101ECCBS JOA3_E3VCB0K02I4N3I JOA4_E5W9ZWM01EC59E	JAB1_ER85B5302I2YMK JAB5_E6138SN02F3HKF JAB5_E6138SN02H1VH4 JAB5_E6138SN02IMHK3 JAA3_E4QP0ZC02IWFT9 JAA4_E6X9J9101AXENB JAA4_E6X9J9101CZBLI JAA4_E6X9J9101ET4YJ JAA5_E6X9J9102I924N JOA5_E5W9ZWM02GFGCJ JOA5_E5W9ZWM02HZZWW
USO1	4	76934079	76935512	76935534	76939798	JOA3_E3VCB0K02GPJP7	JOA3_E3VCB0K02GPJP7
USP15	12	61005982	61029268	61029356	61035378	JAB1_ER85B5302JFLIO JOA3_E3VCB0K02I6I47 JOA3_E3VCB0K02IP5JM	JAB1_ER85B5302JFLIO JAA4_E6X9J9101BEYXW JAA4_E6X9J9101D8GX8 JAA4_E6X9J9101EHOB0 JAA5_E6X9J9102G90GL JOA3_E3VCB0K02I6I47 JOA3_E3VCB0K02IP5JM
USP28	11	113205128	113204853	113204775	113203293	JOA4_E5W9ZWM01D56OK	JOA4_E5W9ZWM01D56OK
USP48	1	21950586	21947964	21947865	21947352	JAB4_E6138SN01C5LGK JOB2_ERTYMEZ01DU2AX	JAB4_E6138SN01C5LGK JOB2_ERTYMEZ01B4US4 JOB2_ERTYMEZ01DU2AX
UTP6	17	27219177	27217848	27217786	27216571	JOB3_E3VCB0K01DH36J JOB3_E3VCB0K01DRF7L	JOB3_E3VCB0K01DH36J JOB3_E3VCB0K01DRF7L
UTX	X	44804346	44804797	44804954	44805512	JOB2_ERTYMEZ01ERJK2	JOB2_ERTYMEZ01ERJK2
VKORC1	16	31012133	31011689	31011604	31010165	JAA4_E6X9J9101DLHH8	JAA4_E6X9J9101B36KI JAA4_E6X9J9101DLHH8
VPS4B	18	59211621	59210400	59210332	59209290	JAB3_E4QP0ZC01ELL4F	JAB3_E4QP0ZC01ELL4F
VPS54	2	63994819	63994564	63994462	63993949	JAA4_E6X9J9101C8TX6	JAA4_E6X9J9101C8TX6
VRK2	2	58227114	58235392	58235442	58239987	JAB3_E4QP0ZC01CE8DO	JAB3_E4QP0ZC01CE8DO
WAC	10	28864693	28874482	28874538	28912333	JAB5_E6138SN02IQL30	JAB5_E6138SN02IQL30
WARS	14	99911372	99910335	99910225	99905349	JAB4_E6138SN01EBPQG	JAB4_E6138SN01EBPQG
WASF3	13	26148862	26152171	26152339	26153190	JAB4_E6138SN01EPVYY JAB5_E6138SN02HR2ZJ	JAB1_ER85B5302IZWJJ JAB4_E6138SN01BFA5H JAB5_E6138SN02FTTX3 JAB5_E6138SN02I7GLP JOB3_E3VCB0K01A9TRJ
WBP1	2	74539307	74539466	74539734	74540277	JAB5_E6138SN02H5DOJ JAA1_ER85B5301DPEAT	JAB3_E4QP0ZC01D5BOD JAA4_E6X9J9101BRNJX
WBP1	2	74539307	74539631	74539734	74540277	JAB5_E6138SN02HG3QL JAB5_E6138SN02I3G8T	JAB3_E4QP0ZC01D5BOD JAA4_E6X9J9101BRNJX
WBP1	2	74539307	74540072	74540188	74540277	JAB2_ESJ6S1K02GKSKF JAB4_E6138SN01EDHE8 JAB5_E6138SN02H0MS1 JAB7_E56FR8H02HKW6L	JAB3_E4QP0ZC01ESLQ6
WBP1	2	74539307	74540072	74540198	74540277	JAB2_ESJ6S1K02GKSKF JAB4_E6138SN01EDHE8 JAB5_E6138SN02H0MS1 JAB7_E56FR8H02HKW6L	JAB7_E56FR8H02HKW6L JOB3_E3VCB0K01BDR7Y JOB5_E54PARH02JDZOM JOA5_E5W9ZWM02G8CEI
WDR19	4	38877609	38879214	38879309	38881656	JAB6_E56FR8H01CMDY1	JAB6_E56FR8H01CMDY1
WDR46	6	33362549	33360146	33360039	33356743	JAA4_E6X9J9101CO537	JAA4_E6X9J9101CO537
WDR77	1	111786169	111785750	111785643	111785535	JOA4_E5W9ZWM01BERDH	JOA4_E5W9ZWM01BERDH
WDR91	7	134530225	134529919	134529861	134528965	JAA4_E6X9J9101B5SVS JAA4_E6X9J9101DU25E JAA5_E6X9J9102GIVQJ	JAA4_E6X9J9101B5SVS JAA4_E6X9J9101DU25E JAA5_E6X9J9102GIVQJ
WHSC1	4	1875904	1883615	1883720	1888395	JAB4_E6138SN01BQOUW JAB5_E6138SN02JW422	JAB4_E6138SN01BQOUW JAB5_E6138SN02JW422
WSB1	17	22662770	22662976	22663081	22663362	JAA2_ESJ6S1K01A2E9O JAA2_ESJ6S1K01AJPCZ JAA2_ESJ6S1K01APBVH JAA2_ESJ6S1K01BKW4S JAA2_ESJ6S1K01BQE7U JAA2_ESJ6S1K01CBJZC JAA2_ESJ6S1K01DS5ZR	JAA2_ESJ6S1K01A2E9O JAA2_ESJ6S1K01AG1S1 JAA2_ESJ6S1K01AJPCZ JAA2_ESJ6S1K01APBVH JAA2_ESJ6S1K01AU83Z JAA2_ESJ6S1K01BKW4S JAA2_ESJ6S1K01BQE7U JAA2_ESJ6S1K01CBJZC JAA2_ESJ6S1K01CX20Z JAA2_ESJ6S1K01DS5ZR
XPO1	2	61614410	61609799	61609704	61607161	JAB6_E56FR8H01D58XY JAB7_E56FR8H02I03W7	JAB6_E56FR8H01D58XY JAB7_E56FR8H02I03W7
XPOT	12	63101519	63102403	63102426	63103051	JAA4_E6X9J9101DVNHT	JAA4_E6X9J9101DVNHT
YAP1	11	101538513	101561958	101562073	101581833	JAA5_E6X9J9102JKYXO	JAA5_E6X9J9102JKYXO JOA3_E3VCB0K02HELH9
YPEL5	2	30223433	30224614	30224676	30232997	JOB2_ERTYMEZ01C474E	JOB2_ERTYMEZ01C474E
YPEL5	2	30223433	30232219	30232281	30232997	JAA4_E6X9J9101D7TZ4	JAA4_E6X9J9101D7TZ4
YWHAE	17	1204254	1198053	1198005	1195544	JOB4_E54PARH01DM0L1 JOA4_E5W9ZWM01D9CB7	JOA4_E5W9ZWM01D9CB7
YWHAE	17	1250090	1219786	1219752	1215103	JAB4_E6138SN01AY6RX JAB4_E6138SN01AYUOL JAB4_E6138SN01CD6RJ JAB5_E6138SN02IZPFE JAB6_E56FR8H01BSJQF JOB1_ERDI6OO01CE1VZ JOB3_E3VCB0K01B1P96 JOB3_E3VCB0K01C3RCH JAA3_E4QP0ZC02FUZCB JOA2_ERTYMEZ02IYGSH	JAB4_E6138SN01AY6RX JAB4_E6138SN01AYUOL JAB4_E6138SN01CD6RJ JAB5_E6138SN02IZPFE JAB6_E56FR8H01BSJQF JOB1_ERDI6OO01CE1VZ JOB3_E3VCB0K01B1P96 JOB3_E3VCB0K01C3RCH JAA3_E4QP0ZC02FUZCB JOA2_ERTYMEZ02IYGSH
ZC3H18	16	87180594	87181450	87181523	87192086	JAA2_ESJ6S1K01DS2ZG JAA5_E6X9J9102I0WPK JOA2_ERTYMEZ02FUGC9	JOA2_ERTYMEZ02FUGC9 JOA3_E3VCB0K02GG34W
ZDBF2	2	206852562	206853594	206853672	206854769	JOB2_ERTYMEZ01E4VLU	JOB2_ERTYMEZ01E4VLU
ZDHHC20	13	20853572	20850878	20850799	20848795	JAB2_ESJ6S1K02FK0J5 JAB2_ESJ6S1K02GPT4T JAB2_ESJ6S1K02HQJEH JAA4_E6X9J9101ERPIU JAA5_E6X9J9102GE7JM	JAB2_ESJ6S1K02GPT4T JAB2_ESJ6S1K02HQJEH
ZDHHC20	13	20872511	20865123	20865097	20863994	JAB4_E6138SN01BGG1O	JAB3_E4QP0ZC01BBHDV JAB4_E6138SN01BGG1O
ZDHHC20	13	20872511	20865134	20865097	20863994	JAB3_E4QP0ZC01BBHDV	JAB3_E4QP0ZC01BBHDV JAB4_E6138SN01BGG1O
ZDHHC21	9	14680334	14678306	14678244	14670161	JAB1_ER85B5302JGADB JAB2_ESJ6S1K02I20WZ JAB4_E6138SN01ELZRP	JAB1_ER85B5302JGADB JAB4_E6138SN01ELZRP
ZDHHC7	16	83581410	83579981	83579869	83573102	JOA2_ERTYMEZ02GHSIZ	JAA2_ESJ6S1K01A3U40 JOA2_ERTYMEZ02GHSIZ
ZMYND11	10	245989	254394	254440	257134	JAB5_E6138SN02JBINN	JAB5_E6138SN02JBINN
ZNF146	19	41397939	41408695	41408816	41411489	JAA5_E6X9J9102GOS7V	JAA1_ER85B5301B0ZUH JAA5_E6X9J9102GOS7V
ZNF189	9	103202114	103209514	103209636	103210031	JAB1_ER85B5302GPALV	JAB1_ER85B5302GPALV
ZNF271	18	31124354	31124971	31125195	31139937	JAB5_E6138SN02FGTH3 JAB5_E6138SN02JZH6E JAB6_E56FR8H01CT4LI	JAB5_E6138SN02GIAQ0 JAB5_E6138SN02IIFKC JAB6_E56FR8H01AQMRG JOB5_E54PARH02INPBE JAA4_E6X9J9101A3LNP JAA4_E6X9J9101DFLRO JAA5_E6X9J9102FOG39 JAA5_E6X9J9102I6IF3 JOA3_E3VCB0K02JVIHM
ZNF384	12	6652642	6651960	6651776	6650266	JAB1_ER85B5302HAV2U JAB1_ER85B5302I24NF JAB1_ER85B5302IGJPH JAA3_E4QP0ZC02GK5BO JAA4_E6X9J9101BGDQI	JAB1_ER85B5302HAV2U JAB1_ER85B5302I24NF JAB5_E6138SN02GR4YW JOA5_E5W9ZWM02IUMSR
ZNF384	12	6657553	6656279	6656213	6652868	JAB6_E56FR8H01A37XT	JAB6_E56FR8H01A37XT
ZNF532	18	54772012	54772437	54772547	54797266	JAB5_E6138SN02FKHRU JAB5_E6138SN02GU5S7	JAB5_E6138SN02HIO1P
ZNF532	18	54772012	54772445	54772547	54797266	JAB5_E6138SN02HIO1P	JAB5_E6138SN02HIO1P
ZNF644	1	91175629	91173676	91173552	91156300	JAB6_E56FR8H01DN1X5 JOA3_E3VCB0K02JXZZX	JAB6_E56FR8H01DN1X5 JOA3_E3VCB0K02JXZZX
ZNF821	16	70471310	70459442	70459296	70456453	JAB4_E6138SN01AG1US JAB4_E6138SN01DISEG JAB4_E6138SN01DPARK JAB5_E6138SN02HHQQ0 JAB6_E56FR8H01DD9LQ JOB3_E3VCB0K01D0C25	JAB7_E56FR8H02HYOHQ JOB3_E3VCB0K01D0C25 JAA3_E4QP0ZC02HIWNK JAA3_E4QP0ZC02J2CP3 JOA5_E5W9ZWM02H1TUR
ZNF821	16	70471310	70459442	70459315	70456453	JAB4_E6138SN01AG1US JAB4_E6138SN01DISEG JAB4_E6138SN01DPARK JAB5_E6138SN02HHQQ0 JAB6_E56FR8H01DD9LQ JOB3_E3VCB0K01D0C25	JAB3_E4QP0ZC01ALT2N
ZNHIT1	7	100648219	100651617	100651798	100652604	JAA5_E6X9J9102JQPBR	JOA4_E5W9ZWM01CSEOD
ZRF1	7	102755338	102755062	102755014	102754368	JAB6_E56FR8H01BABHM JAA5_E6X9J9102IGCED	JAB6_E56FR8H01BABHM JAA5_E6X9J9102IGCED

## Sheet: NewCassetteExonRelativetAceView
#New cassette exons found inside an intron represented in AceView, with 454 support for the two bordering gt/ag intron-exon boundaries
#Gene	Chromosome	Known gt donor	New ag acceptor	New gt donor	Known ag acceptor	Reads supporting the first intron	Reads supporting the second intron
ABCA5	17	64804926	64802938	64802863	64802450	JAA4_E6X9J9101B5BQH	JAA4_E6X9J9101B5BQH
ABHD14BandPCBP4	3	51976381	51974559	51974426	51971949	JAA2_ESJ6S1K01ALM7W	JAB5_E6138SN02HTWI6 JOB2_ERTYMEZ01ASG1R JAA2_ESJ6S1K01ALM7W
ABLIM1	10	116215446	116212914	116212793	116203233	JAB1_ER85B5302JSILR	JAB1_ER85B5302JSILR
ACBD7	10	15170721	15163003	15162857	15161046	JOB5_E54PARH02H5BET JOB5_E54PARH02H41XH	JOB5_E54PARH02H5BET JOB5_E54PARH02H41XH
ADIPOR2	12	1760504	1762432	1762538	1763306	JOB4_E54PARH01DTR9W	JOB4_E54PARH01DTR9W
AKT3	1	241802850	241794313	241794209	241793774	JOB2_ERTYMEZ01DY17X	JOB2_ERTYMEZ01DY17X
AKT3	1	241925515	241913236	241913121	241894809	JOB1_ERDI6OO01BDG8E JOB1_ERDI6OO01BDKD2 JOB1_ERDI6OO01CZR1K JOB2_ERTYMEZ01AQC9N	JAB2_ESJ6S1K02FTOGT JOB1_ERDI6OO01BDG8E JOB1_ERDI6OO01BDKD2 JOB1_ERDI6OO01CZR1K
AMMECR1L	2	128340943	128340026	128339949	128339250	JOB2_ERTYMEZ01BD3LH JOB2_ERTYMEZ01BD9WZ	JOB2_ERTYMEZ01BD3LH JOB2_ERTYMEZ01BD9WZ
AMN1	12	31741561	31736891	31736803	31733320	JOB5_E54PARH02FRUJX	JOB5_E54PARH02FRUJX
ANAPC4	4	25003142	25003482	25003572	25004524	JOA2_ERTYMEZ02JWQ7A	JOA2_ERTYMEZ02JWQ7A
ANAPC7	12	109317288	109315334	109315231	109310812	JOB4_E54PARH01EU1O9	JOB4_E54PARH01EU1O9
ANK2	4	114452005	114454288	114454301	114458311	JAB5_E6138SN02GF351 JAB5_E6138SN02HCG8M JOB4_E54PARH01A72PV	JAB5_E6138SN02GF351
ANK3	10	61693598	61692914	61692889	61691722	JAB5_E6138SN02JAOE3	JAB5_E6138SN02JAOE3
ANKRD28	3	15737425	15731494	15731386	15731168	JAA5_E6X9J9102IQ8BJ	JAA5_E6X9J9102IQ8BJ
ANKRD36	2	97235600	97235707	97235783	97237274	JAB4_E6138SN01BIJ1T	JAB4_E6138SN01BIJ1T
APPBP2	17	55888438	55887548	55887448	55886636	JAB4_E6138SN01CBATI	JAB4_E6138SN01CBATI
ARHGAP21	10	24920159	24919415	24919140	24918238	JAB4_E6138SN01DLKWW JAB6_E56FR8H01AIZ5A	JAB3_E4QP0ZC01EOFQ6 JAB4_E6138SN01BVAS5 JAB4_E6138SN01DKN0Q JAB6_E56FR8H01AIGL1 JOB2_ERTYMEZ01B29C4 JOB3_E3VCB0K01BR0A5 JOB3_E3VCB0K01BR6MR JOB3_E3VCB0K01DH82U JOB5_E54PARH02F4HXO JOB5_E54PARH02IQHTM
ARL6	3	98993361	98993486	98993500	98999557	JAB5_E6138SN02F41Z2	JAB5_E6138SN02F41Z2
ARNT	1	149085362	149081408	149081342	149078755	JAB5_E6138SN02G5A83	JAB5_E6138SN02G5A83
ARSG	17	63815448	63849010	63849073	63851339	JOB3_E3VCB0K01BL53D	JOB3_E3VCB0K01BL53D
ATG4C	1	63067436	63069618	63069655	63072296	JOA2_ERTYMEZ02JNX94	JOA2_ERTYMEZ02JNX94
ATN1	12	6918602	6919876	6919928	6920303	JAB5_E6138SN02F0KI6 JAB5_E6138SN02IVJR5 JOA2_ERTYMEZ02HD6I9	JOB2_ERTYMEZ01CYKSC JOA2_ERTYMEZ02HD6I9
ATP2C1	3	132160876	132163028	132163130	132165504	JAB2_ESJ6S1K02I2L47 JOA4_E5W9ZWM01C0ND1	JOA4_E5W9ZWM01C0ND1
ATP6V0A1	17	37920005	37922315	37922442	37926570	JAB2_ESJ6S1K02JIJSK JAB4_E6138SN01D5ZV4	JOA3_E3VCB0K02JSC02
ATRIP	3	48466581	48466899	48466986	48468138	JAB1_ER85B5302HU81J	JAB1_ER85B5302HU81J JAA2_ESJ6S1K01AWK4R
BCL9	1	145554327	145556319	145556396	145557245	JAA5_E6X9J9102GBMHV	JAA5_E6X9J9102GBMHV
BDP1	5	70881190	70882069	70882222	70884698	JAB4_E6138SN01CAWUS	JAB4_E6138SN01CAWUS
BLM	15	89061676	89068268	89068379	89091622	JOA3_E3VCB0K02G3ZQE	JOA3_E3VCB0K02G3ZQE
BRWD1	21	39606636	39598020	39597990	39592379	JAB5_E6138SN02J4WDB	JAB5_E6138SN02J4WDB
BRWD2	10	122623426	122625033	122625108	122627854	JOB1_ERDI6OO01AO0BV	JOB1_ERDI6OO01AO0BV
BTAF1	10	93692306	93693562	93693581	93701139	JAA5_E6X9J9102IXHJ2	JAA5_E6X9J9102IXHJ2
C11orf61	11	124148099	124144349	124144265	124143135	JOA2_ERTYMEZ02IIXFO	JOA2_ERTYMEZ02IIXFO
C12orf48	12	101083792	101085016	101085156	101093390	JOA5_E5W9ZWM02GO29M	JOA5_E5W9ZWM02GO29M
C14orf108	14	56819702	56820576	56820697	56822693	JAA4_E6X9J9101CVMM9	JAA4_E6X9J9101CVMM9
C1orf9	1	170793558	170803661	170803727	170804781	JOA2_ERTYMEZ02GIXF6	JOA2_ERTYMEZ02GIXF6
C21orf66	21	33031435	33031260	33031223	33029250	JOA4_E5W9ZWM01D43YI JOA5_E5W9ZWM02HJSNH	JOA5_E5W9ZWM02HJSNH
C6orf192	6	133159813	133153698	133153616	133153105	JAB4_E6138SN01C47FZ	JAB4_E6138SN01C47FZ
C6orf57	6	71345991	71351854	71351953	71355038	JAA5_E6X9J9102H5GSF	JAA5_E6X9J9102H5GSF
CAPN1	11	64711346	64711531	64711619	64712001	JAB4_E6138SN01A230H	JAB4_E6138SN01A230H
CCDC41	12	93321076	93320242	93320157	93318889	JAA5_E6X9J9102J1ERL	JAA5_E6X9J9102J1ERL
CCDC64	12	118984014	118984938	118984951	118986919	JAB4_E6138SN01C09BV	JAB4_E6138SN01C09BV
CCDC85A	2	56456575	56460388	56460488	56464904	JAB5_E6138SN02JM2YR JOB4_E54PARH01CE58E	JOB4_E54PARH01CE58E
CCT7	2	73332069	73332988	73333066	73333275	JAA4_E6X9J9101A7U1J	JAA4_E6X9J9101A7U1J
CDC2L2	1	1578687	1578616	1578568	1576802	JAB4_E6138SN01B0U4K JAB5_E6138SN02H3KEO JAB5_E6138SN02I7G85 JAB6_E56FR8H01BEIJZ JOB5_E54PARH02IZ8N7	JAB5_E6138SN02H3KEO JAB5_E6138SN02I7G85 JAB6_E56FR8H01BEIJZ JOB5_E54PARH02IZ8N7
CDC2L5	7	40084976	40091822	40091871	40094249	JOB3_E3VCB0K01DTCRT	JOB3_E3VCB0K01DTCRT
CDH4	20	59942674	59944452	59944581	59945189	JAA5_E6X9J9102HB2GP	JAA5_E6X9J9102HB2GP
CENPJ	13	24357413	24356932	24356840	24356602	JOA3_E3VCB0K02GZDYT	JOA3_E3VCB0K02GZDYT
CENTB2	3	196522718	196514986	196514964	196510856	JOB3_E3VCB0K01EYP63	JOB3_E3VCB0K01EYP63
CHD1	5	98251691	98250231	98250200	98249254	JOB3_E3VCB0K01BF2IR	JOB3_E3VCB0K01BF2IR
CLU	8	27528088	27527805	27527606	27524035	JAB6_E56FR8H01D3PKQ	JOB3_E3VCB0K01DV671
CNTN2	1	203301661	203301820	203301972	203302191	JOB4_E54PARH01A68O3	JOB4_E54PARH01A68O3
CPNE3	8	87621679	87623389	87623419	87626083	JOB2_ERTYMEZ01C4CJ9	JOB2_ERTYMEZ01C4CJ9
CPS1	2	211229602	211231443	211231490	211231567	JAA2_ESJ6S1K01ATBT2 JAA2_ESJ6S1K01ATH5O JAA2_ESJ6S1K01BL9XQ JAA2_ESJ6S1K01BYMM1 JAA2_ESJ6S1K01CBXLM	JAA2_ESJ6S1K01ATBT2 JAA2_ESJ6S1K01ATH5O JAA2_ESJ6S1K01BL9XQ JAA2_ESJ6S1K01BYMM1 JAA2_ESJ6S1K01CBXLM
CREBZF	11	85052215	85051986	85051870	85051150	JAA5_E6X9J9102HHKTY	JAB7_E56FR8H02IZBHF JOA3_E3VCB0K02GK6SE
CRK	17	1305920	1297284	1297174	1287200	JOA3_E3VCB0K02IH21J	JOA3_E3VCB0K02IH21J
CSAD	12	51850122	51844807	51844766	51841441	JAB2_ESJ6S1K02FUJXE JAB5_E6138SN02JDHIR	JAB2_ESJ6S1K02FUJXE
CTGLF5	10	50897107	50896683	50896548	50896472	JOB5_E54PARH02HGWOT	JOB5_E54PARH02HGWOT
CXorf45	X	110843182	110846836	110846889	110847729	JOA3_E3VCB0K02HVYJR JOA3_E3VCB0K02IT010	JOA3_E3VCB0K02HVYJR JOA3_E3VCB0K02IT010
DAP3	1	153925590	153931205	153931329	153946187	JAA4_E6X9J9101EQR1M	JAA4_E6X9J9101EQR1M
DCLRE1C	10	15008847	15007208	15007150	15005075	JOB5_E54PARH02F6QR4	JOB5_E54PARH02F6QR4
DDX50	10	70336770	70337672	70337733	70340068	JAA3_E4QP0ZC02GZFL7 JAA4_E6X9J9101DLJKN	JAA4_E6X9J9101DLJKN
DFNB31	9	116225414	116222171	116222137	116210120	JOA5_E5W9ZWM02JP6X2	JOA5_E5W9ZWM02JP6X2
DFNB59	2	179026594	179027077	179027179	179027304	JOA4_E5W9ZWM01EAV9A	JOA4_E5W9ZWM01EAV9A
DMTF1	7	86646955	86647485	86647698	86648560	JAB5_E6138SN02GCZN7 JAB5_E6138SN02IIZQF	JAB5_E6138SN02IIZQF
DNAJC12	10	69267697	69265290	69265155	69253157	JOB5_E54PARH02HW03J	JAB5_E6138SN02F0PEB JAB5_E6138SN02GNZF8 JAB5_E6138SN02J03B7 JOB5_E54PARH02HW03J
DNM3	1	170328639	170329458	170329489	170366937	JOB3_E3VCB0K01EOZAF	JOB3_E3VCB0K01EOZAF
DOCK3	3	51388307	51391919	51392043	51392595	JAB7_E56FR8H02GH8XZ JOB2_ERTYMEZ01DDHAF	JAB7_E56FR8H02GH8XZ JOB2_ERTYMEZ01DDHAF
DOPEY1	6	83929358	83931097	83931158	83934299	JAB5_E6138SN02IQB05 JOB3_E3VCB0K01A9V72 JOB3_E3VCB0K01B5360	JOB3_E3VCB0K01A9V72 JOB3_E3VCB0K01B5360
DOPEY2	21	36571269	36571349	36571381	36572142	JAB5_E6138SN02I2RRF	JAB5_E6138SN02I2RRF
DTWD1	15	47714284	47720359	47720475	47722819	JAA4_E6X9J9101AJGOT	JAA4_E6X9J9101AJGOT
DUF1725.141	10	81554220	81534745	81534601	81516238	JOA3_E3VCB0K02JZPK1	JOA3_E3VCB0K02JZPK1
EAPP	14	34063653	34057890	34057614	34055544	JAA5_E6X9J9102FLKPQ	JAA5_E6X9J9102GTEZP
EDEM3	1	182938567	182937302	182937286	182930230	JAB2_ESJ6S1K02G52MR	JAB2_ESJ6S1K02G52MR
EIF2S2	20	32163562	32157757	32157680	32157013	JOA4_E5W9ZWM01CQL9W	JOA4_E5W9ZWM01CQL9W
EIF2S3	X	23999766	24000505	24000600	24001128	JAA4_E6X9J9101A1DWM	JAA4_E6X9J9101A1DWM
EIF4B	12	51714761	51715913	51716012	51717459	JOA3_E3VCB0K02GK2XI	JOA3_E3VCB0K02GK2XI
ETFDH	4	159839733	159841476	159841522	159844024	JOB4_E54PARH01B1U9G	JOB4_E54PARH01B1U9G
EWSR1	22	28018596	28018773	28018889	28022228	JAB4_E6138SN01C5DPD	JAB4_E6138SN01C5DPD
EYA3	1	28212208	28210810	28210732	28210185	JAA1_ER85B5301E1658	JAA1_ER85B5301E1658
FAM135A	6	71194844	71215846	71215908	71218915	JOB4_E54PARH01C8PDN	JOB4_E54PARH01C8PDN
FAM152A	1	242883281	242915464	242915503	242916521	JAB2_ESJ6S1K02JN1A3	JAB2_ESJ6S1K02JN1A3
FERMT2	14	52429760	52418297	52418263	52417938	JOA1_ERDI6OO02FVJQN	JOB3_E3VCB0K01CHNQF JOA1_ERDI6OO02FVJQN
FGL1	8	17817518	17815319	17815250	17812424	JAA2_ESJ6S1K01A4H52	JAA2_ESJ6S1K01A4H52
FLJ10986	1	59617098	59679810	59679884	59695220	JAA1_ER85B5301BUR5K	JAA1_ER85B5301BUR5K
FLJ20160	2	191042827	191056876	191056986	191061627	JAB7_E56FR8H02H0H3M	JAB7_E56FR8H02H0H3M
FLJ40113	15	82882766	82876526	82876423	82871903	JOA2_ERTYMEZ02GIYMC	JOA2_ERTYMEZ02GIYMC
FMR1	X	146811196	146814128	146814266	146814749	JOA3_E3VCB0K02IWNKD	JOA3_E3VCB0K02IWNKD
GLIPR1	12	74162127	74167785	74167857	74170452	JOA3_E3VCB0K02IZ6ZU	JOA3_E3VCB0K02IZ6ZU
GLT1D1	12	127949786	127957404	127957453	127962921	JAB4_E6138SN01BGSKK	JAB4_E6138SN01BGSKK
GOLGA8A	15	32480204	32479462	32479320	32478697	JAA4_E6X9J9101C67MB	JAA4_E6X9J9101C67MB
GOLGA8B	15	32626427	32625685	32625543	32624920	JAA4_E6X9J9101C67MB	JAA4_E6X9J9101C67MB
GORASP2	2	171494160	171501379	171501484	171513105	JAA2_ESJ6S1K01CBHR8 JAA2_ESJ6S1K01CY13E	JAA2_ESJ6S1K01CBHR8 JAA2_ESJ6S1K01CY13E
GPR116	6	46947538	46945063	46944942	46944789	JOB5_E54PARH02JRO7H	JOB5_E54PARH02JRO7H
GSDML	17	35322104	35321075	35320976	35319704	JOA3_E3VCB0K02F5TAU	JOA3_E3VCB0K02F5TAU
GTF2H2	5	70399076	70396806	70396707	70394380	JAB2_ESJ6S1K02JC3VH	JAA3_E4QP0ZC02ISGGD JAA4_E6X9J9101AY66H JAA4_E6X9J9101D3DK6 JAA5_E6X9J9102IZ2LL JOA2_ERTYMEZ02H8FQU
GTF2H2	5	70399237	70396806	70396707	70394380	JAA4_E6X9J9101AY66H JAA4_E6X9J9101D3DK6 JAA5_E6X9J9102IZ2LL	JAA3_E4QP0ZC02ISGGD JAA4_E6X9J9101AY66H JAA4_E6X9J9101D3DK6 JAA5_E6X9J9102IZ2LL JOA2_ERTYMEZ02H8FQU
HNRPAB	5	177565618	177566135	177566163	177566338	JAA4_E6X9J9101DTTQD	JAA4_E6X9J9101DTTQD
IDS	X	148385781	148381104	148380973	148379877	JOA5_E5W9ZWM02FT7HB	JOA5_E5W9ZWM02FT7HB
IGF2BP1	17	44478735	44481518	44481552	44481712	JOA4_E5W9ZWM01AVTFX	JOA4_E5W9ZWM01AVTFX
IGSF1	X	130250868	130249728	130249634	130248397	JOA3_E3VCB0K02F8VYM	JOA3_E3VCB0K02F8VYM
IKBKAP	9	110724942	110722885	110722791	110721451	JAA4_E6X9J9101DBA17	JAA4_E6X9J9101DBA17
IL13RA1	X	117794503	117798508	117798545	117809752	JAA4_E6X9J9101BGWW9	JAA4_E6X9J9101BGWW9
INTS10	8	19747589	19749184	19749225	19753439	JOA4_E5W9ZWM01AXNSN	JOA4_E5W9ZWM01AXNSN
IQSEC2	X	53282228	53281740	53281689	53281092	JAB7_E56FR8H02GNM0U	JAB7_E56FR8H02GNGO8 JAB7_E56FR8H02GNM0U
ITFG1andNETO2	16	45700894	45692393	45692359	45675214	JAA2_ESJ6S1K01DX9M4 JOA4_E5W9ZWM01APUVQ	JAA2_ESJ6S1K01DX9M4
ITGB3BP	1	63692176	63688877	63688814	63685116	JAA5_E6X9J9102FTERP	JAA5_E6X9J9102FTERP
ITGB5	3	125975226	125974027	125973952	125970651	JOA3_E3VCB0K02IMT79	JOA1_ERDI6OO02FJHKD JOA3_E3VCB0K02GSF5Y JOA3_E3VCB0K02HZ4C3 JOA3_E3VCB0K02IMT79
ITPR1	3	4811872	4816038	4816072	4817108	JAB4_E6138SN01EP6CW	JAB4_E6138SN01EP6CW
JTV1	7	6015656	6017646	6017713	6021302	JOA3_E3VCB0K02G3ZE4 JOA3_E3VCB0K02IGE93 JOA3_E3VCB0K02IL0O6 JOA3_E3VCB0K02JH24K	JOA3_E3VCB0K02G3ZE4 JOA3_E3VCB0K02IGE93 JOA3_E3VCB0K02IL0O6 JOA3_E3VCB0K02JH24K
KIAA0090	1	19434210	19433270	19433260	19432217	JAB5_E6138SN02I210A	JAB5_E6138SN02I210A
KIAA1012	18	27731746	27725681	27725659	27724828	JOB3_E3VCB0K01AV2II	JOB3_E3VCB0K01AV2II
KIF1C	17	4858857	4863867	4863891	4864014	JAB5_E6138SN02F9TEA	JAB5_E6138SN02F9TEA
KIF23	15	67502723	67504674	67504717	67505462	JAA5_E6X9J9102GR3TC JAA5_E6X9J9102I3ZP6	JAA4_E6X9J9101B72ET JAA5_E6X9J9102I3ZP6
KNTC1	12	121652126	121652350	121652492	121653068	JAA2_ESJ6S1K01EPUUP	JAA2_ESJ6S1K01EPUUP
LMBRD1	6	70518871	70518235	70518171	70516022	JAB6_E56FR8H01EOGRJ	JAB6_E56FR8H01EOGRJ
LOC100128729	7	127961021	127989604	127989751	128002009	JAA2_ESJ6S1K01C9PFJ	JAA2_ESJ6S1K01C9PFJ
LOC129881	2	170239331	170229925	170229759	170227193	JAB5_E6138SN02IP89R	JAB4_E6138SN01DF2PE JAA5_E6X9J9102FQF2H JAA5_E6X9J9102GYFF4
LOC642799	16	14765002	14765497	14765568	14766360	JAA4_E6X9J9101A3AJB	JAB6_E56FR8H01BEDWI JAA1_ER85B5301ARAKC JAA1_ER85B5301CWFK9
LONP2	16	46861687	46866734	46866823	46868749	JOB4_E54PARH01CTWGR	JOB4_E54PARH01CTWGR
LRPPRC	2	43981962	43981223	43981150	43980249	JOA5_E5W9ZWM02IE3BP	JOA5_E5W9ZWM02IE3BP
LRRC40	1	70397600	70395583	70395474	70394068	JAA3_E4QP0ZC02G9RQV JAA4_E6X9J9101EDP41	JAA4_E6X9J9101EDP41
LYRM4	6	5205879	5169677	5169611	5161971	JAA5_E6X9J9102HZJUM	JAA5_E6X9J9102HZJUM
MAP4K4	2	101773671	101780201	101780278	101806821	JOB5_E54PARH02FQ3F1	JOB5_E54PARH02FQ3F1
MAPK8IP3	16	1719581	1730696	1730721	1733333	JAB3_E4QP0ZC01BPL7V JAB4_E6138SN01ATXTQ	JAB4_E6138SN01ATXTQ
MAPK8IP3	16	1719581	1730696	1730721	1733336	JAB3_E4QP0ZC01BPL7V JAB4_E6138SN01ATXTQ	JAB3_E4QP0ZC01BPL7V
MAPK9	5	179608578	179607335	179607268	179607117	JOB3_E3VCB0K01DP0A5	JOB3_E3VCB0K01DP0A5
METTL8	2	171895314	171892962	171892797	171890905	JAA5_E6X9J9102IX2ET	JAA5_E6X9J9102IX2ET
MGC70863	22	49569159	49569624	49569719	49570466	JAB2_ESJ6S1K02GDWJ2 JAB2_ESJ6S1K02GGPYT JAB2_ESJ6S1K02GO920 JAB2_ESJ6S1K02HGBSY JAB2_ESJ6S1K02IVSLO	JAB2_ESJ6S1K02GDWJ2 JAB2_ESJ6S1K02GGPYT JAB2_ESJ6S1K02GO920 JAB2_ESJ6S1K02HGBSY JAB2_ESJ6S1K02IVSLO JOB3_E3VCB0K01DA6FP
MLL3	7	151523924	151523588	151523539	151522587	JAB5_E6138SN02H6D8A	JAB5_E6138SN02H6D8A
MNAT1	14	60348599	60354388	60354421	60355192	JOB2_ERTYMEZ01DM17W	JOB2_ERTYMEZ01DM17W
MTUS1	8	17576974	17561995	17561741	17557855	JAB5_E6138SN02H7XEJ	JOB3_E3VCB0K01BN6YL
MYL6B	12	54835644	54835965	54836081	54837518	JOA4_E5W9ZWM01DNI94	JOA4_E5W9ZWM01DNI94
NAG	2	15459742	15457274	15457264	15454051	JOA3_E3VCB0K02GXL85	JOA3_E3VCB0K02GXL85
NETO2	16	45700894	45692393	45692359	45677752	JAA2_ESJ6S1K01DX9M4 JOA4_E5W9ZWM01APUVQ	JOA4_E5W9ZWM01APUVQ
NGLY1	3	25780560	25778204	25778172	25767759	JOA4_E5W9ZWM01CV5QY	JOA4_E5W9ZWM01CV5QY
NHEDC2	4	104190845	104190612	104190508	104189627	JAB3_E4QP0ZC01CGJN5	JAB3_E4QP0ZC01CGJN5
NIP30	16	55777233	55766102	55766032	55765283	JAA3_E4QP0ZC02F8445	JAA3_E4QP0ZC02F8445
NIPBL	5	37055260	37055455	37055509	37056317	JAA4_E6X9J9101BFBVA	JAA4_E6X9J9101BFBVA
NIPSNAP3A	9	106555167	106555685	106555778	106556652	JAB5_E6138SN02HU2CC JOA3_E3VCB0K02GJOPQ	JAB5_E6138SN02HU2CC JOA3_E3VCB0K02GJOPQ
NKRF	X	118623721	118611139	118611089	118610505	JOB2_ERTYMEZ01BPVQD JOB2_ERTYMEZ01BQY0X JOB2_ERTYMEZ01EE56W	JOB2_ERTYMEZ01BPVQD JOB2_ERTYMEZ01BQY0X JOB2_ERTYMEZ01EE56W
NMRAL1	16	4464094	4462417	4462318	4459468	JOB2_ERTYMEZ01C8SN1	JOB2_ERTYMEZ01C8SN1
NOTUM	17	77505421	77505125	77505023	77504434	JAA4_E6X9J9101EANKK	JAA4_E6X9J9101EANKK
NPIP.1	16	16393455	16393950	16394021	16394813	JAA4_E6X9J9101BFNJK	JAA4_E6X9J9101BFNJK JOA2_ERTYMEZ02GQ8EQ JOA5_E5W9ZWM02GJS21
NRXN3	14	78181518	78185363	78185388	78187260	JOB2_ERTYMEZ01DKBE5	JOB2_ERTYMEZ01DKBE5
NSMCE2	8	126173383	126180877	126180982	126183740	JOA3_E3VCB0K02HZ7EC	JOA3_E3VCB0K02HZ7EC
NUB1	7	150696907	150697857	150697974	150702115	JAA1_ER85B5301CU72Q	JAA1_ER85B5301CU72Q
NUBPL	14	31389159	31390284	31390335	31398074	JAA2_ESJ6S1K01BHWQN	JAA2_ESJ6S1K01BHWQN
NUCB2	11	17254952	17256703	17256777	17260911	JOA4_E5W9ZWM01EOKQM	JOA4_E5W9ZWM01EOKQM
OCIAD1	4	48539464	48544701	48544754	48545172	JOB4_E54PARH01DE4O5	JOB4_E54PARH01DE4O5
OLFM1	9	137127687	137128587	137128678	137129447	JAB4_E6138SN01EK8T4	JAB4_E6138SN01EK8T4
OSBPL9	1	51988456	51989733	51989836	51998949	JAB4_E6138SN01C39O7	JAB4_E6138SN01C39O7
PARP4	13	23947609	23946803	23946669	23942164	JAA4_E6X9J9101CSETT JAA4_E6X9J9101EQMRX JAA4_E6X9J9101EWU4U JAA5_E6X9J9102GV5TB	JAA4_E6X9J9101CSETT JAA4_E6X9J9101EQMRX JAA4_E6X9J9101EWU4U JAA5_E6X9J9102GV5TB
PCBP4	3	51976381	51974559	51974426	51970361	JAA2_ESJ6S1K01ALM7W	JAB5_E6138SN02GYS1I
PCM1	8	17871538	17873256	17873427	17874117	JOB3_E3VCB0K01B561N	JOB3_E3VCB0K01B561N
PDE8A	15	83462075	83464708	83464819	83465031	JAA4_E6X9J9101CA8EF JOA5_E5W9ZWM02GJZME	JAA4_E6X9J9101CA8EF
PDXDC2	16	68573753	68570375	68570305	68569687	JAA4_E6X9J9101A7VA0 JAA4_E6X9J9101EWTXV	JAA4_E6X9J9101A7VA0 JAA4_E6X9J9101EWTXV
PHIP	6	79826913	79818497	79818478	79809440	JOB1_ERDI6OO01COTV2	JOB1_ERDI6OO01COTV2
PI4KA	22	19431870	19429444	19429295	19429009	JOA2_ERTYMEZ02IMLIX	JOA2_ERTYMEZ02IMLIX
PIGU	20	32667506	32644334	32644299	32640073	JAA4_E6X9J9101AUF6C	JAA4_E6X9J9101AUF6C
PIP4K2A	10	22902245	22897990	22897947	22896825	JOB2_ERTYMEZ01EF2Y5 JOB2_ERTYMEZ01EQ4V6	JOB2_ERTYMEZ01EF2Y5 JOB2_ERTYMEZ01EQ4V6
PKD1P1	16	16350091	16350586	16350657	16351449	JAA4_E6X9J9101BFNJK	JAA4_E6X9J9101BFNJK JOA2_ERTYMEZ02GQ8EQ JOA5_E5W9ZWM02GJS21
PKD1P3andNPIP	16	14925145	14925240	14925259	14925334	JAB5_E6138SN02JRU2G	JAB5_E6138SN02JRU2G JOB3_E3VCB0K01EXFFE
PLEC1	8	145084786	145084572	145084556	145084397	JAB1_ER85B5302JPW3V	JAB1_ER85B5302JPW3V
PLEKHA5	12	19314087	19314388	19314407	19318716	JOB5_E54PARH02J3E9Z	JOB5_E54PARH02J3E9Z
PLS3	X	114777547	114780677	114780705	114780975	JAB4_E6138SN01CLFRB JAB5_E6138SN02HIVCR	JAB4_E6138SN01CLFRB JAB5_E6138SN02HIVCR
PNPT1	2	55735538	55735140	55735092	55728093	JAA4_E6X9J9101ERYJF JAA5_E6X9J9102H5Z58	JAA4_E6X9J9101ERYJF JAA5_E6X9J9102H5Z58
PPIG	2	170195744	170196354	170196404	170196521	JAA1_ER85B5301BKZ8R	JAA1_ER85B5301BKZ8R
PPP2R2A	8	26277324	26277872	26277943	26279747	JAA4_E6X9J9101EB7YC	JAA4_E6X9J9101EB7YC
PPP3CB	10	74884175	74878455	74878427	74876338	JAB1_ER85B5302HXZ46 JAB1_ER85B5302IJDNK JAB1_ER85B5302IJJY6 JAB1_ER85B5302JVV01	JAB1_ER85B5302HXZ46 JAB1_ER85B5302IJDNK JAB1_ER85B5302IJJY6 JAB1_ER85B5302JVV01
PRPF4	9	115090366	115091380	115091471	115092566	JOB3_E3VCB0K01EDEGN	JOB3_E3VCB0K01EDEGN
PRPF4B	6	3998107	4000785	4000910	4001553	JAA5_E6X9J9102IZP9A	JAA5_E6X9J9102IZP9A
PTCH1	9	97255580	97252243	97252226	97252044	JOB5_E54PARH02ILRUP	JOB5_E54PARH02ILRUP
PTK2	8	141753578	141749017	141749007	141747706	JOB3_E3VCB0K01ANETY	JOB3_E3VCB0K01ANETY
PUS7	7	104919222	104914737	104914617	104910124	JOA1_ERDI6OO02FNTS5	JOA1_ERDI6OO02FNTS5
RAB1B	11	65792741	65793609	65793742	65795843	JAB2_ESJ6S1K02HH8L4 JAB2_ESJ6S1K02JBIEF JOA3_E3VCB0K02FRHT2	JAB2_ESJ6S1K02HH8L4 JAB2_ESJ6S1K02JBIEF JOA3_E3VCB0K02FRHT2
RALB	2	120727027	120744908	120745005	120752663	JAA5_E6X9J9102GVZSK	JAA5_E6X9J9102GVZSK
RAPGEF4	2	173370588	173371968	173372004	173387252	JAB4_E6138SN01ALJVK JAB4_E6138SN01AX14P	JAB4_E6138SN01ALJVK JAB4_E6138SN01AX14P
RAPGEF6	5	130868217	130862583	130862433	130862200	JAB2_ESJ6S1K02HT36U	JAB2_ESJ6S1K02HT36U
RBM26	13	78794484	78793438	78793369	78792847	JAA4_E6X9J9101BZP7M JAA5_E6X9J9102I2DTG	JAA4_E6X9J9101BZP7M JAA5_E6X9J9102I2DTG
RBM9	22	34566184	34564678	34563951	34535998	JAA5_E6X9J9102FZAYF	JAB4_E6138SN01DF2Q7
RGPD3	2	106412533	106411223	106411190	106408977	JAA4_E6X9J9101DX8NR	JAA4_E6X9J9101DX8NR
RGPD4	2	107849214	107850522	107850555	107852770	JAA4_E6X9J9101DX8NR	JAA4_E6X9J9101DX8NR
RGPD5	2	109946319	109947624	109947657	109949862	JAA4_E6X9J9101DX8NR	JAA4_E6X9J9101DX8NR
RGPD6	2	110732168	110730863	110730830	110728625	JAA4_E6X9J9101DX8NR	JAA4_E6X9J9101DX8NR
RGPD8	2	112868665	112867360	112867327	112865118	JAA4_E6X9J9101DX8NR	JAA4_E6X9J9101DX8NR
RIF1	2	152033517	152033813	152033868	152034470	JAB7_E56FR8H02H5J1Y	JAB7_E56FR8H02H5J1Y JAB7_E56FR8H02IMA8Q
RNASEN	5	31500099	31494815	31494733	31487505	JAA5_E6X9J9102J4E7Q	JAA5_E6X9J9102J4E7Q
RPS11	19	54691541	54691704	54691824	54692262	JAB5_E6138SN02I2CJG	JAB5_E6138SN02I2CJG JOA4_E5W9ZWM01BW4MG
RPS11	19	54691541	54692065	54692085	54692262	JOA3_E3VCB0K02G6PYJ	JOA3_E3VCB0K02G6PYJ
RPS3	11	74790426	74790812	74790855	74791043	JOA3_E3VCB0K02HPQCU	JOA3_E3VCB0K02HPQCU
RUNDC2B	16	29274791	29275262	29275356	29278086	JOA4_E5W9ZWM01C0802 JOA5_E5W9ZWM02FNXH0	JOA4_E5W9ZWM01C0802 JOA5_E5W9ZWM02FNXH0
RUNDC2C	16	21295652	21296124	21296218	21298966	JOA4_E5W9ZWM01C0802 JOA5_E5W9ZWM02FNXH0	JOA4_E5W9ZWM01C0802 JOA5_E5W9ZWM02FNXH0
Ran_BP1.1	2	111013694	111012389	111012356	111010151	JAA4_E6X9J9101DX8NR	JAA4_E6X9J9101DX8NR
SASS6	1	100364025	100362122	100362015	100361434	JOA5_E5W9ZWM02FRSP6	JOA5_E5W9ZWM02FRSP6
SBF1	22	49252632	49252297	49252272	49252006	JOB1_ERDI6OO01B6I38 JOB3_E3VCB0K01DOY8Q JOB4_E54PARH01CQPRQ JOB4_E54PARH01DFXPX JOB5_E54PARH02GYU36	JOB1_ERDI6OO01B6I38 JOB3_E3VCB0K01DOY8Q JOB4_E54PARH01CQPRQ JOB4_E54PARH01DFXPX JOB5_E54PARH02GYU36
SCRIB	8	144948057	144947499	144947414	144947242	JAB4_E6138SN01EB8JV	JAB4_E6138SN01EB8JV
SDCCAG1	14	49350455	49343866	49343842	49342602	JAA3_E4QP0ZC02GLUN1	JAA3_E4QP0ZC02GLUN1
SDCCAG10	5	64308822	64329455	64329519	64349741	JOA2_ERTYMEZ02J5UHS	JOA2_ERTYMEZ02J5UHS
SEC24C	10	75190614	75191861	75191931	75193253	JAB5_E6138SN02GSS6X	JAB5_E6138SN02GSS6X JOA5_E5W9ZWM02HE4NA
2008-09-07	7	35879911	35885730	35885855	35885957	JAA5_E6X9J9102ILVRD	JAA5_E6X9J9102ILVRD
SF4	19	19250498	19249895	19249810	19249689	JOB5_E54PARH02J4C20	JOB5_E54PARH02J4C20
SGOL2	2	201099221	201105270	201105324	201105941	JAA5_E6X9J9102HLP5W	JAA5_E6X9J9102HLP5W
SGPP1	14	63263731	63252938	63252819	63235130	JAA2_ESJ6S1K01BMMFY	JAA2_ESJ6S1K01BMMFY
SKIP	17	1363496	1360558	1360449	1359844	JOB1_ERDI6OO01EREIZ	JOB1_ERDI6OO01EREIZ
SLC39A10	2	196256876	196257415	196257462	196279584	JOA4_E5W9ZWM01A7WU1	JOA4_E5W9ZWM01A7WU1
SLC6A7	5	149554668	149556236	149556294	149556471	JAB5_E6138SN02IDQPV	JAB5_E6138SN02IDQPV
SNRPN	15	22716365	22716712	22716788	22758353	JAB5_E6138SN02GW4LY	JAB5_E6138SN02GW4LY
SNURF	15	22751303	22754977	22755109	22758353	JAB5_E6138SN02FX572	JAB4_E6138SN01C9U93 JOB3_E3VCB0K01CMQUF
SOBP	6	107931693	107932921	107932964	107934138	JOB2_ERTYMEZ01C3YL9	JOB2_ERTYMEZ01C3YL9
SPOCK1	5	136352009	136348919	136348888	136348791	JOB3_E3VCB0K01BQPPH	JOB3_E3VCB0K01BQPPH
SRC	20	35447992	35448276	35448295	35455711	JOB3_E3VCB0K01D4VG1	JOB2_ERTYMEZ01ECVK5
SRD5A3	4	55928647	55930010	55930111	55930755	JAA3_E4QP0ZC02GYE06	JAA3_E4QP0ZC02GYE06
STRN	2	36967362	36965254	36965166	36964723	JAB2_ESJ6S1K02HR7R8	JAB2_ESJ6S1K02HR7R8
STRN4	19	51931919	51931600	51931554	51928334	JAB5_E6138SN02HC9WZ	JAB5_E6138SN02HC9WZ
STX2	12	129851650	129849689	129849665	129849134	JOB3_E3VCB0K01DG0OS	JOB3_E3VCB0K01DG0OS
SYT1	12	77783021	77853060	77853199	77873372	JAB4_E6138SN01CUC18	JAB4_E6138SN01CUC18
TAF9	5	68701045	68698309	68698278	68698179	JAA5_E6X9J9102IBU4E	JAA5_E6X9J9102IBU4E
TBK1	12	63175823	63176028	63176137	63176413	JAA4_E6X9J9101D7UGX JAA4_E6X9J9101D70SF	JAA4_E6X9J9101D7UGX JAA4_E6X9J9101D70SF
TERF1	8	74114009	74114333	74114409	74120749	JAB3_E4QP0ZC01C6WK5 JAB3_E4QP0ZC01C62WR JAA3_E4QP0ZC02H8VN1	JAB3_E4QP0ZC01C6WK5 JAB3_E4QP0ZC01C62WR JAA3_E4QP0ZC02H8VN1
TEX264	3	51693691	51708316	51708375	51708461	JAA5_E6X9J9102JFDAZ	JAA5_E6X9J9102JFDAZ
TFAP4	16	4262659	4256638	4256453	4252704	JAB2_ESJ6S1K02JNHYW	JAB2_ESJ6S1K02JNHYW
TFG	3	101946466	101948947	101948989	101949682	JOB3_E3VCB0K01AH0X0 JOB3_E3VCB0K01E1FHA	JOB3_E3VCB0K01AH0X0 JOB3_E3VCB0K01E1FHA
THOC2	X	122648078	122645443	122645375	122633294	JAA5_E6X9J9102FRHZR	JAA5_E6X9J9102FRHZR
TIMM23	10	51276993	51267493	51267432	51262626	JAB4_E6138SN01D7M9G	JAB4_E6138SN01D7M9G
TMEFF1	9	102311238	102312617	102312735	102315409	JOB2_ERTYMEZ01CXFMN	JOB2_ERTYMEZ01CXFMN
TRIM23	5	64949675	64948603	64948503	64945803	JAA1_ER85B5301B28VO	JAA1_ER85B5301B28VO
TRIP12	2	230494839	230482043	230481924	230453089	JOA4_E5W9ZWM01DULFP	JOA4_E5W9ZWM01DULFP
TRPC1	3	143938066	143945016	143945119	143949789	JAB5_E6138SN02JPQSN	JAB5_E6138SN02JPQSN
TTC7B	14	90266171	90265556	90265531	90231676	JOB3_E3VCB0K01BGVP8	JOB3_E3VCB0K01BGVP8
UBR5	8	103343318	103343079	103342979	103342664	JOB4_E54PARH01BMSRE JOA3_E3VCB0K02JUEE6	JOB4_E54PARH01BMSRE
USP48	1	21950586	21947964	21947865	21947352	JAB4_E6138SN01C5LGK JOB2_ERTYMEZ01DU2AX	JAB4_E6138SN01C5LGK JOB2_ERTYMEZ01B4US4 JOB2_ERTYMEZ01DU2AX
VPS4B	18	59211621	59210400	59210332	59209290	JAB3_E4QP0ZC01ELL4F	JAB3_E4QP0ZC01ELL4F
WAC	10	28864693	28874482	28874538	28912333	JAB5_E6138SN02IQL30	JAB5_E6138SN02IQL30
WDR19	4	38877609	38879214	38879309	38881656	JAB6_E56FR8H01CMDY1	JAB6_E56FR8H01CMDY1
WDR46	6	33362549	33360146	33360039	33356743	JAA4_E6X9J9101CO537	JAA4_E6X9J9101CO537
WDR91	7	134530225	134529919	134529861	134528965	JAA4_E6X9J9101B5SVS JAA4_E6X9J9101DU25E JAA5_E6X9J9102GIVQJ	JAA4_E6X9J9101B5SVS JAA4_E6X9J9101DU25E JAA5_E6X9J9102GIVQJ
WSB1	17	22662770	22662976	22663081	22663362	JAA2_ESJ6S1K01A2E9O JAA2_ESJ6S1K01AJPCZ JAA2_ESJ6S1K01APBVH JAA2_ESJ6S1K01BKW4S JAA2_ESJ6S1K01BQE7U JAA2_ESJ6S1K01CBJZC JAA2_ESJ6S1K01DS5ZR	JAA2_ESJ6S1K01A2E9O JAA2_ESJ6S1K01AG1S1 JAA2_ESJ6S1K01AJPCZ JAA2_ESJ6S1K01APBVH JAA2_ESJ6S1K01AU83Z JAA2_ESJ6S1K01BKW4S JAA2_ESJ6S1K01BQE7U JAA2_ESJ6S1K01CBJZC JAA2_ESJ6S1K01CX20Z JAA2_ESJ6S1K01DS5ZR
XPO1	2	61614410	61609799	61609704	61607161	JAB6_E56FR8H01D58XY JAB7_E56FR8H02I03W7	JAB6_E56FR8H01D58XY JAB7_E56FR8H02I03W7
XPOT	12	63101519	63102403	63102426	63103051	JAA4_E6X9J9101DVNHT	JAA4_E6X9J9101DVNHT
ZBTB8OS	1	32871832	32866054	32865964	32865733	JAB6_E56FR8H01BY7VG	JAB6_E56FR8H01BY7VG
ZDBF2	2	206852562	206853594	206853672	206854769	JOB2_ERTYMEZ01E4VLU	JOB2_ERTYMEZ01E4VLU
ZDHHC20	13	20872511	20865123	20865097	20863994	JAB4_E6138SN01BGG1O	JAB3_E4QP0ZC01BBHDV JAB4_E6138SN01BGG1O
ZDHHC20	13	20872511	20865134	20865097	20863994	JAB3_E4QP0ZC01BBHDV	JAB3_E4QP0ZC01BBHDV JAB4_E6138SN01BGG1O
ZMYND11	10	171500	190806	190856	215933	JAB7_E56FR8H02GK5UX	JAB7_E56FR8H02GK5UX
ZMYND11	10	245989	254394	254440	257134	JAB5_E6138SN02JBINN	JAB5_E6138SN02JBINN
ZNF384	12	6657553	6656279	6656213	6652868	JAB6_E56FR8H01A37XT	JAB6_E56FR8H01A37XT
cwf21.0	7	75715544	75722238	75722362	75727159	JOB3_E3VCB0K01EX8XM	JOB3_E3VCB0K01EX8XM
gloyklaw	18	3985717	3988455	3988537	4003618	JAB4_E6138SN01CJ2IA	JAB4_E6138SN01CJ2IA
titu	17	34960922	34965918	34965967	34966064	JAB4_E6138SN01DG4JD	JAB4_E6138SN01DG4JD

## Sheet: NewSkippedExonsRelativeRefSeq
#New skipped exon: new intron transforming an exon represented in RefSeq into an alternative cassette exon, with 454 support for the new intron
#Gene	Disease	Chromosome	Known gt donor	New ag acceptor	New gt donor	Known ag acceptor	Reads supporting the intron that skips the known exon (which becomes a cassette)
ABHD10	NULL	3	113180741	113183320	113183505	113187800	JAB5_E6138SN02HK3OV JAB5_E6138SN02JS9S6 JOB3_E3VCB0K01D13BR JAA2_ESJ6S1K01DSD2K JOA3_E3VCB0K02JD58E
ABL2	NULL	1	177357352	177356033	177355947	177354523	JAB2_ESJ6S1K02HPO7V JAB2_ESJ6S1K02J3U4R JOB1_ERDI6OO01B9CX9 JOA4_E5W9ZWM01A4LLT
ACADM	acyl-coa dehydrogenase, medium-chain, deficiency of	1	75963091	75966673	75966762	75970916	JAB4_E6138SN01DH486 JOB3_E3VCB0K01BG9SJ JOB3_E3VCB0K01BHF31 JAA4_E6X9J9101A1EMU JOA3_E3VCB0K02JCN6B JOA4_E5W9ZWM01CF51D JOA4_E5W9ZWM01E2WV9
ACSL3	NULL	2	223434221	223460791	223460851	223481694	JAB4_E6138SN01A9FQ4 JOB2_ERTYMEZ01C6D77 JOB3_E3VCB0K01DRZU6 JOB5_E54PARH02J4BTD JAA2_ESJ6S1K01CFM5R JAA4_E6X9J9101DST18 JAA5_E6X9J9102HALYO JOA3_E3VCB0K02GGLKO JOA4_E5W9ZWM01DG4CY
ACSL3	NULL	2	223434221	223460791	223473743	223481694	JAB4_E6138SN01A9FQ4 JOB2_ERTYMEZ01C6D77 JOB3_E3VCB0K01DRZU6 JOB5_E54PARH02J4BTD JAA2_ESJ6S1K01CFM5R JAA4_E6X9J9101DST18 JAA5_E6X9J9102HALYO JOA3_E3VCB0K02GGLKO JOA4_E5W9ZWM01DG4CY
ACTR3B	NULL	7	152087945	152111204	152111261	152128548	JOB2_ERTYMEZ01BJ8SS JOB5_E54PARH02F2ER9 JAA2_ESJ6S1K01D8Q52
ADAL	NULL	15	41414661	41415185	41415317	41416115	JAB1_ER85B5302GIVLL JAB2_ESJ6S1K02GDLJV JOB4_E54PARH01CL2T1 JAA5_E6X9J9102G96MX
ADCY8	NULL	8	131985199	131966190	131965991	131949375	JOB3_E3VCB0K01DMKJN
ADIPOR1	NULL	1	201193935	201186916	201186680	201184172	JAA4_E6X9J9101D5BTQ JOA3_E3VCB0K02I8YWB
AK2	NULL	1	33274923	33262756	33259554	33252783	JOB5_E54PARH02JEP5H JAA3_E4QP0ZC02F9AO1 JAA3_E4QP0ZC02FKG6G JAA3_E4QP0ZC02FN34I JAA4_E6X9J9101BJKBN JAA4_E6X9J9101DFIGW JAA5_E6X9J9102GZPDX JAA5_E6X9J9102HODW6 JAA5_E6X9J9102JAGZB JOA1_ERDI6OO02G1T4M JOA1_ERDI6OO02GOKK8 JOA2_ERTYMEZ02H3KY0 JOA3_E3VCB0K02HL1ER JOA3_E3VCB0K02HX3XZ JOA3_E3VCB0K02IK42S JOA4_E5W9ZWM01AW4XA JOA4_E5W9ZWM01CEVAW JOA4_E5W9ZWM01CQ3W7
AK2	NULL	1	33274923	33262756	33262629	33259892	JOB5_E54PARH02JEP5H JAA3_E4QP0ZC02F9AO1 JAA3_E4QP0ZC02FKG6G JAA3_E4QP0ZC02FN34I JAA4_E6X9J9101BJKBN JAA4_E6X9J9101DFIGW JAA5_E6X9J9102GZPDX JAA5_E6X9J9102HODW6 JAA5_E6X9J9102JAGZB JOA1_ERDI6OO02G1T4M JOA1_ERDI6OO02GOKK8 JOA2_ERTYMEZ02H3KY0 JOA3_E3VCB0K02HL1ER JOA3_E3VCB0K02HX3XZ JOA3_E3VCB0K02IK42S JOA4_E5W9ZWM01AW4XA JOA4_E5W9ZWM01CEVAW JOA4_E5W9ZWM01CQ3W7
AK3	NULL	9	4730936	4712626	4712505	4709308	JOA3_E3VCB0K02GBMSE JOA4_E5W9ZWM01DYPK5
AKAP2	NULL	9	111940641	111958419	111958599	111970499	JAB1_ER85B5302HBBOD JAA2_ESJ6S1K01BB1ZW JOA1_ERDI6OO02I6CZ0
ALG11	NULL	13	51484600	51491049	51497075	51500455	JAB6_E56FR8H01A5S1C JAB6_E56FR8H01BUAWX JOB1_ERDI6OO01DSQ6N JAA5_E6X9J9102HWZC1 JOA3_E3VCB0K02HN7P7
ALKBH5	NULL	17	18029053	18038993	18039075	18050853	JAB1_ER85B5302IUP95 JAB4_E6138SN01B87D7 JAB5_E6138SN02FSPSM JAB6_E56FR8H01EW6GD
ALKBH6	NULL	19	41196916	41196165	41196085	41195832	JAB5_E6138SN02GASGP JOB2_ERTYMEZ01BHIAY
ALMS1	NULL	2	73631073	73637854	73637990	73639606	JAB4_E6138SN01BDGL6
ANKHD1	NULL	5	139846830	139856288	139857048	139864589	JOA2_ERTYMEZ02FPQ18 JOA4_E5W9ZWM01CBL49
ANKHD1-EIF4EBP3	NULL	5	139846830	139856288	139857048	139864589	JOA2_ERTYMEZ02FPQ18 JOA4_E5W9ZWM01CBL49
ANP32E	NULL	1	148474704	148470889	148470738	148469653	JAB1_ER85B5302HSHOV JAB4_E6138SN01DS36W JAB5_E6138SN02G3TQA JAB5_E6138SN02GMS4M JAB5_E6138SN02GU24E JAB5_E6138SN02HFSO6 JAB5_E6138SN02HZXR5 JAB5_E6138SN02I195H JAB5_E6138SN02IL9UD JAB5_E6138SN02JBV5N JAB5_E6138SN02JXNPK JAB6_E56FR8H01ALCP8 JOB5_E54PARH02GZ93I JAA1_ER85B5301CRK4F JAA4_E6X9J9101B5ZHP JAA4_E6X9J9101B23QF JAA4_E6X9J9101ER2BZ JAA5_E6X9J9102F5ZXW JAA5_E6X9J9102IUAX2 JAA5_E6X9J9102J3JMB…
AP3S1	NULL	5	115205703	115230265	115230358	115233612	JAB4_E6138SN01A34O7 JAB4_E6138SN01AGWAH JAB4_E6138SN01DFG9Z JAB5_E6138SN02GHNCE JAB5_E6138SN02I03GJ JAB5_E6138SN02IT9B9 JAB7_E56FR8H02I7WGK JOB5_E54PARH02GQNLO JAA2_ESJ6S1K01A5PYE JAA2_ESJ6S1K01B2ENZ JAA4_E6X9J9101BKWK9 JAA4_E6X9J9101DL415 JAA4_E6X9J9101EPET3 JAA4_E6X9J9101ERR71 JAA5_E6X9J9102F5WNJ JAA5_E6X9J9102FID8G JAA5_E6X9J9102FZUU6 JAA5_E6X9J9102JGRT1 JOA2_ERTYMEZ02HRA3P JOA3_E3VCB0K02ID8A4
APOO	NULL	X	23835731	23808991	23808882	23807073	JAB4_E6138SN01D4RFE JOB4_E54PARH01B47H0 JOB4_E54PARH01BMWKI JOB5_E54PARH02IQ35Q
APPBP2	NULL	17	55957936	55932631	55932541	55926761	JAB4_E6138SN01DZFK5 JAB5_E6138SN02F7EWV JAA1_ER85B5301AKWIM JAA5_E6X9J9102HPTYM JOA5_E5W9ZWM02GBYON
ARFRP1	NULL	20	61809662	61808889	61808794	61808535	JAB4_E6138SN01BCVUZ JAB4_E6138SN01ETESR JOB3_E3VCB0K01EPWIR
ARHGEF10	NULL	8	1812308	1815620	1815738	1818207	JOB4_E54PARH01AT4PN
ARL3	NULL	10	104464019	104455237	104455092	104449237	JAB4_E6138SN01DX9OR JAB5_E6138SN02FJU1P JAB5_E6138SN02H1F4O JAB5_E6138SN02J4KEO JOB3_E3VCB0K01DOJL4 JOB3_E3VCB0K01DQ4SL JOB5_E54PARH02GXBP0 JAA3_E4QP0ZC02GPZ79 JAA4_E6X9J9101DU6OX JOA1_ERDI6OO02JAXG4 JOA3_E3VCB0K02JEUGA JOA4_E5W9ZWM01ANQ7T JOA4_E5W9ZWM01CZ8LY JOA5_E5W9ZWM02GHKU4
ARL6IP1	NULL	16	18720253	18717658	18716747	18714405	JAB4_E6138SN01A566A JAB4_E6138SN01ETZWV JAB5_E6138SN02FVOWB JAB5_E6138SN02I2SWD JAB5_E6138SN02JT95V JOB2_ERTYMEZ01BIYCE JOB3_E3VCB0K01ATWJI JOB3_E3VCB0K01BWR9I JOB4_E54PARH01EZITS JAA4_E6X9J9101BQ5GB JAA4_E6X9J9101CBVGJ JAA5_E6X9J9102I8A0J JOA1_ERDI6OO02JNXYT JOA2_ERTYMEZ02H2V35 JOA2_ERTYMEZ02H5DNG JOA3_E3VCB0K02F2Z1Y JOA3_E3VCB0K02GNV2Y JOA4_E5W9ZWM01ATXCJ
ARL6IP2	NULL	2	38457788	38424159	38423913	38399666	JAB2_ESJ6S1K02FQY99 JAB4_E6138SN01AGQFV JOB1_ERDI6OO01A03F2 JOB1_ERDI6OO01A03F5 JAA4_E6X9J9101DAEOG JOA1_ERDI6OO02GZR6V JOA1_ERDI6OO02IHA4E JOA3_E3VCB0K02JTP07
ARL6IP5	NULL	3	69217065	69233679	69233898	69236304	JAB3_E4QP0ZC01D44MV JAB4_E6138SN01A5WNJ JAB4_E6138SN01A970C JAB4_E6138SN01DAV9E JAB5_E6138SN02F4VO6 JAB5_E6138SN02FS7CL JAB5_E6138SN02FVPOA JAB5_E6138SN02FWGOY JAB5_E6138SN02GOA6M JAB5_E6138SN02HBMUY JAB5_E6138SN02I0C9E JAB5_E6138SN02ISJNA JAB6_E56FR8H01CHLA0 JAB6_E56FR8H01CICPD JAB7_E56FR8H02H9PUN JAB7_E56FR8H02IVTBQ JOB2_ERTYMEZ01CQQYA JOB2_ERTYMEZ01CTE82 JOB3_E3VCB0K01AJVGI JOB3_E3VCB0K01ASILN…
ARRB2	NULL	17	4560789	4565056	4565088	4566016	JAB2_ESJ6S1K02ID1YX JAB4_E6138SN01BHZRA JAA3_E4QP0ZC02F6HOT JOA2_ERTYMEZ02IO00C
ARRB2	NULL	17	4560789	4565056	4566078	4566190	JAB2_ESJ6S1K02ID1YX JAB4_E6138SN01BHZRA JAA3_E4QP0ZC02F6HOT JOA2_ERTYMEZ02IO00C
ATF4	NULL	22	38246703	38247304	38247623	38247723	JAB4_E6138SN01BBNW7 JAB7_E56FR8H02HYMCZ JAB7_E56FR8H02J3NLP JOB2_ERTYMEZ01BYJ87 JOB3_E3VCB0K01AVH2P JOB3_E3VCB0K01CDFQ5 JOB4_E54PARH01CPPHD JOB4_E54PARH01D4WBM JAA1_ER85B5301EUGLC JAA2_ESJ6S1K01CMJBA JAA3_E4QP0ZC02I4NUC JAA4_E6X9J9101AEHAS JOA1_ERDI6OO02HGWQ3 JOA1_ERDI6OO02HS13O JOA3_E3VCB0K02GM6BR JOA3_E3VCB0K02GRMLV JOA3_E3VCB0K02IXC97 JOA3_E3VCB0K02JEZQH JOA4_E5W9ZWM01BLZYI JOA4_E5W9ZWM01D7F4Y…
ATP2A3	NULL	17	3797433	3795192	3795102	3794850	JOB3_E3VCB0K01EW7Z9
ATP5B	NULL	12	55325887	55325405	55325221	55325007	JAB2_ESJ6S1K02JH27Z JAB4_E6138SN01C03LN JAB4_E6138SN01EXU6B JAB5_E6138SN02H3S10 JAB5_E6138SN02HNAQC JAB6_E56FR8H01DP80N JAB7_E56FR8H02HEM4N JOB3_E3VCB0K01A9D62 JOB3_E3VCB0K01B8M0W JOB3_E3VCB0K01EMOZ7 JOB4_E54PARH01EAP72 JOB5_E54PARH02FMUN1 JOB5_E54PARH02JUZCN JAA2_ESJ6S1K01E4GW4 JAA3_E4QP0ZC02GHB2N JAA4_E6X9J9101ALYGK JAA4_E6X9J9101BJQHW JAA4_E6X9J9101CEMZL JAA5_E6X9J9102FOL88 JAA5_E6X9J9102H5P85…
ATP5F1	NULL	1	111793727	111793981	111794019	111798355	JAB2_ESJ6S1K02I9RNQ JAB2_ESJ6S1K02I9VLX JAB2_ESJ6S1K02IO6Z1 JAB3_E4QP0ZC01A90BJ JAB4_E6138SN01D40VF JAB5_E6138SN02FP28J JAB5_E6138SN02FQ2ZE JAB5_E6138SN02IPAIG JOB2_ERTYMEZ01A4ST7 JOB3_E3VCB0K01B49EQ JOB4_E54PARH01EDWJ1 JOB4_E54PARH01EJIMF JOB5_E54PARH02HAGXE JAA3_E4QP0ZC02FVDKF JAA3_E4QP0ZC02HSC6J JAA4_E6X9J9101AQ2WW JAA4_E6X9J9101BAH5M JAA4_E6X9J9101C4BRU JAA4_E6X9J9101C4H3C JAA4_E6X9J9101CI2EG…
ATP6AP2	mental retardation, x-linked, with epilepsy\; xmre	X	40325299	40333181	40333313	40335429	JAB2_ESJ6S1K02FLL1B JAB2_ESJ6S1K02GQCM2 JAB2_ESJ6S1K02HASC2 JAB2_ESJ6S1K02HEB0L JAB3_E4QP0ZC01AYI8J JAB4_E6138SN01A1UY8 JAB4_E6138SN01AYQ17 JAB4_E6138SN01BTO52 JAB4_E6138SN01BXH4J JAB4_E6138SN01CRY84 JAB4_E6138SN01CWXD6 JAB4_E6138SN01DU267 JOB3_E3VCB0K01EBJZX JOB3_E3VCB0K01EI1CM JAA4_E6X9J9101AUUPS JAA4_E6X9J9101EC9X9 JOA3_E3VCB0K02FQS3G JOA3_E3VCB0K02HDX2N
ATXN1	spinocerebellar ataxia 1\; sca1	6	16869507	16862302	16862252	16861558	JAB2_ESJ6S1K02FVARB
ATXN7L1	NULL	7	105304059	105303563	105303493	105216391	JAB5_E6138SN02IN4LF JOA2_ERTYMEZ02I9MOB
AUH	3-@methylglutaconic aciduria, type i	9	93163730	93158259	93157985	93127508	JAB4_E6138SN01DAZI5 JAB5_E6138SN02FS7DE JAB5_E6138SN02HL5FE JAB5_E6138SN02I6MML
AUP1	NULL	2	74610214	74610135	74609996	74609918	JOB3_E3VCB0K01CLI7G JOB3_E3VCB0K01DIE1K JOB4_E54PARH01BEQOY JAA2_ESJ6S1K01CZ02O JAA2_ESJ6S1K01ED7Z1 JAA4_E6X9J9101CC2RO JAA5_E6X9J9102GKIWW JOA1_ERDI6OO02HIKPY JOA1_ERDI6OO02IHOOK JOA1_ERDI6OO02IQ7DE JOA1_ERDI6OO02JONNE JOA1_ERDI6OO02JUZ7K JOA2_ERTYMEZ02FNWTX JOA2_ERTYMEZ02G3H3U
BANF1	NULL	11	65526618	65527281	65527421	65527672	JAB3_E4QP0ZC01B9UFE JAB4_E6138SN01ANRLI JAB4_E6138SN01BJO2V JAB4_E6138SN01C3NBZ JAB5_E6138SN02FVP7C JAB5_E6138SN02GTMDS JAB7_E56FR8H02F4HN7 JOB3_E3VCB0K01D8RE8 JOB4_E54PARH01D5Y14 JAA2_ESJ6S1K01BOLD6 JAA2_ESJ6S1K01BREZK JAA4_E6X9J9101BJ2UG JAA4_E6X9J9101BWI1O JAA5_E6X9J9102HC3Q9 JAA5_E6X9J9102JRX6W JOA1_ERDI6OO02F6E8O JOA1_ERDI6OO02F6IEJ JOA1_ERDI6OO02GXAPG JOA2_ERTYMEZ02GPMZN JOA3_E3VCB0K02GA042…
BAX	NULL	19	54150032	54150616	54150669	54150755	JAA4_E6X9J9101ARQSA JAA4_E6X9J9101BTC8G JAA5_E6X9J9102F5BCQ JAA5_E6X9J9102FOMLL JAA5_E6X9J9102G8L9I JAA5_E6X9J9102HZLBP JAA5_E6X9J9102JKFG7 JOA1_ERDI6OO02JWRFY JOA4_E5W9ZWM01CLO9X JOA4_E5W9ZWM01CVQI7 JOA5_E5W9ZWM02FV7PO
BCAP29	NULL	7	107007983	107008439	107008546	107011562	JAB3_E4QP0ZC01BHR40 JAB4_E6138SN01AMGFW JAB4_E6138SN01B7V93 JAB4_E6138SN01BB5AP JAB4_E6138SN01CC3AP JAA2_ESJ6S1K01A6TR4 JAA2_ESJ6S1K01BY5ZS JAA4_E6X9J9101AW3RV JAA5_E6X9J9102F44M8 JAA5_E6X9J9102HEWIG JAA5_E6X9J9102HXT6W
BCL2L13	NULL	22	16551909	16558906	16558977	16565008	JAB5_E6138SN02F0SFI JOB3_E3VCB0K01B1DJ6 JAA4_E6X9J9101DEKL3 JOA2_ERTYMEZ02GNPWX
BCOR	NULL	X	39816545	39815888	39815833	39815357	JAA5_E6X9J9102H7NK6 JAA5_E6X9J9102H9VEE JAA5_E6X9J9102IV67U JAA5_E6X9J9102JP917 JAA5_E6X9J9102JQ673
BEX4	NULL	X	102356823	102357265	102357349	102357732	JAB2_ESJ6S1K02G28GK JAB2_ESJ6S1K02HGI8Y JAB2_ESJ6S1K02JVIWG JAB3_E4QP0ZC01AV8KO JAB3_E4QP0ZC01E0GL4 JAB3_E4QP0ZC01EP7UW JAB4_E6138SN01A9REP JAB4_E6138SN01AZ40J JAB4_E6138SN01BODC8 JAB4_E6138SN01C3G87 JAB4_E6138SN01C41P7 JAB4_E6138SN01CU00D JAB4_E6138SN01CU352 JAB5_E6138SN02G1XLL JAB5_E6138SN02GBKO2 JAB5_E6138SN02H8GII JAB5_E6138SN02HFEI7 JAB5_E6138SN02IF6BR JAB6_E56FR8H01DTWK7 JAB6_E56FR8H01ENUK4…
BTF3L4	NULL	1	52294640	52298094	52298162	52303084	JAB2_ESJ6S1K02I4UV4 JAB3_E4QP0ZC01DM9N0 JAB4_E6138SN01EACTO JAB5_E6138SN02IEK5L JAB5_E6138SN02JSWHP JOB5_E54PARH02FSYCN JAA3_E4QP0ZC02JBP6C JAA4_E6X9J9101ARD07 JAA5_E6X9J9102HN6HQ JOA2_ERTYMEZ02JU2AA JOA3_E3VCB0K02FYSG1 JOA4_E5W9ZWM01C5B8J JOA4_E5W9ZWM01EC0AO
BXDC2	NULL	5	34951760	34954225	34955746	34958078	JAB5_E6138SN02F285W JAB7_E56FR8H02GVJPU JAA2_ESJ6S1K01BWDO0 JAA4_E6X9J9101C7O0D JAA4_E6X9J9101CL20P JAA4_E6X9J9101CTU56 JAA4_E6X9J9101DZHY1 JAA4_E6X9J9101EFO0A JAA5_E6X9J9102HTCUR JAA5_E6X9J9102IDVMR JAA5_E6X9J9102JERZX JAA5_E6X9J9102JGPN7 JOA3_E3VCB0K02G5ILR JOA3_E3VCB0K02GUWO8 JOA4_E5W9ZWM01DTLTJ JOA5_E5W9ZWM02FSP8B JOA5_E5W9ZWM02GVNJM JOA5_E5W9ZWM02HG68E JOA5_E5W9ZWM02IHW8Y
C10orf84	NULL	10	120091771	120091430	120091228	120085926	JOB3_E3VCB0K01EJTO9
C11orf74	NULL	11	36572719	36588206	36588366	36611409	JAB4_E6138SN01B6F3V JAB4_E6138SN01DV7YY JAB5_E6138SN02I12SD
C11orf79	NULL	11	60954231	60961672	60962162	60969988	JAB2_ESJ6S1K02GUR40 JAB5_E6138SN02GYCIE JAB5_E6138SN02I5TBV JOB3_E3VCB0K01A2OV6 JAA4_E6X9J9101ESZXU JOA3_E3VCB0K02HSCPV JOA3_E3VCB0K02J5331 JOA4_E5W9ZWM01AVWJV
C12orf23	NULL	12	105873974	105874989	105875058	105885018	JOA5_E5W9ZWM02GLBXF
C12orf29	NULL	12	86953647	86958055	86958174	86960732	JAB5_E6138SN02HXJZ8 JAB6_E56FR8H01A2EL0 JAA4_E6X9J9101BZECN JOA2_ERTYMEZ02IMBDE JOA3_E3VCB0K02GZURB JOA3_E3VCB0K02I275F
C12orf41	NULL	12	47359704	47359201	47359085	47352013	JAB5_E6138SN02GGHNC JAA5_E6X9J9102I13VC JAA5_E6X9J9102JEGSQ
C12orf52	NULL	12	112108210	112108372	112108505	112108870	JAB1_ER85B5302FLLGD JAB1_ER85B5302GVH07 JAB1_ER85B5302IDRFY JAB1_ER85B5302IHXSQ JAA1_ER85B5301ARXS1 JAA1_ER85B5301BINH8 JAA1_ER85B5301EO1BI
C13orf1	NULL	13	49408266	49403272	49403154	49400223	JAB4_E6138SN01CE528 JAB5_E6138SN02F1EDF JAB5_E6138SN02FSW34 JAB6_E56FR8H01C90AF JAB7_E56FR8H02HDK7W JAA1_ER85B5301DLZCT JAA4_E6X9J9101BF4QF JAA5_E6X9J9102FQ5T6 JAA5_E6X9J9102GI9ZI JAA5_E6X9J9102I14S2
C13orf3	NULL	13	20648513	20644821	20644758	20644644	JAA4_E6X9J9101BSLHA
C14orf112	NULL	14	69895988	69879200	69879127	69865707	JAB1_ER85B5302IOCTP JAB4_E6138SN01AWT9V JAB4_E6138SN01BHO27 JAB4_E6138SN01BVTXS JAB5_E6138SN02F4M6E JAB5_E6138SN02GCTC2 JAB7_E56FR8H02GPOA1 JOB2_ERTYMEZ01CFLMB JOB2_ERTYMEZ01EHTDX JOB3_E3VCB0K01BH5TT JOB3_E3VCB0K01CC04L JOB3_E3VCB0K01DDDF5 JOB3_E3VCB0K01EHNWP JOB3_E3VCB0K01ETP6T JOB4_E54PARH01EX72Q JOB5_E54PARH02GPBXZ JOB5_E54PARH02IB84S JAA1_ER85B5301BVPGU JAA1_ER85B5301C56I6 JAA1_ER85B5301CUKBY…
C15orf24	NULL	15	32181096	32175508	32175387	32169949	JAB3_E4QP0ZC01AIWWH JAB4_E6138SN01CPPJ7 JAB4_E6138SN01CXHLK JAB5_E6138SN02HBQ02 JAB5_E6138SN02ICGIE JAB6_E56FR8H01CP97V JAB6_E56FR8H01DV753 JAB7_E56FR8H02GNOWA JOB3_E3VCB0K01BNFP0 JOB3_E3VCB0K01BU3FX JAA2_ESJ6S1K01A616M JAA2_ESJ6S1K01BUH48 JAA2_ESJ6S1K01CIE1E JAA2_ESJ6S1K01DIMR4 JAA2_ESJ6S1K01ERDA4 JAA3_E4QP0ZC02I5NH9 JAA3_E4QP0ZC02JH5LB JAA4_E6X9J9101DJL7Z JAA4_E6X9J9101EBLKZ JAA4_E6X9J9101EBRWH…
C17orf60	NULL	17	59879455	59883989	59884275	59887399	JAA4_E6X9J9101B80PV
C1orf151	NULL	1	19796191	19821180	19821229	19822554	JAB1_ER85B5302I5IJC JAB3_E4QP0ZC01CIPPP JAB3_E4QP0ZC01CTF7T JAB4_E6138SN01ARQYP JAB4_E6138SN01AS5IY JAB4_E6138SN01B054J JAB4_E6138SN01BZFYB JAB4_E6138SN01DWUWY JAB4_E6138SN01EPM9X JAB5_E6138SN02GIU8T JAB5_E6138SN02GSDVS JAB5_E6138SN02IFBBL JAB5_E6138SN02IROTK JAB6_E56FR8H01AROQO JAB6_E56FR8H01EUWP5 JAB7_E56FR8H02GYQ3L JAB7_E56FR8H02HPO8E JOB1_ERDI6OO01DDCX4 JOB2_ERTYMEZ01BV822 JOB2_ERTYMEZ01EDWRP…
C1orf85	NULL	1	154531940	154531432	154531173	154530981	JAA2_ESJ6S1K01DXZBE JOA1_ERDI6OO02G1NY9 JOA1_ERDI6OO02GE2MG JOA1_ERDI6OO02GL8DE JOA1_ERDI6OO02GYKBP JOA1_ERDI6OO02H6IQF JOA1_ERDI6OO02H9B4A JOA1_ERDI6OO02HCKSU JOA1_ERDI6OO02HZZ54 JOA1_ERDI6OO02IZVIE JOA1_ERDI6OO02JLFAL JOA4_E5W9ZWM01ANZ9W
C20orf149	NULL	20	61622692	61623080	61623161	61623308	JAB2_ESJ6S1K02JGCHO JOB2_ERTYMEZ01A8T8A JOB2_ERTYMEZ01BQKRF JOB2_ERTYMEZ01EJ6BR JOB3_E3VCB0K01CRMQF JOB3_E3VCB0K01CYQ5Q JAA2_ESJ6S1K01CVOBQ JAA2_ESJ6S1K01EQZM6 JAA4_E6X9J9101BLKBL JAA4_E6X9J9101C2QVN JAA5_E6X9J9102FFY36 JAA5_E6X9J9102IRAA6 JOA1_ERDI6OO02HCIXC JOA1_ERDI6OO02I1MBP JOA2_ERTYMEZ02GBGJ4 JOA2_ERTYMEZ02GF9DG JOA2_ERTYMEZ02H0K69 JOA2_ERTYMEZ02IDC1Z JOA3_E3VCB0K02FOBFH JOA3_E3VCB0K02GH4C4…
C20orf3	NULL	20	24921229	24912656	24912538	24907519	JAB4_E6138SN01DTEVC JAB5_E6138SN02IDPWB JOB3_E3VCB0K01ASZVM JOB3_E3VCB0K01EAJME JAA2_ESJ6S1K01BJFQM JAA2_ESJ6S1K01CA6P3 JAA2_ESJ6S1K01EIRHJ JAA4_E6X9J9101CYMIZ JAA4_E6X9J9101DQ2XU JAA5_E6X9J9102J4UMM JOA1_ERDI6OO02I0ING JOA1_ERDI6OO02JXY62 JOA4_E5W9ZWM01ENTGF
C21orf70	NULL	21	45184530	45188026	45188181	45204442	JAB4_E6138SN01APH6E JAB4_E6138SN01BJM0A JAB4_E6138SN01C2J6L JAA5_E6X9J9102H164I JOA4_E5W9ZWM01C1U2V JOA5_E5W9ZWM02HLS5S
C3orf1	NULL	3	120700465	120702231	120705559	120715177	JAB4_E6138SN01A0LBI JAB4_E6138SN01CXB68 JAB5_E6138SN02GICBN JAB5_E6138SN02I63FC JAB5_E6138SN02IDQSY JAB5_E6138SN02J1GNP JOB3_E3VCB0K01AWRGT JAA3_E4QP0ZC02JFHG3 JAA4_E6X9J9101BSVNL JAA4_E6X9J9101C78IR JAA5_E6X9J9102GSJ7G JAA5_E6X9J9102HVGYY JOA3_E3VCB0K02H5AVK JOA4_E5W9ZWM01EIJZ1 JOA5_E5W9ZWM02JCMUE
C3orf68	NULL	3	28258308	28279785	28279876	28332827	JAB5_E6138SN02G6TGE JOB5_E54PARH02IGT20 JAA2_ESJ6S1K01AYAMT JAA4_E6X9J9101CNURU JAA5_E6X9J9102IICV7 JOA2_ERTYMEZ02GJ29G JOA3_E3VCB0K02FTDGG JOA3_E3VCB0K02H9DSM JOA4_E5W9ZWM01CYE97
C5orf28	NULL	5	43511972	43489903	43489516	43482417	JOA4_E5W9ZWM01EQ7Y1
C6orf113	NULL	6	117096421	117095064	117094489	117088703	JAB3_E4QP0ZC01DUKM1 JAA3_E4QP0ZC02GYCR8
C6orf182	NULL	6	109523472	109528087	109573278	109574653	JAB4_E6138SN01EQU0X
C6orf211	NULL	6	151815415	151817375	151817482	151821155	JAB3_E4QP0ZC01C0RB0 JAB5_E6138SN02I8JUJ JOB4_E54PARH01B6CQE JAA4_E6X9J9101C9XYB JAA5_E6X9J9102I7QWR JAA5_E6X9J9102IT02O JAA5_E6X9J9102JQNE8 JAA5_E6X9J9102JXEY6 JOA1_ERDI6OO02IZZP4 JOA3_E3VCB0K02IWISS
C6orf70	NULL	6	169893685	169895884	169896054	169897303	JAB3_E4QP0ZC01EQ2CA JAB5_E6138SN02HOAVK
C7orf24	NULL	7	30510709	30506823	30506676	30505080	JAB4_E6138SN01B1UYT JAB4_E6138SN01EPIDL JAB5_E6138SN02GFHGY JAB5_E6138SN02GPS97 JAB5_E6138SN02IC2KM JAB6_E56FR8H01A9ERT JAA2_ESJ6S1K01D7AID JAA4_E6X9J9101AQ37K JAA4_E6X9J9101BEC54 JAA4_E6X9J9101EJ0R4 JAA4_E6X9J9101EXUIP JAA5_E6X9J9102FOMC1 JAA5_E6X9J9102HK3VB JAA5_E6X9J9102HZGA6 JAA5_E6X9J9102IT0BZ JOA2_ERTYMEZ02IE7CY JOA3_E3VCB0K02JMRFL JOA4_E5W9ZWM01CSP5I JOA4_E5W9ZWM01CVK5Z JOA5_E5W9ZWM02FX5OT…
C7orf40	NULL	7	44992648	44992222	44990480	44990171	JAA4_E6X9J9101DDCJE JOA3_E3VCB0K02GDGO3 JOA3_E3VCB0K02JMBS6
C9orf19	NULL	9	36126789	36137782	36138648	36140868	JAB5_E6138SN02FTY7X
C9orf6	NULL	9	110736667	110737738	110738539	110741296	JAB4_E6138SN01B1BRU JAB4_E6138SN01EDKYC JAB5_E6138SN02G423V JAA2_ESJ6S1K01CK31T
C9orf78	NULL	9	131637238	131636867	131636806	131635810	JAB2_ESJ6S1K02IUXW3 JAB4_E6138SN01AXRDO JAB4_E6138SN01CBBPH JAB5_E6138SN02GMH8N JAB5_E6138SN02HTUMW JAB5_E6138SN02JQC76 JAB7_E56FR8H02HG6WU JAA1_ER85B5301A9L7W JAA1_ER85B5301AMVSL JAA1_ER85B5301CUZNG JAA2_ESJ6S1K01B68SP JAA2_ESJ6S1K01BDLFA JAA2_ESJ6S1K01BDTNU JAA4_E6X9J9101ARB28 JAA4_E6X9J9101DTRN5
C9orf89	NULL	9	94912825	94913981	94914042	94914320	JOB3_E3VCB0K01AI0SX
C9orf97	NULL	9	99435345	99429716	99412448	99408365	JAB4_E6138SN01DJGH3 JAB5_E6138SN02G50LT
CADM3	blood group--duffy system\; fy	1	157408268	157426184	157426287	157428349	JAB5_E6138SN02GT8CX
CAMLG	NULL	5	134102382	134104651	134105113	134107575	JAB4_E6138SN01EQOA0 JAB5_E6138SN02HYULN JAB7_E56FR8H02IG0A4 JAB7_E56FR8H02J2ECR JAA4_E6X9J9101BHKS8 JAA4_E6X9J9101DWO9K JOA3_E3VCB0K02FY0GB JOA4_E5W9ZWM01BN64Q
CAMLG	NULL	5	134102382	134104651	134107642	134114347	JAB4_E6138SN01EQOA0 JAB5_E6138SN02HYULN JAB7_E56FR8H02IG0A4 JAB7_E56FR8H02J2ECR JAA4_E6X9J9101BHKS8 JAA4_E6X9J9101DWO9K JOA3_E3VCB0K02FY0GB JOA4_E5W9ZWM01BN64Q
CAMTA1	NULL	1	6768223	6802827	6802898	6807738	JAB7_E56FR8H02GMAFS JOB4_E54PARH01DXG4R JOB5_E54PARH02IGOGQ JOB5_E54PARH02JCV7B JAA2_ESJ6S1K01CIUHJ JAA2_ESJ6S1K01EVLM1 JAA3_E4QP0ZC02F4GBH JAA3_E4QP0ZC02G7D9G JAA3_E4QP0ZC02JU4BK JAA5_E6X9J9102JQ3P5 JAA5_E6X9J9102JQ91N JOA3_E3VCB0K02HPXI3 JOA3_E3VCB0K02II0V8 JOA3_E3VCB0K02IK6NO JOA3_E3VCB0K02JS3FK JOA5_E5W9ZWM02IJJ3L
CAPN3	NULL	15	40484446	40485415	40485434	40487700	JAA4_E6X9J9101ERU72
CBY1	NULL	22	37382702	37391496	37394084	37396834	JAA4_E6X9J9101BRSFR
CBY1	NULL	22	37382702	37393967	37394084	37396834	JAA4_E6X9J9101ESOQZ JOA5_E5W9ZWM02GYJKA
CCDC111	NULL	4	185836543	185840395	185840485	185843556	JAB5_E6138SN02JWYLG JOB3_E3VCB0K01DUB8N JAA5_E6X9J9102FO666 JOA4_E5W9ZWM01C3HKW
CCDC113	NULL	16	56841521	56844131	56844259	56845402	JOB3_E3VCB0K01D4OGN
CCDC127	NULL	5	271207	269975	269843	259074	JAB3_E4QP0ZC01EVR7R JAB4_E6138SN01A0L0D JAB4_E6138SN01EL6X0 JAA4_E6X9J9101EEJU6 JAA5_E6X9J9102HZN5K
CCDC138	NULL	2	108769804	108770919	108770978	108771739	JAA3_E4QP0ZC02JN0H2 JAA3_E4QP0ZC02JQW85 JAA4_E6X9J9101AW410 JAA4_E6X9J9101B80SI JAA5_E6X9J9102HUYWL
CCDC144A	NULL	17	16564698	16571565	16571780	16575838	JAB2_ESJ6S1K02F47J8 JAB2_ESJ6S1K02HU2CA
CCDC55	NULL	17	25468008	25469223	25469318	25523685	JAB6_E56FR8H01AIDDS JOA3_E3VCB0K02F5Q0V JOA3_E3VCB0K02FS92P JOA3_E3VCB0K02G3WDN
CCDC82	NULL	11	95762655	95760426	95756080	95746280	JAB4_E6138SN01EDJZP JAA4_E6X9J9101CSGJ9 JOA4_E5W9ZWM01D375M JOA5_E5W9ZWM02GJB45 JOA5_E5W9ZWM02H4U4T
CCDC82	NULL	11	95762655	95760426	95759065	95757574	JAB4_E6138SN01EDJZP JAA4_E6X9J9101CSGJ9 JOA4_E5W9ZWM01D375M JOA5_E5W9ZWM02GJB45 JOA5_E5W9ZWM02H4U4T
CCDC98	NULL	4	84616819	84612466	84610379	84609329	JOA3_E3VCB0K02J20Y5
CCND1	leukemia, chronic lymphocytic\; cll	11	69165461	69166979	69167941	69171942	JOA2_ERTYMEZ02G0SYR JOA2_ERTYMEZ02IDO7W JOA4_E5W9ZWM01BJUZ4 JOA4_E5W9ZWM01DOXJE JOA5_E5W9ZWM02IMFL5
CCND1	myeloma, multiple	11	69165461	69166979	69167941	69171942	JOA2_ERTYMEZ02G0SYR JOA2_ERTYMEZ02IDO7W JOA4_E5W9ZWM01BJUZ4 JOA4_E5W9ZWM01DOXJE JOA5_E5W9ZWM02IMFL5
CCND1	von hippel-lindau syndrome\; vhl	11	69165461	69166979	69167941	69171942	JOA2_ERTYMEZ02G0SYR JOA2_ERTYMEZ02IDO7W JOA4_E5W9ZWM01BJUZ4 JOA4_E5W9ZWM01DOXJE JOA5_E5W9ZWM02IMFL5
CD320	NULL	19	8279032	8276041	8275914	8274973	JAA5_E6X9J9102F31NG JOA2_ERTYMEZ02HMPZS JOA3_E3VCB0K02FN953 JOA3_E3VCB0K02J4PLT JOA4_E5W9ZWM01CQH6U JOA4_E5W9ZWM01D9EKC JOA4_E5W9ZWM01D42GT
CDC16	NULL	13	114018710	114020221	114020277	114020375	JOB4_E54PARH01B678F JOB5_E54PARH02FSYT0 JAA2_ESJ6S1K01D8KND JAA3_E4QP0ZC02GNPQ2 JAA5_E6X9J9102HZDQP JAA5_E6X9J9102ILRGY JOA1_ERDI6OO02G125C JOA3_E3VCB0K02I5IZ0 JOA5_E5W9ZWM02F7ZIC JOA5_E5W9ZWM02HUCTY
CDK10	NULL	16	88280707	88283160	88283234	88284461	JAB5_E6138SN02JRER4
CDKN3	NULL	14	53933546	53936361	53936445	53937991	JAB3_E4QP0ZC01A8ZVS JAB3_E4QP0ZC01DN9IZ JAB6_E56FR8H01BSQSG JAA3_E4QP0ZC02G9XQF JAA3_E4QP0ZC02HTGRF JAA4_E6X9J9101BUZ0A
CDS2	NULL	20	5055796	5102168	5102306	5103828	JAB2_ESJ6S1K02IY83W
CEBPZ	NULL	2	37312058	37309684	37303026	37301121	JAB4_E6138SN01DG8RP JOB4_E54PARH01CIY69 JAA2_ESJ6S1K01CKM05 JAA4_E6X9J9101EOXW5 JOA3_E3VCB0K02FVQF1 JOA4_E5W9ZWM01DK57F JOA5_E5W9ZWM02FYKV3 JOA5_E5W9ZWM02GOVAZ
CEP290	NULL	12	87011677	87010741	87010588	87008748	JAB4_E6138SN01B76DC JAA4_E6X9J9101CKUR9 JAA4_E6X9J9101CWK4X JAA5_E6X9J9102IRMKJ
CHCHD2	NULL	7	56141550	56139663	56139412	56138199	JAB3_E4QP0ZC01BC23Z JAB4_E6138SN01AQMUT JAB4_E6138SN01CAY9P JAB4_E6138SN01CRMD0 JAB5_E6138SN02FIP9E JAB5_E6138SN02FYWSJ JAB5_E6138SN02GS18Y JAB5_E6138SN02HPXFX JAB5_E6138SN02HTMXC JAB5_E6138SN02IKO4P JOB3_E3VCB0K01A4WXT JOB3_E3VCB0K01APTXR JOB3_E3VCB0K01B0XEW JOB3_E3VCB0K01DQK16 JOB4_E54PARH01CDZGW JOB4_E54PARH01CS4X5 JOB5_E54PARH02GH43J JAA2_ESJ6S1K01A74AO JAA2_ESJ6S1K01BY8YB JAA4_E6X9J9101AYDJR…
CHCHD5	NULL	2	113058698	113060021	113060163	113060247	JOA3_E3VCB0K02HMBGI JOA4_E5W9ZWM01DPR4X JOA5_E5W9ZWM02GC547
CHD1L	NULL	1	145181105	145190901	145191015	145193148	JOA3_E3VCB0K02GISA6
CHI3L2	NULL	1	111574027	111574886	111575089	111575382	JAA4_E6X9J9101BIL1H JOA3_E3VCB0K02IHA6O
CHTF18	NULL	16	784203	785132	785358	785685	JAA2_ESJ6S1K01BDHBP JAA2_ESJ6S1K01C3ZA3 JOA5_E5W9ZWM02JV09U
CKMT1A	NULL	15	41773690	41774293	41774493	41774695	JAB2_ESJ6S1K02HE23S JAB2_ESJ6S1K02IMFJA JOB1_ERDI6OO01AU7QG JOB4_E54PARH01BA3TK JOB5_E54PARH02I2DXY JOA4_E5W9ZWM01DG0RX
CKMT1B	NULL	15	41673858	41674461	41674661	41674863	JAB2_ESJ6S1K02HE23S JAB2_ESJ6S1K02IMFJA JOB1_ERDI6OO01AU7QG JOB4_E54PARH01BA3TK JOB5_E54PARH02I2DXY JOA4_E5W9ZWM01DG0RX
CLTA	NULL	9	36181271	36187547	36189094	36194064	JAB3_E4QP0ZC01CK0YI JAB4_E6138SN01AQORE JAB4_E6138SN01ATMNK JAB4_E6138SN01B63MX JAB4_E6138SN01BE56X JAB5_E6138SN02I606N JAB5_E6138SN02JLINM JAB5_E6138SN02JXNS4 JAB6_E56FR8H01A4DUL JAB7_E56FR8H02IIGZ7 JAB7_E56FR8H02JXVEU JOB2_ERTYMEZ01A72QR JOB3_E3VCB0K01BUGBP JOB3_E3VCB0K01ELV0P JOB4_E54PARH01CAAA9 JOB5_E54PARH02FNK05 JOB5_E54PARH02JSXIH JAA1_ER85B5301CT1AS JAA1_ER85B5301DD88K JAA1_ER85B5301EFIRA…
CLUAP1	NULL	16	3491091	3494720	3494833	3496331	JOB3_E3VCB0K01CILD0 JAA5_E6X9J9102I87JM
CNOT6	NULL	5	179928947	179930835	179931039	179933593	JAB2_ESJ6S1K02HLENP JAB5_E6138SN02JAJWI JAA1_ER85B5301BEZID JAA4_E6X9J9101DR0N4 JAA5_E6X9J9102JT9A7
COX4NB	NULL	16	84372317	84371581	84371485	84370975	JAB4_E6138SN01EWILN JAA4_E6X9J9101CKETB JOA5_E5W9ZWM02FYL21
COX5A	NULL	15	73017308	73008627	73008509	73006282	JAB3_E4QP0ZC01BLHBI JAB4_E6138SN01DU2X2 JAB4_E6138SN01EOCUP JAB5_E6138SN02J45N2 JAB7_E56FR8H02H3BCU JOB2_ERTYMEZ01ECARP JOB3_E3VCB0K01AOEZ8 JOB3_E3VCB0K01CVFZY JOB4_E54PARH01APJJE JOB4_E54PARH01CN59Y JOB4_E54PARH01D63FV JOB5_E54PARH02F4Z5V JOB5_E54PARH02GADKK JOB5_E54PARH02HR1TP JOB5_E54PARH02HUJX6 JAA5_E6X9J9102FLGIZ JOA2_ERTYMEZ02IDJV2 JOA3_E3VCB0K02G7SXH JOA3_E3VCB0K02GO7KZ JOA3_E3VCB0K02HI3I9…
CP110	NULL	16	19442912	19444541	19444685	19446689	JOB5_E54PARH02FQE14
CPSF6	amyloidosis, familial visceral	12	67919754	67931175	68028592	68030154	JAB3_E4QP0ZC01CX7YB JAB4_E6138SN01C2832 JAB5_E6138SN02GY6SE JAB5_E6138SN02I2BVZ JAB6_E56FR8H01DQSHV JAB7_E56FR8H02IF1O6 JAB7_E56FR8H02JACHO JAA2_ESJ6S1K01BKEO7 JAA5_E6X9J9102I5THT
CRIM1	NULL	2	36477435	36521904	36522148	36523261	JAB5_E6138SN02FOKNG JOB1_ERDI6OO01C8J0B JOB2_ERTYMEZ01D48G7 JOA1_ERDI6OO02GY0L0 JOA4_E5W9ZWM01BZGE5
CRIP2	NULL	14	105012288	105015647	105015743	105015831	JOB3_E3VCB0K01A1W0N JOB3_E3VCB0K01B0VYC JOB3_E3VCB0K01B1CMG JOB3_E3VCB0K01BRUQK JOB3_E3VCB0K01CQBHN JOB4_E54PARH01AND8P JAA2_ESJ6S1K01BK23N JOA2_ERTYMEZ02F4SDC JOA4_E5W9ZWM01CF0A9 JOA4_E5W9ZWM01D2IFS JOA4_E5W9ZWM01DHE9W
CROP	NULL	17	46152192	46169319	46169387	46172665	JAB4_E6138SN01B19X4 JAB4_E6138SN01BYBAL JAB4_E6138SN01CERZX JAB4_E6138SN01CSPVA JAB4_E6138SN01EKCCI JOB3_E3VCB0K01CV6OI JOB4_E54PARH01CLHNJ JOB4_E54PARH01DVFOF JOB5_E54PARH02FOLKD JOB5_E54PARH02IFW1U JAA1_ER85B5301BCRFX JAA1_ER85B5301C3I4C JAA4_E6X9J9101A84SO JAA4_E6X9J9101CL75R JAA5_E6X9J9102H9DRT JAA5_E6X9J9102IZ7M4 JOA1_ERDI6OO02I7DAW JOA1_ERDI6OO02I9ES0 JOA2_ERTYMEZ02F22HF JOA2_ERTYMEZ02FSIYF…
CRYZ	NULL	1	74971227	74963107	74962982	74961543	JAB4_E6138SN01CPEKW JOB5_E54PARH02JNVOX JAA2_ESJ6S1K01EK3E4 JOA3_E3VCB0K02IDRHC
CSDE1	NULL	1	115102068	115094352	115093964	115084035	JAB5_E6138SN02HD28J JOB3_E3VCB0K01B4BAL JOB3_E3VCB0K01DPXO4 JOB3_E3VCB0K01DSZG7 JAA4_E6X9J9101CTTL1 JAA4_E6X9J9101EL1BS JAA5_E6X9J9102FU8RD JAA5_E6X9J9102GC3KZ JAA5_E6X9J9102H3UK5 JAA5_E6X9J9102HJCUM JAA5_E6X9J9102HYR2V JOA1_ERDI6OO02I6A74 JOA3_E3VCB0K02GIKKJ JOA3_E3VCB0K02HQPAZ JOA3_E3VCB0K02INOWR JOA4_E5W9ZWM01BUBQZ
CTBS	NULL	1	84812509	84808992	84808201	84804284	JAA5_E6X9J9102JYQDD JOA1_ERDI6OO02FY4FC
CYB5R1	NULL	1	201202941	201202650	201202499	201202352	JAB7_E56FR8H02HETEB JOB3_E3VCB0K01BS3TU JOB3_E3VCB0K01BW4ST JOB4_E54PARH01DCQ6E
DAB2IP	NULL	9	123575596	123576359	123576513	123578297	JOB1_ERDI6OO01CMD58 JOB3_E3VCB0K01CUZ2U JOB4_E54PARH01BKD6B JOB4_E54PARH01ENDR8 JOB4_E54PARH01ENJ3Q JOA5_E5W9ZWM02IFT2G
DAD1	NULL	14	22127692	22113974	22113798	22103878	JAB4_E6138SN01CGYA8 JAB4_E6138SN01DT1OH JAB5_E6138SN02IJ13X JAB6_E56FR8H01A8L6Y JAB6_E56FR8H01BHQ8D JAB6_E56FR8H01CAHTR JAB6_E56FR8H01EK236 JAB7_E56FR8H02GD7M9 JAB7_E56FR8H02GKJEX JAB7_E56FR8H02H07KI JAB7_E56FR8H02HRM74 JAB7_E56FR8H02JR096 JOB3_E3VCB0K01A9GQZ JOB3_E3VCB0K01BMTAO JOB3_E3VCB0K01CE3LI JOB3_E3VCB0K01CVGRC JOB3_E3VCB0K01D3QFH JOB3_E3VCB0K01EQWK9 JOB3_E3VCB0K01ES7XD JOB5_E54PARH02IDW56…
DDEF2	NULL	2	9446127	9448641	9448777	9451061	JAB2_ESJ6S1K02FSLXP JAB4_E6138SN01D70UC JAB7_E56FR8H02F5ZE8 JOB3_E3VCB0K01CPT8U
DDX19B	NULL	16	68890759	68904012	68904062	68906305	JAB7_E56FR8H02IHAMB JAA2_ESJ6S1K01A5ENF JAA2_ESJ6S1K01BD99O JAA4_E6X9J9101CQ1HB JOA3_E3VCB0K02HIGNJ JOA3_E3VCB0K02HJ4JO
DDX55	NULL	12	122652757	122656430	122656660	122657931	JOA1_ERDI6OO02G1Y3W
DEF8	NULL	16	88542724	88543325	88543423	88548151	JAB4_E6138SN01EWI9O
DHRS7	NULL	14	59701647	59692624	59689409	59686659	JAB4_E6138SN01B0KX3 JAB4_E6138SN01C79UB JAB4_E6138SN01CA3QS JAB5_E6138SN02GW358 JAB5_E6138SN02HWE83 JOB2_ERTYMEZ01DEML1 JOB2_ERTYMEZ01ENUM1 JOB2_ERTYMEZ01ETZSX JOB3_E3VCB0K01C6GHR JOB4_E54PARH01B6JMX JAA4_E6X9J9101ET2XO JAA5_E6X9J9102ID290 JOA2_ERTYMEZ02JBIDP JOA3_E3VCB0K02HN2P9 JOA3_E3VCB0K02HYMO6
DMRTC1	NULL	X	72011383	72010502	72010440	72010257	JOB3_E3VCB0K01AW91Q
DNAJC19	3-@methylglutaconic aciduria, type v	3	182190081	182188712	182188659	182188579	JAB4_E6138SN01AY0O9 JAB5_E6138SN02GUF16 JAB5_E6138SN02IQ5EY JOB2_ERTYMEZ01BCRJ7 JOB3_E3VCB0K01A8X0H JOB3_E3VCB0K01BZ2KI JOB3_E3VCB0K01DRURQ JOB4_E54PARH01EQ6JR JAA2_ESJ6S1K01AMFBP JAA4_E6X9J9101C3X6V JAA4_E6X9J9101EJMAZ JAA5_E6X9J9102GFZUT JOA2_ERTYMEZ02HSQNI JOA3_E3VCB0K02FU0TS JOA3_E3VCB0K02H40TY JOA4_E5W9ZWM01CPZVK JOA5_E5W9ZWM02HNAHE
DNAJC8	NULL	1	28432018	28428122	28428019	28414095	JAB2_ESJ6S1K02I6D5Q JAB2_ESJ6S1K02JRYRB JAB3_E4QP0ZC01A3T35 JAB3_E4QP0ZC01AMPBY JAB3_E4QP0ZC01B82EU JAB4_E6138SN01A97DA JAB4_E6138SN01AYNE2 JAB4_E6138SN01BOA6F JAB4_E6138SN01BTM4C JAB4_E6138SN01C5F7E JAB4_E6138SN01CUVLY JAB4_E6138SN01D18WP JAB4_E6138SN01DRDOA JAB4_E6138SN01DZIIY JAB5_E6138SN02FWBVC JAB5_E6138SN02G8ZA3 JAB5_E6138SN02GLYN2 JAB5_E6138SN02GQ8U7 JAB5_E6138SN02GZIUI JAB5_E6138SN02HBYWP…
DNMT3B	Immunodeficiency-centromeric instability-facial anomalies syndrome	20	30838919	30840320	30840480	30843067	JAA4_E6X9J9101C4CGJ JOA1_ERDI6OO02J3LL3
DSCR3	NULL	21	37561408	37534811	37527532	37526623	JAB6_E56FR8H01BK4W2 JAA4_E6X9J9101BZMB1 JAA5_E6X9J9102G0VV4
DTX3	NULL	12	56284909	56285620	56285782	56286239	JOB3_E3VCB0K01C3ZOJ JOB4_E54PARH01BYMVC
DYNC2LI1	NULL	2	43854790	43857424	43857543	43864162	JAB3_E4QP0ZC01EVLMJ JAB4_E6138SN01B8EDD JOB3_E3VCB0K01BMCMJ JAA5_E6X9J9102H8O1C JOA5_E5W9ZWM02G5MDG JOA5_E5W9ZWM02HVGXN
DYNLL2	NULL	17	53516044	53519441	53519583	53521501	JAB4_E6138SN01A5KU2 JAB4_E6138SN01BDEVD JAB4_E6138SN01C1C9H JAB4_E6138SN01DM1B6 JAB6_E56FR8H01B0MFR JAB6_E56FR8H01DNYZC JAB7_E56FR8H02IOA3S JOB2_ERTYMEZ01CNB9Y JAA4_E6X9J9101CLYV7
DYNLT1	NULL	6	158985701	158982381	158982338	158978915	JAB4_E6138SN01BOD6W JAB5_E6138SN02IR6E7 JAB6_E56FR8H01ALF0W JAB6_E56FR8H01BTCS4 JAB7_E56FR8H02FQFKE JAB7_E56FR8H02GBC8Z JAB7_E56FR8H02H9XTH JAA2_ESJ6S1K01BAQRF JAA2_ESJ6S1K01CAF40 JAA2_ESJ6S1K01CAJAV JAA2_ESJ6S1K01CKCPS JAA2_ESJ6S1K01COFHR JAA2_ESJ6S1K01DZ48G JAA4_E6X9J9101BRTG9 JAA4_E6X9J9101CES01 JAA5_E6X9J9102F6TZI JAA5_E6X9J9102HCQBH JAA5_E6X9J9102I7BDX JAA5_E6X9J9102IKBIZ JAA5_E6X9J9102IPQ4F…
DYRK4	NULL	12	4584514	4586753	4586815	4589581	JAB2_ESJ6S1K02F9KVT JOB5_E54PARH02GUXOJ JOA4_E5W9ZWM01EW97R
EBPL	NULL	13	49163390	49141984	49141913	49135333	JAA4_E6X9J9101A5HQ0 JAA4_E6X9J9101CY2MI JAA4_E6X9J9101EIULV JOA5_E5W9ZWM02GV8DH
EDIL3	NULL	5	83585657	83561459	83561428	83512096	JAB4_E6138SN01BNOBD JAB4_E6138SN01C6LHC JOB3_E3VCB0K01CEV3W JOB5_E54PARH02F3GP6
EFEMP1	doyne honeycomb retinal dystrophy\; dhrd	2	55962250	55958505	55957261	55955705	JOB3_E3VCB0K01CUTJM JOB3_E3VCB0K01EWT84
EIF1	NULL	17	37098848	37099555	37099720	37099865	JAB4_E6138SN01B6KRI JAB4_E6138SN01BL78D JAB4_E6138SN01BMJJ4 JAB4_E6138SN01C4V0L JAB4_E6138SN01CBGVT JAB4_E6138SN01DEJAN JAB4_E6138SN01DRLUZ JAB4_E6138SN01DSVRX JAB5_E6138SN02FJ0PX JAB5_E6138SN02FMJ7J JAB5_E6138SN02G68CD JAB5_E6138SN02GKB5M JAB5_E6138SN02GQIO9 JAB5_E6138SN02GXQCQ JAB5_E6138SN02H1A3X JAB5_E6138SN02HSFTJ JAB5_E6138SN02JMJ3Z JAB5_E6138SN02JNDXO JAB6_E56FR8H01B8L6F JAB6_E56FR8H01C8C7E…
EIF3K	NULL	19	43801808	43802816	43802916	43806556	JAB5_E6138SN02J4M8C JOB3_E3VCB0K01A6EZH JOB3_E3VCB0K01DGFY3 JOB3_E3VCB0K01EJ0IW JOB5_E54PARH02INJOV JAA2_ESJ6S1K01ED8V6 JOA2_ERTYMEZ02GYI6O JOA2_ERTYMEZ02HTIO6 JOA2_ERTYMEZ02JG630 JOA3_E3VCB0K02FPZ59 JOA3_E3VCB0K02G8264 JOA3_E3VCB0K02I4VDJ JOA3_E3VCB0K02J3ZMY JOA3_E3VCB0K02JC3LA JOA4_E5W9ZWM01ED7AA JOA5_E5W9ZWM02GMOD5 JOA5_E5W9ZWM02IL4UD
EIF3M	NULL	11	32562052	32565133	32567258	32567668	JAB1_ER85B5302GCTMJ JAB4_E6138SN01BW6G5 JAB4_E6138SN01C6NLG JAB6_E56FR8H01AFNRJ JAB7_E56FR8H02HT5FF JOB3_E3VCB0K01AVEMS JOB4_E54PARH01BN0X8 JAA2_ESJ6S1K01BHT0M JAA2_ESJ6S1K01C2AWM JAA2_ESJ6S1K01C2G78 JAA2_ESJ6S1K01CNREY JAA2_ESJ6S1K01E26WS JAA4_E6X9J9101A4MAS JAA4_E6X9J9101AEC6B JAA4_E6X9J9101D5PQX JAA4_E6X9J9101D6OP6 JAA5_E6X9J9102F6FH1 JAA5_E6X9J9102H9EHH JOA1_ERDI6OO02FQK8M JOA2_ERTYMEZ02IU6EL…
EIF4G1	NULL	3	185515157	185515970	185516339	185516613	JAB5_E6138SN02HWDUB JAB5_E6138SN02JFUFF JOB2_ERTYMEZ01EO6Y7
EIF5	NULL	14	102870351	102870478	102870688	102871742	JAB3_E4QP0ZC01C0KYY JAB6_E56FR8H01AQ05I JOB2_ERTYMEZ01A6SAP JOB3_E3VCB0K01BBYE2 JAA2_ESJ6S1K01AOFPY JAA2_ESJ6S1K01EKUOW JOA1_ERDI6OO02F6WTT JOA1_ERDI6OO02HNGPB JOA1_ERDI6OO02IDRUH JOA1_ERDI6OO02IKEUL JOA1_ERDI6OO02IXI6W JOA1_ERDI6OO02JJNMO JOA3_E3VCB0K02FZ0K1 JOA3_E3VCB0K02IQBRF JOA4_E5W9ZWM01ASSEJ JOA4_E5W9ZWM01CQ86D JOA5_E5W9ZWM02GN5JA JOA5_E5W9ZWM02GXK42
ELP3	NULL	8	28006670	28010654	28010755	28013263	JAB4_E6138SN01BAECX JAB5_E6138SN02GX4TA JAB5_E6138SN02JIKUW JOB2_ERTYMEZ01A97SS JOA5_E5W9ZWM02HAWLT JOA5_E5W9ZWM02HDVEH
EMP3	NULL	19	53520680	53521898	53521992	53522589	JAA4_E6X9J9101AEKVL JAA4_E6X9J9101AXJ40 JAA4_E6X9J9101B6FX2 JAA4_E6X9J9101BYODG JAA4_E6X9J9101CRC0R JAA4_E6X9J9101CY1FL JAA4_E6X9J9101CZDYH JAA5_E6X9J9102F56US JAA5_E6X9J9102G0RM9 JAA5_E6X9J9102HJV6O JAA5_E6X9J9102IKE8E JOA2_ERTYMEZ02H15ZH JOA2_ERTYMEZ02HO6AK JOA2_ERTYMEZ02IH4A1 JOA3_E3VCB0K02GIFPF JOA3_E3VCB0K02J1NP5 JOA3_E3VCB0K02JDY4R JOA4_E5W9ZWM01A9VWB JOA4_E5W9ZWM01B70J3 JOA4_E5W9ZWM01BWC3C…
EMP3	NULL	19	53520680	53521898	53522693	53524420	JAA4_E6X9J9101AEKVL JAA4_E6X9J9101AXJ40 JAA4_E6X9J9101B6FX2 JAA4_E6X9J9101BYODG JAA4_E6X9J9101CRC0R JAA4_E6X9J9101CY1FL JAA4_E6X9J9101CZDYH JAA5_E6X9J9102F56US JAA5_E6X9J9102G0RM9 JAA5_E6X9J9102HJV6O JAA5_E6X9J9102IKE8E JOA2_ERTYMEZ02H15ZH JOA2_ERTYMEZ02HO6AK JOA2_ERTYMEZ02IH4A1 JOA3_E3VCB0K02GIFPF JOA3_E3VCB0K02J1NP5 JOA3_E3VCB0K02JDY4R JOA4_E5W9ZWM01A9VWB JOA4_E5W9ZWM01B70J3 JOA4_E5W9ZWM01BWC3C…
ENTPD4	NULL	8	23371014	23363456	23361137	23358065	JAA4_E6X9J9101BHZG0 JOA1_ERDI6OO02FLJVC
ENTPD6	NULL	20	25124504	25135157	25136034	25138484	JAB4_E6138SN01BY9T0 JAB4_E6138SN01DJ29K JAB5_E6138SN02HQBBL JOA3_E3VCB0K02I1P82
EPDR1	NULL	7	37927336	37954966	37955176	37956326	JAB4_E6138SN01AGDD7 JAB5_E6138SN02JYSV5 JAB7_E56FR8H02H60EH JOB2_ERTYMEZ01DC0PF JOB2_ERTYMEZ01DQKK3 JOB3_E3VCB0K01A93PY JOB5_E54PARH02J4KEC JOA4_E5W9ZWM01BV6A6
ETFA	multiple acyl-coa dehydrogenase deficiency\; madd	15	74390745	74375134	74374986	74372097	JAB4_E6138SN01C6M6C JAB4_E6138SN01DW49G JOB4_E54PARH01C2CEO JAA4_E6X9J9101ALD1R JAA4_E6X9J9101EEOFW JOA3_E3VCB0K02IKGKY
EXOSC7	NULL	3	44992831	45005635	45006141	45013582	JAB4_E6138SN01DCUJF JAB5_E6138SN02IM94O JAB5_E6138SN02JU6UI JAA4_E6X9J9101BTERU JAA5_E6X9J9102GA48T JAA5_E6X9J9102H4CZP JAA5_E6X9J9102H9801 JOA4_E5W9ZWM01DBAV2
EZH1	NULL	17	38150554	38136463	38136371	38134497	JAA4_E6X9J9101A43OD
FAM152B	NULL	22	40346701	40333812	40333211	40330104	JOB5_E54PARH02JOA6D JOA4_E5W9ZWM01B2LAR
FAM33A	NULL	17	54587273	54563511	54563423	54551639	JAB2_ESJ6S1K02IAZBM JAB4_E6138SN01AJ3ZV JAB4_E6138SN01EACEX JAB5_E6138SN02JNE01 JAB6_E56FR8H01A5AJB JOB4_E54PARH01BX9JO JOB5_E54PARH02H9K78 JOB5_E54PARH02ID1SF JAA2_ESJ6S1K01DXSYR JAA3_E4QP0ZC02I7TO0 JAA4_E6X9J9101A4E13 JAA4_E6X9J9101D1U9F JAA4_E6X9J9101DL627 JAA4_E6X9J9101DPT2Z JAA5_E6X9J9102HYN8D JOA3_E3VCB0K02J5E00 JOA4_E5W9ZWM01BKECA JOA4_E5W9ZWM01DL3Z0 JOA5_E5W9ZWM02IRHXX
FAM36A	NULL	1	243065682	243071868	243071984	243072119	JAB3_E4QP0ZC01DATJQ JAB4_E6138SN01DBU0P JAB5_E6138SN02JTE6E JAA3_E4QP0ZC02GLDK4 JAA5_E6X9J9102H4K6T JAA5_E6X9J9102HWTUB JOA1_ERDI6OO02JT6RG JOA3_E3VCB0K02IMP2I JOA4_E5W9ZWM01EGIQH JOA5_E5W9ZWM02I05YX
FAM3A	NULL	X	153397277	153394455	153394340	153393399	JAB5_E6138SN02GX5CU JOA5_E5W9ZWM02IHH7Y
FAM44B	NULL	5	172975808	172972865	172968846	172967902	JAB5_E6138SN02G7EIJ JAB5_E6138SN02JN0BS JAB6_E56FR8H01DPTYV JAA5_E6X9J9102IBC3J
FAM55C	NULL	3	103003524	103008586	103008661	103018328	JAA1_ER85B5301DXD34
FAM79A	NULL	1	3531698	3531847	3531940	3532136	JAB5_E6138SN02FTW5O JAB5_E6138SN02I64XN JOB3_E3VCB0K01CAUBQ JOB3_E3VCB0K01DY5Z9 JOB3_E3VCB0K01EU34W JOB4_E54PARH01D1E4C JOA5_E5W9ZWM02GQOKJ
FAM98B	NULL	15	36533726	36543524	36543671	36544761	JAB3_E4QP0ZC01ENEJM JAB4_E6138SN01B59BC JAB4_E6138SN01DAA6K JAB5_E6138SN02HKLV6 JAB5_E6138SN02ICSPT JAA3_E4QP0ZC02H9QT6 JAA5_E6X9J9102I1DOX JOA3_E3VCB0K02IA8N5
FANCA	NULL	16	88346046	88343812	88343638	88342677	JAA2_ESJ6S1K01EZIMP JAA5_E6X9J9102FUAAS
FANCL	phd finger protein 9\; phf9	2	58321856	58312752	58302580	58284866	JAB7_E56FR8H02J21F3 JOA1_ERDI6OO02HYY6E
FBXL3	NULL	13	76498962	76493998	76493648	76490859	JAB2_ESJ6S1K02IARPD JAB4_E6138SN01AZXKL JAB5_E6138SN02F39J6 JAB5_E6138SN02H01S5 JAB5_E6138SN02IL33I JAB5_E6138SN02JT4EF JAA2_ESJ6S1K01AU5A7
FCER1G	NULL	1	159451785	159454399	159454492	159454654	JOB5_E54PARH02IIEXE
FDPS	NULL	1	153545381	153546203	153546381	153546457	JOB4_E54PARH01E18OC JOB5_E54PARH02H0I91 JOB5_E54PARH02IX2T1
FIP1L1	NULL	4	53938848	53939996	53940042	53940148	JAB3_E4QP0ZC01B5IAB JAB3_E4QP0ZC01B8IPS JAB3_E4QP0ZC01C5ZAB JAB3_E4QP0ZC01DBMBQ JAB3_E4QP0ZC01DRRUZ JAB4_E6138SN01A9LGY JAB5_E6138SN02JOGQD JAA4_E6X9J9101BVY63 JAA4_E6X9J9101DJGN1 JAA5_E6X9J9102FLYOE JAA5_E6X9J9102IDZO3 JOA3_E3VCB0K02II70U
FKBP3	NULL	14	44673301	44669754	44669651	44668855	JAB3_E4QP0ZC01AM5RG JAB3_E4QP0ZC01DTVLF JAB4_E6138SN01A3VIC JAB4_E6138SN01A4772 JAB4_E6138SN01B5671 JAB4_E6138SN01C73CY JAB4_E6138SN01DRWM9 JAB4_E6138SN01DXJQK JAB4_E6138SN01EEVHO JAB4_E6138SN01EI8T7 JAB5_E6138SN02F0D4W JAB5_E6138SN02F2Z48 JAB5_E6138SN02F8Z3Z JAB5_E6138SN02FFK5Z JAB5_E6138SN02GCXA3 JAB5_E6138SN02GPZBT JAB5_E6138SN02HBKRS JAB5_E6138SN02HBXV6 JAB5_E6138SN02IBO77 JAB5_E6138SN02IJK8B…
FKBP4	NULL	12	2774672	2776564	2776710	2777155	JAB4_E6138SN01DE6V7 JAB5_E6138SN02GAVKF JAB5_E6138SN02ILOCH JAB6_E56FR8H01D4C0J JAB7_E56FR8H02J5LC0 JAA4_E6X9J9101AJHIN JAA4_E6X9J9101EKXU5 JOA1_ERDI6OO02JMHMP JOA2_ERTYMEZ02HDJB7 JOA3_E3VCB0K02G0317 JOA3_E3VCB0K02H0F6P JOA3_E3VCB0K02HF86J
FLJ14154	NULL	16	3448183	3466222	3466339	3469471	JAB4_E6138SN01C5H3E JAA4_E6X9J9101D4879
FLJ20628	NULL	2	28945948	28941490	28937487	28928870	JAB5_E6138SN02IN1S6 JAB5_E6138SN02ISXB8 JAA4_E6X9J9101ELDWO JAA5_E6X9J9102G1UVF JAA5_E6X9J9102GND5B JAA5_E6X9J9102IVSNV JAA5_E6X9J9102IVYZH
FLYWCH2	NULL	16	2873369	2885221	2885323	2886353	JAB5_E6138SN02ITXWL JAA4_E6X9J9101DATTS JOA2_ERTYMEZ02HBIU8 JOA2_ERTYMEZ02IH9F0 JOA4_E5W9ZWM01A5GK5 JOA4_E5W9ZWM01B865C JOA4_E5W9ZWM01C337J JOA4_E5W9ZWM01EO097 JOA5_E5W9ZWM02II7MZ JOA5_E5W9ZWM02JCN0L
FXR1	NULL	3	182113219	182115133	182135714	182148346	JOB3_E3VCB0K01DBYYL
FXR1	NULL	3	182113219	182133815	182135714	182148346	JAB2_ESJ6S1K02I2PL8 JAB3_E4QP0ZC01COPE2 JAB4_E6138SN01AZZ2T JAB4_E6138SN01BQKMI JAB5_E6138SN02HBVK5 JAB5_E6138SN02JBDRJ JAB7_E56FR8H02H11J1 JOB2_ERTYMEZ01C6P9L JOB4_E54PARH01ECBXS JOB4_E54PARH01EMH9Z JOB4_E54PARH01EOSOZ JAA2_ESJ6S1K01CVFML JAA3_E4QP0ZC02F53N0 JAA3_E4QP0ZC02G7E0A JAA3_E4QP0ZC02GFQLQ JAA4_E6X9J9101AEEZ8 JAA4_E6X9J9101AK0LF JAA4_E6X9J9101AXE5W JAA4_E6X9J9101C0XAK JAA4_E6X9J9101C1TQR…
FYN	NULL	6	112300863	112274526	112274484	112208532	JOB3_E3VCB0K01C7B7Y JOB3_E3VCB0K01CB91A
GALNT5	NULL	2	157849207	157850772	157850893	157860420	JOA4_E5W9ZWM01AYWX2
GAPVD1	NULL	9	127104927	127107162	127107250	127109512	JAB4_E6138SN01DYULI JOA2_ERTYMEZ02I07VO
GATAD2A	NULL	19	19437424	19464114	19468029	19470251	JOA3_E3VCB0K02FWRRJ JOA3_E3VCB0K02I94CQ
GCS1	Glucosidase I deficiency	2	74545530	74545358	74545130	74544022	JOB3_E3VCB0K01A3RM8 JOA1_ERDI6OO02H34OG JOA1_ERDI6OO02HEFD7 JOA1_ERDI6OO02HS1RY JOA1_ERDI6OO02IOAXL
GCSH	glycine encephalopathy\; gce	16	79687236	79681787	79681706	79678771	JAB4_E6138SN01C7UP4 JAB4_E6138SN01CHFP2 JAB5_E6138SN02GMRLG JOB4_E54PARH01ELB1N JOB4_E54PARH01ELE7I JOB5_E54PARH02FXKZR JOB5_E54PARH02HM1P8 JAA4_E6X9J9101B1V9S JAA4_E6X9J9101CCTGV JAA4_E6X9J9101CF9MU JAA4_E6X9J9101CYMJV JAA4_E6X9J9101DLPBB JAA5_E6X9J9102JTTS1 JOA2_ERTYMEZ02G90NE JOA3_E3VCB0K02G23MM JOA3_E3VCB0K02GPXYF JOA3_E3VCB0K02HD3WQ JOA3_E3VCB0K02JEGQ9 JOA4_E5W9ZWM01EFKW2 JOA5_E5W9ZWM02GC31S
GLO1	NULL	6	38778724	38762729	38762645	38760269	JAB2_ESJ6S1K02F4Z8P JAB2_ESJ6S1K02F7WF1 JAB4_E6138SN01A8F74 JAB4_E6138SN01AHS5V JAB4_E6138SN01BMQPD JAB5_E6138SN02G7NPL JAB6_E56FR8H01ARDRV JOB4_E54PARH01DZ752 JOB4_E54PARH01EUETN JOB5_E54PARH02JAM0Y JOB5_E54PARH02JDOKF JAA1_ER85B5301AZVRI JAA1_ER85B5301BC6ZW JAA1_ER85B5301CWKCX JAA2_ESJ6S1K01ARFPP JAA2_ESJ6S1K01E0Y3G JAA2_ESJ6S1K01EGQVC JAA2_ESJ6S1K01EJ8UK JAA3_E4QP0ZC02J045S JAA3_E4QP0ZC02JR89D…
GNE	NULL	9	36236027	36226982	36226828	36224130	JAB3_E4QP0ZC01CRBU4
GNG2	NULL	14	51397259	51414084	51414126	51487117	JAB5_E6138SN02ISAIX JOA4_E5W9ZWM01BAS84
GNPDA2	NULL	4	44423247	44419017	44418857	44415185	JAB4_E6138SN01BL2FV JAB4_E6138SN01DZRB6 JAB5_E6138SN02F4QRB JAB5_E6138SN02GWQS3 JAB5_E6138SN02HNZZW JAA4_E6X9J9101DASR4 JAA5_E6X9J9102G71O8
GOLGA4	NULL	3	37298768	37302508	37302557	37305729	JAB4_E6138SN01BHGAS JAB4_E6138SN01DW5T8 JOB2_ERTYMEZ01BCE48 JOA3_E3VCB0K02F5KU1
GRB10	NULL	7	50709626	50705055	50704912	50662170	JOB1_ERDI6OO01BN2ON JOB3_E3VCB0K01DB3Q6 JAA2_ESJ6S1K01CT1SF JAA4_E6X9J9101ESA55 JOA3_E3VCB0K02GXMRN
GRM3	NULL	7	86254369	86306090	86307158	86317621	JAB1_ER85B5302HGV6Z JAB2_ESJ6S1K02F0P3C JAB5_E6138SN02IPARC JAB5_E6138SN02JBTSW JOB3_E3VCB0K01E0I2J JOB4_E54PARH01DQ3GT
GTPBP10	NULL	7	89814025	89820065	89822481	89839404	JAA5_E6X9J9102IHIRK
GTPBP8	NULL	3	114192873	114194562	114196803	114198428	JAA4_E6X9J9101CJZ11
GTPBP8	NULL	3	114192873	114196671	114196803	114198428	JAB4_E6138SN01EI1F3 JOB3_E3VCB0K01C8MYO
HAX1	neutropenia, severe congenital, autosomal recessive, 3\; scn3	1	152511877	152512435	152512699	152512873	JAB1_ER85B5302JK7CI JOB4_E54PARH01ARFQF JOB4_E54PARH01B2N0L JOB4_E54PARH01ECDL6 JOB4_E54PARH01ECX1B JOB4_E54PARH01EX1I2 JAA2_ESJ6S1K01BRDO8 JAA3_E4QP0ZC02HE7Q7 JAA4_E6X9J9101B7UXZ JAA4_E6X9J9101COYDI JOA1_ERDI6OO02HVETQ JOA3_E3VCB0K02JRFDV JOA5_E5W9ZWM02FRS4A JOA5_E5W9ZWM02GQ1NO JOA5_E5W9ZWM02GZSFQ
HDAC10	NULL	22	49031326	49031080	49030982	49030717	JAA1_ER85B5301EHFBV JOA2_ERTYMEZ02J0TKE
HECW1	NULL	7	43451695	43456951	43457054	43462420	JAB4_E6138SN01DQYXP JOB2_ERTYMEZ01DWSBB
HIGD1A	NULL	3	42820931	42810772	42810652	42802659	JAB2_ESJ6S1K02GCV7V JAB2_ESJ6S1K02HE7S1 JAB2_ESJ6S1K02HEEZV JAB2_ESJ6S1K02J5XN2 JAB3_E4QP0ZC01AZSRG JAB3_E4QP0ZC01BS83B JAB4_E6138SN01AJE2X JAB4_E6138SN01BL3VC JAB4_E6138SN01BS6QV JAB4_E6138SN01BSTHO JAB4_E6138SN01BUI5Q JAB4_E6138SN01C3UBM JAB4_E6138SN01D5XXH JAB4_E6138SN01DPIAP JAB4_E6138SN01DRFY5 JAB4_E6138SN01DVBFT JAB4_E6138SN01DZUV1 JAB4_E6138SN01E071Q JAB4_E6138SN01EG3A0 JAB5_E6138SN02FIJ60…
HOOK3	NULL	8	42871489	42880472	42880559	42899856	JAB1_ER85B5302GUC3K JAB2_ESJ6S1K02GM7U7 JOB2_ERTYMEZ01ATXDV
HOPX	NULL	4	57242177	57216936	57216779	57209721	JOB3_E3VCB0K01CUPS1
HOPX	NULL	4	57242177	57218823	57216779	57209721	JOB3_E3VCB0K01CMNLS
HPS4	hermansky-pudlak syndrome\; hps	22	25189882	25184544	25183824	25179371	JOB3_E3VCB0K01CTKJ0 JOA1_ERDI6OO02HA5HE JOA3_E3VCB0K02HAVOL
HSCB	NULL	22	27468320	27469869	27471997	27477228	JOA3_E3VCB0K02F35MU
HYPK	NULL	15	41880275	41880621	41880678	41881007	JAB1_ER85B5302I0KPQ JAB1_ER85B5302JSJ58 JAB4_E6138SN01BHZVG JAB4_E6138SN01BNODL JAB4_E6138SN01DFBXD JAB5_E6138SN02F4T2F JAB5_E6138SN02IGLZO JAB5_E6138SN02IIY1V JAB5_E6138SN02JOFEE JAB6_E56FR8H01ETK6M JOB3_E3VCB0K01BHTQL JOB3_E3VCB0K01C4A83 JOB3_E3VCB0K01COXQ1 JOB5_E54PARH02GBO9P JAA3_E4QP0ZC02FLT31 JAA4_E6X9J9101AW6GZ JAA4_E6X9J9101C2Y16 JAA4_E6X9J9101CX3G8 JAA4_E6X9J9101DQS5G JAA4_E6X9J9101EWVEJ…
IDI1	NULL	10	1084803	1080112	1079938	1079334	JAB3_E4QP0ZC01CXSG2 JAB4_E6138SN01CK9DN JAB5_E6138SN02F2JIJ JAB5_E6138SN02GCN0L JAB5_E6138SN02HBSB7 JAB5_E6138SN02HE0D6 JAB6_E56FR8H01B2NFB JOB3_E3VCB0K01CPYSI JOB3_E3VCB0K01D5O3C JAA2_ESJ6S1K01A5Q4O JAA2_ESJ6S1K01EB2J4 JAA3_E4QP0ZC02F52XS JAA4_E6X9J9101AOLXS JAA4_E6X9J9101C6TOG JAA5_E6X9J9102HSTU9 JOA3_E3VCB0K02HWY4P JOA5_E5W9ZWM02H3VEY JOA5_E5W9ZWM02IRP8P
IFT80	NULL	3	161599627	161585129	161581984	161578023	JAA4_E6X9J9101AOAKY JAA5_E6X9J9102GQY1F
IMMP1L	NULL	11	31487641	31451910	31434382	31411694	JAA2_ESJ6S1K01BTIRR
IQCE	NULL	7	2607625	2611040	2611152	2612035	JOA2_ERTYMEZ02IMLSS
ITGB1BP1	NULL	2	9480952	9476313	9476205	9471837	JAB4_E6138SN01EN51B JAA4_E6X9J9101CQ5S8 JOA2_ERTYMEZ02JUI48
ITM2A	NULL	X	78509257	78505708	78505575	78505293	JAB2_ESJ6S1K02GR4VP JAB2_ESJ6S1K02IF77F JAB2_ESJ6S1K02JPL4E JAB2_ESJ6S1K02JRF3M JAB2_ESJ6S1K02JYFOO JAB5_E6138SN02JW8M8 JAB6_E56FR8H01DUOQZ JOB3_E3VCB0K01BL2OT JOB3_E3VCB0K01CW6DI JOB3_E3VCB0K01EIJC3 JOB3_E3VCB0K01EW3O8 JOB4_E54PARH01A2RT8 JOB4_E54PARH01BQU5U JAA4_E6X9J9101AGF9W JAA4_E6X9J9101AM5CQ JAA4_E6X9J9101CHKPY JAA5_E6X9J9102H51AG JAA5_E6X9J9102HJ7MT JAA5_E6X9J9102HYKXI JAA5_E6X9J9102I7634…
ITSN2	NULL	2	24337478	24334467	24334260	24330805	JAB5_E6138SN02F0JL7 JAB5_E6138SN02G2ATT
JTV1	NULL	7	6015656	6021302	6021510	6023970	JAB1_ER85B5302GGRIJ JOB3_E3VCB0K01A1GWV JOB3_E3VCB0K01CDJEC JAA1_ER85B5301BT7XT JAA2_ESJ6S1K01BCB9O JAA5_E6X9J9102JD0YK JOA2_ERTYMEZ02HW2OB JOA3_E3VCB0K02H3MBX JOA3_E3VCB0K02JL1YZ JOA4_E5W9ZWM01B9E5R JOA4_E5W9ZWM01DC0JT JOA4_E5W9ZWM01DH7WR
KIAA0746	NULL	4	25458013	25446044	25445916	25444290	JAB5_E6138SN02F1V2F JAB5_E6138SN02FRVWC JAB5_E6138SN02G5YBH JAB5_E6138SN02GV2PT JOA4_E5W9ZWM01DZ7XA
KIAA0753	NULL	17	6472160	6468906	6468798	6467616	JAA2_ESJ6S1K01CONXX
KIAA0922	NULL	4	154731797	154733076	154733187	154734400	JOB3_E3VCB0K01C6KEC JOA5_E5W9ZWM02HPWO5
KIAA1191	NULL	5	175721210	175719528	175719089	175715359	JAB4_E6138SN01B8CQP JAA4_E6X9J9101BKRHY JAA4_E6X9J9101D5KIF JAA4_E6X9J9101DAIEH JOA4_E5W9ZWM01BZLXG
KIAA1310	NULL	2	96660775	96649227	96649135	96649009	JAA4_E6X9J9101C774S
KIAA1641	NULL	2	97515205	97506363	97506220	97498841	JAB6_E56FR8H01CZTRV JAB7_E56FR8H02F7H79 JAA5_E6X9J9102ID0PA JAA5_E6X9J9102JPV2E
KIAA1833	NULL	8	145387724	145387797	145387933	145388004	JOB3_E3VCB0K01CS2UM JOA4_E5W9ZWM01EHSWU
LARGE	NULL	22	32376352	32352311	32352227	32330545	JOB4_E54PARH01CSZSU
LARS2	NULL	3	45540605	45558324	45558453	45563846	JOB4_E54PARH01BBZD8
LETMD1	NULL	12	49728529	49729083	49736296	49736399	JAB4_E6138SN01AX8IL JAB4_E6138SN01BGNO1 JAB4_E6138SN01C6VWL JAA5_E6X9J9102I3WW1
LOC144983	NULL	13	52099715	52101354	52104631	52109440	JAB4_E6138SN01EVO4R JAA5_E6X9J9102F28IX JOA3_E3VCB0K02GKRKJ
LOC377711	NULL	8	145455597	145455670	145455806	145455877	JOB3_E3VCB0K01CS2UM JOA4_E5W9ZWM01EHSWU
LOC441054	NULL	4	186598868	186603111	186603279	186607743	JOB4_E54PARH01CU05A JAA4_E6X9J9101BRUSO
LOC441212	NULL	7	32949006	32940034	32939950	32936246	JOA1_ERDI6OO02IVOER
LOC494024	NULL	19	63789536	63794676	63794804	63802145	JAA4_E6X9J9101ETIT5
LOC554235	NULL	19	55709546	55708081	55707995	55707650	JOB3_E3VCB0K01BBT39
LOC643373	NULL	5	34211683	34211400	34211306	34205016	JOB2_ERTYMEZ01BCVPX
LOC643723	NULL	1	217413434	217412424	217412404	217396165	JAB4_E6138SN01DW83E
LOC653390	NULL	16	28996780	29003264	29003355	29003460	JOB1_ERDI6OO01C6915 JAA4_E6X9J9101CX5RP
LOC728656	NULL	X	71982565	71983443	71983505	71983688	JOB3_E3VCB0K01AW91Q
LOC92482	NULL	10	112668868	112667962	112667868	112651361	JAB4_E6138SN01DBYX5 JAB6_E56FR8H01CFOJU JAB7_E56FR8H02JGQ2P JOB3_E3VCB0K01COVPO JOB3_E3VCB0K01DOCZG JOA3_E3VCB0K02GFZWU
LRRC40	NULL	1	70443660	70427545	70425535	70423186	JAB5_E6138SN02JY8UI JAB7_E56FR8H02HOKBG JAA4_E6X9J9101ATWIY JOA4_E5W9ZWM01BL06N
LSM2	NULL	6	31882510	31881899	31881830	31874264	JAB2_ESJ6S1K02GEEY7 JOB5_E54PARH02GXUBE JAA4_E6X9J9101D2407 JAA4_E6X9J9101DBLKA JAA4_E6X9J9101DYSVQ JOA1_ERDI6OO02HGSH6 JOA3_E3VCB0K02GFXUA JOA4_E5W9ZWM01BJWXH
LY96	NULL	8	75066344	75079584	75079675	75084789	JAB2_ESJ6S1K02FPG7D JAA4_E6X9J9101BCLXM JAA5_E6X9J9102FUOMQ JOA3_E3VCB0K02HFFQ1 JOA3_E3VCB0K02IHO56
MAD1L1	NULL	7	2236144	2231712	2231570	2228916	JAB5_E6138SN02G132Z
MAGI2	NULL	7	77627277	77602460	77602273	77600314	JOB2_ERTYMEZ01EOP2G JOB5_E54PARH02H8GQV
MAP1LC3B	NULL	16	85983575	85989921	85989978	85993281	JAB2_ESJ6S1K02JQ1VF JAB4_E6138SN01DPXLI JAB5_E6138SN02FH5XK JAB5_E6138SN02IHFEB JAB6_E56FR8H01CR3RL JAB7_E56FR8H02GY4LZ JOB3_E3VCB0K01CEY6F JOB4_E54PARH01EEJ8A JAA4_E6X9J9101DLW65 JAA4_E6X9J9101ERXEF JAA5_E6X9J9102GW971 JOA1_ERDI6OO02FYHMZ JOA3_E3VCB0K02JC4JZ JOA4_E5W9ZWM01B0TTB JOA4_E5W9ZWM01EKJTC
MAP2K1IP1	NULL	4	101034514	101034181	101034134	101032215	JAB4_E6138SN01A5T28 JAB5_E6138SN02JT0OL JAB6_E56FR8H01AT754 JAB6_E56FR8H01CL78U JAB6_E56FR8H01ESJCJ JAA2_ESJ6S1K01A2F0U JAA2_ESJ6S1K01ASORE JAA2_ESJ6S1K01AYG4C JAA2_ESJ6S1K01BBJX7 JAA2_ESJ6S1K01BJ2NP JAA2_ESJ6S1K01BQ1LT JAA2_ESJ6S1K01BU1RG JAA2_ESJ6S1K01CDHMK JAA2_ESJ6S1K01CDVNZ JAA2_ESJ6S1K01CF5X1 JAA2_ESJ6S1K01COI0U JAA2_ESJ6S1K01CZZ5Q JAA2_ESJ6S1K01DB6HK JAA2_ESJ6S1K01DDJH0 JAA2_ESJ6S1K01DGBBA…
MAP3K6	NULL	1	27557496	27557398	27557258	27556955	JOB5_E54PARH02GNPWN
MAP3K6	NULL	1	27563850	27563763	27563738	27563473	JAA2_ESJ6S1K01CAF3Q
MAP3K7IP2	NULL	6	149680845	149732737	149732929	149740846	JAB4_E6138SN01BGCGJ JAB4_E6138SN01BWU6O JAB5_E6138SN02FP0PM JOB4_E54PARH01A6U50
MARK3	NULL	14	102922171	102941165	102941358	102964476	JAB5_E6138SN02HJW7L JAB6_E56FR8H01CKSOW
MDH2	NULL	7	75515481	75522083	75522253	75524663	JAB4_E6138SN01COJGE JAB4_E6138SN01EF8ZW JAB5_E6138SN02INXE4 JAB6_E56FR8H01A5TUJ JOB1_ERDI6OO01BA2KK JOB3_E3VCB0K01CDM9I JOB3_E3VCB0K01ENXRM JOB5_E54PARH02JEIAA JOB5_E54PARH02JN15M JAA4_E6X9J9101AY4C2 JAA4_E6X9J9101BBW6W JOA1_ERDI6OO02FJXVR JOA1_ERDI6OO02HXAUJ JOA2_ERTYMEZ02G2X7T JOA2_ERTYMEZ02HIA09 JOA2_ERTYMEZ02I30WL JOA3_E3VCB0K02GQ8HU JOA3_E3VCB0K02HAWY3 JOA4_E5W9ZWM01D01W3 JOA4_E5W9ZWM01EQH81…
MEGF8	NULL	19	47566824	47567341	47567475	47571498	JAB5_E6138SN02H1AMK JAB7_E56FR8H02INVJU JAA4_E6X9J9101BYHKB JAA5_E6X9J9102HQ9XG
METTL2B	NULL	7	127904166	127904371	127904464	127906447	JAB6_E56FR8H01CQFRY JAB6_E56FR8H01DX2BK JAA2_ESJ6S1K01B9Y1G JOA3_E3VCB0K02J1HKR
METTL9	NULL	16	21518721	21531466	21531658	21536686	JAB4_E6138SN01DHHUE JAB6_E56FR8H01ELTPG JOB3_E3VCB0K01EXP4X JOB5_E54PARH02F9919 JAA4_E6X9J9101C17IZ JAA4_E6X9J9101DYG0S JAA4_E6X9J9101EZW8T JAA5_E6X9J9102H8YOE JOA2_ERTYMEZ02H73R6 JOA3_E3VCB0K02FWOSN JOA3_E3VCB0K02H1UEE
MFSD8	NULL	4	129084356	129082764	129082649	129080603	JAB5_E6138SN02JU1PE
MGST1	NULL	12	16391912	16398431	16398580	16401805	JAB4_E6138SN01ATVC1 JAB4_E6138SN01CYG0I JAB5_E6138SN02GHRSW JOB2_ERTYMEZ01CYN3W JOB3_E3VCB0K01CO885 JOB4_E54PARH01CGK2K JOB5_E54PARH02F4UQK JAA2_ESJ6S1K01DBWK9 JAA3_E4QP0ZC02ITO54 JAA4_E6X9J9101A5M7B JAA4_E6X9J9101AS05U JAA5_E6X9J9102FW2W3 JAA5_E6X9J9102FW88P JAA5_E6X9J9102FX5TV JAA5_E6X9J9102I31Q2 JOA2_ERTYMEZ02HBUN3 JOA2_ERTYMEZ02I2YF3 JOA3_E3VCB0K02F7FV8 JOA5_E5W9ZWM02GG242 JOA5_E5W9ZWM02HXVFP…
MIAT	NULL	22	25392901	25393147	25393274	25394120	JAB7_E56FR8H02I6PJV
MICALL2	NULL	7	1442903	1441310	1441262	1440835	JOA1_ERDI6OO02H515Z
MIDN	NULL	19	1201529	1202560	1202649	1202837	JAA1_ER85B5301AMBGW JAA4_E6X9J9101EV3KT JOA4_E5W9ZWM01DRO7B
MIF4GD	NULL	17	70775758	70775578	70775421	70775307	JOA3_E3VCB0K02HAPF6
MLL4	NULL	19	40916250	40916337	40916428	40916503	JOB3_E3VCB0K01A51VY JOB3_E3VCB0K01AK9Y3 JOB3_E3VCB0K01CENG9 JOB3_E3VCB0K01ED35G JAA1_ER85B5301BYYL4 JAA1_ER85B5301CAZUA JAA4_E6X9J9101DJF7M
MLPH	griscelli syndrome, type 3\; gs3	2	238092031	238093291	238093412	238098982	JAA5_E6X9J9102IYPWZ JOA4_E5W9ZWM01C6VVB
MORC3	NULL	21	36614472	36627813	36627887	36631041	JAB3_E4QP0ZC01EITDH JAB4_E6138SN01CG88J JOB3_E3VCB0K01EAPSA JOB5_E54PARH02IQUGE
MOSPD1	NULL	X	133858512	133853337	133853174	133850889	JAA3_E4QP0ZC02IRNT1 JAA5_E6X9J9102J434Y JOA3_E3VCB0K02GULVW JOA4_E5W9ZWM01BIIBT
MPI	congenital disorder of glycosylation, type ib	15	72969484	72969920	72970049	72970772	JAA2_ESJ6S1K01COI3I JOA4_E5W9ZWM01A0IN0
MRPL30	NULL	2	99164145	99169071	99171153	99177645	JAB4_E6138SN01CKA50 JOB3_E3VCB0K01BXAVM JOB4_E54PARH01EDS8F JOB4_E54PARH01EU3W6 JAA2_ESJ6S1K01CL45X JAA4_E6X9J9101AR3W4 JAA4_E6X9J9101ARXLI JAA4_E6X9J9101DZXMQ JOA2_ERTYMEZ02HOKIC JOA2_ERTYMEZ02IN8X1 JOA3_E3VCB0K02GCS5W JOA3_E3VCB0K02HITJP JOA5_E5W9ZWM02F3CG9 JOA5_E5W9ZWM02GF27P
MRPL39	NULL	21	25901585	25900839	25900631	25898119	JAB5_E6138SN02I97UF JOB3_E3VCB0K01CJL8O JAA5_E6X9J9102FPA8G JAA5_E6X9J9102HGETK JAA5_E6X9J9102HMCOE JAA5_E6X9J9102ICMWI JOA2_ERTYMEZ02GS3HP JOA3_E3VCB0K02JB8NB JOA4_E5W9ZWM01CLJ17
MRPL53	NULL	2	74553203	74553106	74552992	74552888	JAA5_E6X9J9102HOFG6 JOA2_ERTYMEZ02IGA2Q JOA3_E3VCB0K02G7S0O JOA3_E3VCB0K02GEGOV JOA3_E3VCB0K02GUBL1 JOA3_E3VCB0K02GXGOY JOA3_E3VCB0K02HWNIV JOA3_E3VCB0K02IJWBL JOA4_E5W9ZWM01AFT70 JOA4_E5W9ZWM01CFFJF JOA4_E5W9ZWM01EMR3C
MRPS18A	NULL	6	43763382	43756836	43754232	43751333	JAB4_E6138SN01A93C5 JAB4_E6138SN01AYI7U JOB3_E3VCB0K01DOGFB JOA2_ERTYMEZ02HAKN7 JOA2_ERTYMEZ02JX7VB JOA5_E5W9ZWM02HAGQI JOA5_E5W9ZWM02I1QOS
MRPS28	NULL	8	81104825	81077971	81077788	80993939	JAB1_ER85B5302HKLZ9 JAB5_E6138SN02FO3QV JAB5_E6138SN02IA5I4 JOB3_E3VCB0K01C089N JOB5_E54PARH02JWCDE JAA1_ER85B5301EMG0X JAA4_E6X9J9101CN0GU JAA4_E6X9J9101CNT48 JAA5_E6X9J9102FXQVC JOA2_ERTYMEZ02IDHJ9 JOA3_E3VCB0K02J30Z5 JOA4_E5W9ZWM01E25TD JOA4_E5W9ZWM01ETDTW JOA5_E5W9ZWM02F9QPZ JOA5_E5W9ZWM02FZSBU
MRPS6	NULL	21	34367916	34419510	34419651	34436577	JOB3_E3VCB0K01BGANZ JOB3_E3VCB0K01BW2MS JOB3_E3VCB0K01EC7H0 JAA3_E4QP0ZC02H1D32 JAA4_E6X9J9101AWM3B JAA4_E6X9J9101BXCN2 JAA4_E6X9J9101DAZ2Z JAA4_E6X9J9101DP5AO JOA1_ERDI6OO02HWIE9 JOA3_E3VCB0K02FN4XM JOA3_E3VCB0K02IYQ3S JOA3_E3VCB0K02IZC6Z JOA4_E5W9ZWM01CVPLG JOA5_E5W9ZWM02FYP81 JOA5_E5W9ZWM02H47AZ
MT1A	NULL	16	55230180	55230676	55230743	55231271	JOB3_E3VCB0K01CGQP7
MT1E	NULL	16	55217293	55217878	55217945	55218292	JOB2_ERTYMEZ01CC8F6 JOB3_E3VCB0K01CAJN4 JOB3_E3VCB0K01CTO76 JOB3_E3VCB0K01DB7LZ JOB3_E3VCB0K01EC3IJ JOB4_E54PARH01AYA72 JOB4_E54PARH01BOTIC JOB4_E54PARH01DH03G JOB5_E54PARH02GSG7B JOB5_E54PARH02H8FIR JOB5_E54PARH02I09Y1 JOB5_E54PARH02IP6RU JOB5_E54PARH02ITTCJ JOB5_E54PARH02JG191 JOA2_ERTYMEZ02G4SQ0 JOA2_ERTYMEZ02GAQQ8 JOA2_ERTYMEZ02GFFTX JOA2_ERTYMEZ02GPOSQ JOA3_E3VCB0K02F0IO4 JOA3_E3VCB0K02FN8ON…
MTDH	NULL	8	98726292	98742475	98742578	98768071	JAB3_E4QP0ZC01C22OP JOB3_E3VCB0K01EG59E JOB5_E54PARH02IRB2H JAA4_E6X9J9101CQ2AI JAA4_E6X9J9101EFHDR JOA2_ERTYMEZ02F17U1
MTF2	NULL	1	93317677	93348374	93348772	93352832	JAB6_E56FR8H01BTXUB JAA4_E6X9J9101B8SUZ JOA2_ERTYMEZ02GOPF3 JOA5_E5W9ZWM02I1Z6W
NAP1L1	NULL	12	74764613	74754287	74747417	74740327	JAB3_E4QP0ZC01BHLFN JAB3_E4QP0ZC01BJSB6 JAB4_E6138SN01C82SB JAB4_E6138SN01CWXRT JAB4_E6138SN01DJVNH JAB5_E6138SN02G0AK5 JAB5_E6138SN02GGBH3 JAB5_E6138SN02I37YQ JAB6_E56FR8H01CH9ME JAB7_E56FR8H02JJM9Z JOB3_E3VCB0K01B13EJ JOB3_E3VCB0K01C0N5Y JOB4_E54PARH01BSK9G JOB5_E54PARH02GRB89 JOB5_E54PARH02HTJKH JAA2_ESJ6S1K01B3RK7 JAA2_ESJ6S1K01B05FL JAA2_ESJ6S1K01BQ8FR JAA3_E4QP0ZC02FLBBA JAA3_E4QP0ZC02HEXK5…
NAPA	NULL	19	52709911	52698572	52695701	52690666	JAB4_E6138SN01B1H9G JAB4_E6138SN01BEBSS JAB4_E6138SN01DSC0U JAB4_E6138SN01DYK95 JAB5_E6138SN02F64HE JAB5_E6138SN02HDK5U JAB5_E6138SN02IR6C8 JAB5_E6138SN02JTGCI JAB6_E56FR8H01CRMOG JAB7_E56FR8H02H5D36 JOB2_ERTYMEZ01DQI75 JOB3_E3VCB0K01E1GZE JOB4_E54PARH01AHBF7 JOB4_E54PARH01CBLVI JOB4_E54PARH01CV8ZB JOB4_E54PARH01EQUYG JOB5_E54PARH02F5UXT JOB5_E54PARH02IIY8T JAA4_E6X9J9101D7XYZ JAA5_E6X9J9102HN5Y1…
NAT10	NULL	11	34083916	34086333	34086957	34090174	JOB3_E3VCB0K01BUDZP JOB3_E3VCB0K01ESDG2 JOA3_E3VCB0K02F4968 JOA3_E3VCB0K02GLCIZ
NCOA5	NULL	20	44151862	44141500	44141432	44132583	JAA4_E6X9J9101B7GDQ JAA5_E6X9J9102HHFMZ JAA5_E6X9J9102HPCTF JAA5_E6X9J9102IF9GT JOA5_E5W9ZWM02I265N
NDOR1	NULL	9	139220583	139226774	139226873	139228052	JAB5_E6138SN02G1XAN
NDUFA12L	Mitochondrial complex I deficiency	5	60404799	60430575	60430617	60484287	JAB5_E6138SN02I4O5S JAA4_E6X9J9101A90NV JAA4_E6X9J9101DT7S3 JAA5_E6X9J9102H5GXO
NDUFB5	NULL	3	180805422	180815452	180816532	180817464	JAB3_E4QP0ZC01DVZB5 JAB4_E6138SN01ART7E JAB4_E6138SN01B0R0I JAB4_E6138SN01BBY8N JAB4_E6138SN01BSTS2 JAB4_E6138SN01CX4XJ JAB5_E6138SN02F6RGA JAB5_E6138SN02F8OBB JAB5_E6138SN02FHO7P JAB5_E6138SN02GN6MP JAB5_E6138SN02GVXVK JAB5_E6138SN02HW3NO JAB5_E6138SN02IFZIV JAB7_E56FR8H02FX8N1 JOB3_E3VCB0K01ELDAT JOB4_E54PARH01BIGVE JOB5_E54PARH02GH5UJ JOB5_E54PARH02GHIHD JOB5_E54PARH02JX1LI JAA2_ESJ6S1K01AT3IR…
NDUFB6	NULL	9	32562878	32561051	32560957	32548953	JAB4_E6138SN01AE5D1 JAB4_E6138SN01B2913 JAB4_E6138SN01CE9KG JAB4_E6138SN01DEBH7 JAB4_E6138SN01DR3XQ JAB4_E6138SN01DZLGB JAB4_E6138SN01EYN8H JAB5_E6138SN02FZCTZ JAB5_E6138SN02GNHNF JAB5_E6138SN02HBUE3 JAB6_E56FR8H01AXLWJ JAB7_E56FR8H02IFTBP JOB3_E3VCB0K01A8DGO JOB3_E3VCB0K01A9J86 JOB3_E3VCB0K01CTF31 JOB3_E3VCB0K01DH666 JOB4_E54PARH01CMGJ4 JOB5_E54PARH02G519P JOB5_E54PARH02GJFXF JOB5_E54PARH02GMT4Y…
NDUFV3	NULL	21	43186561	43190105	43190227	43202042	JAB2_ESJ6S1K02IE7QH JOB3_E3VCB0K01B1JMY JOB4_E54PARH01EUY49 JOA1_ERDI6OO02HBJH9 JOA3_E3VCB0K02HC9O9 JOA3_E3VCB0K02I76KW JOA4_E5W9ZWM01E0RDW JOA5_E5W9ZWM02H6A9V JOA5_E5W9ZWM02HSJS1 JOA5_E5W9ZWM02JUUK1
NDUFV3	NULL	21	43186561	43190105	43197456	43202042	JAB2_ESJ6S1K02IE7QH JOB3_E3VCB0K01B1JMY JOB4_E54PARH01EUY49 JOA1_ERDI6OO02HBJH9 JOA3_E3VCB0K02HC9O9 JOA3_E3VCB0K02I76KW JOA4_E5W9ZWM01E0RDW JOA5_E5W9ZWM02H6A9V JOA5_E5W9ZWM02HSJS1 JOA5_E5W9ZWM02JUUK1
NEDD9	NULL	6	11340722	11321947	11321499	11301912	JAA3_E4QP0ZC02F3YHL JAA4_E6X9J9101CX536 JAA5_E6X9J9102GT55L JAA5_E6X9J9102JEJOW JAA5_E6X9J9102JY5AH
NIBP	NULL	8	141103215	141068227	141068115	140991727	JAB5_E6138SN02JZABI JOB2_ERTYMEZ01A6L0R
NLGN3	asperger syndrome, x-linked, susceptibility to, 1	X	70284782	70290051	70290112	70291788	JOB4_E54PARH01CQ45W
NLGN3	autism, x-linked, susceptibility to, 1	X	70284782	70290051	70290112	70291788	JOB4_E54PARH01CQ45W
NOL10	NULL	2	10747372	10742190	10742143	10739647	JAA4_E6X9J9101DBF8I
NOLC1	NULL	10	103902278	103906765	103907303	103907795	JAB7_E56FR8H02JMH20 JOB5_E54PARH02IRNVV JAA4_E6X9J9101AU1NY JOA1_ERDI6OO02GKODS JOA4_E5W9ZWM01AMDAP JOA4_E5W9ZWM01AU07H JOA4_E5W9ZWM01EWHDV
NONO	NULL	X	70420297	70420971	70421029	70427203	JAB3_E4QP0ZC01AY56P JAB4_E6138SN01D5K2K JAB5_E6138SN02IOC1V JAB7_E56FR8H02JGKDZ JOB3_E3VCB0K01D2MV9 JOB3_E3VCB0K01D5SY4 JOB4_E54PARH01B6W2G JAA3_E4QP0ZC02JK1X2 JAA4_E6X9J9101DKN19 JAA5_E6X9J9102FUPSM JAA5_E6X9J9102G2FDU JOA1_ERDI6OO02F5BD8 JOA2_ERTYMEZ02JJCBA JOA3_E3VCB0K02GAG6A JOA3_E3VCB0K02IA4PC JOA4_E5W9ZWM01AUMHX JOA4_E5W9ZWM01C2VQL JOA4_E5W9ZWM01C4YD7 JOA4_E5W9ZWM01EXZNL JOA5_E5W9ZWM02H4CP9…
NOTUM	NULL	17	77511752	77510859	77510805	77510733	JAA2_ESJ6S1K01COJJO JAA2_ESJ6S1K01D9BGL JAA3_E4QP0ZC02GCKNN JOA2_ERTYMEZ02JX1RD JOA4_E5W9ZWM01B50D8
NPM1	leukemia, acute myeloid\; aml	5	170747616	170749659	170749740	170750913	JAB4_E6138SN01CZS21 JAB5_E6138SN02HY7LD JOB3_E3VCB0K01BUVPE JOB3_E3VCB0K01C5WYA JOB4_E54PARH01D6DEX JOB5_E54PARH02I7TGR JAA2_ESJ6S1K01A4TPU JAA2_ESJ6S1K01A6Y33 JAA2_ESJ6S1K01A901B JAA2_ESJ6S1K01BEAOP JAA2_ESJ6S1K01BH3XG JAA3_E4QP0ZC02F1AF7 JAA3_E4QP0ZC02FPX92 JAA4_E6X9J9101A37GH JAA4_E6X9J9101BKMXZ JAA4_E6X9J9101BLG2O JAA4_E6X9J9101BLXTT JAA4_E6X9J9101CASC0 JAA4_E6X9J9101CUNLS JAA4_E6X9J9101CW4F9…
NPM3	NULL	10	103533019	103532672	103532585	103532345	JAA3_E4QP0ZC02HMLC7 JAA4_E6X9J9101AR5TK JOA3_E3VCB0K02HE0TH JOA5_E5W9ZWM02IKARC
NRXN1	NULL	2	50703955	50701892	50701867	50700826	JAB1_ER85B5302HSVAR JAB6_E56FR8H01D1PBL JAB7_E56FR8H02IGD3V
NT5C2	NULL	10	104942982	104931076	104930977	104924730	JAB6_E56FR8H01D739U JAA5_E6X9J9102G49EH
NTAN1	NULL	16	15057248	15049458	15049212	15048909	JAB7_E56FR8H02IZMLM JAA5_E6X9J9102FNCR5 JOA4_E5W9ZWM01DX5YA
NTRK2	NULL	9	86672167	86676523	86739028	86753196	JOB3_E3VCB0K01EHULA JOB3_E3VCB0K01EZRZT JOB4_E54PARH01CVSDO
NTRK2	NULL	9	86672167	86738896	86739028	86753196	JAB5_E6138SN02FK2Z0 JAB7_E56FR8H02JO24L
NUP43	NULL	6	150105218	150101608	150099299	150094565	JAA5_E6X9J9102GRRS3
NUPL2	NULL	7	23188351	23191213	23191443	23193195	JAB4_E6138SN01D5VD7 JAB4_E6138SN01DEU51 JAB4_E6138SN01DITJ3 JAB5_E6138SN02HWIAH JAB6_E56FR8H01BUIKF JAB6_E56FR8H01CL9UK JAA4_E6X9J9101A00AX JAA4_E6X9J9101AN3FM JAA4_E6X9J9101AWQA0 JAA4_E6X9J9101AXPQC JAA4_E6X9J9101BGFSL JAA4_E6X9J9101DWXBG JAA5_E6X9J9102FJ3PP JAA5_E6X9J9102G6ZTN JAA5_E6X9J9102I9EIM JOA3_E3VCB0K02G0TOA JOA3_E3VCB0K02H1G8L
OAT	ornithine aminotransferase deficiency	10	126097431	126090760	126090531	126087525	JAB2_ESJ6S1K02GFW1M JAB2_ESJ6S1K02JKGD2 JAB3_E4QP0ZC01DLMMS JAB4_E6138SN01AW5R5 JAB4_E6138SN01D48AI JAB4_E6138SN01DVPKP JAB4_E6138SN01EH5SS JAB5_E6138SN02GPX1L JAB5_E6138SN02H5CS6 JAB5_E6138SN02HLEGP JAB5_E6138SN02I5BC2 JAB5_E6138SN02IUDQH JAB7_E56FR8H02H4D3E JAB7_E56FR8H02IJSJR JAB7_E56FR8H02J3CU2 JAB7_E56FR8H02JR8ZP JOB3_E3VCB0K01DZBJA JOB4_E54PARH01AH8ND JOB4_E54PARH01CH19S JOB5_E54PARH02J0F7Z…
OAZ1	NULL	19	2220744	2222383	2222530	2222780	JAB1_ER85B5302FXONP JAB1_ER85B5302JBPJG JAB2_ESJ6S1K02GTJ91 JAB2_ESJ6S1K02H6KP3 JAB2_ESJ6S1K02INUX4 JAB3_E4QP0ZC01CK5I0 JAB3_E4QP0ZC01CODUG JAB4_E6138SN01B26KM JAB4_E6138SN01BUPID JAB4_E6138SN01C4FG2 JAB4_E6138SN01CM7CE JAB4_E6138SN01CSX9C JAB5_E6138SN02FQVPM JAB5_E6138SN02GCC87 JAB5_E6138SN02GLY1S JAB5_E6138SN02H8EFE JAB5_E6138SN02H280U JAB5_E6138SN02HBVD1 JAB5_E6138SN02HF0I8 JAB5_E6138SN02I9O7B…
ORC4L	NULL	2	148494671	148450015	148449940	148447564	JAA5_E6X9J9102FNPJK JOA1_ERDI6OO02FKDSM
ORMDL2	NULL	12	54498164	54499049	54499225	54499392	JAB5_E6138SN02IN6O4 JOA3_E3VCB0K02F1YOE JOA3_E3VCB0K02IMBU3 JOA4_E5W9ZWM01A0HLP JOA5_E5W9ZWM02GC6RH
OSBP2	NULL	22	29616961	29619108	29619230	29619449	JAB4_E6138SN01B6DC5
OSBPL8	NULL	12	75405420	75377807	75377769	75368900	JOB3_E3VCB0K01B5QRC JOB5_E54PARH02GS0IX JOA3_E3VCB0K02G66HQ
PALM2-AKAP2	NULL	9	111940641	111958419	111958599	111970499	JAB1_ER85B5302HBBOD JAA2_ESJ6S1K01BB1ZW JOA1_ERDI6OO02I6CZ0
PCNP	NULL	3	102775814	102781323	102781539	102786970	JAB4_E6138SN01BBEC8 JAB4_E6138SN01BF8MV JAB4_E6138SN01DZMZA JAB5_E6138SN02G0KZH JAB5_E6138SN02GD1VZ JAB5_E6138SN02GT066 JOB3_E3VCB0K01D46RJ JOB5_E54PARH02G1KH8 JAA2_ESJ6S1K01BTFIX JAA2_ESJ6S1K01DEPL6 JAA3_E4QP0ZC02FWI2Y JAA4_E6X9J9101CBSFX JAA5_E6X9J9102F47AI JAA5_E6X9J9102I24Y6 JAA5_E6X9J9102IE0F3 JOA3_E3VCB0K02HJIMW JOA4_E5W9ZWM01BEAX0 JOA5_E5W9ZWM02FM0U7
PCNP	NULL	3	102775814	102781323	102787046	102791748	JAB4_E6138SN01BBEC8 JAB4_E6138SN01BF8MV JAB4_E6138SN01DZMZA JAB5_E6138SN02G0KZH JAB5_E6138SN02GD1VZ JAB5_E6138SN02GT066 JOB3_E3VCB0K01D46RJ JOB5_E54PARH02G1KH8 JAA2_ESJ6S1K01BTFIX JAA2_ESJ6S1K01DEPL6 JAA3_E4QP0ZC02FWI2Y JAA4_E6X9J9101CBSFX JAA5_E6X9J9102F47AI JAA5_E6X9J9102I24Y6 JAA5_E6X9J9102IE0F3 JOA3_E3VCB0K02HJIMW JOA4_E5W9ZWM01BEAX0 JOA5_E5W9ZWM02FM0U7
PCNX	NULL	14	70515119	70525036	70525170	70532210	JAB2_ESJ6S1K02GW9US JAB2_ESJ6S1K02HH9YK JAB2_ESJ6S1K02INP4B
PDCD2L	NULL	19	39596593	39604263	39604413	39608734	JOA4_E5W9ZWM01BSNUZ
PDCD4	NULL	10	112621767	112625713	112625819	112630980	JAB4_E6138SN01D7SJP JAB5_E6138SN02FGUU6 JAB5_E6138SN02FL9TE JAB5_E6138SN02JWZO7 JAA2_ESJ6S1K01BF6MV JAA2_ESJ6S1K01BFKAY JAA2_ESJ6S1K01BFQMG JAA2_ESJ6S1K01C8KP8 JAA3_E4QP0ZC02GC2GK JAA4_E6X9J9101C7T9P JAA4_E6X9J9101CUCM4 JAA4_E6X9J9101DJNYH JAA5_E6X9J9102G1RQ0 JOA2_ERTYMEZ02GLPDN JOA2_ERTYMEZ02GN8HX JOA3_E3VCB0K02IEVJ4 JOA5_E5W9ZWM02F1CBG
PDZD4	NULL	X	152748887	152727245	152725927	152725490	JAB3_E4QP0ZC01ECZ6T JOB5_E54PARH02F1HJZ
PEA15	NULL	1	158441937	158447956	158448131	158449523	JAB2_ESJ6S1K02F1O71 JAB3_E4QP0ZC01APFWA JAB3_E4QP0ZC01B0KAN JAB3_E4QP0ZC01D0ITE JAB4_E6138SN01APVLW JAB4_E6138SN01AY6SO JAB4_E6138SN01B24US JAB4_E6138SN01BFWA0 JAB4_E6138SN01BNSE4 JAB4_E6138SN01BOCNN JAB4_E6138SN01CBG15 JAB4_E6138SN01COQNL JAB4_E6138SN01CXOH9 JAB4_E6138SN01D3MBK JAB4_E6138SN01DBR2N JAB4_E6138SN01DI0IF JAB4_E6138SN01DZSYC JAB4_E6138SN01ECYRE JAB4_E6138SN01EWUY8 JAB5_E6138SN02FL49H…
PEX19	peroxisomal farnesylated protein\; pxf	1	158521468	158520054	158519943	158519524	JAB2_ESJ6S1K02IJB35 JOB3_E3VCB0K01ALWD9 JAA1_ER85B5301AWJQI JAA1_ER85B5301ETHQU JAA3_E4QP0ZC02FTBG8 JAA4_E6X9J9101CXURL JAA5_E6X9J9102JBRGT
PEX19	zellweger syndrome\; zs	1	158521468	158520054	158519943	158519524	JAB2_ESJ6S1K02IJB35 JOB3_E3VCB0K01ALWD9 JAA1_ER85B5301AWJQI JAA1_ER85B5301ETHQU JAA3_E4QP0ZC02FTBG8 JAA4_E6X9J9101CXURL JAA5_E6X9J9102JBRGT
PFDN1	NULL	5	139662809	139660352	139660184	139641303	JAB4_E6138SN01AXAIR JAB4_E6138SN01CA117 JAB4_E6138SN01D3NVV JAB4_E6138SN01DZHHT JAB4_E6138SN01EJNX8 JAB5_E6138SN02GNJWA JAB5_E6138SN02HNPYC JAB5_E6138SN02IBXYR JAB6_E56FR8H01BFEDI JOB1_ERDI6OO01CTZP5 JOB4_E54PARH01B7XB8 JOB5_E54PARH02HFJI1 JOB5_E54PARH02HI1OY JOA3_E3VCB0K02ITISY JOA4_E5W9ZWM01DY5C4
PFDN2	NULL	1	159354365	159338790	159338461	159337274	JAB3_E4QP0ZC01A86D4 JAB3_E4QP0ZC01CRNZZ JAB3_E4QP0ZC01D2GY3 JAB4_E6138SN01DFFYR JAB4_E6138SN01EE10K JAB4_E6138SN01EEJPO JAB5_E6138SN02FQKLF JAB5_E6138SN02FXPHU JOB4_E54PARH01BUH6V JOB4_E54PARH01DCC06 JOB4_E54PARH01DWFNR JOB5_E54PARH02JAAP0 JAA3_E4QP0ZC02JS9RX JAA4_E6X9J9101AJPZK JAA5_E6X9J9102IOZGM JAA5_E6X9J9102JF3US JOA3_E3VCB0K02F2E8Y JOA3_E3VCB0K02FYKD4 JOA3_E3VCB0K02GWKDI JOA3_E3VCB0K02HH2H7…
PGBD1	NULL	6	28359966	28361306	28361464	28362835	JAB7_E56FR8H02GVR2K JOA4_E5W9ZWM01E0MMP
PIP5K3	NULL	2	208903664	208906283	208906463	208908274	JOB3_E3VCB0K01CUM59 JAA5_E6X9J9102H7KGP JOA2_ERTYMEZ02J24WU JOA3_E3VCB0K02GW1ZP
PLA2G12A	NULL	4	110870206	110859365	110859287	110858319	JAA5_E6X9J9102GF61Y JOA2_ERTYMEZ02GYLN5
PLDN	NULL	15	43667016	43671624	43682678	43684917	JAA5_E6X9J9102GP9YA JOA4_E5W9ZWM01D83WU
PLEKHB2	NULL	2	131579442	131594976	131607035	131614209	JAB5_E6138SN02GALJ1 JAB5_E6138SN02GTB1T JAB5_E6138SN02HV74I JAB7_E56FR8H02J5CKY JOB1_ERDI6OO01BXPQB JOB2_ERTYMEZ01BY75W JOB2_ERTYMEZ01EJPZ9 JAA2_ESJ6S1K01D7VKO JAA4_E6X9J9101BDFQE JAA5_E6X9J9102FS0B1 JAA5_E6X9J9102GBC66 JAA5_E6X9J9102GW9V0 JAA5_E6X9J9102IO0HE JOA1_ERDI6OO02GDZTB
PLSCR1	NULL	3	147744943	147737043	147737016	147734028	JAB7_E56FR8H02IWH5D JAA4_E6X9J9101B0XSM JAA4_E6X9J9101BNOWK JOA3_E3VCB0K02GMM16 JOA3_E3VCB0K02JP28W
POLB	NULL	8	42315361	42315686	42315745	42321627	JOB3_E3VCB0K01CDAR1 JOA2_ERTYMEZ02H3324 JOA3_E3VCB0K02ITVPX
POLR2H	NULL	3	185564048	185565447	185565532	185565614	JAB4_E6138SN01B5OEH JAA4_E6X9J9101AVMHT JAA4_E6X9J9101D4FI3 JAA4_E6X9J9101DQR6H JAA5_E6X9J9102JETA1 JAA5_E6X9J9102JEZMN JOA1_ERDI6OO02HAG0M JOA4_E5W9ZWM01DIO5E JOA5_E5W9ZWM02FO27L
POMGNT1	muscle-eye-brain disease\; meb	1	46435228	46435109	46434989	46434337	JAB4_E6138SN01CY2XJ
PPP2R1B	NULL	11	111142181	111141319	111140738	111136986	JAB4_E6138SN01C5N3Q JAB4_E6138SN01DK69T JAA4_E6X9J9101BLIAU JAA5_E6X9J9102FKX9U JAA5_E6X9J9102I04YX JOA5_E5W9ZWM02FSUUN
PPP2R3C	NULL	14	34660858	34655695	34655566	34649587	JAB3_E4QP0ZC01DSBFW JAB4_E6138SN01B4XX5 JAB5_E6138SN02HLCFH JAA2_ESJ6S1K01DFRSZ JAA3_E4QP0ZC02IDRGK JAA3_E4QP0ZC02JO3JF JAA4_E6X9J9101D42PS JAA4_E6X9J9101DFYZ4 JAA4_E6X9J9101EAJL6 JOA3_E3VCB0K02JOHUI
PPP2R4	NULL	9	130913732	130922612	130925239	130931084	JAB3_E4QP0ZC01DM8QM JAB3_E4QP0ZC01EF0TP JAB4_E6138SN01AKDX8 JAB4_E6138SN01CREK2 JAB4_E6138SN01DP3ZF JAB6_E56FR8H01CLVH7 JAB7_E56FR8H02FS5IN JOB1_ERDI6OO01E9GXG JAA4_E6X9J9101B2U47 JAA4_E6X9J9101C262P JAA4_E6X9J9101EOFOT JAA5_E6X9J9102FQC8I JAA5_E6X9J9102HDZGD
PPP2R4	NULL	9	130913732	130922612	130930169	130931084	JAB3_E4QP0ZC01DM8QM JAB3_E4QP0ZC01EF0TP JAB4_E6138SN01AKDX8 JAB4_E6138SN01CREK2 JAB4_E6138SN01DP3ZF JAB6_E56FR8H01CLVH7 JAB7_E56FR8H02FS5IN JOB1_ERDI6OO01E9GXG JAA4_E6X9J9101B2U47 JAA4_E6X9J9101C262P JAA4_E6X9J9101EOFOT JAA5_E6X9J9102FQC8I JAA5_E6X9J9102HDZGD
PPWD1	NULL	5	64895090	64899095	64903870	64908461	JAB7_E56FR8H02F4HLO JOA3_E3VCB0K02ITXJX JOA3_E3VCB0K02J1X3B
PQLC3	NULL	2	11229623	11232544	11232587	11235313	JOB3_E3VCB0K01CGJG1 JAA4_E6X9J9101BFSJK
PRDX5	NULL	11	63842435	63843781	63843917	63844708	JAB1_ER85B5302HMXRW JAB3_E4QP0ZC01AQEAQ JAB3_E4QP0ZC01CZ00D JAB3_E4QP0ZC01D5WYE JAB3_E4QP0ZC01DIK1N JAB3_E4QP0ZC01ELAP1 JAB3_E4QP0ZC01EQYM8 JAB4_E6138SN01A8SRO JAB4_E6138SN01AHVK1 JAB4_E6138SN01AL2XL JAB4_E6138SN01B9LE6 JAB4_E6138SN01B23XD JAB4_E6138SN01BJ2I6 JAB4_E6138SN01C4D25 JAB4_E6138SN01D8E2K JAB4_E6138SN01DBIHX JAB4_E6138SN01DIQK3 JAB4_E6138SN01DNGNN JAB4_E6138SN01DZVSV JAB4_E6138SN01E2C34…
PRKAB2	NULL	1	145110191	145106137	145105969	145105143	JAB5_E6138SN02H9R25 JAB6_E56FR8H01BUBG9 JOA3_E3VCB0K02IEWMV
PRKRA	NULL	2	179023938	179023385	179023214	179020560	JAB1_ER85B5302HPI65 JAB4_E6138SN01A7TCW JAB4_E6138SN01CNSZK JAB4_E6138SN01DMXBX JAB7_E56FR8H02G1EMD JAA5_E6X9J9102F59R3 JAA5_E6X9J9102H8NPR JAA5_E6X9J9102J1HZX JOA3_E3VCB0K02GRIFA
PRMT1	NULL	19	54872386	54874940	54875658	54876978	JAB3_E4QP0ZC01A7J67 JOB4_E54PARH01E3AP4 JOA2_ERTYMEZ02FXEXN JOA3_E3VCB0K02JFU3D
PRMT1	NULL	19	54872386	54875555	54875658	54876978	JAB4_E6138SN01AI0X5 JAB4_E6138SN01BOLEQ JAB4_E6138SN01DL5WI JAB4_E6138SN01DUT9Q JAB5_E6138SN02GZ9FK JAB7_E56FR8H02IN7RA JOB3_E3VCB0K01A8GVJ JOB3_E3VCB0K01CDSPR JAA2_ESJ6S1K01BW8NV JAA2_ESJ6S1K01CG5J0 JAA2_ESJ6S1K01EJSF3 JAA4_E6X9J9101AMIWO JAA4_E6X9J9101AV8MM JAA5_E6X9J9102GU9G9 JAA5_E6X9J9102IJQOK JAA5_E6X9J9102JWJP9 JOA1_ERDI6OO02JSY1J JOA2_ERTYMEZ02H4P33 JOA2_ERTYMEZ02HJYR8 JOA2_ERTYMEZ02HTX3Z…
PRMT3	NULL	11	20365897	20366140	20366277	20367865	JAA2_ESJ6S1K01DV2TN
PRPSAP2	NULL	17	18702300	18709506	18709603	18709839	JAB5_E6138SN02HISEU JAA5_E6X9J9102H3MHT
PSEN1	alzheimer disease 3	14	72673045	72684255	72684568	72707257	JAA4_E6X9J9101B8WA0 JOA5_E5W9ZWM02I31NL
PSEN1	frontotemporal dementia	14	72673045	72684255	72684568	72707257	JAA4_E6X9J9101B8WA0 JOA5_E5W9ZWM02I31NL
PSEN1	pick disease of brain	14	72673045	72684255	72684568	72707257	JAA4_E6X9J9101B8WA0 JOA5_E5W9ZWM02I31NL
PSMD4	NULL	1	149493909	149501260	149501402	149503013	JAB4_E6138SN01ASPGK JAB4_E6138SN01D13E2 JAB4_E6138SN01EKPE6 JAB5_E6138SN02FTD6I JAB5_E6138SN02GFJSG JAB5_E6138SN02HNOPI JAB5_E6138SN02JQMPK JAB5_E6138SN02JSMPW JOB2_ERTYMEZ01DUYH6 JOB3_E3VCB0K01BT9KW JOB3_E3VCB0K01BYRHK JOB5_E54PARH02HLJWB JAA4_E6X9J9101CCA0E JAA4_E6X9J9101D95H1 JAA4_E6X9J9101DAU6N JAA5_E6X9J9102HJ5FH JOA1_ERDI6OO02I517A JOA2_ERTYMEZ02GHFCN JOA3_E3VCB0K02HXJT4 JOA4_E5W9ZWM01A409E…
PTBP1	NULL	19	748506	750412	750444	754560	JAB4_E6138SN01B715Z JOB3_E3VCB0K01CHDA4 JOB4_E54PARH01DUPYS JAA2_ESJ6S1K01B3FAO JOA1_ERDI6OO02F6EUV JOA1_ERDI6OO02GYCNR JOA3_E3VCB0K02FW5LG JOA4_E5W9ZWM01BD2RC
PTGDS	NULL	9	138991966	138993265	138993406	138993495	JAB2_ESJ6S1K02G0B2N JAB2_ESJ6S1K02I7KFV JAB3_E4QP0ZC01ATOKE JAB3_E4QP0ZC01BDKER JAB3_E4QP0ZC01C8GLU JAB3_E4QP0ZC01D3WP7 JAB3_E4QP0ZC01DDZ5P JAB4_E6138SN01A52OH JAB4_E6138SN01AI1LD JAB4_E6138SN01AZYMG JAB4_E6138SN01C6F88 JAB4_E6138SN01C74KX JAB4_E6138SN01CGY3M JAB4_E6138SN01CX54M JAB4_E6138SN01D9IAI JAB4_E6138SN01DFDRI JAB5_E6138SN02F9FL3 JAB5_E6138SN02FO0EJ JAB5_E6138SN02GWORM JAB5_E6138SN02HD3UH…
PTK2	NULL	8	141969823	141958919	141958751	141943681	JAB5_E6138SN02I0JW3 JOA2_ERTYMEZ02INTY1
PTP4A2	NULL	1	32176174	32157847	32154082	32150015	JOB3_E3VCB0K01C5XTX JOB4_E54PARH01BFIOE JOB4_E54PARH01ETUT2 JAA4_E6X9J9101C0GPD JOA2_ERTYMEZ02JPLH1 JOA3_E3VCB0K02GU54Q JOA3_E3VCB0K02INN2F JOA5_E5W9ZWM02IB65X
PTPN21	NULL	14	88053188	88044118	88044019	88041469	JOB4_E54PARH01B70P0
PTPN5	NULL	11	18769647	18750150	18750061	18744007	JAB5_E6138SN02FJOJG JAB5_E6138SN02HIYS5
PUF60	NULL	8	144983437	144978558	144978470	144976072	JAB4_E6138SN01AD1BF JAB5_E6138SN02IQKYV JOB4_E54PARH01C32PJ JOB4_E54PARH01DTL6H JOB5_E54PARH02HOSN5 JAA2_ESJ6S1K01BYFTJ JAA3_E4QP0ZC02F59B3 JOA3_E3VCB0K02IR2ZU
PXMP3	Refsum disease, infantile form	8	78074780	78063130	78060977	78058987	JAB2_ESJ6S1K02IPHN5 JAB4_E6138SN01BNM5K JAB6_E56FR8H01DTBSA JAA4_E6X9J9101A64O1 JAA4_E6X9J9101C50AQ JAA5_E6X9J9102FYKOI JOA5_E5W9ZWM02FXD93
PXMP3	peroxisomal membrane protein 3\; pxmp3	8	78074780	78063130	78060977	78058987	JAB2_ESJ6S1K02IPHN5 JAB4_E6138SN01BNM5K JAB6_E56FR8H01DTBSA JAA4_E6X9J9101A64O1 JAA4_E6X9J9101C50AQ JAA5_E6X9J9102FYKOI JOA5_E5W9ZWM02FXD93
QDPR	phenylketonuria ii	4	17122670	17120085	17119991	17115197	JAB2_ESJ6S1K02H9F4Y JAB3_E4QP0ZC01BCTAL JAB4_E6138SN01AZ38Z JAB4_E6138SN01BCGFM JAB4_E6138SN01BJUZR JAB4_E6138SN01BL2ZM JAB4_E6138SN01BOR5H JAB4_E6138SN01CH47V JAB4_E6138SN01CRXFO JAB4_E6138SN01EAC6K JAB4_E6138SN01EDBJ2 JAB5_E6138SN02FL75N JAB5_E6138SN02HD6I6 JAB5_E6138SN02HLMRW JAB5_E6138SN02I3V1O JAB5_E6138SN02ITRL5 JAB5_E6138SN02J1ORF JAB6_E56FR8H01CZ273 JAB7_E56FR8H02GG66I JOB2_ERTYMEZ01CX4P1…
QPRT	NULL	16	29598033	29613485	29614022	29615817	JOA2_ERTYMEZ02G4S3M JOA3_E3VCB0K02F6ZTO JOA3_E3VCB0K02HG0TD
QTRTD1	NULL	3	115258402	115258535	115258644	115266773	JAA5_E6X9J9102FZ6WD
RAB2A	NULL	8	61592367	61633964	61634037	61647158	JAB1_ER85B5302G3YA1 JAB1_ER85B5302GTW7W JAB2_ESJ6S1K02F9NFK JAB2_ESJ6S1K02F9TQ6 JAB3_E4QP0ZC01DEY98 JAB4_E6138SN01AUVZB JAB4_E6138SN01DFZID JAB4_E6138SN01EJZBY JAB5_E6138SN02F1OQX JAB5_E6138SN02G2H3D JAB5_E6138SN02GQ114 JAB5_E6138SN02IXCYC JAB5_E6138SN02JV1YW JAB7_E56FR8H02F29UO JAB7_E56FR8H02HKFTV JAB7_E56FR8H02HRGHX JAB7_E56FR8H02HU7YK JAB7_E56FR8H02JU3SV JOB1_ERDI6OO01CB7RD JOB2_ERTYMEZ01D6NJ2…
RAB9A	NULL	X	13617329	13631853	13631943	13636760	JAA4_E6X9J9101DISWZ JAA5_E6X9J9102GPK0Q
RABEP1	NULL	17	5126540	5152712	5152842	5175967	JOB3_E3VCB0K01DUFDL JOA4_E5W9ZWM01BAH10 JOA5_E5W9ZWM02FR0LR
RABGEF1	NULL	7	65843215	65874304	65874501	65877648	JOA3_E3VCB0K02HMFSJ JOA3_E3VCB0K02JSOOV
RABL5	NULL	7	100751671	100749034	100748956	100748215	JAA4_E6X9J9101EZ3FN JAA5_E6X9J9102GZIAV
RAC1	NULL	7	6380927	6393367	6393440	6398079	JAB4_E6138SN01BY2FO JAB5_E6138SN02IXW83 JAB5_E6138SN02JV53G JOB3_E3VCB0K01AY31V JOB5_E54PARH02F2QZU JAA2_ESJ6S1K01B12D9 JAA2_ESJ6S1K01CPME9 JAA5_E6X9J9102GOIKZ JOA4_E5W9ZWM01ES4VI
RAN	NULL	12	129922625	129923081	129923128	129923333	JAB2_ESJ6S1K02G2EAL JAB2_ESJ6S1K02H551J JAB2_ESJ6S1K02JW3NJ JAB3_E4QP0ZC01BAN3N JAB4_E6138SN01AN1BO JAB4_E6138SN01B45Y7 JAB5_E6138SN02I7KY6 JAB5_E6138SN02IMB69 JAB5_E6138SN02IYBE9 JAB6_E56FR8H01C1JXC JAB7_E56FR8H02HVIPR JAB7_E56FR8H02I6SM4 JAB7_E56FR8H02I6VSZ JAB7_E56FR8H02IWP89 JOB2_ERTYMEZ01CXCIM JOB3_E3VCB0K01BQM4V JOB3_E3VCB0K01BX36Z JOB3_E3VCB0K01EPOJ1 JOB5_E54PARH02IANR2 JOB5_E54PARH02IXAVK…
RBBP5	NULL	1	203357605	203351635	203351608	203350713	JOB4_E54PARH01EPXEQ
RBBP9	NULL	20	18425712	18424525	18424481	18422708	JAB2_ESJ6S1K02J1KI2 JAB2_ESJ6S1K02JKFLG JAA5_E6X9J9102I9S0G JOA2_ERTYMEZ02F3WX4 JOA2_ERTYMEZ02H4G4E
RBX1	NULL	22	39677427	39679504	39679584	39689996	JAB3_E4QP0ZC01B9ES7 JAB4_E6138SN01BC669 JAB5_E6138SN02GVRR4 JAB6_E56FR8H01CWK2H JAB7_E56FR8H02HMACX JOB2_ERTYMEZ01E2Z2K JOB3_E3VCB0K01ASK4H JOB3_E3VCB0K01AUEQM JOB3_E3VCB0K01BWRIH JOB3_E3VCB0K01DAR15 JOB4_E54PARH01A160G JOB4_E54PARH01C3Y4N JOB4_E54PARH01CJN3S JOB4_E54PARH01DCHVT JOB4_E54PARH01ED2PT JOB5_E54PARH02GOR25 JAA2_ESJ6S1K01BJ3QX JAA2_ESJ6S1K01CPSC5 JAA2_ESJ6S1K01DNOV7 JAA2_ESJ6S1K01DQ03T…
REXO2	NULL	11	113815608	113816587	113816672	113819787	JAA2_ESJ6S1K01DBSVP JAA4_E6X9J9101AT6J3 JAA4_E6X9J9101CGYS2 JAA4_E6X9J9101D8W0T JAA5_E6X9J9102GZ01D JAA5_E6X9J9102HJ43Q JAA5_E6X9J9102HT72P JAA5_E6X9J9102IIIVJ JAA5_E6X9J9102IW4LC JOA3_E3VCB0K02GDBNW JOA3_E3VCB0K02HG2O4 JOA3_E3VCB0K02HYKK4 JOA3_E3VCB0K02IE0RW JOA4_E5W9ZWM01BK6EL JOA4_E5W9ZWM01DK5IS JOA5_E5W9ZWM02I4KPX
RFC2	NULL	7	73306536	73304765	73304694	73302047	JAB4_E6138SN01AXCUE JAB5_E6138SN02G1494 JAA2_ESJ6S1K01AXW3P JAA3_E4QP0ZC02IBNPG JAA3_E4QP0ZC02JN0WF JAA5_E6X9J9102H7AFB JAA5_E6X9J9102HIA1O JAA5_E6X9J9102ILMXR JOA3_E3VCB0K02HIEWL JOA3_E3VCB0K02J52A0 JOA4_E5W9ZWM01AV3H9 JOA4_E5W9ZWM01CKSF3 JOA5_E5W9ZWM02GJ0OE
RIF1	NULL	2	151985140	151987709	151987803	151993543	JOB2_ERTYMEZ01CL9JG JOB5_E54PARH02H3JWF JOA1_ERDI6OO02GELL5 JOA2_ERTYMEZ02IVAW3 JOA3_E3VCB0K02GLRF9
RILPL2	NULL	12	122486581	122481160	122481007	122473658	JAA2_ESJ6S1K01A4MC6
RNPS1	NULL	16	2258056	2254763	2254574	2254334	JAB4_E6138SN01B4DR5 JAB4_E6138SN01BEXYO JAB4_E6138SN01BYQUU JAB4_E6138SN01CQ2ZU JAB4_E6138SN01CXSDH JAB5_E6138SN02GIOZQ JAB5_E6138SN02GMZZS JAB5_E6138SN02H9ICY JAB5_E6138SN02IR8R7 JOB3_E3VCB0K01CZY9Q JAA4_E6X9J9101BTCET JAA4_E6X9J9101BUDBR JAA4_E6X9J9101D1O3V JAA5_E6X9J9102I8BOR JAA5_E6X9J9102JEKVA JOA1_ERDI6OO02IPE8L JOA3_E3VCB0K02H2EYS JOA3_E3VCB0K02JOOG1
RPL27	NULL	17	38404015	38404291	38404375	38405475	JAB4_E6138SN01C4SDH JOB1_ERDI6OO01DODEB JOB2_ERTYMEZ01CY4FK JOB3_E3VCB0K01A1WIR JOB3_E3VCB0K01A7C1N JOB3_E3VCB0K01ARA6N JOB3_E3VCB0K01AWBB4 JOB3_E3VCB0K01BIH78 JOB3_E3VCB0K01C87M2 JOB3_E3VCB0K01CGZYH JOB3_E3VCB0K01CHEDO JOB3_E3VCB0K01CUQUY JOB3_E3VCB0K01D4C9F JOB3_E3VCB0K01DAWPW JOB3_E3VCB0K01DQUX5 JOB3_E3VCB0K01EDRY4 JOB4_E54PARH01A2ICK JOB4_E54PARH01A9ON1 JOB4_E54PARH01BLKYK JOB4_E54PARH01CCYU0…
RPL7L1	NULL	6	42955668	42956576	42956683	42959166	JAB2_ESJ6S1K02G0L9W JAB3_E4QP0ZC01CXPZW JAB4_E6138SN01COMQC JAB4_E6138SN01DC2MG JAB5_E6138SN02FVTEK JAB5_E6138SN02I9P46 JAB5_E6138SN02IRSEI JAB5_E6138SN02ITI6X JOB2_ERTYMEZ01EPPGD JAA3_E4QP0ZC02HUCDR JAA4_E6X9J9101A2HR2 JAA4_E6X9J9101A2SRK JAA4_E6X9J9101DC5UT JAA4_E6X9J9101DWVU0 JAA5_E6X9J9102FG7RK JAA5_E6X9J9102FHD22 JAA5_E6X9J9102I6CZ5 JOA1_ERDI6OO02F096Y JOA3_E3VCB0K02FSRAI JOA3_E3VCB0K02GIIOA…
RPL8	NULL	8	145988554	145988330	145987961	145987685	JAB2_ESJ6S1K02FWS2K JAB3_E4QP0ZC01BGF3V JAB3_E4QP0ZC01C3SJU JAB3_E4QP0ZC01C5GC4 JAB4_E6138SN01BBHNW JAB5_E6138SN02G00EM JOB1_ERDI6OO01ESBMN JOB3_E3VCB0K01AZT5Y JOB3_E3VCB0K01B4XU4 JOB3_E3VCB0K01B83EG JOB3_E3VCB0K01BJBVH JOB3_E3VCB0K01BN719 JOB3_E3VCB0K01BS1GN JOB3_E3VCB0K01BY3HT JOB3_E3VCB0K01CDF5N JOB3_E3VCB0K01CSWEP JOB3_E3VCB0K01D4AQW JOB3_E3VCB0K01ECF00 JOB4_E54PARH01A6WNN JOB5_E54PARH02IOCN2…
RPLP2	NULL	11	800040	800233	800358	801596	JAB6_E56FR8H01C77HC JOB1_ERDI6OO01BH8ER JOB1_ERDI6OO01C6DEV JOB1_ERDI6OO01CS2RE JOB1_ERDI6OO01DH9W1 JOB3_E3VCB0K01A2RB4 JOB3_E3VCB0K01AP1EK JOB3_E3VCB0K01AQ9I1 JOB3_E3VCB0K01AXKDW JOB3_E3VCB0K01AXZI0 JOB3_E3VCB0K01B08BI JOB3_E3VCB0K01B9Z1Q JOB3_E3VCB0K01BDNV8 JOB3_E3VCB0K01BIXZO JOB3_E3VCB0K01BMH00 JOB3_E3VCB0K01BMQNH JOB3_E3VCB0K01CDYAD JOB3_E3VCB0K01CKT9K JOB3_E3VCB0K01CQSOS JOB3_E3VCB0K01CRFGX…
RPS11	NULL	19	54691541	54692262	54692395	54692588	JAB4_E6138SN01CR6LD JAB4_E6138SN01D1Y65 JAB5_E6138SN02H63J3 JAB5_E6138SN02H92XJ JAB6_E56FR8H01A1ORK JOB2_ERTYMEZ01B75VC JOB2_ERTYMEZ01BXTSH JOB2_ERTYMEZ01DIFE3 JOB2_ERTYMEZ01DWSCJ JOB3_E3VCB0K01A6FX5 JOB3_E3VCB0K01C67W8 JOB3_E3VCB0K01CH3RH JOB3_E3VCB0K01CMNP3 JOB3_E3VCB0K01CVDNL JOB3_E3VCB0K01D4ASX JOB3_E3VCB0K01DK6NO JOB3_E3VCB0K01EIG6F JOB4_E54PARH01AUB71 JOB4_E54PARH01C85OE JOB4_E54PARH01CXKUB…
RPS25	NULL	11	118394201	118393974	118393877	118393466	JAB2_ESJ6S1K02G95KT JAB5_E6138SN02GALPL JAB5_E6138SN02HMIEM JOB1_ERDI6OO01CBLL0 JOB2_ERTYMEZ01B5H22 JOB2_ERTYMEZ01BF6NH JOB2_ERTYMEZ01BWPUE JOB2_ERTYMEZ01C6N6V JOB2_ERTYMEZ01C9J1L JOB2_ERTYMEZ01CACHS JOB2_ERTYMEZ01CVIEL JOB2_ERTYMEZ01E23ZZ JOB2_ERTYMEZ01E35QX JOB3_E3VCB0K01AQORB JOB3_E3VCB0K01AWCPO JOB3_E3VCB0K01AZ6V8 JOB3_E3VCB0K01BAZQC JOB3_E3VCB0K01BAZZO JOB3_E3VCB0K01BD2UB JOB3_E3VCB0K01BOSXD…
RPS6KB2	NULL	11	66952671	66953028	66953070	66953166	JOB3_E3VCB0K01D9QMK JAA2_ESJ6S1K01DK0QZ JOA2_ERTYMEZ02JN1HE
RSRC1	NULL	3	159310695	159322585	159324475	159403554	JAB4_E6138SN01C8Z38 JAB5_E6138SN02JKQUF JAA4_E6X9J9101BE35Q JAA5_E6X9J9102GTVTE JOA1_ERDI6OO02II6W4 JOA1_ERDI6OO02IM0TN JOA3_E3VCB0K02F3OJ7 JOA4_E5W9ZWM01BIKP1 JOA5_E5W9ZWM02FSIQ3
SAMD11	NULL	1	868302	868495	868621	868940	JAA5_E6X9J9102JPCLO
SAR1A	NULL	10	71600174	71591694	71591619	71591501	JAB3_E4QP0ZC01ALF4F JAB3_E4QP0ZC01CASYV JAB3_E4QP0ZC01DPGLA JAB4_E6138SN01C8G3C JAB4_E6138SN01E2MR5 JAB5_E6138SN02IA9C8 JAB5_E6138SN02JUEQ0 JAB6_E56FR8H01A3VYL JOA2_ERTYMEZ02JT1G6
SAT2	NULL	17	7471185	7471088	7470985	7470837	JAB4_E6138SN01DWNNZ JAB5_E6138SN02J34J4 JAB5_E6138SN02JD4AA JAB7_E56FR8H02GFSFO JOB4_E54PARH01E34MH
SBDSP	NULL	7	71938299	71939207	71939330	71940117	JAB1_ER85B5302FP05P JAB1_ER85B5302FRS54 JAB1_ER85B5302HW1RR JAB1_ER85B5302JBWUF JAB4_E6138SN01C5DYO JAA5_E6X9J9102I7ZBK
SCGN	NULL	6	25760693	25761588	25761660	25769758	JAB3_E4QP0ZC01E4B0W JAB4_E6138SN01EHH50 JAB5_E6138SN02HZXEY JAB5_E6138SN02IX9R5 JOB3_E3VCB0K01CIGCP JOB5_E54PARH02IE07R
SEC22B	NULL	1	143807979	143815264	143815375	143820880	JAB2_ESJ6S1K02HEVIB JAB4_E6138SN01AOC3W JAB4_E6138SN01BAM1M JAB4_E6138SN01BGTED JAB4_E6138SN01BY1UB JAB4_E6138SN01C4GKL JAB4_E6138SN01DCOH1 JAB4_E6138SN01DJ8Z3 JAB5_E6138SN02G0DGT JAB5_E6138SN02GGP5W JAB5_E6138SN02IN5EV JAB6_E56FR8H01CTP1J JAA2_ESJ6S1K01B1N65 JAA2_ESJ6S1K01BQ5X6 JAA4_E6X9J9101D0L4X JAA4_E6X9J9101DET5S JAA5_E6X9J9102GLJCL JAA5_E6X9J9102I6VR5 JAA5_E6X9J9102ISM5U JAA5_E6X9J9102J14KO…
SEC24B	NULL	4	110604250	110613608	110613792	110631931	JAB5_E6138SN02FY1QH JAA2_ESJ6S1K01AI6F3
SEC24B	NULL	4	110604250	110613608	110622387	110631931	JAB5_E6138SN02FY1QH JAA2_ESJ6S1K01AI6F3
SELO	NULL	22	48989273	48990736	48990868	48991186	JAB6_E56FR8H01DAAMC JAB7_E56FR8H02FR11H JOB3_E3VCB0K01CDO9N
SEPP1	NULL	5	42847694	42844226	42842754	42840633	JAB1_ER85B5302FV6N5 JAB2_ESJ6S1K02FQFZY JAB2_ESJ6S1K02FWRHK JAB2_ESJ6S1K02H1FSR JAB2_ESJ6S1K02HOT9R JAB3_E4QP0ZC01BNDWG JAB3_E4QP0ZC01EGN3U JAB3_E4QP0ZC01EJ8XK JAB4_E6138SN01AKS5P JAB4_E6138SN01AQO2P JAB4_E6138SN01B1CFA JAB4_E6138SN01BFL2F JAB4_E6138SN01BZIAE JAB4_E6138SN01CW0YT JAB4_E6138SN01DHN3P JAB4_E6138SN01DQDJ2 JAB4_E6138SN01EGPUK JAB5_E6138SN02G9U17 JAB5_E6138SN02GD6CK JAB5_E6138SN02GN4X5…
2008-09-02	NULL	2	241903699	241912303	241912330	241914080	JOA3_E3VCB0K02HML0H JOA3_E3VCB0K02IDVFO JOA5_E5W9ZWM02GBCS8
SERPINA11	NULL	14	93984221	93982695	93982420	93979316	JAB3_E4QP0ZC01B8XHY JAB3_E4QP0ZC01D7NLT JAA4_E6X9J9101AJ8MI JOA3_E3VCB0K02G76BO JOA3_E3VCB0K02IKAC6
SETD3	NULL	14	99016817	99001904	98994368	98950025	JAB4_E6138SN01AT4UF JAB4_E6138SN01CQ33J JAB4_E6138SN01EJGWS JAB5_E6138SN02JJIFP JAB7_E56FR8H02H7JLF JOB1_ERDI6OO01BLYN7 JOB2_ERTYMEZ01BJ6ZD JAA5_E6X9J9102HZDYI JOA2_ERTYMEZ02HD7BY JOA2_ERTYMEZ02II8ZS
SF3A3	NULL	1	38228128	38227855	38225831	38223039	JAB4_E6138SN01DLG00 JAB5_E6138SN02JRKEJ JAA2_ESJ6S1K01E3C5C JAA2_ESJ6S1K01E13MR JAA4_E6X9J9101A9QRB JAA5_E6X9J9102I1JTT JAA5_E6X9J9102IR9ZR JAA5_E6X9J9102JC04S JOA1_ERDI6OO02HLTEO JOA3_E3VCB0K02F558P JOA3_E3VCB0K02GO2S6 JOA3_E3VCB0K02JHNUV
SFI1	NULL	22	30328280	30328592	30330932	30332313	JAB5_E6138SN02IA41U
SFRS14	NULL	19	19005245	19002892	19002759	18998036	JAB4_E6138SN01A6MJP JAB4_E6138SN01DBHZK JAB7_E56FR8H02GYMYS JAA3_E4QP0ZC02GG88K JAA3_E4QP0ZC02GHFJ6 JOA4_E5W9ZWM01A0LOU JOA5_E5W9ZWM02GAH8O
SGCE	myoclonic dystonia	7	94123237	94097090	94086005	94070701	JAB5_E6138SN02HFBNR JAB5_E6138SN02HO2VU JAA4_E6X9J9101A4GM1 JAA4_E6X9J9101ALXXT JAA4_E6X9J9101AO6FN
SGCE	myoclonic dystonia	7	94123237	94097090	94096966	94095608	JAB5_E6138SN02HFBNR JAB5_E6138SN02HO2VU JAA4_E6X9J9101A4GM1 JAA4_E6X9J9101ALXXT JAA4_E6X9J9101AO6FN
SH3GLB1	NULL	1	86943243	86953994	86954137	86957777	JAA2_ESJ6S1K01DIIXW JOA3_E3VCB0K02H8PCU
SIGIRR	NULL	11	397061	396994	396842	396539	JOB4_E54PARH01CDDCC JOA2_ERTYMEZ02IM0GY
SILV	NULL	12	54645986	54641784	54641367	54638659	JAA2_ESJ6S1K01BN8RX JAA2_ESJ6S1K01CRH2O JAA2_ESJ6S1K01EETJO JAA3_E4QP0ZC02FOKLG JAA3_E4QP0ZC02FPIK5 JAA3_E4QP0ZC02GOYJU JAA3_E4QP0ZC02H9YH8 JAA3_E4QP0ZC02ICSS2 JAA3_E4QP0ZC02JLEWT JAA3_E4QP0ZC02JQ8CH JAA4_E6X9J9101A3JFI JAA4_E6X9J9101AOWVG JAA4_E6X9J9101AUA19 JAA4_E6X9J9101AZO7R JAA4_E6X9J9101B5ZU6 JAA4_E6X9J9101BC3IX JAA4_E6X9J9101BF18J JAA4_E6X9J9101BG4NT JAA4_E6X9J9101BH7D0 JAA4_E6X9J9101BN58L…
SIPA1L3	NULL	19	43302363	43312977	43313253	43323663	JOB1_ERDI6OO01CLIGV JOB2_ERTYMEZ01DHUTS
SLAIN1	NULL	13	77170676	77191667	77191808	77216418	JAB6_E56FR8H01B7ID1 JAB6_E56FR8H01BIT9I
SLAIN1	NULL	13	77170676	77191667	77213577	77216418	JAB6_E56FR8H01B7ID1 JAB6_E56FR8H01BIT9I
SLC23A2	NULL	20	4828200	4814556	4812287	4803343	JOB2_ERTYMEZ01BUXSO JOB5_E54PARH02HXCCG
SLC26A4	deafness, neurosensory, autosomal recessive 4\; dfnb4	7	107129739	107132011	107132067	107137734	JAA5_E6X9J9102IP712
SLC26A4	enlarged vestibular aqueduct syndrome	7	107129739	107132011	107132067	107137734	JAA5_E6X9J9102IP712
SLC26A4	pendred syndrome\; pds	7	107129739	107132011	107132067	107137734	JAA5_E6X9J9102IP712
SLC26A6	NULL	3	48645410	48644834	48644681	48644482	JAA5_E6X9J9102GC45H JAA5_E6X9J9102JFMNP
SLC2A13	NULL	12	38785321	38728280	38728119	38708579	JAB5_E6138SN02INKMZ
SMARCC1	NULL	3	47798096	47789431	47789310	47762488	JAB4_E6138SN01CQ77K JAB4_E6138SN01DMHDC JOA1_ERDI6OO02INED3
SMUG1	NULL	12	52869001	52867957	52867869	52864011	JAA4_E6X9J9101AQGJ0
SNAPC5	NULL	15	64577033	64574812	64574721	64573945	JOA3_E3VCB0K02J3UUV
SNRPA1	NULL	15	99652824	99650901	99645383	99644739	JAB4_E6138SN01BP5WN JAB5_E6138SN02GNRMI JAB5_E6138SN02GRF6S JAB6_E56FR8H01AO5JD JAA3_E4QP0ZC02FN092 JAA4_E6X9J9101AILRJ JAA4_E6X9J9101CPXKU JAA5_E6X9J9102FST9D JOA4_E5W9ZWM01DM71C JOA4_E5W9ZWM01DS5UB JOA4_E5W9ZWM01EQVVX JOA4_E5W9ZWM01EWRBT
SNRPG	NULL	2	70374253	70370009	70369985	70368829	JAB6_E56FR8H01DKZBG JAB7_E56FR8H02JW3IE JOB3_E3VCB0K01DNOCR JOB4_E54PARH01C38TS JOB5_E54PARH02IS54R JOB5_E54PARH02JPCK3 JAA4_E6X9J9101AXUIW JAA4_E6X9J9101BTK2T JAA4_E6X9J9101CF4AH JAA4_E6X9J9101CNWKH JAA4_E6X9J9101DBZN0 JAA4_E6X9J9101EFL26 JAA5_E6X9J9102FWWZ5 JAA5_E6X9J9102G3UDP JOA1_ERDI6OO02GTZYI JOA1_ERDI6OO02HUG9B JOA1_ERDI6OO02IX6FE JOA1_ERDI6OO02JBM70 JOA2_ERTYMEZ02FV9Q8 JOA2_ERTYMEZ02G3SHI…
SPATS2	NULL	12	48047638	48051277	48051341	48140819	JAB4_E6138SN01BOQJ0 JAB5_E6138SN02FW1JS JAB5_E6138SN02HD6OX JOA4_E5W9ZWM01C0V1U
SPIN1	NULL	9	90193274	90231116	90253725	90267230	JAA2_ESJ6S1K01BIDO4 JAA2_ESJ6S1K01CFNTL JOA2_ERTYMEZ02F9047
SRP9	NULL	1	224032338	224037624	224037694	224043564	JAB1_ER85B5302JGWXC JAB2_ESJ6S1K02IEHMK JAB2_ESJ6S1K02IFML4 JAB2_ESJ6S1K02JDDE7 JAB3_E4QP0ZC01D2GZV JAB4_E6138SN01A8DL3 JAB4_E6138SN01AT276 JAB4_E6138SN01B3P49 JAB4_E6138SN01BISQN JAB4_E6138SN01CG42Q JAB4_E6138SN01D8TK7 JAB4_E6138SN01DE8QV JAB4_E6138SN01DG3AJ JAB5_E6138SN02FTHYQ JAB5_E6138SN02G49TE JAB5_E6138SN02GDJJE JAB5_E6138SN02GPNMK JAB5_E6138SN02GQ2GB JAB5_E6138SN02GTCWR JAB5_E6138SN02HEJHC…
SSB	NULL	2	170363733	170365707	170365783	170370229	JAB2_ESJ6S1K02JTLRJ JAB4_E6138SN01C3FXV JAB5_E6138SN02FI5Y9 JAB5_E6138SN02ICJPZ JAB5_E6138SN02JW99E JAB6_E56FR8H01A2UYK JAB6_E56FR8H01B21L4 JAB7_E56FR8H02JYLPJ JOB3_E3VCB0K01B1EQO JOB3_E3VCB0K01BNXTB JOB3_E3VCB0K01EUWAY JOB5_E54PARH02G6I38 JAA2_ESJ6S1K01DEZNJ JAA2_ESJ6S1K01E2YIG JAA3_E4QP0ZC02G6Q0W JAA4_E6X9J9101A92BX JAA4_E6X9J9101BLEMR JAA4_E6X9J9101BLGP8 JAA4_E6X9J9101C2EVE JAA4_E6X9J9101C2OCQ…
SSBP2	NULL	5	80845202	80820885	80820824	80806138	JAB1_ER85B5302HELQ3 JAB1_ER85B5302JMM23 JAB1_ER85B5302JRRJ9 JAB3_E4QP0ZC01C165V JAB5_E6138SN02HZE8E JAB6_E56FR8H01EZM4K JOB4_E54PARH01B8J4R JOB5_E54PARH02GFHXF JAA4_E6X9J9101EXA8D JOA4_E5W9ZWM01BXLSP
STAG1	NULL	3	137832401	137824781	137824677	137806006	JAB2_ESJ6S1K02FQRLO JAB2_ESJ6S1K02GC80C
STAG3L4	NULL	7	66405308	66408408	66408506	66411356	JOB2_ERTYMEZ01DVJRG JOA4_E5W9ZWM01D2A8L JOA5_E5W9ZWM02FSKN8
STAMBP	NULL	2	73909632	73911479	73911695	73925447	JOB5_E54PARH02GFWBN JOB5_E54PARH02GO4AO JAA4_E6X9J9101CFBPG JAA4_E6X9J9101DPKPT JOA4_E5W9ZWM01AXP9W JOA4_E5W9ZWM01CCCC3
STARD4	NULL	5	110875981	110871040	110870925	110869977	JAB2_ESJ6S1K02JI79C JAA4_E6X9J9101AGOI8 JAA4_E6X9J9101DA5QZ JAA5_E6X9J9102FOKUC JAA5_E6X9J9102FUITJ
STK19	NULL	6	32048268	32048376	32048514	32054658	JAA4_E6X9J9101DUGTT
STMN4	NULL	8	27171784	27157236	27157144	27155927	JAB3_E4QP0ZC01BQ24R JAB4_E6138SN01A44Q8 JAB4_E6138SN01ADU4Q JAB4_E6138SN01AYOES JAB4_E6138SN01EQ4FS JAB5_E6138SN02HFKTG JAB5_E6138SN02IN8OU JAB5_E6138SN02IY3RO JAB7_E56FR8H02HYNL3 JOB3_E3VCB0K01ALX3D JOB3_E3VCB0K01AUOF2 JOB3_E3VCB0K01BD7G3 JOB3_E3VCB0K01BR501 JOB3_E3VCB0K01CFZVI JOB4_E54PARH01CVQGJ JOB5_E54PARH02IQLYZ
STT3A	NULL	11	124968024	124970985	124971109	124972163	JAB2_ESJ6S1K02I5I95 JAB4_E6138SN01A3K0D JAB4_E6138SN01B5KJ2 JAB4_E6138SN01DQV99 JAB5_E6138SN02FH44I JOB4_E54PARH01CIP8I JAA2_ESJ6S1K01BH2ML JAA2_ESJ6S1K01BNQ5L JAA2_ESJ6S1K01CMEKX JAA2_ESJ6S1K01CZRNS JAA2_ESJ6S1K01DXAVA JAA3_E4QP0ZC02F6C2Y JAA4_E6X9J9101AIHFQ JAA4_E6X9J9101C1UHF JAA4_E6X9J9101C65SD JAA4_E6X9J9101D951C JAA4_E6X9J9101DMBBS JAA5_E6X9J9102FTHBP JAA5_E6X9J9102H5FGV JAA5_E6X9J9102HXMPS…
SUPV3L1	NULL	10	70610325	70615748	70615827	70616204	JAB5_E6138SN02FJZMF JAB7_E56FR8H02IXP2N JAA3_E4QP0ZC02IHU1E JOA3_E3VCB0K02GRLEK
TAF13	NULL	1	109420065	109419211	109419131	109410378	JAB3_E4QP0ZC01ER30X JAB4_E6138SN01B5ZTY JAB6_E56FR8H01ARMY5 JAA1_ER85B5301EAXMO JAA2_ESJ6S1K01EIKBR JAA3_E4QP0ZC02J3D2P JAA4_E6X9J9101AY707 JAA5_E6X9J9102HHQDC JAA5_E6X9J9102I0V5M
TCEA3	NULL	1	23623644	23618220	23618156	23617090	JOB1_ERDI6OO01C05YU
TDG	NULL	12	102883969	102894825	102894969	102897738	JAB5_E6138SN02GOA0V JAA4_E6X9J9101B4JCJ JAA5_E6X9J9102FORMO JOA2_ERTYMEZ02HIB88 JOA3_E3VCB0K02G4H7C JOA4_E5W9ZWM01DQPC1
THRAP3	NULL	1	36462694	36497569	36497673	36520720	JAB3_E4QP0ZC01AZUXC JAB5_E6138SN02GCW1J JAB5_E6138SN02GWYDX JAB5_E6138SN02HTSJ3 JAA2_ESJ6S1K01A2CE7 JAA3_E4QP0ZC02IZ0SR JAA4_E6X9J9101AOZ79
TIMM23	NULL	10	51293114	51290389	51290329	51283318	JAB5_E6138SN02J1UFI JOB4_E54PARH01BNK4F JAA1_ER85B5301EA1JD JAA4_E6X9J9101A48GF JAA4_E6X9J9101BL47U JAA4_E6X9J9101CDN99 JAA4_E6X9J9101DB3QN JAA4_E6X9J9101DS6YM JAA5_E6X9J9102FL4OH JAA5_E6X9J9102GIVHG JAA5_E6X9J9102H127P JOA1_ERDI6OO02IQ9E8 JOA5_E5W9ZWM02FYTDD JOA5_E5W9ZWM02G2DK6
TIMM23B	NULL	10	51041653	51044375	51044435	51051444	JAB5_E6138SN02J1UFI JOB4_E54PARH01BNK4F JAA1_ER85B5301EA1JD JAA4_E6X9J9101A48GF JAA4_E6X9J9101BL47U JAA4_E6X9J9101CDN99 JAA4_E6X9J9101DB3QN JAA4_E6X9J9101DS6YM JAA5_E6X9J9102FL4OH JAA5_E6X9J9102GIVHG JAA5_E6X9J9102H127P JOA1_ERDI6OO02IQ9E8 JOA5_E5W9ZWM02FYTDD JOA5_E5W9ZWM02G2DK6
TIMP1	NULL	X	47326818	47327750	47327880	47329278	JAA2_ESJ6S1K01BTRXS JAA4_E6X9J9101AP2SE JAA4_E6X9J9101CJADX JAA4_E6X9J9101EP1A7 JAA5_E6X9J9102F8PJO JAA5_E6X9J9102HV8JO JAA5_E6X9J9102I5U6O JAA5_E6X9J9102JAF8T JOA1_ERDI6OO02FQIGJ JOA1_ERDI6OO02G59EA JOA1_ERDI6OO02HDZT8 JOA1_ERDI6OO02IM8PW JOA2_ERTYMEZ02FM7J2 JOA2_ERTYMEZ02G64JT JOA2_ERTYMEZ02H5AMW JOA3_E3VCB0K02FYSF1 JOA4_E5W9ZWM01DY098 JOA4_E5W9ZWM01EVTG9 JOA5_E5W9ZWM02GSTPU JOA5_E5W9ZWM02HW4VO…
TLE2	NULL	19	2970280	2968858	2968837	2966759	JAB4_E6138SN01AFKZO JAB5_E6138SN02FJ1UD
TLL1	NULL	4	167166034	167179940	167180044	167182628	JOB5_E54PARH02FYDZF
TLN1	NULL	9	35713948	35712919	35712857	35712221	JAB5_E6138SN02IWTYL JOB3_E3VCB0K01C3XHY
TMBIM4	NULL	12	64849901	64833496	64832317	64827989	JAB2_ESJ6S1K02IH7AG JAB4_E6138SN01B0IYF JAB4_E6138SN01DGA21 JAB5_E6138SN02GORL2 JAB5_E6138SN02H3YHW JAB5_E6138SN02HUJA8 JAB7_E56FR8H02FRNJ5 JAB7_E56FR8H02HWAP5 JOB3_E3VCB0K01DHU5P JAA4_E6X9J9101A230Q JAA4_E6X9J9101BAR7Q JAA5_E6X9J9102G6T3N JAA5_E6X9J9102G9E9O JAA5_E6X9J9102G88X2 JOA2_ERTYMEZ02GM5MW JOA4_E5W9ZWM01EC7NS
TMEM10	NULL	10	98108640	98105038	98103193	98101158	JAB4_E6138SN01B791F JAB4_E6138SN01BEF7I JAB4_E6138SN01BKJD1 JAB4_E6138SN01EKWSS JAB5_E6138SN02F2CSU JAB5_E6138SN02FQ1IW JAB5_E6138SN02HQ404 JAB6_E56FR8H01A5VYC JAB7_E56FR8H02F71Q6 JAB7_E56FR8H02J5FPX JOB2_ERTYMEZ01CAWCY JOB3_E3VCB0K01EH13N JOB4_E54PARH01EZR34
TMEM10	NULL	10	98108640	98105038	98105001	98101158	JAB4_E6138SN01B791F JAB4_E6138SN01BEF7I JAB4_E6138SN01BKJD1 JAB4_E6138SN01EKWSS JAB5_E6138SN02F2CSU JAB5_E6138SN02FQ1IW JAB5_E6138SN02HQ404 JAB6_E56FR8H01A5VYC JAB7_E56FR8H02F71Q6 JAB7_E56FR8H02J5FPX JOB2_ERTYMEZ01CAWCY JOB3_E3VCB0K01EH13N JOB4_E54PARH01EZR34
TMEM107	NULL	17	8020242	8020070	8018562	8018316	JOB3_E3VCB0K01A340M JOB3_E3VCB0K01BYG1W JAA4_E6X9J9101CHU46 JOA3_E3VCB0K02ICOYG
TMEM126A	NULL	11	85036782	85038940	85039034	85042754	JAB3_E4QP0ZC01DDAQ2 JAB4_E6138SN01CI744 JAB5_E6138SN02GBKE3 JOB3_E3VCB0K01AR7O7 JAA1_ER85B5301ED4QP JAA4_E6X9J9101DFNTO JAA4_E6X9J9101DFXA0 JAA4_E6X9J9101DG7TU JAA5_E6X9J9102GUSIR JOA2_ERTYMEZ02HZZBH JOA4_E5W9ZWM01BBI8F JOA4_E5W9ZWM01C3725 JOA5_E5W9ZWM02HPNLR JOA5_E5W9ZWM02IG7SR JOA5_E5W9ZWM02ILX09
TMEM126B	NULL	11	85017381	85019836	85020009	85020378	JAB4_E6138SN01EUB5B JAB5_E6138SN02G5GBD JAB5_E6138SN02G6B1G JAA5_E6X9J9102GQ8VR JAA5_E6X9J9102HY2HA JOA3_E3VCB0K02HDMUC JOA5_E5W9ZWM02GM287
TMEM126B	NULL	11	85017381	85019836	85020501	85022777	JAB4_E6138SN01EUB5B JAB5_E6138SN02G5GBD JAB5_E6138SN02G6B1G JAA5_E6X9J9102GQ8VR JAA5_E6X9J9102HY2HA JOA3_E3VCB0K02HDMUC JOA5_E5W9ZWM02GM287
TMEM141	NULL	9	138805698	138805983	138806051	138806219	JOA3_E3VCB0K02IKULU JOA4_E5W9ZWM01A2XA6 JOA4_E5W9ZWM01E13VO
TMEM167	NULL	5	82408895	82396693	82396582	82393487	JAB3_E4QP0ZC01D265D JAB4_E6138SN01BSAXM JAB4_E6138SN01BYKZ0 JAB4_E6138SN01DX9QE JAB5_E6138SN02G1RJQ JAB5_E6138SN02GCKZH JAB5_E6138SN02HD38G JAB5_E6138SN02HT629 JAB5_E6138SN02I1AMT JAA2_ESJ6S1K01ASSF6 JAA2_ESJ6S1K01B9KEM JAA2_ESJ6S1K01BKZ22 JAA2_ESJ6S1K01DTF1Q JAA3_E4QP0ZC02HLF05 JAA3_E4QP0ZC02J1ZSH JAA4_E6X9J9101B9ZZK JAA4_E6X9J9101BNB17 JAA5_E6X9J9102F8U94 JAA5_E6X9J9102FJZH2 JAA5_E6X9J9102FMIUC…
TMEM188	NULL	16	48616753	48617062	48617114	48617807	JAB7_E56FR8H02ISOF7 JAA5_E6X9J9102H6TR9
TMEM19	NULL	12	70366858	70369637	70369752	70376482	JAA3_E4QP0ZC02IJITZ JAA3_E4QP0ZC02JFK40 JOA3_E3VCB0K02GTNXA JOA3_E3VCB0K02IF2VS JOA3_E3VCB0K02IS7P6 JOA3_E3VCB0K02JHH8P
TMEM25	NULL	11	117907797	117908074	117908387	117908841	JOA3_E3VCB0K02IMNUQ
TMEM59	NULL	1	54291260	54285634	54283952	54281787	JAB1_ER85B5302FPAD4 JAB2_ESJ6S1K02F0SSM JAB2_ESJ6S1K02JASIS JAB4_E6138SN01A1822 JAB4_E6138SN01ANXB6 JAB4_E6138SN01ATJ9I JAB4_E6138SN01BFXC0 JAB4_E6138SN01BZYW2 JAB4_E6138SN01CU0IN JAB4_E6138SN01DH2GF JAB4_E6138SN01EIKAZ JAB5_E6138SN02FITF1 JAB5_E6138SN02FWQSK JAB5_E6138SN02G8VWT JAB5_E6138SN02HOF8B JAB5_E6138SN02IBOCJ JAB6_E56FR8H01B5PY5 JAB7_E56FR8H02JQLDD JOB2_ERTYMEZ01DG455 JOB2_ERTYMEZ01DK0FY…
TMEM59	NULL	1	54291260	54285634	54285527	54284048	JAB1_ER85B5302FPAD4 JAB2_ESJ6S1K02F0SSM JAB2_ESJ6S1K02JASIS JAB4_E6138SN01A1822 JAB4_E6138SN01ANXB6 JAB4_E6138SN01ATJ9I JAB4_E6138SN01BFXC0 JAB4_E6138SN01BZYW2 JAB4_E6138SN01CU0IN JAB4_E6138SN01DH2GF JAB4_E6138SN01EIKAZ JAB5_E6138SN02FITF1 JAB5_E6138SN02FWQSK JAB5_E6138SN02G8VWT JAB5_E6138SN02HOF8B JAB5_E6138SN02IBOCJ JAB6_E56FR8H01B5PY5 JAB7_E56FR8H02JQLDD JOB2_ERTYMEZ01DG455 JOB2_ERTYMEZ01DK0FY…
TMEM62	NULL	15	41215140	41218063	41218110	41225982	JAB6_E56FR8H01D4AV8 JOB5_E54PARH02G7Q3B JAA2_ESJ6S1K01AY9JF JOA2_ERTYMEZ02GMLAQ
TMEM64	NULL	8	91726514	91713112	91712955	91707267	JAA2_ESJ6S1K01AXMDV JAA2_ESJ6S1K01B61NZ JAA4_E6X9J9101CDXHU JAA5_E6X9J9102FZH3Q JAA5_E6X9J9102GQZZM JOA3_E3VCB0K02GH4S0 JOA3_E3VCB0K02GMPSZ
TMEM66	NULL	8	30059904	30051114	30050934	30047118	JAB4_E6138SN01CIXZG JAB4_E6138SN01CYDFL JAB4_E6138SN01DWCVF JAB4_E6138SN01EW4WA JAB5_E6138SN02FVGZQ JAB5_E6138SN02I22YI JOB3_E3VCB0K01A7P23 JOB3_E3VCB0K01D10T6 JOB3_E3VCB0K01DN3WF JOB4_E54PARH01D82GE JOB5_E54PARH02IQIBF JAA2_ESJ6S1K01A774V JAA4_E6X9J9101APCX8 JAA4_E6X9J9101DCOVR JOA1_ERDI6OO02JJ8VG JOA3_E3VCB0K02G20K2 JOA4_E5W9ZWM01D7YBR JOA4_E5W9ZWM01DR393 JOA5_E5W9ZWM02F7D5O JOA5_E5W9ZWM02F67T2
TMOD1	NULL	9	99326412	99348287	99348445	99355383	JAB4_E6138SN01DGK5J JOA1_ERDI6OO02IGMHY JOA1_ERDI6OO02JRQKU
TNFRSF10B	squamous cell carcinoma, head and neck\; hnscc	8	22982208	22956702	22956595	22944331	JAA1_ER85B5301BQH9A
TNFRSF21	NULL	6	47385110	47362291	47359632	47329217	JAB2_ESJ6S1K02HPWZU JAB5_E6138SN02I2UA1 JOB5_E54PARH02HKQZQ
TNNT1	nemaline myopathy 5\; nem5	19	60349860	60349647	60349613	60348746	JAA4_E6X9J9101AFZ6O
TOMM7	NULL	7	22828820	22824193	22824143	22819330	JAB4_E6138SN01D6SPV JOB1_ERDI6OO01CK5ZT JOB1_ERDI6OO01DBN5X JOB1_ERDI6OO01EVJK6 JOB2_ERTYMEZ01AU6TV JOB2_ERTYMEZ01B6TX4 JOB2_ERTYMEZ01BZ323 JOB2_ERTYMEZ01CABKP JOB2_ERTYMEZ01CTRVC JOB2_ERTYMEZ01EADD2 JOB3_E3VCB0K01A3O7Q JOB3_E3VCB0K01A7EGJ JOB3_E3VCB0K01ATAZH JOB3_E3VCB0K01AUXM2 JOB3_E3VCB0K01B3HVB JOB3_E3VCB0K01B5NKM JOB3_E3VCB0K01BH98J JOB3_E3VCB0K01BHX97 JOB3_E3VCB0K01BMB5S JOB3_E3VCB0K01BOB6L…
TP53INP2	NULL	20	32755978	32756822	32756940	32760155	JOB3_E3VCB0K01AU5B5
TPST1	NULL	7	65307945	65342746	65343693	65388932	JOB3_E3VCB0K01CUZTX JOA3_E3VCB0K02GM1TP JOA3_E3VCB0K02HOQKJ
TPX2	NULL	20	29791086	29794004	29794112	29808870	JAA1_ER85B5301A2EUL JAA2_ESJ6S1K01C8NP2 JAA2_ESJ6S1K01CH9LV JAA4_E6X9J9101AN2MJ JAA4_E6X9J9101CEC4K JAA5_E6X9J9102JVQA1 JOA2_ERTYMEZ02H09X1 JOA3_E3VCB0K02HU3CP JOA4_E5W9ZWM01BEM6G JOA5_E5W9ZWM02GK51U
TSEN2	NULL	3	12520284	12521652	12521731	12533109	JAA4_E6X9J9101B3X9Y
TSG101	NULL	11	18504897	18497727	18497641	18494288	JAB2_ESJ6S1K02H2MFR JAB2_ESJ6S1K02H8EUV JAB2_ESJ6S1K02I040D JAB2_ESJ6S1K02I3137 JAB4_E6138SN01ELJ8B JAB5_E6138SN02HPRTP JAB7_E56FR8H02F6SXK JOB3_E3VCB0K01EQA9R JOB4_E54PARH01DNWHS JAA1_ER85B5301B5GP8 JAA2_ESJ6S1K01AV87Z JAA3_E4QP0ZC02GDZOS JAA4_E6X9J9101A64XG JAA4_E6X9J9101BI2PE JAA4_E6X9J9101BOR71 JAA4_E6X9J9101CECBC JAA4_E6X9J9101D88YU JAA4_E6X9J9101DOX3O JAA5_E6X9J9102GP3CS JAA5_E6X9J9102IPAJ5…
TSPAN31	NULL	12	56425268	56425794	56426307	56426638	JAB7_E56FR8H02IGCKD JAA5_E6X9J9102FD76P JOA5_E5W9ZWM02F3MES
TSR2	NULL	X	54483661	54483847	54483939	54486557	JAB2_ESJ6S1K02GTSO0 JAB4_E6138SN01AEU4P JAB4_E6138SN01C1F2A JAB4_E6138SN01EB2KJ JAB5_E6138SN02G53KQ JAB5_E6138SN02GW7SZ JAB5_E6138SN02HEE03 JAB5_E6138SN02HGSXP JAB7_E56FR8H02JQABH JOB1_ERDI6OO01ARHWJ JOB2_ERTYMEZ01CW6CR JOB2_ERTYMEZ01EIKBA JAA4_E6X9J9101AHJQH JAA4_E6X9J9101AMBSH JAA4_E6X9J9101BQMJ3 JAA4_E6X9J9101CH99B JAA4_E6X9J9101CMBPP JAA4_E6X9J9101EN8UM JAA4_E6X9J9101ERYJQ JAA5_E6X9J9102G1I90…
TTLL7	NULL	1	84237201	84190659	84190457	84190248	JOB4_E54PARH01CACA8
TXNRD3	NULL	3	127823274	127816996	127816887	127812666	JAB7_E56FR8H02ICMZG JAA3_E4QP0ZC02I940K JAA5_E6X9J9102HPBQ9 JOA3_E3VCB0K02IEQRI
UAP1	NULL	1	160798192	160802425	160802763	160813190	JAA4_E6X9J9101CPIUY JAA4_E6X9J9101EOMCZ JOA3_E3VCB0K02GGL4D JOA4_E5W9ZWM01DWH4V JOA5_E5W9ZWM02GCKF0
UBE2K	NULL	4	39376406	39415434	39415529	39423766	JAB3_E4QP0ZC01A3ULO JAB4_E6138SN01AWUDI JAB4_E6138SN01CES0T JAB5_E6138SN02FY47C JAB5_E6138SN02I9O4N JAB6_E56FR8H01D5XMB JAB7_E56FR8H02HBDUI JAB7_E56FR8H02INKJ4 JOB3_E3VCB0K01C2MHD JOB3_E3VCB0K01CRCUE JOB3_E3VCB0K01DAT00 JOB3_E3VCB0K01EUD9X JOB4_E54PARH01CV85G JAA3_E4QP0ZC02GDGC8 JAA3_E4QP0ZC02HK7GF JAA3_E4QP0ZC02JMDDL JAA4_E6X9J9101AQXSP JAA4_E6X9J9101CVAME JAA4_E6X9J9101DKXI1 JAA4_E6X9J9101DUCQ9…
UBE2K	NULL	4	39376406	39415434	39423826	39433671	JAB3_E4QP0ZC01A3ULO JAB4_E6138SN01AWUDI JAB4_E6138SN01CES0T JAB5_E6138SN02FY47C JAB5_E6138SN02I9O4N JAB6_E56FR8H01D5XMB JAB7_E56FR8H02HBDUI JAB7_E56FR8H02INKJ4 JOB3_E3VCB0K01C2MHD JOB3_E3VCB0K01CRCUE JOB3_E3VCB0K01DAT00 JOB3_E3VCB0K01EUD9X JOB4_E54PARH01CV85G JAA3_E4QP0ZC02GDGC8 JAA3_E4QP0ZC02HK7GF JAA3_E4QP0ZC02JMDDL JAA4_E6X9J9101AQXSP JAA4_E6X9J9101CVAME JAA4_E6X9J9101DKXI1 JAA4_E6X9J9101DUCQ9…
UBE2L3	NULL	22	20252061	20277149	20277246	20295145	JAB1_ER85B5302FP7JI JAB4_E6138SN01ATEXP JAB4_E6138SN01C5G1H JAB4_E6138SN01C6WUN JAB4_E6138SN01EAW4R JAB5_E6138SN02FFSVU JAB6_E56FR8H01EH6TO JAB7_E56FR8H02JBI8S JAA4_E6X9J9101BW0L2 JAA4_E6X9J9101BW7NX JAA4_E6X9J9101D8JFW JAA4_E6X9J9101DINTV JAA4_E6X9J9101EDVNU JAA4_E6X9J9101EI56N JAA4_E6X9J9101EKXC6 JAA4_E6X9J9101EYX5W JAA5_E6X9J9102FZXE0 JAA5_E6X9J9102H20D9 JAA5_E6X9J9102IFBCA JAA5_E6X9J9102IPEQC…
UBE2R2	NULL	9	33807933	33876878	33876966	33890171	JOB2_ERTYMEZ01C8JIO JOB3_E3VCB0K01BOYE1 JAA4_E6X9J9101DTKBA JOA3_E3VCB0K02JWHD8
UBE2T	NULL	1	200577645	200571570	200568760	200567712	JAB3_E4QP0ZC01D3PFU JAB5_E6138SN02JMZU3 JAB6_E56FR8H01CJJVW JAA2_ESJ6S1K01AQLXT JAA2_ESJ6S1K01AWLYV JAA2_ESJ6S1K01BU49J JAA2_ESJ6S1K01BWUQE JAA2_ESJ6S1K01CBF9O JAA2_ESJ6S1K01DZ1XY JAA4_E6X9J9101A50KM JAA4_E6X9J9101BEDYY JAA5_E6X9J9102GDVSX JAA5_E6X9J9102GGV7J JAA5_E6X9J9102HDISH JAA5_E6X9J9102HDO3Z JAA5_E6X9J9102IL8L2 JAA5_E6X9J9102JMGMD JOA4_E5W9ZWM01ATDRI JOA4_E5W9ZWM01CV020 JOA5_E5W9ZWM02G8LGN
UFD1L	NULL	22	17846605	17843126	17842590	17839332	JAB2_ESJ6S1K02IIO1M JOB3_E3VCB0K01B4QU0 JAA2_ESJ6S1K01BSLA1 JAA2_ESJ6S1K01CGWP9 JAA4_E6X9J9101EME18 JAA5_E6X9J9102HOA29 JOA2_ERTYMEZ02HAXBW JOA3_E3VCB0K02HSAG6 JOA4_E5W9ZWM01CZRUB JOA5_E5W9ZWM02FM3AL JOA5_E5W9ZWM02FR9KF
UGP2	NULL	2	63921871	63936943	63938575	63963103	JAB2_ESJ6S1K02JSGNW JAB3_E4QP0ZC01BIDQL JAB4_E6138SN01BQ88O JAB4_E6138SN01CT66V JAB4_E6138SN01DBVIR JAB4_E6138SN01DT4CH JAB4_E6138SN01EC8C7 JAB4_E6138SN01EU00Q JAB5_E6138SN02H4A9O JAB5_E6138SN02H8CN4 JAB5_E6138SN02HEFAG JAB5_E6138SN02IN6LT JAB5_E6138SN02IOXP7 JOB2_ERTYMEZ01DPXMQ JOB3_E3VCB0K01DUAI5 JOB4_E54PARH01CI0VH JOB5_E54PARH02HJSKI JAA3_E4QP0ZC02I5NJF JAA4_E6X9J9101CM2FL JAA4_E6X9J9101DTO51…
UQCRH	NULL	1	46542080	46547359	46547387	46548413	JAB2_ESJ6S1K02HH9CO JAB3_E4QP0ZC01B3KJH JAB3_E4QP0ZC01BDN1N JAB3_E4QP0ZC01D8LI8 JAB3_E4QP0ZC01D099R JAB4_E6138SN01A3ZRK JAB4_E6138SN01BJV5R JAB4_E6138SN01BOP8H JAB4_E6138SN01BOWJZ JAB4_E6138SN01C552H JAB4_E6138SN01CK3PS JAB4_E6138SN01CXIMS JAB4_E6138SN01D23CP JAB4_E6138SN01DR2QU JAB4_E6138SN01EKJER JAB4_E6138SN01EPA70 JAB4_E6138SN01EQ7VN JAB5_E6138SN02F82GU JAB5_E6138SN02FFREI JAB5_E6138SN02FT1PV…
USMG5	NULL	10	105146155	105144142	105143945	105142214	JOA3_E3VCB0K02F0WHW JOA3_E3VCB0K02F81E0
USP30	NULL	12	107974950	107978869	107980297	107989711	JOA4_E5W9ZWM01EAOVA
UTX	NULL	X	44803656	44804210	44804346	44805512	JAB6_E56FR8H01BB4OP
VISA	NULL	20	3783389	3786281	3786457	3789978	JOA1_ERDI6OO02JEYF7 JOA1_ERDI6OO02JU992 JOA2_ERTYMEZ02JGXA7
VPRBP	NULL	3	51508928	51505837	51505789	51492893	JAA5_E6X9J9102IXHOX JOA4_E5W9ZWM01BCX1C JOA4_E5W9ZWM01CT4N0
VPS37A	NULL	8	17149250	17167786	17167862	17170137	JOA2_ERTYMEZ02FTX4V JOA3_E3VCB0K02JC4Z5
VPS37A	NULL	8	17149250	17167786	17170253	17170735	JOA2_ERTYMEZ02FTX4V JOA3_E3VCB0K02JC4Z5
WDR35	NULL	2	20029965	20023857	20023795	20017221	JAB5_E6138SN02GF1L7
WNT10B	NULL	12	47650138	47648370	47647995	47646604	JOB3_E3VCB0K01BU3NY
WSB1	NULL	17	22645589	22652940	22653110	22654519	JAB2_ESJ6S1K02JSMA8 JAB3_E4QP0ZC01DJH43 JAB4_E6138SN01BA1H1 JAB5_E6138SN02FO7LT JOB3_E3VCB0K01B642W JOB3_E3VCB0K01BQGSM JOB3_E3VCB0K01CDNR2 JOB5_E54PARH02H1B9A JAA4_E6X9J9101DTPAP JAA4_E6X9J9101DTVL7 JAA5_E6X9J9102FZ5KH JAA5_E6X9J9102GR4ST JAA5_E6X9J9102HNSEI JAA5_E6X9J9102IDC61 JOA1_ERDI6OO02H4URS JOA3_E3VCB0K02IYC2N JOA4_E5W9ZWM01BIDZT JOA5_E5W9ZWM02IXYME
WSCD2	NULL	12	107114122	107124195	107128213	107142645	JOB2_ERTYMEZ01A6QE2
XPO1	NULL	2	61618200	61614543	61614410	61607161	JAB4_E6138SN01CV57O JAB4_E6138SN01DN5BU JAB6_E56FR8H01C1IXW JOB3_E3VCB0K01EMO4P JAA2_ESJ6S1K01ALLIX JAA4_E6X9J9101AID9I JAA4_E6X9J9101DPEQT JAA4_E6X9J9101EGLIH JAA4_E6X9J9101EQY0T JOA3_E3VCB0K02FK7CS JOA3_E3VCB0K02GFXT4 JOA4_E5W9ZWM01BFFT2 JOA4_E5W9ZWM01EKNDF JOA5_E5W9ZWM02GGLMJ
XPO6	NULL	16	28130187	28099854	28096041	28094918	JAB2_ESJ6S1K02GC8ZF JAB4_E6138SN01EFQM1 JAB7_E56FR8H02IAX01 JOA1_ERDI6OO02G42Z0
YARS	Charcot-Marie-Tooth disease, dominant intermediate C	1	33055375	33049246	33048778	33044800	JAB2_ESJ6S1K02HHPXW JAB3_E4QP0ZC01DZCIS JAB3_E4QP0ZC01EICL1 JAB4_E6138SN01BQ46W JAB4_E6138SN01EKHQU JAB5_E6138SN02F131T JAB5_E6138SN02GI5T6 JAB5_E6138SN02GMKPR JAB5_E6138SN02HRMW9 JAB5_E6138SN02IZPIM JAB5_E6138SN02JA5WL JAB5_E6138SN02JRJHY JAB6_E56FR8H01DMEYD JOB3_E3VCB0K01EGWX4 JAA3_E4QP0ZC02I2TAF JAA4_E6X9J9101A6HXK JAA4_E6X9J9101AE2JE JAA4_E6X9J9101AFZZI JAA4_E6X9J9101C0HE6 JAA4_E6X9J9101DIWZY…
YIF1A	NULL	11	65813001	65812340	65811858	65811724	JAB4_E6138SN01BK689 JOA4_E5W9ZWM01AY1AY JOA4_E5W9ZWM01BBIG8 JOA5_E5W9ZWM02GNF0P
YIPF1	NULL	1	54127973	54127725	54127504	54127248	JOB4_E54PARH01DP7QD JOB4_E54PARH01ESVXH JOA5_E5W9ZWM02HEF3Y JOA5_E5W9ZWM02IUFF6
ZDHHC14	NULL	6	157934167	157969368	157969507	157973853	JAB6_E56FR8H01D46I4 JOB2_ERTYMEZ01DWWN2 JAA5_E6X9J9102I2P3R
ZDHHC20	NULL	13	20931192	20897818	20893199	20885912	JAB2_ESJ6S1K02G31K0 JAB3_E4QP0ZC01AR1R5 JAB4_E6138SN01CEYS6 JAB5_E6138SN02HQIUZ JAB7_E56FR8H02HRZG0 JAA2_ESJ6S1K01D9NJ4 JOA5_E5W9ZWM02I6H6T
ZFAND6	NULL	15	78139207	78177812	78177976	78199724	JAA5_E6X9J9102JG2FC
ZFYVE20	NULL	3	15115545	15114786	15114629	15113222	JAB5_E6138SN02JHGKS JOB4_E54PARH01DV9UZ JOA4_E5W9ZWM01CUW0R
ZMYM4	NULL	1	35507274	35563547	35563594	35597112	JOB2_ERTYMEZ01A2FRD JOB4_E54PARH01AUUYP
ZNF253	NULL	19	19837809	19850289	19851956	19863282	JAB4_E6138SN01E3BYX JOB3_E3VCB0K01DMXHY JAA5_E6X9J9102HUH4T JOA4_E5W9ZWM01BSOTI JOA5_E5W9ZWM02GLINL
ZNF512	NULL	2	27659514	27660028	27660088	27674437	JAB3_E4QP0ZC01EIB01
ZNHIT3	NULL	17	31916743	31916891	31916924	31922769	JAB4_E6138SN01CQRER JAB4_E6138SN01DPVIE JAB5_E6138SN02GAGO3 JOB3_E3VCB0K01EHHKQ JOB4_E54PARH01ANRKC JAA2_ESJ6S1K01A4FNG JAA2_ESJ6S1K01APOGU JAA2_ESJ6S1K01BJ6AJ JAA4_E6X9J9101AMCVG JAA4_E6X9J9101BIO5I JAA4_E6X9J9101CK8B3 JAA4_E6X9J9101DRCXW JAA4_E6X9J9101EBWWC JAA5_E6X9J9102FL1AG JAA5_E6X9J9102FMARS JAA5_E6X9J9102H7LNC JAA5_E6X9J9102IS5TV JOA3_E3VCB0K02JQKZW JOA4_E5W9ZWM01AT25G
ZNRD1	NULL	6	30137426	30137672	30137774	30137979	JAB2_ESJ6S1K02HL5CO JAA4_E6X9J9101C8BIL JAA4_E6X9J9101EYE13 JAA5_E6X9J9102JCW8T JOA1_ERDI6OO02G72C5 JOA3_E3VCB0K02HSJMU
ZWILCH	NULL	15	64584784	64588232	64588285	64593379	JAB4_E6138SN01DVEPU JAA2_ESJ6S1K01E4H0L JAA4_E6X9J9101C9LAE JAA4_E6X9J9101DRSXN JAA5_E6X9J9102GFCZ9 JAA5_E6X9J9102GFWT5
ZYX	NULL	7	142788625	142788771	142795555	142795703	JOA3_E3VCB0K02I3CZ7
ZYX	NULL	7	142788625	142788774	142795555	142795703	JAA2_ESJ6S1K01A8H28

## Sheet: NewSkippedExonRelativetoAceView
#New skipped exon: new intron transforming an exon represented in RefSeq and AceView into an alternative cassette exon, with 454 support for the new intron
#Gene	Disease	Chromosome	Known gt donor	New ag acceptor	New gt donor	Known ag acceptor	Reads supporting the first intron
ABHD10	NULL	3	113180741	113183320	113183505	113187800	JAB5_E6138SN02HK3OV JAB5_E6138SN02JS9S6 JOB3_E3VCB0K01D13BR JAA2_ESJ6S1K01DSD2K JOA3_E3VCB0K02JD58E
ABL2	NULL	1	177357352	177356033	177355947	177354523	JAB2_ESJ6S1K02HPO7V JAB2_ESJ6S1K02J3U4R JOB1_ERDI6OO01B9CX9 JOA4_E5W9ZWM01A4LLT
ADAL	NULL	15	41414661	41415185	41415317	41416115	JAB1_ER85B5302GIVLL JAB2_ESJ6S1K02GDLJV JOB4_E54PARH01CL2T1 JAA5_E6X9J9102G96MX
ADCY8	NULL	8	131985199	131966190	131965991	131949375	JOB3_E3VCB0K01DMKJN
ADIPOR1	NULL	1	201193935	201186916	201186680	201184172	JAA4_E6X9J9101D5BTQ JOA3_E3VCB0K02I8YWB
AHI1	joubert syndrome 3\; jbts3	6	135860413	135860081	135860018	135858730	JOB5_E54PARH02JD6YY
AK2	NULL	1	33274923	33259892	33259554	33252783	JOA3_E3VCB0K02H7KY5
AK2	NULL	1	33274923	33259892	33259780	33252783	JOA3_E3VCB0K02H7KY5
AK2	NULL	1	33274923	33262756	33259554	33252783	JOB5_E54PARH02JEP5H JAA3_E4QP0ZC02F9AO1 JAA3_E4QP0ZC02FKG6G JAA3_E4QP0ZC02FN34I JAA4_E6X9J9101BJKBN JAA4_E6X9J9101DFIGW JAA5_E6X9J9102GZPDX JAA5_E6X9J9102HODW6 JAA5_E6X9J9102JAGZB JOA1_ERDI6OO02G1T4M JOA1_ERDI6OO02GOKK8 JOA2_ERTYMEZ02H3KY0 JOA3_E3VCB0K02HL1ER JOA3_E3VCB0K02HX3XZ JOA3_E3VCB0K02IK42S JOA4_E5W9ZWM01AW4XA JOA4_E5W9ZWM01CEVAW JOA4_E5W9ZWM01CQ3W7
AK2	NULL	1	33274923	33262756	33259780	33252783	JOB5_E54PARH02JEP5H JAA3_E4QP0ZC02F9AO1 JAA3_E4QP0ZC02FKG6G JAA3_E4QP0ZC02FN34I JAA4_E6X9J9101BJKBN JAA4_E6X9J9101DFIGW JAA5_E6X9J9102GZPDX JAA5_E6X9J9102HODW6 JAA5_E6X9J9102JAGZB JOA1_ERDI6OO02G1T4M JOA1_ERDI6OO02GOKK8 JOA2_ERTYMEZ02H3KY0 JOA3_E3VCB0K02HL1ER JOA3_E3VCB0K02HX3XZ JOA3_E3VCB0K02IK42S JOA4_E5W9ZWM01AW4XA JOA4_E5W9ZWM01CEVAW JOA4_E5W9ZWM01CQ3W7
AK2	NULL	1	33274923	33269850	33259554	33252783	JAB6_E56FR8H01AGGQ6 JOB5_E54PARH02IN6S9
AK2	NULL	1	33274923	33269850	33259780	33252783	JAB6_E56FR8H01AGGQ6 JOB5_E54PARH02IN6S9
ALKBH5	NULL	17	18029053	18038993	18039075	18050853	JAB1_ER85B5302IUP95 JAB4_E6138SN01B87D7 JAB5_E6138SN02FSPSM JAB6_E56FR8H01EW6GD
ALMS1	NULL	2	73631073	73637854	73637990	73639606	JAB4_E6138SN01BDGL6
AP3S1	NULL	5	115205703	115230265	115230358	115233612	JAB4_E6138SN01A34O7 JAB4_E6138SN01AGWAH JAB4_E6138SN01DFG9Z JAB5_E6138SN02GHNCE JAB5_E6138SN02I03GJ JAB5_E6138SN02IT9B9 JAB7_E56FR8H02I7WGK JOB5_E54PARH02GQNLO JAA2_ESJ6S1K01A5PYE JAA2_ESJ6S1K01B2ENZ JAA4_E6X9J9101BKWK9 JAA4_E6X9J9101DL415 JAA4_E6X9J9101EPET3 JAA4_E6X9J9101ERR71 JAA5_E6X9J9102F5WNJ JAA5_E6X9J9102FID8G JAA5_E6X9J9102FZUU6 JAA5_E6X9J9102JGRT1 JOA2_ERTYMEZ02HRA3P JOA3_E3VCB0K02ID8A4
APOO	NULL	X	23835731	23808991	23808882	23807073	JAB4_E6138SN01D4RFE JOB4_E54PARH01B47H0 JOB4_E54PARH01BMWKI JOB5_E54PARH02IQ35Q
ARL3	NULL	10	104464019	104455237	104455092	104449237	JAB4_E6138SN01DX9OR JAB5_E6138SN02FJU1P JAB5_E6138SN02H1F4O JAB5_E6138SN02J4KEO JOB3_E3VCB0K01DOJL4 JOB3_E3VCB0K01DQ4SL JOB5_E54PARH02GXBP0 JAA3_E4QP0ZC02GPZ79 JAA4_E6X9J9101DU6OX JOA1_ERDI6OO02JAXG4 JOA3_E3VCB0K02JEUGA JOA4_E5W9ZWM01ANQ7T JOA4_E5W9ZWM01CZ8LY JOA5_E5W9ZWM02GHKU4
ARL6IP1	NULL	16	18720253	18717658	18716747	18714405	JAB4_E6138SN01A566A JAB4_E6138SN01ETZWV JAB5_E6138SN02FVOWB JAB5_E6138SN02I2SWD JAB5_E6138SN02JT95V JOB2_ERTYMEZ01BIYCE JOB3_E3VCB0K01ATWJI JOB3_E3VCB0K01BWR9I JOB4_E54PARH01EZITS JAA4_E6X9J9101BQ5GB JAA4_E6X9J9101CBVGJ JAA5_E6X9J9102I8A0J JOA1_ERDI6OO02JNXYT JOA2_ERTYMEZ02H2V35 JOA2_ERTYMEZ02H5DNG JOA3_E3VCB0K02F2Z1Y JOA3_E3VCB0K02GNV2Y JOA4_E5W9ZWM01ATXCJ
ASPHD1	NULL	16	29820743	29823673	29824782	29838352	JAB7_E56FR8H02IIB2W JAB7_E56FR8H02JBD45 JOB2_ERTYMEZ01DWHH8 JOB3_E3VCB0K01CV0FS JOB4_E54PARH01AZWQN JOB5_E54PARH02JZML3 JOA3_E3VCB0K02F8SDC
ATP2A3	NULL	17	3797433	3795192	3795102	3794850	JOB3_E3VCB0K01EW7Z9
ATP5F1	NULL	1	111793727	111793981	111794019	111798355	JAB2_ESJ6S1K02I9RNQ JAB2_ESJ6S1K02I9VLX JAB2_ESJ6S1K02IO6Z1 JAB3_E4QP0ZC01A90BJ JAB4_E6138SN01D40VF JAB5_E6138SN02FP28J JAB5_E6138SN02FQ2ZE JAB5_E6138SN02IPAIG JOB2_ERTYMEZ01A4ST7 JOB3_E3VCB0K01B49EQ JOB4_E54PARH01EDWJ1 JOB4_E54PARH01EJIMF JOB5_E54PARH02HAGXE JAA3_E4QP0ZC02FVDKF JAA3_E4QP0ZC02HSC6J JAA4_E6X9J9101AQ2WW JAA4_E6X9J9101BAH5M JAA4_E6X9J9101C4BRU JAA4_E6X9J9101C4H3C JAA4_E6X9J9101CI2EG…
AUH	3-@methylglutaconic aciduria, type i	9	93163730	93158259	93157985	93127508	JAB4_E6138SN01DAZI5 JAB5_E6138SN02FS7DE JAB5_E6138SN02HL5FE JAB5_E6138SN02I6MML
AUP1	NULL	2	74610214	74610135	74609996	74609918	JOB3_E3VCB0K01CLI7G JOB3_E3VCB0K01DIE1K JOB4_E54PARH01BEQOY JAA2_ESJ6S1K01CZ02O JAA2_ESJ6S1K01ED7Z1 JAA4_E6X9J9101CC2RO JAA5_E6X9J9102GKIWW JOA1_ERDI6OO02HIKPY JOA1_ERDI6OO02IHOOK JOA1_ERDI6OO02IQ7DE JOA1_ERDI6OO02JONNE JOA1_ERDI6OO02JUZ7K JOA2_ERTYMEZ02FNWTX JOA2_ERTYMEZ02G3H3U
C11orf74	NULL	11	36572719	36588206	36588366	36611409	JAB4_E6138SN01B6F3V JAB4_E6138SN01DV7YY JAB5_E6138SN02I12SD
C20orf3	NULL	20	24921229	24912656	24912538	24907519	JAB4_E6138SN01DTEVC JAB5_E6138SN02IDPWB JOB3_E3VCB0K01ASZVM JOB3_E3VCB0K01EAJME JAA2_ESJ6S1K01BJFQM JAA2_ESJ6S1K01CA6P3 JAA2_ESJ6S1K01EIRHJ JAA4_E6X9J9101CYMIZ JAA4_E6X9J9101DQ2XU JAA5_E6X9J9102J4UMM JOA1_ERDI6OO02I0ING JOA1_ERDI6OO02JXY62 JOA4_E5W9ZWM01ENTGF
C21orf70	NULL	21	45184530	45188026	45188136	45204442	JAB4_E6138SN01APH6E JAB4_E6138SN01BJM0A JAB4_E6138SN01C2J6L JAA5_E6X9J9102H164I JOA4_E5W9ZWM01C1U2V JOA5_E5W9ZWM02HLS5S
C21orf70	NULL	21	45184530	45188026	45188181	45204442	JAB4_E6138SN01APH6E JAB4_E6138SN01BJM0A JAB4_E6138SN01C2J6L JAA5_E6X9J9102H164I JOA4_E5W9ZWM01C1U2V JOA5_E5W9ZWM02HLS5S
C6orf70	NULL	6	169893685	169895884	169896054	169897303	JAB3_E4QP0ZC01EQ2CA JAB5_E6138SN02HOAVK
C9orf19	NULL	9	36126789	36137782	36138648	36140868	JAB5_E6138SN02FTY7X
C9orf97	NULL	9	99435345	99429716	99412448	99408365	JAB4_E6138SN01DJGH3 JAB5_E6138SN02G50LT
CCDC111	NULL	4	185836543	185840395	185840485	185843556	JAB5_E6138SN02JWYLG JOB3_E3VCB0K01DUB8N JAA5_E6X9J9102FO666 JOA4_E5W9ZWM01C3HKW
CCDC127	NULL	5	271207	269975	269843	259074	JAB3_E4QP0ZC01EVR7R JAB4_E6138SN01A0L0D JAB4_E6138SN01EL6X0 JAA4_E6X9J9101EEJU6 JAA5_E6X9J9102HZN5K
CCDC144A	NULL	17	16564698	16571565	16571780	16575838	JAB2_ESJ6S1K02F47J8 JAB2_ESJ6S1K02HU2CA
CCDC98	NULL	4	84616819	84612466	84610379	84609329	JOA3_E3VCB0K02J20Y5
CEBPZ	NULL	2	37312058	37309684	37303026	37301121	JAB4_E6138SN01DG8RP JOB4_E54PARH01CIY69 JAA2_ESJ6S1K01CKM05 JAA4_E6X9J9101EOXW5 JOA3_E3VCB0K02FVQF1 JOA4_E5W9ZWM01DK57F JOA5_E5W9ZWM02FYKV3 JOA5_E5W9ZWM02GOVAZ
CEP290	NULL	12	87011677	87010741	87010588	87008748	JAB4_E6138SN01B76DC JAA4_E6X9J9101CKUR9 JAA4_E6X9J9101CWK4X JAA5_E6X9J9102IRMKJ
CHCHD5	NULL	2	113058698	113060021	113060163	113060247	JOA3_E3VCB0K02HMBGI JOA4_E5W9ZWM01DPR4X JOA5_E5W9ZWM02GC547
CHCHD5	NULL	2	113058698	113060021	113060173	113060247	JOA3_E3VCB0K02HMBGI JOA4_E5W9ZWM01DPR4X JOA5_E5W9ZWM02GC547
CHD2.	NULL	15	91227421	91229748	91230489	91236237	JAB5_E6138SN02GZV10 JOB3_E3VCB0K01ASFFR JOB4_E54PARH01DPSPW JAA3_E4QP0ZC02HOWSJ JAA3_E4QP0ZC02IO23D JOA3_E3VCB0K02JZ9VC
CHI3L2	NULL	1	111574027	111574886	111575089	111575382	JAA4_E6X9J9101BIL1H JOA3_E3VCB0K02IHA6O
CHTF18	NULL	16	784203	785132	785358	785685	JAA2_ESJ6S1K01BDHBP JAA2_ESJ6S1K01C3ZA3 JOA5_E5W9ZWM02JV09U
CNOT6	NULL	5	179928947	179930835	179931039	179933593	JAB2_ESJ6S1K02HLENP JAB5_E6138SN02JAJWI JAA1_ER85B5301BEZID JAA4_E6X9J9101DR0N4 JAA5_E6X9J9102JT9A7
CPSF6	amyloidosis, familial visceral	12	67919754	67931175	68028592	68030154	JAB3_E4QP0ZC01CX7YB JAB4_E6138SN01C2832 JAB5_E6138SN02GY6SE JAB5_E6138SN02I2BVZ JAB6_E56FR8H01DQSHV JAB7_E56FR8H02IF1O6 JAB7_E56FR8H02JACHO JAA2_ESJ6S1K01BKEO7 JAA5_E6X9J9102I5THT
CRIM1	NULL	2	36477435	36521904	36522148	36523261	JAB5_E6138SN02FOKNG JOB1_ERDI6OO01C8J0B JOB2_ERTYMEZ01D48G7 JOA1_ERDI6OO02GY0L0 JOA4_E5W9ZWM01BZGE5
CSAD	NULL	12	51853395	51852700	51851932	51850554	JOB1_ERDI6OO01EXN7D
CTBS	NULL	1	84812509	84808992	84808201	84804284	JAA5_E6X9J9102JYQDD JOA1_ERDI6OO02FY4FC
CTBS	NULL	1	84812509	84808992	84808852	84804284	JAA5_E6X9J9102JYQDD JOA1_ERDI6OO02FY4FC
DAB2IP	NULL	9	123575596	123576359	123576513	123578297	JOB1_ERDI6OO01CMD58 JOB3_E3VCB0K01CUZ2U JOB4_E54PARH01BKD6B JOB4_E54PARH01ENDR8 JOB4_E54PARH01ENJ3Q JOA5_E5W9ZWM02IFT2G
DHRS7	NULL	14	59701647	59692624	59689409	59686659	JAB4_E6138SN01B0KX3 JAB4_E6138SN01C79UB JAB4_E6138SN01CA3QS JAB5_E6138SN02GW358 JAB5_E6138SN02HWE83 JOB2_ERTYMEZ01DEML1 JOB2_ERTYMEZ01ENUM1 JOB2_ERTYMEZ01ETZSX JOB3_E3VCB0K01C6GHR JOB4_E54PARH01B6JMX JAA4_E6X9J9101ET2XO JAA5_E6X9J9102ID290 JOA2_ERTYMEZ02JBIDP JOA3_E3VCB0K02HN2P9 JOA3_E3VCB0K02HYMO6
DHRS7	NULL	14	59701647	59692624	59690429	59686659	JAB4_E6138SN01B0KX3 JAB4_E6138SN01C79UB JAB4_E6138SN01CA3QS JAB5_E6138SN02GW358 JAB5_E6138SN02HWE83 JOB2_ERTYMEZ01DEML1 JOB2_ERTYMEZ01ENUM1 JOB2_ERTYMEZ01ETZSX JOB3_E3VCB0K01C6GHR JOB4_E54PARH01B6JMX JAA4_E6X9J9101ET2XO JAA5_E6X9J9102ID290 JOA2_ERTYMEZ02JBIDP JOA3_E3VCB0K02HN2P9 JOA3_E3VCB0K02HYMO6
DNAJC8	NULL	1	28432018	28428122	28428019	28414095	JAB2_ESJ6S1K02I6D5Q JAB2_ESJ6S1K02JRYRB JAB3_E4QP0ZC01A3T35 JAB3_E4QP0ZC01AMPBY JAB3_E4QP0ZC01B82EU JAB4_E6138SN01A97DA JAB4_E6138SN01AYNE2 JAB4_E6138SN01BOA6F JAB4_E6138SN01BTM4C JAB4_E6138SN01C5F7E JAB4_E6138SN01CUVLY JAB4_E6138SN01D18WP JAB4_E6138SN01DRDOA JAB4_E6138SN01DZIIY JAB5_E6138SN02FWBVC JAB5_E6138SN02G8ZA3 JAB5_E6138SN02GLYN2 JAB5_E6138SN02GQ8U7 JAB5_E6138SN02GZIUI JAB5_E6138SN02HBYWP…
DNAJC8	NULL	1	28432018	28429351	28428019	28414095	JAB4_E6138SN01AGXM5 JAB6_E56FR8H01CM3TH
DNMT3B	Immunodeficiency-centromeric instability-facial anomalies syndrome	20	30838919	30840320	30840480	30843067	JAA4_E6X9J9101C4CGJ JOA1_ERDI6OO02J3LL3
DYNC2LI1	NULL	2	43854790	43857424	43857543	43864162	JAB3_E4QP0ZC01EVLMJ JAB4_E6138SN01B8EDD JOB3_E3VCB0K01BMCMJ JAA5_E6X9J9102H8O1C JOA5_E5W9ZWM02G5MDG JOA5_E5W9ZWM02HVGXN
EIF2AK2	NULL	2	37237554	37229587	37229503	37228470	JOA3_E3VCB0K02JNAQF
EIF4G1	NULL	3	185515157	185515970	185516339	185516613	JAB5_E6138SN02HWDUB JAB5_E6138SN02JFUFF JOB2_ERTYMEZ01EO6Y7
ENTPD4	NULL	8	23371014	23363456	23361137	23358065	JAA4_E6X9J9101BHZG0 JOA1_ERDI6OO02FLJVC
FAM152B	NULL	22	40346701	40333812	40333211	40330104	JOB5_E54PARH02JOA6D JOA4_E5W9ZWM01B2LAR
FAM44B	NULL	5	172975808	172972865	172968846	172967902	JAB5_E6138SN02G7EIJ JAB5_E6138SN02JN0BS JAB6_E56FR8H01DPTYV JAA5_E6X9J9102IBC3J
FAM55C	NULL	3	103003524	103008586	103008661	103018328	JAA1_ER85B5301DXD34
FAM79A	NULL	1	3531698	3531847	3531940	3532136	JAB5_E6138SN02FTW5O JAB5_E6138SN02I64XN JOB3_E3VCB0K01CAUBQ JOB3_E3VCB0K01DY5Z9 JOB3_E3VCB0K01EU34W JOB4_E54PARH01D1E4C JOA5_E5W9ZWM02GQOKJ
FAM98B	NULL	15	36533726	36543524	36543671	36544761	JAB3_E4QP0ZC01ENEJM JAB4_E6138SN01B59BC JAB4_E6138SN01DAA6K JAB5_E6138SN02HKLV6 JAB5_E6138SN02ICSPT JAA3_E4QP0ZC02H9QT6 JAA5_E6X9J9102I1DOX JOA3_E3VCB0K02IA8N5
FKBP3	NULL	14	44673301	44669754	44669651	44668855	JAB3_E4QP0ZC01AM5RG JAB3_E4QP0ZC01DTVLF JAB4_E6138SN01A3VIC JAB4_E6138SN01A4772 JAB4_E6138SN01B5671 JAB4_E6138SN01C73CY JAB4_E6138SN01DRWM9 JAB4_E6138SN01DXJQK JAB4_E6138SN01EEVHO JAB4_E6138SN01EI8T7 JAB5_E6138SN02F0D4W JAB5_E6138SN02F2Z48 JAB5_E6138SN02F8Z3Z JAB5_E6138SN02FFK5Z JAB5_E6138SN02GCXA3 JAB5_E6138SN02GPZBT JAB5_E6138SN02HBKRS JAB5_E6138SN02HBXV6 JAB5_E6138SN02IBO77 JAB5_E6138SN02IJK8B…
FKBP4	NULL	12	2774672	2776564	2776710	2777155	JAB4_E6138SN01DE6V7 JAB5_E6138SN02GAVKF JAB5_E6138SN02ILOCH JAB6_E56FR8H01D4C0J JAB7_E56FR8H02J5LC0 JAA4_E6X9J9101AJHIN JAA4_E6X9J9101EKXU5 JOA1_ERDI6OO02JMHMP JOA2_ERTYMEZ02HDJB7 JOA3_E3VCB0K02G0317 JOA3_E3VCB0K02H0F6P JOA3_E3VCB0K02HF86J
FUBP3	NULL	9	132444973	132460690	132460797	132475164	JAB5_E6138SN02JJHMT JAB6_E56FR8H01D69KZ JAB7_E56FR8H02FWL9F JAB7_E56FR8H02HZQTH JAA4_E6X9J9101D3NA4
GALNT5	NULL	2	157849207	157850772	157850893	157860420	JOA4_E5W9ZWM01AYWX2
GAPVD1	NULL	9	127104927	127107162	127107250	127109512	JAB4_E6138SN01DYULI JOA2_ERTYMEZ02I07VO
GCSH	glycine encephalopathy\; gce	16	79687236	79681787	79681706	79678771	JAB4_E6138SN01C7UP4 JAB4_E6138SN01CHFP2 JAB5_E6138SN02GMRLG JOB4_E54PARH01ELB1N JOB4_E54PARH01ELE7I JOB5_E54PARH02FXKZR JOB5_E54PARH02HM1P8 JAA4_E6X9J9101B1V9S JAA4_E6X9J9101CCTGV JAA4_E6X9J9101CF9MU JAA4_E6X9J9101CYMJV JAA4_E6X9J9101DLPBB JAA5_E6X9J9102JTTS1 JOA2_ERTYMEZ02G90NE JOA3_E3VCB0K02G23MM JOA3_E3VCB0K02GPXYF JOA3_E3VCB0K02HD3WQ JOA3_E3VCB0K02JEGQ9 JOA4_E5W9ZWM01EFKW2 JOA5_E5W9ZWM02GC31S
GNE	NULL	9	36236027	36226982	36226828	36224130	JAB3_E4QP0ZC01CRBU4
GRB10	NULL	7	50709626	50705055	50704912	50662170	JOB1_ERDI6OO01BN2ON JOB3_E3VCB0K01DB3Q6 JAA2_ESJ6S1K01CT1SF JAA4_E6X9J9101ESA55 JOA3_E3VCB0K02GXMRN
GTPBP10	NULL	7	89814025	89820065	89821800	89839404	JAA5_E6X9J9102IHIRK
GTPBP10	NULL	7	89814025	89820065	89822481	89839404	JAA5_E6X9J9102IHIRK
HECW1	NULL	7	43451695	43456951	43457054	43462420	JAB4_E6138SN01DQYXP JOB2_ERTYMEZ01DWSBB
HIGD1A	NULL	3	42820931	42810772	42810652	42805378	JAB2_ESJ6S1K02GCV7V JAB2_ESJ6S1K02HE7S1 JAB2_ESJ6S1K02HEEZV JAB2_ESJ6S1K02J5XN2 JAB3_E4QP0ZC01AZSRG JAB3_E4QP0ZC01BS83B JAB4_E6138SN01AJE2X JAB4_E6138SN01BL3VC JAB4_E6138SN01BS6QV JAB4_E6138SN01BSTHO JAB4_E6138SN01BUI5Q JAB4_E6138SN01C3UBM JAB4_E6138SN01D5XXH JAB4_E6138SN01DPIAP JAB4_E6138SN01DRFY5 JAB4_E6138SN01DVBFT JAB4_E6138SN01DZUV1 JAB4_E6138SN01E071Q JAB4_E6138SN01EG3A0 JAB5_E6138SN02FIJ60…
HOOK3	NULL	8	42871489	42880472	42880559	42899856	JAB1_ER85B5302GUC3K JAB2_ESJ6S1K02GM7U7 JOB2_ERTYMEZ01ATXDV
HOPX	NULL	4	57242177	57216936	57216779	57209721	JOB3_E3VCB0K01CUPS1
HOPX	NULL	4	57242177	57218823	57216779	57209721	JOB3_E3VCB0K01CMNLS
HSCB	NULL	22	27468320	27469869	27471997	27477228	JOA3_E3VCB0K02F35MU
IMMP1L	NULL	11	31487641	31441429	31430840	31427215	JOB4_E54PARH01CC71L JAA5_E6X9J9102JTSSP
IMMP1L	NULL	11	31487641	31451910	31430840	31427215	JAA2_ESJ6S1K01BTIRR
IMMP1L	NULL	11	31487641	31455883	31430840	31427215	JOA3_E3VCB0K02H9NA3
IQCE	NULL	7	2607625	2611040	2611152	2612035	JOA2_ERTYMEZ02IMLSS
ITSN2	NULL	2	24337478	24334467	24334260	24330805	JAB5_E6138SN02F0JL7 JAB5_E6138SN02G2ATT
KIAA0746	NULL	4	25458013	25446044	25445916	25444290	JAB5_E6138SN02F1V2F JAB5_E6138SN02FRVWC JAB5_E6138SN02G5YBH JAB5_E6138SN02GV2PT JOA4_E5W9ZWM01DZ7XA
KIAA0922	NULL	4	154731797	154733076	154733187	154734400	JOB3_E3VCB0K01C6KEC JOA5_E5W9ZWM02HPWO5
KIAA1641	NULL	2	97515205	97506363	97506220	97498841	JAB6_E56FR8H01CZTRV JAB7_E56FR8H02F7H79 JAA5_E6X9J9102ID0PA JAA5_E6X9J9102JPV2E
KIAA1833	NULL	8	145387724	145387797	145387933	145388004	JOB3_E3VCB0K01CS2UM JOA4_E5W9ZWM01EHSWU
LARGE	NULL	22	32376352	32352311	32352227	32330545	JOB4_E54PARH01CSZSU
LARS2	NULL	3	45540605	45558324	45558453	45563846	JOB4_E54PARH01BBZD8
LENG8	NULL	19	59652297	59654278	59654372	59655081	JAB2_ESJ6S1K02JJ5WB JAB4_E6138SN01B47ZS JAA2_ESJ6S1K01A2B9C JAA4_E6X9J9101B1PHK
LOC100133144	NULL	15	80880590	80881312	80881461	80884420	JOA2_ERTYMEZ02GFA57
LOC377711	NULL	8	145455597	145455670	145455806	145455877	JOB3_E3VCB0K01CS2UM JOA4_E5W9ZWM01EHSWU
LOC440295	NULL	15	80494065	80494787	80494936	80497895	JOA2_ERTYMEZ02GFA57
LOC441054	NULL	4	186598868	186603111	186603279	186607743	JOB4_E54PARH01CU05A JAA4_E6X9J9101BRUSO
LOC643373	NULL	5	34211683	34211400	34211306	34205016	JOB2_ERTYMEZ01BCVPX
MAGI2	NULL	7	77627277	77602460	77602273	77600314	JOB2_ERTYMEZ01EOP2G JOB5_E54PARH02H8GQV
MAP3K6	NULL	1	27557496	27557398	27557258	27556955	JOB5_E54PARH02GNPWN
MAP3K7IP2	NULL	6	149680845	149732737	149732929	149740846	JAB4_E6138SN01BGCGJ JAB4_E6138SN01BWU6O JAB5_E6138SN02FP0PM JOB4_E54PARH01A6U50
MARK3	NULL	14	102922171	102941165	102941358	102964476	JAB5_E6138SN02HJW7L JAB6_E56FR8H01CKSOW
MFSD8	NULL	4	129084356	129082764	129082649	129080603	JAB5_E6138SN02JU1PE
MGST1	NULL	12	16391912	16398431	16398580	16401805	JAB4_E6138SN01ATVC1 JAB4_E6138SN01CYG0I JAB5_E6138SN02GHRSW JOB2_ERTYMEZ01CYN3W JOB3_E3VCB0K01CO885 JOB4_E54PARH01CGK2K JOB5_E54PARH02F4UQK JAA2_ESJ6S1K01DBWK9 JAA3_E4QP0ZC02ITO54 JAA4_E6X9J9101A5M7B JAA4_E6X9J9101AS05U JAA5_E6X9J9102FW2W3 JAA5_E6X9J9102FW88P JAA5_E6X9J9102FX5TV JAA5_E6X9J9102I31Q2 JOA2_ERTYMEZ02HBUN3 JOA2_ERTYMEZ02I2YF3 JOA3_E3VCB0K02F7FV8 JOA5_E5W9ZWM02GG242 JOA5_E5W9ZWM02HXVFP…
MIDN	NULL	19	1201529	1202560	1202649	1202837	JAA1_ER85B5301AMBGW JAA4_E6X9J9101EV3KT JOA4_E5W9ZWM01DRO7B
MLL4	NULL	19	40916250	40916337	40916428	40916503	JOB3_E3VCB0K01A51VY JOB3_E3VCB0K01AK9Y3 JOB3_E3VCB0K01CENG9 JOB3_E3VCB0K01ED35G JAA1_ER85B5301BYYL4 JAA1_ER85B5301CAZUA JAA4_E6X9J9101DJF7M
MORC3	NULL	21	36614472	36627813	36627887	36631041	JAB3_E4QP0ZC01EITDH JAB4_E6138SN01CG88J JOB3_E3VCB0K01EAPSA JOB5_E54PARH02IQUGE
MRPL39	NULL	21	25901585	25900839	25900631	25898119	JAB5_E6138SN02I97UF JOB3_E3VCB0K01CJL8O JAA5_E6X9J9102FPA8G JAA5_E6X9J9102HGETK JAA5_E6X9J9102HMCOE JAA5_E6X9J9102ICMWI JOA2_ERTYMEZ02GS3HP JOA3_E3VCB0K02JB8NB JOA4_E5W9ZWM01CLJ17
MRPS18A	NULL	6	43763382	43756836	43754232	43751333	JAB4_E6138SN01A93C5 JAB4_E6138SN01AYI7U JOB3_E3VCB0K01DOGFB JOA2_ERTYMEZ02HAKN7 JOA2_ERTYMEZ02JX7VB JOA5_E5W9ZWM02HAGQI JOA5_E5W9ZWM02I1QOS
MT1A	NULL	16	55230180	55230676	55230743	55231271	JOB3_E3VCB0K01CGQP7
MTDH	NULL	8	98726292	98742475	98742578	98768071	JAB3_E4QP0ZC01C22OP JOB3_E3VCB0K01EG59E JOB5_E54PARH02IRB2H JAA4_E6X9J9101CQ2AI JAA4_E6X9J9101EFHDR JOA2_ERTYMEZ02F17U1
NAT10	NULL	11	34083916	34086333	34086957	34090174	JOB3_E3VCB0K01BUDZP JOB3_E3VCB0K01ESDG2 JOA3_E3VCB0K02F4968 JOA3_E3VCB0K02GLCIZ
NDOR1	NULL	9	139220583	139226774	139226873	139228052	JAB5_E6138SN02G1XAN
NIBP	NULL	8	141103215	141068227	141068115	140991727	JAB5_E6138SN02JZABI JOB2_ERTYMEZ01A6L0R
NOTUM	NULL	17	77511752	77510859	77510805	77510733	JAA2_ESJ6S1K01COJJO JAA2_ESJ6S1K01D9BGL JAA3_E4QP0ZC02GCKNN JOA2_ERTYMEZ02JX1RD JOA4_E5W9ZWM01B50D8
NTRK2	NULL	9	86672167	86676523	86739028	86753196	JOB3_E3VCB0K01EHULA JOB3_E3VCB0K01EZRZT JOB4_E54PARH01CVSDO
NTRK2	NULL	9	86672167	86738896	86739028	86753196	JAB5_E6138SN02FK2Z0 JAB7_E56FR8H02JO24L
NUP43	NULL	6	150105218	150101608	150099299	150094565	JAA5_E6X9J9102GRRS3
ORMDL2	NULL	12	54498164	54499049	54499225	54499392	JAB5_E6138SN02IN6O4 JOA3_E3VCB0K02F1YOE JOA3_E3VCB0K02IMBU3 JOA4_E5W9ZWM01A0HLP JOA5_E5W9ZWM02GC6RH
PCNX	NULL	14	70515119	70525036	70525170	70532210	JAB2_ESJ6S1K02GW9US JAB2_ESJ6S1K02HH9YK JAB2_ESJ6S1K02INP4B
PDCD2L	NULL	19	39596593	39604263	39604413	39608734	JOA4_E5W9ZWM01BSNUZ
PGBD1	NULL	6	28359966	28361306	28361464	28362835	JAB7_E56FR8H02GVR2K JOA4_E5W9ZWM01E0MMP
PIP5K3	NULL	2	208903664	208906283	208906463	208908274	JOB3_E3VCB0K01CUM59 JAA5_E6X9J9102H7KGP JOA2_ERTYMEZ02J24WU JOA3_E3VCB0K02GW1ZP
PLEKHB2	NULL	2	131579442	131594976	131607035	131614209	JAB5_E6138SN02GALJ1 JAB5_E6138SN02GTB1T JAB5_E6138SN02HV74I JAB7_E56FR8H02J5CKY JOB1_ERDI6OO01BXPQB JOB2_ERTYMEZ01BY75W JOB2_ERTYMEZ01EJPZ9 JAA2_ESJ6S1K01D7VKO JAA4_E6X9J9101BDFQE JAA5_E6X9J9102FS0B1 JAA5_E6X9J9102GBC66 JAA5_E6X9J9102GW9V0 JAA5_E6X9J9102IO0HE JOA1_ERDI6OO02GDZTB
PLEKHB2	NULL	2	131579442	131594976	131607059	131614209	JAB5_E6138SN02GALJ1 JAB5_E6138SN02GTB1T JAB5_E6138SN02HV74I JAB7_E56FR8H02J5CKY JOB1_ERDI6OO01BXPQB JOB2_ERTYMEZ01BY75W JOB2_ERTYMEZ01EJPZ9 JAA2_ESJ6S1K01D7VKO JAA4_E6X9J9101BDFQE JAA5_E6X9J9102FS0B1 JAA5_E6X9J9102GBC66 JAA5_E6X9J9102GW9V0 JAA5_E6X9J9102IO0HE JOA1_ERDI6OO02GDZTB
POLR2H	NULL	3	185564048	185565447	185565532	185565614	JAB4_E6138SN01B5OEH JAA4_E6X9J9101AVMHT JAA4_E6X9J9101D4FI3 JAA4_E6X9J9101DQR6H JAA5_E6X9J9102JETA1 JAA5_E6X9J9102JEZMN JOA1_ERDI6OO02HAG0M JOA4_E5W9ZWM01DIO5E JOA5_E5W9ZWM02FO27L
PPWD1	NULL	5	64895090	64899095	64903870	64908461	JAB7_E56FR8H02F4HLO JOA3_E3VCB0K02ITXJX JOA3_E3VCB0K02J1X3B
PRNPIP	NULL	1	44593518	44577582	44577303	44558004	JAB2_ESJ6S1K02JJTLB
PRNPIP	NULL	1	44593518	44591185	44577303	44558004	JAB2_ESJ6S1K02HB8B2
PRNPIP	NULL	1	44593518	44591185	44591108	44558004	JAB2_ESJ6S1K02HB8B2
PSEN1	alzheimer disease 3	14	72673045	72684255	72684556	72707257	JAA4_E6X9J9101B8WA0 JOA5_E5W9ZWM02I31NL
PSEN1	alzheimer disease 3	14	72673045	72684255	72684568	72707257	JAA4_E6X9J9101B8WA0 JOA5_E5W9ZWM02I31NL
PSEN1	frontotemporal dementia	14	72673045	72684255	72684556	72707257	JAA4_E6X9J9101B8WA0 JOA5_E5W9ZWM02I31NL
PSEN1	frontotemporal dementia	14	72673045	72684255	72684568	72707257	JAA4_E6X9J9101B8WA0 JOA5_E5W9ZWM02I31NL
PSEN1	pick disease of brain	14	72673045	72684255	72684556	72707257	JAA4_E6X9J9101B8WA0 JOA5_E5W9ZWM02I31NL
PSEN1	pick disease of brain	14	72673045	72684255	72684568	72707257	JAA4_E6X9J9101B8WA0 JOA5_E5W9ZWM02I31NL
PTGDS	NULL	9	138991966	138993265	138993406	138993495	JAB2_ESJ6S1K02G0B2N JAB2_ESJ6S1K02I7KFV JAB3_E4QP0ZC01ATOKE JAB3_E4QP0ZC01BDKER JAB3_E4QP0ZC01C8GLU JAB3_E4QP0ZC01D3WP7 JAB3_E4QP0ZC01DDZ5P JAB4_E6138SN01A52OH JAB4_E6138SN01AI1LD JAB4_E6138SN01AZYMG JAB4_E6138SN01C6F88 JAB4_E6138SN01C74KX JAB4_E6138SN01CGY3M JAB4_E6138SN01CX54M JAB4_E6138SN01D9IAI JAB4_E6138SN01DFDRI JAB5_E6138SN02F9FL3 JAB5_E6138SN02FO0EJ JAB5_E6138SN02GWORM JAB5_E6138SN02HD3UH…
PTPN21	NULL	14	88053188	88044118	88044019	88041469	JOB4_E54PARH01B70P0
RAC1	NULL	7	6380927	6393367	6393440	6398079	JAB4_E6138SN01BY2FO JAB5_E6138SN02IXW83 JAB5_E6138SN02JV53G JOB3_E3VCB0K01AY31V JOB5_E54PARH02F2QZU JAA2_ESJ6S1K01B12D9 JAA2_ESJ6S1K01CPME9 JAA5_E6X9J9102GOIKZ JOA4_E5W9ZWM01ES4VI
RPS11	NULL	19	54691541	54692262	54692395	54692588	JAB4_E6138SN01CR6LD JAB4_E6138SN01D1Y65 JAB5_E6138SN02H63J3 JAB5_E6138SN02H92XJ JAB6_E56FR8H01A1ORK JOB2_ERTYMEZ01B75VC JOB2_ERTYMEZ01BXTSH JOB2_ERTYMEZ01DIFE3 JOB2_ERTYMEZ01DWSCJ JOB3_E3VCB0K01A6FX5 JOB3_E3VCB0K01C67W8 JOB3_E3VCB0K01CH3RH JOB3_E3VCB0K01CMNP3 JOB3_E3VCB0K01CVDNL JOB3_E3VCB0K01D4ASX JOB3_E3VCB0K01DK6NO JOB3_E3VCB0K01EIG6F JOB4_E54PARH01AUB71 JOB4_E54PARH01C85OE JOB4_E54PARH01CXKUB…
RSRC1	NULL	3	159310695	159322585	159324475	159403554	JAB4_E6138SN01C8Z38 JAB5_E6138SN02JKQUF JAA4_E6X9J9101BE35Q JAA5_E6X9J9102GTVTE JOA1_ERDI6OO02II6W4 JOA1_ERDI6OO02IM0TN JOA3_E3VCB0K02F3OJ7 JOA4_E5W9ZWM01BIKP1 JOA5_E5W9ZWM02FSIQ3
SAMD11	NULL	1	868302	868495	868621	868940	JAA5_E6X9J9102JPCLO
SCN1A	NULL	2	166692526	166642558	166642465	166638427	JOB3_E3VCB0K01D6T52
SEC24B	NULL	4	110604250	110613608	110613792	110631931	JAB5_E6138SN02FY1QH JAA2_ESJ6S1K01AI6F3
SEC24B	NULL	4	110604250	110613608	110622387	110631931	JAB5_E6138SN02FY1QH JAA2_ESJ6S1K01AI6F3
SELO	NULL	22	48989273	48990736	48990868	48991186	JAB6_E56FR8H01DAAMC JAB7_E56FR8H02FR11H JOB3_E3VCB0K01CDO9N
SERPINA11	NULL	14	93984221	93982695	93982420	93979316	JAB3_E4QP0ZC01B8XHY JAB3_E4QP0ZC01D7NLT JAA4_E6X9J9101AJ8MI JOA3_E3VCB0K02G76BO JOA3_E3VCB0K02IKAC6
SETD3	NULL	14	99016817	99001904	98994368	98950025	JAB4_E6138SN01AT4UF JAB4_E6138SN01CQ33J JAB4_E6138SN01EJGWS JAB5_E6138SN02JJIFP JAB7_E56FR8H02H7JLF JOB1_ERDI6OO01BLYN7 JOB2_ERTYMEZ01BJ6ZD JAA5_E6X9J9102HZDYI JOA2_ERTYMEZ02HD7BY JOA2_ERTYMEZ02II8ZS
SF3A3	NULL	1	38228128	38227855	38225831	38223039	JAB4_E6138SN01DLG00 JAB5_E6138SN02JRKEJ JAA2_ESJ6S1K01E3C5C JAA2_ESJ6S1K01E13MR JAA4_E6X9J9101A9QRB JAA5_E6X9J9102I1JTT JAA5_E6X9J9102IR9ZR JAA5_E6X9J9102JC04S JOA1_ERDI6OO02HLTEO JOA3_E3VCB0K02F558P JOA3_E3VCB0K02GO2S6 JOA3_E3VCB0K02JHNUV
SFI1	NULL	22	30328280	30328592	30330932	30332313	JAB5_E6138SN02IA41U
SGCE	myoclonic dystonia	7	94123237	94095608	94086005	94070701	JAA4_E6X9J9101B7OJG
SGCE	myoclonic dystonia	7	94123237	94097090	94086005	94070701	JAB5_E6138SN02HFBNR JAB5_E6138SN02HO2VU JAA4_E6X9J9101A4GM1 JAA4_E6X9J9101ALXXT JAA4_E6X9J9101AO6FN
SGCE	myoclonic dystonia	7	94123237	94111916	94086005	94070701	JAA3_E4QP0ZC02GMDMI
SIPA1L3	NULL	19	43302363	43312977	43313253	43323663	JOB1_ERDI6OO01CLIGV JOB2_ERTYMEZ01DHUTS
SLAIN1	NULL	13	77170676	77191667	77191808	77216418	JAB6_E56FR8H01B7ID1 JAB6_E56FR8H01BIT9I
SLAIN1	NULL	13	77170676	77191667	77213577	77216418	JAB6_E56FR8H01B7ID1 JAB6_E56FR8H01BIT9I
SLAIN1	NULL	13	77170676	77191667	77215302	77216418	JAB6_E56FR8H01B7ID1 JAB6_E56FR8H01BIT9I
SLC26A4	deafness, neurosensory, autosomal recessive 4\; dfnb4	7	107129739	107132011	107132067	107137734	JAA5_E6X9J9102IP712
SLC26A4	enlarged vestibular aqueduct syndrome	7	107129739	107132011	107132067	107137734	JAA5_E6X9J9102IP712
SLC26A4	pendred syndrome\; pds	7	107129739	107132011	107132067	107137734	JAA5_E6X9J9102IP712
SLC2A13	NULL	12	38785321	38728280	38728119	38708579	JAB5_E6138SN02INKMZ
SMARCC1	NULL	3	47798096	47789431	47789310	47762488	JAB4_E6138SN01CQ77K JAB4_E6138SN01DMHDC JOA1_ERDI6OO02INED3
SRP9	NULL	1	224032338	224037624	224037694	224043564	JAB1_ER85B5302JGWXC JAB2_ESJ6S1K02IEHMK JAB2_ESJ6S1K02IFML4 JAB2_ESJ6S1K02JDDE7 JAB3_E4QP0ZC01D2GZV JAB4_E6138SN01A8DL3 JAB4_E6138SN01AT276 JAB4_E6138SN01B3P49 JAB4_E6138SN01BISQN JAB4_E6138SN01CG42Q JAB4_E6138SN01D8TK7 JAB4_E6138SN01DE8QV JAB4_E6138SN01DG3AJ JAB5_E6138SN02FTHYQ JAB5_E6138SN02G49TE JAB5_E6138SN02GDJJE JAB5_E6138SN02GPNMK JAB5_E6138SN02GQ2GB JAB5_E6138SN02GTCWR JAB5_E6138SN02HEJHC…
SRP9	NULL	1	224032338	224037624	224041311	224043564	JAB1_ER85B5302JGWXC JAB2_ESJ6S1K02IEHMK JAB2_ESJ6S1K02IFML4 JAB2_ESJ6S1K02JDDE7 JAB3_E4QP0ZC01D2GZV JAB4_E6138SN01A8DL3 JAB4_E6138SN01AT276 JAB4_E6138SN01B3P49 JAB4_E6138SN01BISQN JAB4_E6138SN01CG42Q JAB4_E6138SN01D8TK7 JAB4_E6138SN01DE8QV JAB4_E6138SN01DG3AJ JAB5_E6138SN02FTHYQ JAB5_E6138SN02G49TE JAB5_E6138SN02GDJJE JAB5_E6138SN02GPNMK JAB5_E6138SN02GQ2GB JAB5_E6138SN02GTCWR JAB5_E6138SN02HEJHC…
SRP9	NULL	1	224032338	224037624	224043467	224043564	JAB1_ER85B5302JGWXC JAB2_ESJ6S1K02IEHMK JAB2_ESJ6S1K02IFML4 JAB2_ESJ6S1K02JDDE7 JAB3_E4QP0ZC01D2GZV JAB4_E6138SN01A8DL3 JAB4_E6138SN01AT276 JAB4_E6138SN01B3P49 JAB4_E6138SN01BISQN JAB4_E6138SN01CG42Q JAB4_E6138SN01D8TK7 JAB4_E6138SN01DE8QV JAB4_E6138SN01DG3AJ JAB5_E6138SN02FTHYQ JAB5_E6138SN02G49TE JAB5_E6138SN02GDJJE JAB5_E6138SN02GPNMK JAB5_E6138SN02GQ2GB JAB5_E6138SN02GTCWR JAB5_E6138SN02HEJHC…
STAG1	NULL	3	137832401	137824781	137824677	137806006	JAB2_ESJ6S1K02FQRLO JAB2_ESJ6S1K02GC80C
STMN4	NULL	8	27171784	27157236	27157144	27155927	JAB3_E4QP0ZC01BQ24R JAB4_E6138SN01A44Q8 JAB4_E6138SN01ADU4Q JAB4_E6138SN01AYOES JAB4_E6138SN01EQ4FS JAB5_E6138SN02HFKTG JAB5_E6138SN02IN8OU JAB5_E6138SN02IY3RO JAB7_E56FR8H02HYNL3 JOB3_E3VCB0K01ALX3D JOB3_E3VCB0K01AUOF2 JOB3_E3VCB0K01BD7G3 JOB3_E3VCB0K01BR501 JOB3_E3VCB0K01CFZVI JOB4_E54PARH01CVQGJ JOB5_E54PARH02IQLYZ
SUPV3L1	NULL	10	70610325	70615748	70615827	70616204	JAB5_E6138SN02FJZMF JAB7_E56FR8H02IXP2N JAA3_E4QP0ZC02IHU1E JOA3_E3VCB0K02GRLEK
TAF13	NULL	1	109420065	109419211	109419131	109410378	JAB3_E4QP0ZC01ER30X JAB4_E6138SN01B5ZTY JAB6_E56FR8H01ARMY5 JAA1_ER85B5301EAXMO JAA2_ESJ6S1K01EIKBR JAA3_E4QP0ZC02J3D2P JAA4_E6X9J9101AY707 JAA5_E6X9J9102HHQDC JAA5_E6X9J9102I0V5M
TLL1	NULL	4	167166034	167179940	167180044	167182628	JOB5_E54PARH02FYDZF
TMEM19	NULL	12	70366858	70369637	70369752	70376482	JAA3_E4QP0ZC02IJITZ JAA3_E4QP0ZC02JFK40 JOA3_E3VCB0K02GTNXA JOA3_E3VCB0K02IF2VS JOA3_E3VCB0K02IS7P6 JOA3_E3VCB0K02JHH8P
TMEM64	NULL	8	91726514	91713112	91712955	91707267	JAA2_ESJ6S1K01AXMDV JAA2_ESJ6S1K01B61NZ JAA4_E6X9J9101CDXHU JAA5_E6X9J9102FZH3Q JAA5_E6X9J9102GQZZM JOA3_E3VCB0K02GH4S0 JOA3_E3VCB0K02GMPSZ
TMOD1	NULL	9	99326412	99348287	99348445	99355383	JAB4_E6138SN01DGK5J JOA1_ERDI6OO02IGMHY JOA1_ERDI6OO02JRQKU
TNFRSF21	NULL	6	47385110	47362291	47359632	47329217	JAB2_ESJ6S1K02HPWZU JAB5_E6138SN02I2UA1 JOB5_E54PARH02HKQZQ
TP53INP2	NULL	20	32755978	32756822	32756940	32760155	JOB3_E3VCB0K01AU5B5
TRB_	NULL	7	142199893	142200333	142200352	142200503	JOA5_E5W9ZWM02H4LAL
TRB_	NULL	7	142204227	142208851	142209239	142209915	JAB3_E4QP0ZC01D3FUL JAA3_E4QP0ZC02IURKE JAA4_E6X9J9101AETPJ JAA4_E6X9J9101CFNRQ JAA5_E6X9J9102H08RM JAA5_E6X9J9102HIDOK JOA2_ERTYMEZ02G1MPA JOA3_E3VCB0K02HROQ5 JOA5_E5W9ZWM02HDZYL
TRB_	NULL	7	142204227	142208851	142209773	142209915	JAB3_E4QP0ZC01D3FUL JAA3_E4QP0ZC02IURKE JAA4_E6X9J9101AETPJ JAA4_E6X9J9101CFNRQ JAA5_E6X9J9102H08RM JAA5_E6X9J9102HIDOK JOA2_ERTYMEZ02G1MPA JOA3_E3VCB0K02HROQ5 JOA5_E5W9ZWM02HDZYL
TTLL7	NULL	1	84237201	84190659	84190457	84190248	JOB4_E54PARH01CACA8
UBE2T	NULL	1	200577645	200571570	200568760	200567712	JAB3_E4QP0ZC01D3PFU JAB5_E6138SN02JMZU3 JAB6_E56FR8H01CJJVW JAA2_ESJ6S1K01AQLXT JAA2_ESJ6S1K01AWLYV JAA2_ESJ6S1K01BU49J JAA2_ESJ6S1K01BWUQE JAA2_ESJ6S1K01CBF9O JAA2_ESJ6S1K01DZ1XY JAA4_E6X9J9101A50KM JAA4_E6X9J9101BEDYY JAA5_E6X9J9102GDVSX JAA5_E6X9J9102GGV7J JAA5_E6X9J9102HDISH JAA5_E6X9J9102HDO3Z JAA5_E6X9J9102IL8L2 JAA5_E6X9J9102JMGMD JOA4_E5W9ZWM01ATDRI JOA4_E5W9ZWM01CV020 JOA5_E5W9ZWM02G8LGN
WNT10B	NULL	12	47650138	47648370	47647995	47646604	JOB3_E3VCB0K01BU3NY
WSCD2	NULL	12	107114122	107124195	107128213	107142645	JOB2_ERTYMEZ01A6QE2
XPO1	NULL	2	61618200	61614543	61614410	61607161	JAB4_E6138SN01CV57O JAB4_E6138SN01DN5BU JAB6_E56FR8H01C1IXW JOB3_E3VCB0K01EMO4P JAA2_ESJ6S1K01ALLIX JAA4_E6X9J9101AID9I JAA4_E6X9J9101DPEQT JAA4_E6X9J9101EGLIH JAA4_E6X9J9101EQY0T JOA3_E3VCB0K02FK7CS JOA3_E3VCB0K02GFXT4 JOA4_E5W9ZWM01BFFT2 JOA4_E5W9ZWM01EKNDF JOA5_E5W9ZWM02GGLMJ
XPO6	NULL	16	28130187	28099854	28096041	28094918	JAB2_ESJ6S1K02GC8ZF JAB4_E6138SN01EFQM1 JAB7_E56FR8H02IAX01 JOA1_ERDI6OO02G42Z0
XRRA1	NULL	11	74294931	74239897	74239780	74237156	JOB4_E54PARH01C9UPU
YIF1A	NULL	11	65813001	65812340	65811858	65811724	JAB4_E6138SN01BK689 JOA4_E5W9ZWM01AY1AY JOA4_E5W9ZWM01BBIG8 JOA5_E5W9ZWM02GNF0P
ZC3H11A	NULL	1	202031546	202032043	202037380	202038707	JAA4_E6X9J9101D1R56
ZC3H11A	NULL	1	202031546	202032201	202037380	202038707	JAB5_E6138SN02GAOXZ
ZC3H11A	NULL	1	202031546	202037325	202037380	202038707	JAB4_E6138SN01BYHKP JOA4_E5W9ZWM01DKFOJ
ZDHHC14	NULL	6	157934167	157969368	157969507	157973853	JAB6_E56FR8H01D46I4 JOB2_ERTYMEZ01DWWN2 JAA5_E6X9J9102I2P3R
ZMYM4	NULL	1	35507274	35563547	35563594	35597112	JOB2_ERTYMEZ01A2FRD JOB4_E54PARH01AUUYP
ZNF275	NULL	X	152252938	152255285	152255363	152264171	JAA2_ESJ6S1K01BHMEG
ZYX	NULL	7	142788625	142788771	142795555	142795703	JOA3_E3VCB0K02I3CZ7
ZYX	NULL	7	142788625	142788774	142795555	142795703	JAA2_ESJ6S1K01A8H28
lorboy	NULL	17	54539735	54550066	54595808	54601890	JAA4_E6X9J9101BGYCG JAA5_E6X9J9102GIWD0

## Sheet: DiseaseGenesWCassettes
disease-associated genes where we discover new cassette exons
TRIM33	Thyroid carcinoma, papillary
CD55	cd55 antigen\; cd55
ESPN	deafness, neurosensory, autosomal recessive 36\; dfnb36
KCNMA1	generalized epilepsy and paroxysmal dyskinesia\; gepd
RPS24	diamond-blackfan anemia 3
C10orf4	fragile site, folic acid-type, rare, fra(10)(q23.3), candidate gene 1
BRWD2	glioma of brain, familial
PLEKHA1	macular degeneration, age-related, 1\; armd1
DCLRE1C	Omenn syndrome
DCLRE1C	severe combined immunodeficiency with sensitivity to ionizing radiation
CTSC	haim-munk syndrome\; hms
CTSC	papillon-lefevre syndrome\; pals
CTSC	periodontitis, aggressive, 1
TEAD1	sveinsson chorioretinal atrophy\; scra
PICALM	leukemia, acute myeloid\; aml
ATN1	dentatorubral-pallidoluysian atrophy\; drpla
MMAB	methylmalonic aciduria, cblb type
KIF21A	fibrosis of extraocular muscles, congenital, 1\; cfeom1
CENPJ	microcephaly, primary autosomal recessive, 6\; mcph6
TTC8	bardet-biedl syndrome\; bbs
SNRPN	prader-willi syndrome\; pws
SNURF	prader-willi syndrome\; pws
ABAT	4-@aminobutyrate aminotransferase\; abat
VKORC1	coumarin resistance
VKORC1	Vitamin K-dependent clotting factors, combined deficiency of, 2
TSC2	lymphangioleiomyomatosis\; lam
TSC2	tuberous sclerosis\; ts
PRKAR1A	carney complex, type 1\; cnc1
PRKAR1A	Myxoma, intracardiac
PRKAR1A	pigmented nodular adrenocortical disease, primary, 1\; ppnad1
PRKAR1A	Thyroid carcinoma, papillary
YWHAE	miller-dieker lissencephaly syndrome\; mdls
ENO3	enolase 3\; eno3
TP53	adrenocortical carcinoma, hereditary\; adcc
TP53	Breast cancer
TP53	colorectal cancer\; crc
TP53	Hepatocellular carcinoma
TP53	li-fraumeni syndrome 1\; lfs1
TP53	Nasopharyngeal carcinoma
TP53	pancreatic carcinoma
TP53	tumor protein p53\; tp53
NF1	juvenile myelomonocytic leukemia\; jmml
NF1	Neurofibromatosis, familial spinal
NF1	neurofibromatosis, type i\; nf1
NF1	neurofibromatosis-noonan syndrome\; nfns
NF1	Watson syndrome
DMPK	dystrophia myotonica 1
TNNT1	nemaline myopathy 5\; nem5
MLPH	griscelli syndrome, type 3\; gs3
DFNB59	deafness, autosomal recessive 59\; dfnb59
CPS1	carbamoyl phosphate synthetase i deficiency, hyperammonemia due to
RAB3GAP1	warburg micro syndrome\; warbm
LRPPRC	leigh syndrome, french-canadian type\; lsfc
CBS	homocystinuria
EWSR1	ewing sarcoma breakpoint region 1\; ewsr1
APOL2	schizophrenia\; sczd
ARL6	bardet-biedl syndrome\; bbs
ATP2C1	benign chronic pemphigus\; bcpm
PCCB	propionic acidemia
MLF1	leukemia, acute myeloid\; aml
ADD1	hypertension, essential
COQ2	coenzyme Q10 deficiency
ANK2	sick sinus syndrome with bradycardia
ETFDH	multiple acyl-coa dehydrogenase deficiency\; madd
SGCB	muscular dystrophy, limb-girdle, type 2e\; lgmd2e
MTRR	homocystinuria-megaloblastic anemia due to defect in cobalamin metabolism, cble complementation type
MTRR	neural tube defects, folate-sensitive
CTNND2	cri-du-chat syndrome
SLC1A3	solute carrier family 1 (glial high affinity glutamate transporter), member 3\; slc1a3
NIPBL	cornelia de lange syndrome 1\; cdls1
NDUFS4	leigh syndrome\; ls
NDUFS4	Mitochondrial complex I deficiency
HSD17B4	D-bifunctional protein deficiency
DTNBP1	schizophrenia\; sczd
DTNBP1	hermansky-pudlak syndrome\; hps
SGCE	myoclonic dystonia
PCM1	Thyroid carcinoma, papillary
GALT	Galactosemia
INVS	nephronophthisis 2\; nphp2
IKBKAP	neuropathy, hereditary sensory and autonomic, type iii\; hsan3
DFNB31	deafness, autosomal recessive 31\; dfnb31
GSN	amyloidosis v
FMR1	fragile x mental retardation syndrome
FMR1	fragile x tremor\/ataxia syndrome\; fxtas
IDS	mucopolysaccharidosis type ii
FLNA	filamin a\; flna
FLNA	heterotopia, periventricular, ehlers-danlos variant
FLNA	heterotopia, periventricular, x-linked dominant
FLNA	melnick-needles syndrome\; mns
FLNA	otopalatodigital syndrome, type i\; opd1
FLNA	otopalatodigital syndrome, type ii\; opd2
AP1S2	mental retardation, x-linked 59\; mrx59
SAT1	keratosis follicularis spinulosa decalvans\; kfsd
GK	hyperglycerolemia

## Sheet: DiseaseGenesWSkippedExons
genes associated to diseases (in OMIM) where we discovered novel skipped exons (relative to RefSeq)
HAX1	neutropenia, severe congenital, autosomal recessive, 3\; scn3
CADM3	blood group--duffy system\; fy
PEX19	peroxisomal farnesylated protein\; pxf
PEX19	zellweger syndrome\; zs
YARS	Charcot-Marie-Tooth disease, dominant intermediate C
POMGNT1	muscle-eye-brain disease\; meb
ACADM	acyl-coa dehydrogenase, medium-chain, deficiency of
OAT	ornithine aminotransferase deficiency
CCND1	leukemia, chronic lymphocytic\; cll
CCND1	myeloma, multiple
CCND1	von hippel-lindau syndrome\; vhl
CPSF6	amyloidosis, familial visceral
PSEN1	alzheimer disease 3
PSEN1	frontotemporal dementia
PSEN1	pick disease of brain
MPI	congenital disorder of glycosylation, type ib
ETFA	multiple acyl-coa dehydrogenase deficiency\; madd
GCSH	glycine encephalopathy\; gce
TNNT1	nemaline myopathy 5\; nem5
MLPH	griscelli syndrome, type 3\; gs3
EFEMP1	doyne honeycomb retinal dystrophy\; dhrd
FANCL	phd finger protein 9\; phf9
GCS1	Glucosidase I deficiency
DNMT3B	Immunodeficiency-centromeric instability-facial anomalies syndrome
HPS4	hermansky-pudlak syndrome\; hps
DNAJC19	3-@methylglutaconic aciduria, type v
QDPR	phenylketonuria ii
NDUFA12L	Mitochondrial complex I deficiency
NPM1	leukemia, acute myeloid\; aml
ATXN1	spinocerebellar ataxia 1\; sca1
SGCE	myoclonic dystonia
SLC26A4	deafness, neurosensory, autosomal recessive 4\; dfnb4
SLC26A4	enlarged vestibular aqueduct syndrome
SLC26A4	pendred syndrome\; pds
PXMP3	Refsum disease, infantile form
TNFRSF10B	squamous cell carcinoma, head and neck\; hnscc
AUH	3-@methylglutaconic aciduria, type i
NLGN3	asperger syndrome, x-linked, susceptibility to, 1
NLGN3	autism, x-linked, susceptibility to, 1
ATP6AP2	mental retardation, x-linked, with epilepsy\; xmre
